# Supplementary material for: scm6A-seq reveals single-cell landscapes of the dynamic m6A during oocyte maturation and early embryonic development
Source: Nat Commun. 2023 Jan 19;14:315. doi: 10.1038/s41467-023-35958-7 (PMC9852475; doi:10.1038/s41467-023-35958-7)
Supplement: Supplementary file 4 — Supplementary Data 1 [file 41467_2023_35958_MOESM4_ESM.xlsx]

## Sheet: GV_AGGAAT
Supplementary Data 1 - Related to Figure 1 - The m6A peaks for single germinal vesicle by scm6A-seq.
#Chr	Pos_start	Pos_end	Anno_geneID	Anno_symbol	Strand	Anno_genetype	Anno_region
1	3421536	3421735	ENSMUSG00000051951	Xkr4	-	protein_coding	Intron
1	5083154	5083353	ENSMUSG00000033793	Atp6v1h	+	protein_coding	5'UTR
1	6214912	6215111	ENSMUSG00000025907	Rb1cc1	+	protein_coding	Intron
1	8913783	8913982	ENSMUSG00000025909	Sntg1	-	protein_coding	Intron
1	9723520	9723719	ENSMUSG00000045210	Vcpip1	-	protein_coding	3'UTR
1	9763554	9763753	ENSMUSG00000097893	1700034P13Rik	+	antisense	Intron
1	10199595	10199794	ENSMUSG00000067851	Arfgef1	-	protein_coding	Intron
1	13156206	13156525	ENSMUSG00000005886	Ncoa2	-	protein_coding	Intron
1	13193819	13194018	ENSMUSG00000005886	Ncoa2	-	protein_coding	Intron
1	16131583	16131782	ENSMUSG00000025921	Rdh10	+	protein_coding	3'UTR
1	16570300	16570499	ENSMUSG00000025939	Ube2w	-	protein_coding	Intron
1	16596216	16596415	ENSMUSG00000025939	Ube2w	-	protein_coding	Intron
1	17086961	17087160	ENSMUSG00000042686	Jph1	-	protein_coding	Intron
1	19331416	19331615	ENSMUSG00000100204	Gm4849	+	processed_pseudogene	Exon
1	20779286	20779485	ENSMUSG00000041872	Il17f	-	protein_coding	CDS
1	20808556	20808755	ENSMUSG00000041859	Mcm3	-	protein_coding	Intron
1	20812458	20812657	ENSMUSG00000041859	Mcm3	-	protein_coding	Intron
1	21002913	21003112	ENSMUSG00000041779	Tram2	-	protein_coding	CDS
1	21226593	21226792	ENSMUSG00000025933	Tmem14a	+	protein_coding	Intron
1	22289878	22290077	ENSMUSG00000041670	Rims1	-	protein_coding	Intron
1	24005429	24005628	ENSMUSG00000102495	Gm26524	+	TEC	Exon
1	25306148	25306347	ENSMUSG00000033569	Adgrb3	-	protein_coding	Intron
1	31204193	31204415	ENSMUSG00000086727	4931428L18Rik	-	protein_coding	5'UTR
1	33480259	33480458	ENSMUSG00000026134	Prim2	-	protein_coding	Intron
1	33723883	33724082	ENSMUSG00000004768	Rab23	+	nonsense_mediated_decay	Exon
1	33739468	33739667	ENSMUSG00000004768	Rab23	+	nonsense_mediated_decay	Exon
1	33776208	33776525	ENSMUSG00000042197	Zfp451	-	protein_coding	CDS
1	33968899	33969098	ENSMUSG00000026131	Dst	+	protein_coding	Intron
1	34178130	34178329	ENSMUSG00000096992	Gm26788	-	antisense	Exon
1	34188876	34189075	ENSMUSG00000026131	Dst	+	protein_coding	CDS
1	34192259	34192458	ENSMUSG00000026131	Dst	+	protein_coding	CDS
1	34252830	34253081	ENSMUSG00000026131	Dst	+	protein_coding	CDS
1	34368111	34368310	ENSMUSG00000101206	Gm5266	+	processed_pseudogene	Intron
1	34472107	34472372	ENSMUSG00000026126	Ptpn18	+	protein_coding	Intron
1	34806114	34806313	ENSMUSG00000037509	Arhgef4	+	protein_coding	Intron
1	34815118	34815317	ENSMUSG00000037503	Fam168b	-	protein_coding	3'UTR
1	34877285	34877546	ENSMUSG00000026123	Plekhb2	+	protein_coding	3'UTR
1	36315510	36315709	ENSMUSG00000037447	Arid5a	+	protein_coding	Intron
1	36508047	36508246	ENSMUSG00000037408	Cnnm4	+	protein_coding	3'UTR
1	36692547	36692746	ENSMUSG00000061518	Cox5b	+	processed_transcript	Intron
1	36792695	36792900	ENSMUSG00000026116	Tmem131	-	protein_coding	3'UTR
1	36808677	36808876	ENSMUSG00000026116	Tmem131	-	protein_coding	Intron
1	37057426	37057625	ENSMUSG00000050122	Vwa3b	+	nonsense_mediated_decay	Intron
1	37437183	37437382	ENSMUSG00000026111	Unc50	+	protein_coding	CDS
1	37855063	37855262	ENSMUSG00000060771	Tsga10	-	protein_coding	Intron
1	37997981	37998351	ENSMUSG00000026083	Eif5b	+	protein_coding	5'UTR
1	38022925	38023124	ENSMUSG00000026083	Eif5b	+	protein_coding	Intron
1	38085357	38085556	ENSMUSG00000026082	Rev1	-	protein_coding	Intron
1	38088236	38088538	ENSMUSG00000026082	Rev1	-	protein_coding	CDS
1	38995772	38996090	ENSMUSG00000026078	Pdcl3	+	protein_coding	CDS
1	39339560	39339759	ENSMUSG00000026077	Npas2	+	protein_coding	Intron
1	39347570	39347769	ENSMUSG00000026077	Npas2	+	protein_coding	CDS
1	39478262	39478586	ENSMUSG00000003134	Tbc1d8	-	protein_coding	Intron
1	39618706	39618905	ENSMUSG00000050967	Creg2	-	protein_coding	3'UTR
1	40006813	40007017	ENSMUSG00000026074	Map4k4	+	protein_coding	Intron
1	40014556	40014755	ENSMUSG00000026074	Map4k4	+	protein_coding	CDS
1	40772143	40772342	ENSMUSG00000103270	Gm37915	+	antisense	Exon
1	40772648	40772847	ENSMUSG00000103270	Gm37915	+	antisense	Exon
1	40820410	40820609	ENSMUSG00000079588	Tmem182	+	protein_coding	Intron
1	40855353	40855552	ENSMUSG00000079588	Tmem182	+	protein_coding	3'UTR
1	43113805	43114004	ENSMUSG00000010290	AI597479	+	protein_coding	3'UTR
1	44118469	44118796	ENSMUSG00000026047	Kdelc1	-	protein_coding	5'UTR
1	46819131	46819330	ENSMUSG00000025986	Slc39a10	-	protein_coding	CDS
1	51768838	51769037	ENSMUSG00000018417	Myo1b	-	protein_coding	Intron
1	51865769	51865968	ENSMUSG00000018417	Myo1b	-	protein_coding	Intron
1	51866691	51866890	ENSMUSG00000018417	Myo1b	-	protein_coding	Intron
1	52708051	52708250	ENSMUSG00000041439	Mfsd6	-	protein_coding	Intron
1	53844860	53845059	ENSMUSG00000042807	Hecw2	-	protein_coding	Intron
1	53926042	53926241	ENSMUSG00000042807	Hecw2	-	protein_coding	CDS
1	54445887	54446086	ENSMUSG00000109809	Gm34066	-	lincRNA	Intron
1	55012020	55012233	ENSMUSG00000025982	Sf3b1	-	protein_coding	CDS
1	55027262	55027479	ENSMUSG00000025982	Sf3b1	-	protein_coding	5'UTR
1	55052830	55053029	ENSMUSG00000025981	Coq10b	+	protein_coding	CDS
1	55204149	55204348	ENSMUSG00000025978	Rftn2	-	protein_coding	CDS
1	55751400	55751599	ENSMUSG00000038349	Plcl1	+	protein_coding	3'UTR
1	57377615	57377814	ENSMUSG00000038323	1700066M21Rik	+	processed_transcript	Exon
1	58462960	58463159	ENSMUSG00000026037	Orc2	-	protein_coding	3'UTR
1	58752465	58752664	ENSMUSG00000026031	Cflar	+	protein_coding	CDS
1	58921496	58921695	ENSMUSG00000026028	Trak2	-	protein_coding	Intron
1	58991099	58991298	ENSMUSG00000026027	Stradb	+	nonsense_mediated_decay	Intron
1	58994473	58994712	ENSMUSG00000026027	Stradb	+	nonsense_mediated_decay	Exon
1	59106391	59106590	ENSMUSG00000038079	Tmem237	-	protein_coding	Intron
1	59310832	59311031	ENSMUSG00000026023	Cdk15	+	protein_coding	Intron
1	59763546	59763782	ENSMUSG00000067336	Bmpr2	+	protein_coding	5'UTR
1	59877240	59877439	ENSMUSG00000067336	Bmpr2	+	protein_coding	3'UTR
1	59913462	59913661	ENSMUSG00000041040	Fam117b	+	protein_coding	CDS
1	59984805	59985004	ENSMUSG00000041040	Fam117b	+	protein_coding	3'UTR
1	60082124	60082323	ENSMUSG00000026019	Wdr12	-	protein_coding	Intron
1	63086178	63086377	ENSMUSG00000040865	Ino80d	-	nonsense_mediated_decay	Exon
1	64033164	64033363	ENSMUSG00000025959	Klf7	-	protein_coding	3'UTR
1	64690447	64690646	ENSMUSG00000087213	2810408I11Rik	-	antisense	Exon
1	64718260	64718459	ENSMUSG00000070871	Ccnyl1	+	protein_coding	Intron
1	64851477	64851676	ENSMUSG00000051344	Plekhm3	-	nonsense_mediated_decay	Intron
1	65250227	65250426	ENSMUSG00000025949	Pikfyve	+	protein_coding	Intron
1	65253384	65253583	ENSMUSG00000025949	Pikfyve	+	protein_coding	CDS
1	65255981	65256180	ENSMUSG00000025949	Pikfyve	+	protein_coding	CDS
1	65256582	65256785	ENSMUSG00000025949	Pikfyve	+	protein_coding	Intron
1	66439305	66439504	ENSMUSG00000015222	Map2	+	protein_coding	3'UTR
1	66685612	66685811	ENSMUSG00000055567	Unc80	+	protein_coding	Intron
1	66715229	66715428	ENSMUSG00000026005	Rpe	+	nonsense_mediated_decay	Intron
1	67004684	67004883	ENSMUSG00000026000	Lancl1	-	protein_coding	Intron
1	69923991	69924190	ENSMUSG00000053153	Spag16	+	protein_coding	Intron
1	70807858	70808057	ENSMUSG00000045648	Vwc2l	+	protein_coding	Intron
1	72264750	72264949	ENSMUSG00000097131	D230017M19Rik	+	lincRNA	Exon
1	72298014	72298292	ENSMUSG00000026188	Tmem169	+	protein_coding	CDS
1	72312480	72312679	ENSMUSG00000026187	Xrcc5	+	protein_coding	CDS
1	72330037	72330236	ENSMUSG00000026187	Xrcc5	+	protein_coding	Intron
1	72616523	72616722	ENSMUSG00000039354	Smarcal1	+	protein_coding	Intron
1	72865172	72865371	ENSMUSG00000026185	Igfbp5	-	processed_transcript	Intron
1	74254986	74255185	ENSMUSG00000006304	Arpc2	+	protein_coding	Intron
1	74281603	74281803	ENSMUSG00000101503	Gm28364	+	antisense	Intron
1	74288881	74289125	ENSMUSG00000006301	Tmbim1	-	protein_coding	3'UTR
1	74415193	74415392	ENSMUSG00000026175	Vil1	+	protein_coding	Intron
1	74421458	74421657	ENSMUSG00000026175	Vil1	+	protein_coding	Intron
1	74423889	74424122	ENSMUSG00000026175	Vil1	+	protein_coding	Intron
1	74452582	74452781	ENSMUSG00000033364	Usp37	-	protein_coding	Intron
1	74603239	74603438	ENSMUSG00000033276	Stk36	+	protein_coding	Intron
1	74611558	74611757	ENSMUSG00000033276	Stk36	+	protein_coding	Intron
1	74625643	74625842	ENSMUSG00000033276	Stk36	+	protein_coding	Intron
1	74681330	74681529	ENSMUSG00000033257	Ttll4	+	protein_coding	Intron
1	74687234	74687437	ENSMUSG00000033257	Ttll4	+	protein_coding	CDS
1	74698431	74698630	ENSMUSG00000033257	Ttll4	+	protein_coding	3'UTR
1	75132579	75132778	ENSMUSG00000026205	Slc23a3	-	protein_coding	CDS
1	75137167	75137366	ENSMUSG00000033159	Cnppd1	-	protein_coding	Intron
1	75139167	75139366	ENSMUSG00000033159	Cnppd1	-	protein_coding	Intron
1	75141234	75141433	ENSMUSG00000033159	Cnppd1	-	protein_coding	Intron
1	75141599	75141798	ENSMUSG00000033159	Cnppd1	-	protein_coding	Intron
1	75180076	75180275	ENSMUSG00000026198	Abcb6	-	protein_coding	5'UTR
1	75190173	75190372	ENSMUSG00000033124	Atg9a	-	protein_coding	Intron
1	75198574	75198773	ENSMUSG00000026199	Ankzf1	+	protein_coding	Intron
1	75243526	75243725	ENSMUSG00000026203	Dnajb2	+	protein_coding	CDS
1	75439402	75439601	ENSMUSG00000033021	Gmppa	+	protein_coding	Intron
1	75441809	75442008	ENSMUSG00000033021	Gmppa	+	protein_coding	Intron
1	75533798	75533997	ENSMUSG00000026213	Stk11ip	+	protein_coding	CDS
1	76489135	76489334	ENSMUSG00000100553	Gm17751	+	lincRNA	Intron
1	77374612	77374842	ENSMUSG00000026235	Epha4	-	nonsense_mediated_decay	Intron
1	77380700	77380899	ENSMUSG00000026235	Epha4	-	nonsense_mediated_decay	Intron
1	77401058	77401257	ENSMUSG00000026235	Epha4	-	nonsense_mediated_decay	Intron
1	79706125	79706324	ENSMUSG00000073643	Wdfy1	-	protein_coding	Intron
1	79707427	79707626	ENSMUSG00000073643	Wdfy1	-	protein_coding	CDS
1	79799279	79799478	ENSMUSG00000026249	Serpine2	-	protein_coding	Intron
1	80190132	80190331	ENSMUSG00000099552	9830004L10Rik	+	lincRNA	Intron
1	81207873	81208072	ENSMUSG00000054976	Nyap2	+	protein_coding	Intron
1	82377690	82377889	ENSMUSG00000026142	Rhbdd1	+	protein_coding	Intron
1	82708662	82708861	ENSMUSG00000079465	Col4a3	+	protein_coding	Intron
1	84305776	84305975	ENSMUSG00000045658	Pid1	-	protein_coding	Intron
1	84761923	84762122	ENSMUSG00000026219	Trip12	-	protein_coding	CDS
1	85113089	85113288	ENSMUSG00000072109	A530040E14Rik	+	antisense	Exon
1	85288605	85288804	ENSMUSG00000091199	Gm2619	-	transcribed_unprocessed_pseudogene	Intron
1	85591360	85591559	ENSMUSG00000070034	Sp110	-	protein_coding	Intron
1	85908504	85908703	ENSMUSG00000026223	Itm2c	+	protein_coding	3'UTR
1	86064713	86064912	ENSMUSG00000026229	Psmd1	+	protein_coding	Intron
1	86075855	86076054	ENSMUSG00000026229	Psmd1	+	protein_coding	CDS
1	86088920	86089119	ENSMUSG00000026229	Psmd1	+	protein_coding	Intron
1	86194281	86194480	ENSMUSG00000062590	Armc9	+	protein_coding	Intron
1	87209503	87209702	ENSMUSG00000026253	Chrng	+	protein_coding	Intron
1	87480929	87481128	ENSMUSG00000026259	Ngef	-	protein_coding	Intron
1	87766156	87766370	ENSMUSG00000026289	Atg16l1	+	protein_coding	Intron
1	87786309	87786508	ENSMUSG00000026289	Atg16l1	+	protein_coding	Intron
1	87791617	87791816	ENSMUSG00000026289	Atg16l1	+	protein_coding	3'UTR
1	87917929	87918168	ENSMUSG00000070738	Dgkd	+	protein_coding	Intron
1	87929789	87929988	ENSMUSG00000070738	Dgkd	+	protein_coding	Intron
1	88264363	88264562	ENSMUSG00000044783	Hjurp	-	protein_coding	3'UTR
1	89487739	89487938	ENSMUSG00000055013	Agap1	+	protein_coding	Intron
1	89580921	89581120	ENSMUSG00000055013	Agap1	+	protein_coding	Intron
1	89627818	89628017	ENSMUSG00000055013	Agap1	+	protein_coding	Intron
1	89888869	89889068	ENSMUSG00000055013	Agap1	+	protein_coding	3'UTR
1	89891877	89892076	ENSMUSG00000055013	Agap1	+	protein_coding	3'UTR
1	89892492	89892691	ENSMUSG00000055013	Agap1	+	protein_coding	3'UTR
1	89930787	89930987	ENSMUSG00000034486	Gbx2	-	protein_coding	5'UTR
1	89954468	89954667	ENSMUSG00000067081	Asb18	-	protein_coding	Intron
1	90080669	90080868	ENSMUSG00000026301	Iqca	-	protein_coding	Intron
1	90210029	90210228	ENSMUSG00000044337	Ackr3	+	protein_coding	Intron
1	90611018	90611217	ENSMUSG00000034432	Cops8	+	protein_coding	Intron
1	90675194	90675393	ENSMUSG00000056128	Gm9991	+	lincRNA	Exon
1	90789353	90789552	ENSMUSG00000048126	Col6a3	-	protein_coding	Intron
1	90801033	90801354	ENSMUSG00000048126	Col6a3	-	protein_coding	Intron
1	91381678	91381877	ENSMUSG00000026309	Ilkap	-	nonsense_mediated_decay	Intron
1	91522892	91523091	ENSMUSG00000034292	Traf3ip1	+	protein_coding	Intron
1	91968258	91968457	ENSMUSG00000026313	Hdac4	-	protein_coding	CDS
1	92715183	92715382	ENSMUSG00000100546	Gm29483	-	lincRNA	Intron
1	92855219	92855418	ENSMUSG00000034220	Gpc1	+	protein_coding	Intron
1	92878258	92878457	ENSMUSG00000034212	Ankmy1	-	protein_coding	CDS
1	92934317	92934516	ENSMUSG00000026270	Capn10	+	protein_coding	5'UTR
1	92947563	92947762	ENSMUSG00000026270	Capn10	+	protein_coding	3'UTR
1	93305664	93305863	ENSMUSG00000026273	Mterf4	-	protein_coding	Intron
1	93342485	93342684	ENSMUSG00000026274	Pask	-	protein_coding	5'UTR
1	93357769	93358028	ENSMUSG00000026275	Ppp1r7	+	protein_coding	Intron
1	93500527	93500726	ENSMUSG00000026276	2022-09-02	+	protein_coding	Intron
1	93581219	93581418	ENSMUSG00000034066	Farp2	+	protein_coding	Intron
1	93621381	93621580	ENSMUSG00000034066	Farp2	+	protein_coding	3'UTR
1	93778354	93778553	ENSMUSG00000026280	Atg4b	+	protein_coding	Intron
1	93785930	93786129	ENSMUSG00000026280	Atg4b	+	protein_coding	Intron
1	94008912	94009111	ENSMUSG00000073608	Gal3st2c	+	protein_coding	CDS
1	95313918	95314229	ENSMUSG00000051185	Fam174a	+	protein_coding	CDS
1	97644699	97644898	ENSMUSG00000044768	D1Ertd622e	-	protein_coding	3'UTR
1	97646108	97646307	ENSMUSG00000044768	D1Ertd622e	-	protein_coding	CDS
1	97780278	97780477	ENSMUSG00000026333	Gin1	+	protein_coding	Intron
1	104994091	104994290	ENSMUSG00000050840	Cdh20	+	protein_coding	CDS
1	105990434	105990646	ENSMUSG00000038866	Zcchc2	+	protein_coding	5'UTR
1	105991200	105991399	ENSMUSG00000038866	Zcchc2	+	protein_coding	CDS
1	106011770	106011969	ENSMUSG00000038866	Zcchc2	+	protein_coding	Intron
1	117605647	117605846	ENSMUSG00000107979	Zfp813-ps	+	lincRNA	Exon
1	117979204	117979403	ENSMUSG00000100617	Gm7145	+	protein_coding	Intron
1	118310971	118311170	ENSMUSG00000026374	Tsn	-	protein_coding	5'UTR
1	118467951	118468150	ENSMUSG00000064302	Clasp1	+	protein_coding	Intron
1	118898007	118898206	ENSMUSG00000048402	Gli2	-	protein_coding	Intron
1	119549797	119549996	ENSMUSG00000026383	Epb41l5	-	protein_coding	CDS
1	119837213	119837412	ENSMUSG00000026384	Ptpn4	-	protein_coding	5'UTR
1	126660087	126660286	ENSMUSG00000049690	Nckap5	-	protein_coding	Intron
1	127471550	127471766	ENSMUSG00000036155	Mgat5	+	protein_coding	Intron
1	127804055	127804254	ENSMUSG00000026349	Ccnt2	+	protein_coding	3'UTR
1	127972732	127972931	ENSMUSG00000036086	Zranb3	-	protein_coding	Intron
1	128103349	128103548	ENSMUSG00000056211	R3hdm1	+	protein_coding	5'UTR
1	128244296	128244502	ENSMUSG00000026353	Ubxn4	+	protein_coding	5'UTR
1	128345683	128345882	ENSMUSG00000026355	Mcm6	-	protein_coding	Intron
1	128348234	128348433	ENSMUSG00000026355	Mcm6	-	protein_coding	Intron
1	128391092	128391291	ENSMUSG00000026356	Dars	-	protein_coding	Intron
1	130162829	130163028	ENSMUSG00000042581	Thsd7b	+	protein_coding	CDS
1	130182430	130182629	ENSMUSG00000042581	Thsd7b	+	protein_coding	Intron
1	131166330	131166532	ENSMUSG00000026427	Eif2d	+	nonsense_mediated_decay	Intron
1	131177273	131177472	ENSMUSG00000026427	Eif2d	+	nonsense_mediated_decay	Intron
1	131319407	131319606	ENSMUSG00000026425	Srgap2	-	protein_coding	Intron
1	131757497	131757696	ENSMUSG00000042268	Slc26a9	+	protein_coding	Intron
1	131771143	131771342	ENSMUSG00000042268	Slc26a9	+	protein_coding	3'UTR
1	131867611	131867821	ENSMUSG00000026433	Rab29	+	protein_coding	CDS
1	131931286	131931485	ENSMUSG00000026434	Nucks1	+	protein_coding	3'UTR
1	131978867	131979202	ENSMUSG00000026435	Slc45a3	+	protein_coding	Intron
1	131981813	131982042	ENSMUSG00000026435	Slc45a3	+	protein_coding	3'UTR
1	132024594	132024793	ENSMUSG00000059149	Mfsd4a	-	protein_coding	Intron
1	132026119	132026318	ENSMUSG00000059149	Mfsd4a	-	protein_coding	Intron
1	132046126	132046325	ENSMUSG00000059149	Mfsd4a	-	protein_coding	Intron
1	132356592	132357176	ENSMUSG00000042066	Tmcc2	-	protein_coding	3'UTR
1	132358778	132358977	ENSMUSG00000042066	Tmcc2	-	protein_coding	Intron
1	132380588	132380787	ENSMUSG00000042066	Tmcc2	-	protein_coding	CDS
1	132384255	132384454	ENSMUSG00000042066	Tmcc2	-	protein_coding	Intron
1	132434271	132434602	ENSMUSG00000042046	Dstyk	+	protein_coding	CDS
1	132465368	132465567	ENSMUSG00000042046	Dstyk	+	protein_coding	3'UTR
1	132507563	132507762	ENSMUSG00000048174	Tmem81	+	protein_coding	CDS
1	132512926	132513125	ENSMUSG00000053024	Cntn2	-	protein_coding	3'UTR
1	132521028	132521227	ENSMUSG00000053024	Cntn2	-	protein_coding	Intron
1	132990240	132990533	ENSMUSG00000054387	Mdm4	-	protein_coding	3'UTR
1	132990709	132991077	ENSMUSG00000054387	Mdm4	-	protein_coding	3'UTR
1	133074586	133074785	ENSMUSG00000026447	Pik3c2b	+	protein_coding	Intron
1	133131277	133131476	ENSMUSG00000102425	Gm26616	-	TEC	Exon
1	133133107	133133452	ENSMUSG00000046062	Ppp1r15b	+	processed_transcript	Intron
1	133904007	133904206	ENSMUSG00000010311	Optc	-	protein_coding	Intron
1	134319024	134319223	ENSMUSG00000026458	Ppfia4	-	protein_coding	Intron
1	134322059	134322258	ENSMUSG00000026458	Ppfia4	-	protein_coding	Intron
1	134347743	134348147	ENSMUSG00000042305	Tmem183a	-	nonsense_mediated_decay	Exon
1	134426041	134426240	ENSMUSG00000026457	Adipor1	+	protein_coding	Intron
1	134646677	134646876	ENSMUSG00000026452	Syt2	+	protein_coding	5'UTR
1	134818051	134818250	ENSMUSG00000073557	Ppp1r12b	-	protein_coding	Intron
1	134962591	134962838	ENSMUSG00000026429	Ube2t	+	nonsense_mediated_decay	Exon
1	134969283	134969482	ENSMUSG00000026429	Ube2t	+	nonsense_mediated_decay	Intron
1	135257473	135257672	ENSMUSG00000097680	Gm26642	+	antisense	Intron
1	135313538	135313755	ENSMUSG00000062580	Timm17a	-	protein_coding	Intron
1	135389204	135389451	ENSMUSG00000041879	Ipo9	-	nonsense_mediated_decay	Exon
1	136160312	136160542	ENSMUSG00000041642	Kif21b	+	nonsense_mediated_decay	Intron
1	136171667	136171866	ENSMUSG00000041642	Kif21b	+	nonsense_mediated_decay	Intron
1	136176244	136176443	ENSMUSG00000041642	Kif21b	+	nonsense_mediated_decay	Exon
1	136519734	136519933	ENSMUSG00000041498	Kif14	+	protein_coding	Intron
1	136526816	136527015	ENSMUSG00000041498	Kif14	+	protein_coding	Intron
1	136929738	136929937	ENSMUSG00000026398	Nr5a2	-	protein_coding	Intron
1	139169788	139169987	ENSMUSG00000056268	Dennd1b	+	protein_coding	CDS
1	139447594	139447793	ENSMUSG00000033964	Zbtb41	+	nonsense_mediated_decay	Exon
1	139480152	139480351	ENSMUSG00000033952	Aspm	+	protein_coding	CDS
1	139493809	139494083	ENSMUSG00000033952	Aspm	+	protein_coding	3'UTR
1	146833980	146834179	ENSMUSG00000085822	Gm15584	-	antisense	Intron
1	151372109	151372308	ENSMUSG00000052748	Swt1	-	protein_coding	Intron
1	151875693	151875892	ENSMUSG00000032666	1700025G04Rik	-	nonsense_mediated_decay	Intron
1	152528103	152528302	ENSMUSG00000026482	Rgl1	-	protein_coding	Intron
1	152840130	152840329	ENSMUSG00000042772	Smg7	-	protein_coding	Intron
1	153046131	153046330	ENSMUSG00000042751	Nmnat2	+	nonsense_mediated_decay	Intron
1	153122889	153123088	ENSMUSG00000026479	Lamc2	-	protein_coding	3'UTR
1	153226271	153226470	ENSMUSG00000026478	Lamc1	-	protein_coding	Intron
1	153234430	153234629	ENSMUSG00000026478	Lamc1	-	protein_coding	CDS
1	153251753	153251952	ENSMUSG00000026478	Lamc1	-	protein_coding	Intron
1	155212617	155212816	ENSMUSG00000033722	BC034090	-	protein_coding	3'UTR
1	155922152	155922351	ENSMUSG00000033671	Cep350	-	protein_coding	Intron
1	156271095	156271294	ENSMUSG00000060985	Tdrd5	-	protein_coding	Intron
1	156277142	156277403	ENSMUSG00000060985	Tdrd5	-	protein_coding	Intron
1	156442250	156442449	ENSMUSG00000026600	Soat1	-	protein_coding	Intron
1	156559146	156559345	ENSMUSG00000026596	Abl2	+	protein_coding	Intron
1	156588296	156588495	ENSMUSG00000026596	Abl2	+	protein_coding	Intron
1	156625547	156625746	ENSMUSG00000026596	Abl2	+	protein_coding	Intron
1	156641449	156641648	ENSMUSG00000026596	Abl2	+	protein_coding	CDS
1	156643663	156643862	ENSMUSG00000026596	Abl2	+	protein_coding	3'UTR
1	156644524	156644738	ENSMUSG00000026596	Abl2	+	protein_coding	3'UTR
1	156645941	156646374	ENSMUSG00000026596	Abl2	+	protein_coding	3'UTR
1	156648779	156648978	ENSMUSG00000026596	Abl2	+	protein_coding	3'UTR
1	156678844	156679043	ENSMUSG00000033557	Fam20b	-	protein_coding	3'UTR
1	156705873	156706072	ENSMUSG00000033557	Fam20b	-	protein_coding	CDS
1	156811276	156811475	ENSMUSG00000026594	Ralgps2	-	nonsense_mediated_decay	Intron
1	157014646	157014845	ENSMUSG00000101768	Gm28694	-	lincRNA	Intron
1	157511905	157512104	ENSMUSG00000026589	Sec16b	+	protein_coding	Intron
1	159232340	159232548	ENSMUSG00000040782	Cop1	+	protein_coding	CDS
1	160197042	160197241	ENSMUSG00000058267	Mrps14	+	protein_coding	Intron
1	160516894	160517093	ENSMUSG00000026721	Rabgap1l	-	protein_coding	Intron
1	160995454	160995653	ENSMUSG00000026715	Serpinc1	+	protein_coding	Intron
1	161019799	161019998	ENSMUSG00000043467	Zbtb37	-	nonsense_mediated_decay	Exon
1	161876384	161876596	ENSMUSG00000040297	Suco	-	protein_coding	5'UTR
1	162424416	162424615	ENSMUSG00000040265	Dnm3	-	protein_coding	Intron
1	162704224	162704423	ENSMUSG00000040225	Prrc2c	-	protein_coding	Intron
1	163953943	163954290	ENSMUSG00000041406	BC055324	-	protein_coding	Intron
1	163976582	163976781	ENSMUSG00000041406	BC055324	-	protein_coding	Intron
1	164295539	164295738	ENSMUSG00000026577	Blzf1	-	protein_coding	Intron
1	164307417	164307616	ENSMUSG00000026575	Nme7	+	nonsense_mediated_decay	Exon
1	164437407	164437681	ENSMUSG00000026576	Atp1b1	-	protein_coding	3'UTR
1	165461260	165461459	ENSMUSG00000026568	Mpc2	+	protein_coding	5'UTR
1	165652452	165652651	ENSMUSG00000040723	Rcsd1	-	protein_coding	Intron
1	165763764	165763963	ENSMUSG00000040713	Creg1	+	nonsense_mediated_decay	Exon
1	165866922	165867121	ENSMUSG00000005763	Cd247	+	protein_coding	Intron
1	166238512	166238711	ENSMUSG00000040629	Mael	-	protein_coding	CDS
1	167316281	167316480	ENSMUSG00000052428	Tmco1	+	nonsense_mediated_decay	Intron
1	167330374	167330573	ENSMUSG00000052428	Tmco1	+	nonsense_mediated_decay	Intron
1	167352659	167352858	ENSMUSG00000026687	Aldh9a1	+	protein_coding	Intron
1	167393561	167393760	ENSMUSG00000026688	Mgst3	-	protein_coding	Intron
1	169955769	169955968	ENSMUSG00000026675	Hsd17b7	-	protein_coding	Intron
1	169984842	169985041	ENSMUSG00000026674	Ddr2	-	protein_coding	CDS
1	169995356	169995555	ENSMUSG00000026674	Ddr2	-	protein_coding	Intron
1	170198749	170198948	ENSMUSG00000026667	Uhmk1	-	protein_coding	3'UTR
1	170204966	170205165	ENSMUSG00000026667	Uhmk1	-	protein_coding	Intron
1	170214877	170215218	ENSMUSG00000044306	4930500M09Rik	+	antisense	Exon
1	170819126	170819349	ENSMUSG00000026663	Atf6	-	protein_coding	Intron
1	171145580	171145779	ENSMUSG00000058076	Sdhc	-	protein_coding	Intron
1	171259945	171260144	ENSMUSG00000006403	Adamts4	+	protein_coding	3'UTR
1	171289996	171290195	ENSMUSG00000062963	Ufc1	-	nonsense_mediated_decay	Intron
1	171340323	171340522	ENSMUSG00000013997	Nit1	-	protein_coding	Intron
1	171341141	171341465	ENSMUSG00000013973	Dedd	+	protein_coding	3'UTR
1	171417479	171417678	ENSMUSG00000026641	Usf1	+	protein_coding	Intron
1	171418092	171418443	ENSMUSG00000026641	Usf1	+	protein_coding	3'UTR
1	171577935	171578134	ENSMUSG00000004709	Cd244a	+	protein_coding	Intron
1	172071092	172071291	ENSMUSG00000003458	Ncstn	-	nonsense_mediated_decay	Intron
1	172087662	172087861	ENSMUSG00000026553	Copa	+	protein_coding	Intron
1	172149272	172149499	ENSMUSG00000026554	Dcaf8	+	nonsense_mediated_decay	Intron
1	172172683	172173116	ENSMUSG00000026554	Dcaf8	+	nonsense_mediated_decay	Exon
1	172188944	172189263	ENSMUSG00000026554	Dcaf8	+	nonsense_mediated_decay	Intron
1	172318314	172318513	ENSMUSG00000038034	Igsf8	+	protein_coding	CDS
1	172377627	172377826	ENSMUSG00000050229	Pigm	+	protein_coding	CDS
1	175921644	175921843	ENSMUSG00000104158	Gm38100	+	protein_coding	Intron
1	176834786	176834985	ENSMUSG00000026504	Sdccag8	+	nonsense_mediated_decay	Intron
1	176835426	176835890	ENSMUSG00000026504	Sdccag8	+	nonsense_mediated_decay	Intron
1	177022594	177022905	ENSMUSG00000019699	Akt3	-	protein_coding	3'UTR
1	178330450	178330663	ENSMUSG00000039630	Hnrnpu	-	nonsense_mediated_decay	Intron
1	179622807	179623006	ENSMUSG00000038949	Cnst	+	protein_coding	Intron
1	179625924	179626123	ENSMUSG00000038949	Cnst	+	protein_coding	3'UTR
1	179786662	179786861	ENSMUSG00000026491	Ahctf1	-	protein_coding	CDS
1	180134366	180134565	ENSMUSG00000026490	Cdc42bpa	+	protein_coding	Intron
1	180227446	180227645	ENSMUSG00000010609	Psen2	-	protein_coding	3'UTR
1	180234975	180235174	ENSMUSG00000010609	Psen2	-	protein_coding	CDS
1	180600449	180600648	ENSMUSG00000026496	Parp1	+	protein_coding	3'UTR
1	180726265	180726464	ENSMUSG00000026499	Acbd3	+	protein_coding	CDS
1	180811617	180811817	ENSMUSG00000060743	H3f3a	-	protein_coding	Intron
1	181198713	181198912	ENSMUSG00000038733	Wdr26	-	protein_coding	Intron
1	181211058	181211257	ENSMUSG00000038733	Wdr26	-	protein_coding	CDS
1	181819672	181819871	ENSMUSG00000004880	Lbr	-	protein_coding	Intron
1	181821237	181821436	ENSMUSG00000004880	Lbr	-	protein_coding	Intron
1	181828546	181828745	ENSMUSG00000004880	Lbr	-	protein_coding	Intron
1	181923464	181923663	ENSMUSG00000022995	Enah	-	protein_coding	CDS
1	182276495	182276694	ENSMUSG00000038633	Degs1	-	protein_coding	3'UTR
1	182341339	182341544	ENSMUSG00000047539	Fbxo28	-	nonsense_mediated_decay	Exon
1	182960502	182960701	ENSMUSG00000079164	Tlr5	+	protein_coding	Intron
1	183088459	183088703	ENSMUSG00000030768	Disp1	-	protein_coding	CDS
1	183294666	183294865	ENSMUSG00000046836	Brox	-	protein_coding	Intron
1	183328128	183328327	ENSMUSG00000056050	Mia3	-	protein_coding	CDS
1	183390879	183391078	ENSMUSG00000072258	Taf1a	+	protein_coding	CDS
1	184871965	184872164	ENSMUSG00000039349	C130074G19Rik	-	protein_coding	3'UTR
1	185234201	185234400	ENSMUSG00000039318	Rab3gap2	+	protein_coding	Intron
1	185263647	185263846	ENSMUSG00000039318	Rab3gap2	+	protein_coding	CDS
1	185282372	185282607	ENSMUSG00000039318	Rab3gap2	+	protein_coding	CDS
1	186632540	186632753	ENSMUSG00000039239	Tgfb2	-	protein_coding	Intron
1	186721288	186721487	ENSMUSG00000001305	Rrp15	-	protein_coding	3'UTR
1	187836504	187836703	ENSMUSG00000026610	Esrrg	+	protein_coding	Intron
1	188211279	188211478	ENSMUSG00000026610	Esrrg	+	protein_coding	3'UTR
1	188864635	188864834	ENSMUSG00000026609	Ush2a	+	protein_coding	CDS
1	188978452	188978651	ENSMUSG00000026608	Kctd3	-	nonsense_mediated_decay	Exon
1	190925107	190925306	ENSMUSG00000026634	Angel2	+	protein_coding	Intron
1	190939122	190939321	ENSMUSG00000026634	Angel2	+	protein_coding	Intron
1	190971680	190971879	ENSMUSG00000037568	Vash2	-	protein_coding	Intron
1	191350502	191350701	ENSMUSG00000026627	Tmem206	+	protein_coding	3'UTR
1	191538947	191539146	ENSMUSG00000037474	Dtl	-	nonsense_mediated_decay	Exon
1	191827326	191827525	ENSMUSG00000026622	Nek2	+	protein_coding	Intron
1	191831924	191832181	ENSMUSG00000026622	Nek2	+	protein_coding	3'UTR
1	191985903	191986102	ENSMUSG00000049353	Rd3	+	protein_coding	3'UTR
1	192224927	192225126	ENSMUSG00000058248	Kcnh1	+	protein_coding	Intron
1	192238812	192239011	ENSMUSG00000058248	Kcnh1	+	protein_coding	Intron
1	192371321	192371520	ENSMUSG00000058248	Kcnh1	+	protein_coding	Intron
1	192505450	192505685	ENSMUSG00000058248	Kcnh1	+	protein_coding	CDS
1	192508405	192508653	ENSMUSG00000058248	Kcnh1	+	protein_coding	3'UTR
1	192594776	192594975	ENSMUSG00000037375	Hhat	-	non_stop_decay	Intron
1	194644507	194644706	ENSMUSG00000026640	Plxna2	+	protein_coding	CDS
1	195123492	195123691	ENSMUSG00000016481	Cr1l	-	protein_coding	Intron
10	3947522	3947721	ENSMUSG00000040624	Plekhg1	+	protein_coding	Intron
10	3957897	3958096	ENSMUSG00000040624	Plekhg1	+	protein_coding	CDS
10	4318253	4318452	ENSMUSG00000038587	Akap12	+	protein_coding	Intron
10	4712462	4712661	ENSMUSG00000019768	Esr1	+	protein_coding	CDS
10	7154237	7154436	ENSMUSG00000015202	Cnksr3	-	protein_coding	CDS
10	7705865	7706064	ENSMUSG00000040021	Lats1	+	protein_coding	CDS
10	7761366	7761565	ENSMUSG00000019794	Katna1	+	protein_coding	Intron
10	8724414	8724613	ENSMUSG00000015305	Sash1	-	protein_coding	3'UTR
10	8751042	8751241	ENSMUSG00000015305	Sash1	-	protein_coding	CDS
10	11174020	11174219	ENSMUSG00000090112	Shprh	+	protein_coding	Intron
10	12663856	12664055	ENSMUSG00000019820	Utrn	-	protein_coding	Intron
10	12846550	12846757	ENSMUSG00000019820	Utrn	-	protein_coding	Intron
10	13652514	13652713	ENSMUSG00000019806	Aig1	-	protein_coding	Intron
10	14127351	14127550	ENSMUSG00000015501	Hivep2	+	protein_coding	5'UTR
10	14660912	14661111	ENSMUSG00000019868	Vta1	-	protein_coding	Intron
10	14705281	14705482	ENSMUSG00000019868	Vta1	-	protein_coding	CDS
10	18093885	18094084	ENSMUSG00000019854	Reps1	+	protein_coding	Intron
10	18104156	18104379	ENSMUSG00000019854	Reps1	+	protein_coding	CDS
10	18227328	18227527	ENSMUSG00000059554	Ccdc28a	-	protein_coding	Intron
10	18660436	18660635	ENSMUSG00000019852	Arfgef3	-	protein_coding	Intron
10	18675973	18676172	ENSMUSG00000019852	Arfgef3	-	protein_coding	Intron
10	18743565	18743764	ENSMUSG00000019852	Arfgef3	-	protein_coding	5'UTR
10	19002501	19002700	ENSMUSG00000019850	Tnfaip3	-	protein_coding	3'UTR
10	19262789	19262988	ENSMUSG00000111606	Gm7213	+	processed_pseudogene	Exon
10	19860215	19860414	ENSMUSG00000020003	Pex7	-	protein_coding	3'UTR
10	20000651	20000850	ENSMUSG00000071369	Map3k5	+	protein_coding	Intron
10	20076522	20076721	ENSMUSG00000071369	Map3k5	+	protein_coding	Intron
10	20130167	20130366	ENSMUSG00000071369	Map3k5	+	protein_coding	Intron
10	20250443	20250642	ENSMUSG00000019996	Map7	+	protein_coding	Intron
10	20261969	20262168	ENSMUSG00000019996	Map7	+	protein_coding	Intron
10	20360597	20360811	ENSMUSG00000019992	Mtfr2	+	processed_transcript	Exon
10	20548013	20548212	ENSMUSG00000019990	Pde7b	-	protein_coding	Intron
10	21334861	21335060	ENSMUSG00000112654	4930455C13Rik	-	antisense	Intron
10	21367775	21367974	ENSMUSG00000019977	Hbs1l	+	protein_coding	Intron
10	22664617	22664816	ENSMUSG00000037490	Slc2a12	+	protein_coding	CDS
10	24902095	24902294	ENSMUSG00000019984	Med23	+	protein_coding	CDS
10	24907315	24907514	ENSMUSG00000019984	Med23	+	protein_coding	Intron
10	25220055	25220254	ENSMUSG00000039166	Akap7	-	protein_coding	Intron
10	26108281	26108480	ENSMUSG00000112808	Gm4739	+	processed_pseudogene	Exon
10	26725443	26725642	ENSMUSG00000111950	Gm48893	+	lincRNA	Intron
10	27044244	27044443	ENSMUSG00000019899	Lama2	-	protein_coding	Intron
10	27158649	27158848	ENSMUSG00000019899	Lama2	-	protein_coding	Intron
10	27324540	27324739	ENSMUSG00000019899	Lama2	-	protein_coding	CDS
10	34282218	34282417	ENSMUSG00000047514	Tspyl1	+	protein_coding	CDS
10	34298448	34298696	ENSMUSG00000097274	Gm47512	-	antisense	Exon
10	34411207	34411406	ENSMUSG00000039480	Nt5dc1	-	protein_coding	Intron
10	39073710	39073909	ENSMUSG00000019846	Lama4	+	protein_coding	Intron
10	39088317	39088516	ENSMUSG00000019846	Lama4	+	protein_coding	CDS
10	39369804	39370013	ENSMUSG00000019843	Fyn	+	protein_coding	5'UTR
10	39515644	39515843	ENSMUSG00000019843	Fyn	+	protein_coding	Intron
10	39529600	39529799	ENSMUSG00000019843	Fyn	+	protein_coding	Intron
10	39863836	39864035	ENSMUSG00000019841	Rev3l	+	protein_coding	Intron
10	40034724	40034923	ENSMUSG00000019838	Slc16a10	-	protein_coding	3'UTR
10	42181942	42182141	ENSMUSG00000048756	Foxo3	-	protein_coding	3'UTR
10	42183417	42183616	ENSMUSG00000048756	Foxo3	-	protein_coding	3'UTR
10	42185378	42185577	ENSMUSG00000048756	Foxo3	-	protein_coding	3'UTR
10	42502078	42502277	ENSMUSG00000019804	Snx3	+	protein_coding	5'UTR
10	42562721	42562920	ENSMUSG00000019803	Nr2e1	-	protein_coding	3'UTR
10	42761682	42761946	ENSMUSG00000097008	Gm26860	-	lincRNA	Intron
10	43346574	43346773	ENSMUSG00000038240	Pdss2	+	nonsense_mediated_decay	Intron
10	43385043	43385242	ENSMUSG00000038240	Pdss2	+	nonsense_mediated_decay	Intron
10	43510186	43510385	ENSMUSG00000038214	Bend3	+	protein_coding	CDS
10	43540751	43540950	ENSMUSG00000019797	1700021F05Rik	-	protein_coding	Intron
10	43997375	43997574	ENSMUSG00000019866	Crybg1	-	protein_coding	CDS
10	44268445	44268646	ENSMUSG00000038160	Atg5	+	protein_coding	5'UTR
10	45091126	45091325	ENSMUSG00000019849	Prep	+	protein_coding	Intron
10	45120646	45120963	ENSMUSG00000019849	Prep	+	protein_coding	CDS
10	45155569	45155831	ENSMUSG00000019849	Prep	+	protein_coding	Intron
10	53511268	53511467	ENSMUSG00000112739	Gm20597	-	lincRNA	Intron
10	53677672	53677871	ENSMUSG00000019856	Fam184a	-	protein_coding	CDS
10	53678788	53678987	ENSMUSG00000019856	Fam184a	-	protein_coding	Intron
10	53684121	53684320	ENSMUSG00000019856	Fam184a	-	protein_coding	Intron
10	58601030	58601229	ENSMUSG00000003227	Edar	-	protein_coding	3'UTR
10	59053113	59053312	ENSMUSG00000037990	Sh3rf3	+	protein_coding	Intron
10	59448352	59448551	ENSMUSG00000009647	Mcu	-	protein_coding	3'UTR
10	59616548	59616747	ENSMUSG00000009647	Mcu	-	protein_coding	CDS
10	59951251	59951450	ENSMUSG00000020108	Ddit4	-	protein_coding	CDS
10	60002231	60002430	ENSMUSG00000020107	Anapc16	-	protein_coding	Intron
10	60002794	60003022	ENSMUSG00000020107	Anapc16	-	protein_coding	Intron
10	60292518	60292717	ENSMUSG00000004207	Psap	+	protein_coding	Intron
10	60310581	60310786	ENSMUSG00000012819	Cdh23	-	protein_coding	CDS
10	60715582	60715781	ENSMUSG00000020100	Slc29a3	-	nonsense_mediated_decay	Exon
10	61680326	61680525	ENSMUSG00000020088	Sar1a	+	protein_coding	Intron
10	61840177	61840376	ENSMUSG00000058806	Col13a1	-	protein_coding	Intron
10	61871940	61872139	ENSMUSG00000058806	Col13a1	-	protein_coding	Intron
10	61963850	61964053	ENSMUSG00000058806	Col13a1	-	protein_coding	Intron
10	61967136	61967335	ENSMUSG00000058806	Col13a1	-	protein_coding	Intron
10	62109744	62109943	ENSMUSG00000020083	Fam241b	-	protein_coding	Intron
10	62110803	62111019	ENSMUSG00000020083	Fam241b	-	protein_coding	Intron
10	62449490	62449689	ENSMUSG00000097129	4930507D05Rik	+	protein_coding	CDS
10	62508023	62508274	ENSMUSG00000020077	Srgn	-	processed_transcript	Intron
10	62509031	62509230	ENSMUSG00000020077	Srgn	-	processed_transcript	Intron
10	62617339	62617538	ENSMUSG00000020076	Ddx50	-	processed_transcript	Intron
10	62780365	62780564	ENSMUSG00000020074	Ccar1	-	protein_coding	CDS
10	62930384	62930583	ENSMUSG00000071253	Slc25a16	+	protein_coding	Intron
10	62964012	62964211	ENSMUSG00000036875	Dna2	+	protein_coding	Intron
10	63023621	63023934	ENSMUSG00000020069	Hnrnph3	-	protein_coding	5'UTR
10	63660972	63661171	ENSMUSG00000060843	Ctnna3	+	protein_coding	Intron
10	63820355	63820554	ENSMUSG00000060843	Ctnna3	+	protein_coding	CDS
10	63983110	63983309	ENSMUSG00000042846	Lrrtm3	-	protein_coding	Intron
10	67215299	67215498	ENSMUSG00000037876	Jmjd1c	+	protein_coding	Intron
10	67229992	67230191	ENSMUSG00000037876	Jmjd1c	+	protein_coding	Intron
10	68138217	68138416	ENSMUSG00000019947	Arid5b	-	nonsense_mediated_decay	Intron
10	68140683	68140882	ENSMUSG00000019947	Arid5b	-	nonsense_mediated_decay	Intron
10	68186032	68186231	ENSMUSG00000019947	Arid5b	-	nonsense_mediated_decay	Exon
10	69021462	69021661	ENSMUSG00000112331	Gm33035	-	lincRNA	Exon
10	70004962	70005161	ENSMUSG00000069601	Ank3	+	protein_coding	Intron
10	70191547	70191937	ENSMUSG00000048701	Ccdc6	+	protein_coding	3'UTR
10	71344576	71344775	ENSMUSG00000037710	Cisd1	-	protein_coding	Intron
10	71347859	71348058	ENSMUSG00000060733	Ipmk	+	nonsense_mediated_decay	Exon
10	75181686	75181885	ENSMUSG00000009681	Bcr	+	protein_coding	Intron
10	75183291	75183490	ENSMUSG00000009681	Bcr	+	protein_coding	3'UTR
10	75310925	75311124	ENSMUSG00000033444	Specc1l	+	protein_coding	3'UTR
10	75311381	75311959	ENSMUSG00000033444	Specc1l	+	protein_coding	3'UTR
10	75822410	75822609	ENSMUSG00000009093	Gstt4	-	protein_coding	5'UTR
10	75834151	75834360	ENSMUSG00000033318	Gstt2	-	protein_coding	CDS
10	75859564	75859763	ENSMUSG00000033307	Mif	-	protein_coding	Intron
10	76222307	76222506	ENSMUSG00000020230	Prmt2	-	nonsense_mediated_decay	Intron
10	76375071	76375270	ENSMUSG00000001151	Pcnt	-	protein_coding	CDS
10	76379706	76379905	ENSMUSG00000001151	Pcnt	-	protein_coding	Intron
10	76381902	76382101	ENSMUSG00000001151	Pcnt	-	protein_coding	Intron
10	76389003	76389202	ENSMUSG00000001151	Pcnt	-	protein_coding	CDS
10	76392496	76392878	ENSMUSG00000001151	Pcnt	-	protein_coding	CDS
10	76416731	76416930	ENSMUSG00000001151	Pcnt	-	protein_coding	Intron
10	76488473	76488682	ENSMUSG00000001150	Mcm3ap	+	protein_coding	Intron
10	76512543	76512743	ENSMUSG00000001150	Mcm3ap	+	protein_coding	Intron
10	76540880	76541079	ENSMUSG00000033105	Lss	+	retained_intron	Intron
10	76762167	76762366	ENSMUSG00000001120	Pcbp3	-	protein_coding	3'UTR
10	77042399	77042762	ENSMUSG00000001436	Slc19a1	+	protein_coding	Intron
10	77329579	77329778	ENSMUSG00000020262	Adarb1	-	nonsense_mediated_decay	Intron
10	77589728	77589927	ENSMUSG00000009291	Pttg1ip	+	protein_coding	Intron
10	77593899	77594098	ENSMUSG00000009291	Pttg1ip	+	protein_coding	Intron
10	77616526	77616725	ENSMUSG00000020265	Sumo3	+	nonsense_mediated_decay	Exon
10	77645300	77645905	ENSMUSG00000009293	Ube2g2	+	protein_coding	3'UTR
10	78050181	78050380	ENSMUSG00000000730	Dnmt3l	+	protein_coding	Intron
10	78078253	78078751	ENSMUSG00000000732	Icosl	+	protein_coding	3'UTR
10	78173248	78173447	ENSMUSG00000032834	Pwp2	-	protein_coding	Intron
10	78178865	78179093	ENSMUSG00000032834	Pwp2	-	protein_coding	CDS
10	78184939	78185138	ENSMUSG00000032834	Pwp2	-	protein_coding	Intron
10	78186835	78187034	ENSMUSG00000000374	Trappc10	-	protein_coding	3'UTR
10	78187608	78187807	ENSMUSG00000000374	Trappc10	-	protein_coding	3'UTR
10	78272054	78272253	ENSMUSG00000001211	Agpat3	-	protein_coding	3'UTR
10	78284860	78285059	ENSMUSG00000001211	Agpat3	-	protein_coding	Intron
10	78748751	78748950	ENSMUSG00000078442	Ccdc105	-	protein_coding	Intron
10	79540361	79540560	ENSMUSG00000042570	Mier2	-	protein_coding	3'UTR
10	79548991	79549249	ENSMUSG00000042570	Mier2	-	protein_coding	Intron
10	79554452	79554651	ENSMUSG00000042570	Mier2	-	protein_coding	Intron
10	79709742	79709941	ENSMUSG00000023175	Bsg	+	protein_coding	Intron
10	79780540	79780790	ENSMUSG00000020325	Fstl3	+	protein_coding	Intron
10	79858999	79859322	ENSMUSG00000006498	Ptbp1	+	protein_coding	CDS
10	79859881	79860080	ENSMUSG00000006498	Ptbp1	+	protein_coding	Intron
10	79863822	79864123	ENSMUSG00000006498	Ptbp1	+	protein_coding	3'UTR
10	79906928	79907127	ENSMUSG00000013833	Med16	-	protein_coding	Intron
10	79912455	79912654	ENSMUSG00000035781	R3hdm4	-	protein_coding	Intron
10	79917158	79917357	ENSMUSG00000035773	Kiss1r	+	protein_coding	5'UTR
10	80115922	80116285	ENSMUSG00000003068	Stk11	+	nonsense_mediated_decay	Exon
10	80157234	80157433	ENSMUSG00000035621	Midn	+	protein_coding	3'UTR
10	80172968	80173167	ENSMUSG00000035595	1600002K03Rik	+	protein_coding	CDS
10	80226760	80226959	ENSMUSG00000020156	Mum1	+	protein_coding	Intron
10	80230108	80230307	ENSMUSG00000020156	Mum1	+	protein_coding	Intron
10	80232828	80233027	ENSMUSG00000020156	Mum1	+	protein_coding	CDS
10	80288127	80288326	ENSMUSG00000069565	Dazap1	+	protein_coding	3'UTR
10	80409720	80409919	ENSMUSG00000020167	Tcf3	-	protein_coding	3'UTR
10	80419277	80419476	ENSMUSG00000020167	Tcf3	-	protein_coding	Intron
10	80433390	80433589	ENSMUSG00000020167	Tcf3	-	protein_coding	5'UTR
10	80567839	80568103	ENSMUSG00000035397	Klf16	-	protein_coding	3'UTR
10	80589976	80590175	ENSMUSG00000003346	Abhd17a	-	protein_coding	Intron
10	80634234	80634433	ENSMUSG00000003345	Csnk1g2	+	protein_coding	5'UTR
10	80646183	80646382	ENSMUSG00000003344	Btbd2	-	protein_coding	Intron
10	80648449	80648648	ENSMUSG00000003344	Btbd2	-	protein_coding	Intron
10	80655963	80656395	ENSMUSG00000003344	Btbd2	-	protein_coding	CDS
10	80666192	80666391	ENSMUSG00000020190	Mknk2	-	protein_coding	3'UTR
10	80666974	80667173	ENSMUSG00000020190	Mknk2	-	protein_coding	3'UTR
10	80667899	80668098	ENSMUSG00000020190	Mknk2	-	protein_coding	CDS
10	80686810	80687009	ENSMUSG00000003348	Mob3a	-	protein_coding	3'UTR
10	80691195	80691394	ENSMUSG00000003348	Mob3a	-	protein_coding	CDS
10	80708618	80708817	ENSMUSG00000020198	Ap3d1	-	protein_coding	Intron
10	80726976	80727175	ENSMUSG00000020198	Ap3d1	-	protein_coding	CDS
10	80790959	80791414	ENSMUSG00000061589	Dot1l	+	protein_coding	CDS
10	80793899	80794098	ENSMUSG00000061589	Dot1l	+	protein_coding	3'UTR
10	80794431	80794786	ENSMUSG00000061589	Dot1l	+	protein_coding	3'UTR
10	80796302	80796501	ENSMUSG00000035278	Plekhj1	-	protein_coding	3'UTR
10	80902046	80902245	ENSMUSG00000062075	Lmnb2	-	protein_coding	3'UTR
10	80902617	80902816	ENSMUSG00000062075	Lmnb2	-	protein_coding	3'UTR
10	81044090	81044430	ENSMUSG00000004937	Sgta	-	protein_coding	3'UTR
10	81048663	81048862	ENSMUSG00000004937	Sgta	-	protein_coding	Intron
10	81079564	81079763	ENSMUSG00000004929	Thop1	+	protein_coding	Intron
10	81081647	81081894	ENSMUSG00000004929	Thop1	+	protein_coding	Intron
10	81191883	81192082	ENSMUSG00000034974	Dapk3	+	protein_coding	Intron
10	81192779	81193000	ENSMUSG00000034974	Dapk3	+	protein_coding	CDS
10	81309184	81309420	ENSMUSG00000034902	Pip5k1c	+	protein_coding	Intron
10	81318559	81318758	ENSMUSG00000034902	Pip5k1c	+	protein_coding	3'UTR
10	81326020	81326219	ENSMUSG00000034889	Cactin	+	protein_coding	3'UTR
10	81367161	81367360	ENSMUSG00000020235	Fzr1	-	protein_coding	3'UTR
10	81367986	81368191	ENSMUSG00000020235	Fzr1	-	protein_coding	Intron
10	81368923	81369122	ENSMUSG00000020235	Fzr1	-	protein_coding	Intron
10	81370159	81370485	ENSMUSG00000020235	Fzr1	-	protein_coding	CDS
10	81420185	81420384	ENSMUSG00000055053	Nfic	-	protein_coding	CDS
10	81592551	81592805	ENSMUSG00000034758	Tle6	-	protein_coding	Intron
10	81594296	81594495	ENSMUSG00000034758	Tle6	-	protein_coding	CDS
10	82354253	82354452	ENSMUSG00000073427	Gm4924	+	nonsense_mediated_decay	Exon
10	82823739	82823938	ENSMUSG00000056821	1700028I16Rik	+	lincRNA	Exon
10	82895979	82896178	ENSMUSG00000020250	Txnrd1	+	protein_coding	3'UTR
10	83191822	83192021	ENSMUSG00000034612	Chst11	+	protein_coding	3'UTR
10	83233520	83233726	ENSMUSG00000034591	Slc41a2	-	protein_coding	CDS
10	83360280	83360479	ENSMUSG00000020255	D10Wsu102e	+	protein_coding	Intron
10	83368531	83368730	ENSMUSG00000020255	D10Wsu102e	+	protein_coding	3'UTR
10	83369714	83369913	ENSMUSG00000020255	D10Wsu102e	+	protein_coding	3'UTR
10	83379418	83379617	ENSMUSG00000020255	D10Wsu102e	+	protein_coding	3'UTR
10	83380128	83380327	ENSMUSG00000020255	D10Wsu102e	+	protein_coding	3'UTR
10	83428101	83428300	ENSMUSG00000020255	D10Wsu102e	+	protein_coding	3'UTR
10	84838279	84838478	ENSMUSG00000020037	Rfx4	+	protein_coding	Intron
10	85142877	85143119	ENSMUSG00000020038	Cry1	-	protein_coding	Intron
10	85146331	85146530	ENSMUSG00000020038	Cry1	-	protein_coding	CDS
10	85893198	85893397	ENSMUSG00000035529	Prdm4	-	protein_coding	CDS
10	86047778	86047977	ENSMUSG00000001786	Fbxo7	+	protein_coding	CDS
10	86831726	86831925	ENSMUSG00000054027	Nt5dc3	+	protein_coding	Intron
10	86837619	86837818	ENSMUSG00000054027	Nt5dc3	+	protein_coding	3'UTR
10	88804409	88804608	ENSMUSG00000004356	Utp20	-	protein_coding	Intron
10	88817007	88817206	ENSMUSG00000004356	Utp20	-	protein_coding	Intron
10	89686079	89686343	ENSMUSG00000069539	Scyl2	-	protein_coding	5'UTR
10	89991274	89991541	ENSMUSG00000058589	Anks1b	+	protein_coding	Intron
10	93240761	93240960	ENSMUSG00000020015	Cdk17	+	nonsense_mediated_decay	Intron
10	93861311	93861510	ENSMUSG00000036112	Metap2	-	protein_coding	CDS
10	93868692	93868891	ENSMUSG00000036112	Metap2	-	protein_coding	Intron
10	93889601	93889800	ENSMUSG00000036112	Metap2	-	protein_coding	5'UTR
10	94089724	94089937	ENSMUSG00000020021	Fgd6	+	protein_coding	Intron
10	94142999	94143198	ENSMUSG00000020021	Fgd6	+	protein_coding	3'UTR
10	94587551	94587750	ENSMUSG00000020023	Tmcc3	+	protein_coding	3'UTR
10	94588092	94588291	ENSMUSG00000086269	Tmcc3os	-	antisense	Intron
10	94590236	94590435	ENSMUSG00000086269	Tmcc3os	-	antisense	Intron
10	94788749	94788948	ENSMUSG00000020024	Cep83	+	protein_coding	Intron
10	94843652	94843851	ENSMUSG00000074785	Plxnc1	-	protein_coding	CDS
10	96041469	96041668	ENSMUSG00000036499	Eea1	+	protein_coding	Intron
10	96561119	96561318	ENSMUSG00000112354	Gm33843	-	lincRNA	Intron
10	98915164	98915363	ENSMUSG00000019943	Atp2b1	+	protein_coding	5'UTR
10	98954484	98954683	ENSMUSG00000019943	Atp2b1	+	protein_coding	Intron
10	99001484	99001708	ENSMUSG00000019943	Atp2b1	+	protein_coding	Intron
10	105243441	105243640	ENSMUSG00000036019	Tmtc2	-	protein_coding	Intron
10	108332894	108333093	ENSMUSG00000035873	Pawr	+	protein_coding	CDS
10	108557244	108557443	ENSMUSG00000035864	Syt1	-	protein_coding	Intron
10	111270513	111270712	ENSMUSG00000020189	Osbpl8	+	protein_coding	CDS
10	111282192	111282391	ENSMUSG00000020189	Osbpl8	+	protein_coding	Intron
10	111729846	111730045	ENSMUSG00000112430	Gm30624	+	lincRNA	Intron
10	111985650	111985849	ENSMUSG00000063334	Krr1	+	protein_coding	3'UTR
10	115232924	115233123	ENSMUSG00000020130	Tbc1d15	-	protein_coding	Intron
10	115239127	115239326	ENSMUSG00000020130	Tbc1d15	-	protein_coding	Intron
10	115289430	115289629	ENSMUSG00000020132	Rab21	-	protein_coding	3'UTR
10	116177337	116177536	ENSMUSG00000020151	Ptprr	+	protein_coding	Intron
10	116344009	116344208	ENSMUSG00000020154	Ptprb	+	protein_coding	Intron
10	116485578	116485777	ENSMUSG00000020166	Cnot2	-	nonsense_mediated_decay	Exon
10	116517128	116517327	ENSMUSG00000020166	Cnot2	-	nonsense_mediated_decay	Intron
10	116950222	116950421	ENSMUSG00000064181	Rab3ip	-	protein_coding	5'UTR
10	116962147	116962346	ENSMUSG00000112627	4933412E12Rik	+	bidirectional_promoter_lncRNA	Exon
10	117057607	117057806	ENSMUSG00000034024	Cct2	-	protein_coding	Intron
10	117148335	117148534	ENSMUSG00000020170	Frs2	-	protein_coding	5'UTR
10	117684239	117684438	ENSMUSG00000020183	Cpm	+	protein_coding	3'UTR
10	117763539	117763738	ENSMUSG00000052798	Nup107	-	nonsense_mediated_decay	Intron
10	119211627	119211826	ENSMUSG00000020114	Cand1	-	protein_coding	CDS
10	119454537	119454736	ENSMUSG00000085454	Grip1os3	-	antisense	Intron
10	119455082	119455347	ENSMUSG00000034813	Grip1	+	protein_coding	Intron
10	120839040	120839239	ENSMUSG00000051236	Msrb3	-	protein_coding	Intron
10	121641669	121641868	ENSMUSG00000047642	D930020B18Rik	+	nonsense_mediated_decay	Exon
10	121752219	121752418	ENSMUSG00000053684	BC048403	+	protein_coding	3'UTR
10	121806911	121807110	ENSMUSG00000020121	Srgap1	-	protein_coding	Intron
10	122001279	122001478	ENSMUSG00000020121	Srgap1	-	protein_coding	Intron
10	122081429	122081628	ENSMUSG00000034620	Rxylt1	-	nonsense_mediated_decay	Exon
10	122096961	122097160	ENSMUSG00000034620	Rxylt1	-	nonsense_mediated_decay	Exon
10	122448265	122448464	ENSMUSG00000112873	Gm48877	-	antisense	Intron
10	122449759	122449958	ENSMUSG00000020123	Avpr1a	+	protein_coding	Intron
10	122878606	122878805	ENSMUSG00000034613	Ppm1h	+	protein_coding	Intron
10	122907563	122907762	ENSMUSG00000034613	Ppm1h	+	protein_coding	Intron
10	122942153	122942352	ENSMUSG00000034613	Ppm1h	+	protein_coding	3'UTR
10	123002609	123002808	ENSMUSG00000034602	Mon2	-	protein_coding	CDS
10	123111860	123112059	ENSMUSG00000020124	Usp15	-	protein_coding	3'UTR
10	126894075	126894274	ENSMUSG00000025436	Atp23	-	processed_transcript	Intron
10	126997166	126997365	ENSMUSG00000078429	Ctdsp2	+	protein_coding	3'UTR
10	127049296	127049495	ENSMUSG00000006724	Cyp27b1	+	nonsense_mediated_decay	Intron
10	127055962	127056161	ENSMUSG00000040502	2022-03-09	-	protein_coding	3'UTR
10	127095993	127096192	ENSMUSG00000040462	Os9	-	protein_coding	3'UTR
10	127197296	127197495	ENSMUSG00000025417	Pip4k2c	-	protein_coding	3'UTR
10	127198541	127198740	ENSMUSG00000025417	Pip4k2c	-	protein_coding	3'UTR
10	127275029	127275228	ENSMUSG00000025410	Dctn2	+	protein_coding	Intron
10	127297326	127297525	ENSMUSG00000040354	Mars	-	protein_coding	Intron
10	127471781	127471999	ENSMUSG00000025404	R3hdm2	+	protein_coding	CDS
10	127484557	127484801	ENSMUSG00000025404	R3hdm2	+	protein_coding	Intron
10	127495111	127495310	ENSMUSG00000025404	R3hdm2	+	protein_coding	Intron
10	127498397	127498596	ENSMUSG00000025404	R3hdm2	+	protein_coding	CDS
10	127553566	127553799	ENSMUSG00000040249	Lrp1	-	protein_coding	Intron
10	127557977	127558176	ENSMUSG00000040249	Lrp1	-	protein_coding	CDS
10	127558983	127559182	ENSMUSG00000040249	Lrp1	-	protein_coding	Intron
10	127572625	127572824	ENSMUSG00000040249	Lrp1	-	protein_coding	Intron
10	127593630	127593829	ENSMUSG00000040249	Lrp1	-	protein_coding	Intron
10	127659934	127660133	ENSMUSG00000002147	Stat6	+	protein_coding	3'UTR
10	127661519	127661718	ENSMUSG00000025402	Nab2	-	protein_coding	3'UTR
10	127664643	127664842	ENSMUSG00000025402	Nab2	-	protein_coding	CDS
10	127742009	127742208	ENSMUSG00000044617	Zbtb39	+	protein_coding	CDS
10	128126610	128126809	ENSMUSG00000040054	Baz2a	+	protein_coding	CDS
10	128127406	128127605	ENSMUSG00000040054	Baz2a	+	protein_coding	3'UTR
10	128128419	128128760	ENSMUSG00000040054	Baz2a	+	protein_coding	3'UTR
10	128304212	128304473	ENSMUSG00000005682	Pan2	+	protein_coding	CDS
10	128315555	128315754	ENSMUSG00000005682	Pan2	+	protein_coding	CDS
10	128391674	128391873	ENSMUSG00000014498	Ankrd52	+	protein_coding	3'UTR
10	128392088	128392287	ENSMUSG00000014498	Ankrd52	+	protein_coding	3'UTR
10	128435384	128435583	ENSMUSG00000025373	Rnf41	+	protein_coding	CDS
10	128439028	128439227	ENSMUSG00000025373	Rnf41	+	protein_coding	Intron
10	128483200	128483399	ENSMUSG00000025369	Smarcc2	+	protein_coding	CDS
10	128502593	128502792	ENSMUSG00000097353	A430046D13Rik	+	lincRNA	Exon
10	128510247	128510446	ENSMUSG00000025366	Esyt1	-	protein_coding	3'UTR
10	128633030	128633229	ENSMUSG00000002578	Ikzf4	-	nonsense_mediated_decay	Exon
10	128642737	128643113	ENSMUSG00000002578	Ikzf4	-	nonsense_mediated_decay	Intron
10	128698466	128698665	ENSMUSG00000025358	Cdk2	-	retained_intron	Intron
10	128800750	128800949	ENSMUSG00000047090	Tmem198b	-	nonsense_mediated_decay	Exon
11	3213309	3213508	ENSMUSG00000020454	Eif4enif1	+	protein_coding	Intron
11	3290573	3290793	ENSMUSG00000020453	Patz1	+	protein_coding	Intron
11	3291503	3291702	ENSMUSG00000020453	Patz1	+	protein_coding	Intron
11	3350534	3350733	ENSMUSG00000020451	Limk2	-	processed_transcript	Intron
11	3355615	3355814	ENSMUSG00000020451	Limk2	-	processed_transcript	Intron
11	3357922	3358141	ENSMUSG00000020451	Limk2	-	processed_transcript	Exon
11	3419734	3419938	ENSMUSG00000020448	Rnf185	-	protein_coding	Intron
11	3648455	3648800	ENSMUSG00000056579	Tug1	-	antisense	Intron
11	3649492	3649691	ENSMUSG00000034543	Morc2a	+	protein_coding	5'UTR
11	3704104	3704303	ENSMUSG00000020435	Osbp2	-	protein_coding	3'UTR
11	3714331	3714530	ENSMUSG00000020435	Osbp2	-	protein_coding	Intron
11	3714998	3715197	ENSMUSG00000020435	Osbp2	-	protein_coding	CDS
11	3811170	3811369	ENSMUSG00000020435	Osbp2	-	protein_coding	Intron
11	3897092	3897291	ENSMUSG00000047205	Dusp18	+	protein_coding	CDS
11	4345960	4346159	ENSMUSG00000020419	Hormad2	-	nonsense_mediated_decay	Exon
11	4487163	4487362	ENSMUSG00000034354	Mtmr3	-	nonsense_mediated_decay	Exon
11	4497233	4497432	ENSMUSG00000034354	Mtmr3	-	nonsense_mediated_decay	Intron
11	4701962	4702161	ENSMUSG00000059534	Uqcr10	-	processed_transcript	Exon
11	4820193	4820446	ENSMUSG00000009073	Nf2	-	protein_coding	Intron
11	4920482	4920681	ENSMUSG00000034274	Thoc5	+	protein_coding	Intron
11	5023158	5023357	ENSMUSG00000009090	Ap1b1	+	protein_coding	Intron
11	5064039	5064238	ENSMUSG00000034201	Gas2l1	-	protein_coding	CDS
11	5192397	5192777	ENSMUSG00000020393	Kremen1	-	protein_coding	3'UTR
11	5194492	5194691	ENSMUSG00000020393	Kremen1	-	protein_coding	3'UTR
11	5529952	5530151	ENSMUSG00000020482	Ccdc117	-	protein_coding	3'UTR
11	5541182	5541381	ENSMUSG00000020482	Ccdc117	-	protein_coding	Intron
11	5707476	5707675	ENSMUSG00000020477	Mrps24	-	processed_transcript	Intron
11	6106501	6106700	ENSMUSG00000053838	Nudcd3	-	protein_coding	3'UTR
11	6107608	6107807	ENSMUSG00000053838	Nudcd3	-	protein_coding	3'UTR
11	6125226	6125425	ENSMUSG00000053838	Nudcd3	-	protein_coding	Intron
11	6125631	6125830	ENSMUSG00000053838	Nudcd3	-	protein_coding	Intron
11	6264488	6264687	ENSMUSG00000004393	Ddx56	-	protein_coding	Intron
11	6266697	6266957	ENSMUSG00000004393	Ddx56	-	protein_coding	CDS
11	6271292	6271491	ENSMUSG00000004394	Tmed4	-	protein_coding	3'UTR
11	6297121	6297320	ENSMUSG00000020456	Ogdh	+	protein_coding	Intron
11	6339155	6339414	ENSMUSG00000020456	Ogdh	+	protein_coding	Intron
11	6350655	6350854	ENSMUSG00000020456	Ogdh	+	protein_coding	Intron
11	6401148	6401347	ENSMUSG00000041164	Zmiz2	+	protein_coding	CDS
11	6596512	6596711	ENSMUSG00000000378	Ccm2	+	protein_coding	3'UTR
11	6615808	6616007	ENSMUSG00000000384	Tbrg4	-	protein_coding	Intron
11	6618800	6618999	ENSMUSG00000000384	Tbrg4	-	protein_coding	Intron
11	6676646	6676845	ENSMUSG00000041046	Ramp3	+	processed_transcript	Exon
11	7071677	7071876	ENSMUSG00000020431	Adcy1	+	protein_coding	Intron
11	7171286	7171485	ENSMUSG00000020431	Adcy1	+	protein_coding	3'UTR
11	8492540	8492864	ENSMUSG00000020422	Tns3	-	protein_coding	CDS
11	8996154	8996431	ENSMUSG00000020413	Hus1	-	nonsense_mediated_decay	Exon
11	9133275	9133474	ENSMUSG00000020407	Upp1	+	protein_coding	Intron
11	9341952	9342151	ENSMUSG00000004668	Abca13	+	protein_coding	Intron
11	9431818	9432017	ENSMUSG00000004668	Abca13	+	protein_coding	Intron
11	9566305	9566504	ENSMUSG00000004668	Abca13	+	protein_coding	Intron
11	11116213	11116412	ENSMUSG00000050830	Vwc2	+	nonsense_mediated_decay	Exon
11	12037203	12037402	ENSMUSG00000020176	Grb10	-	protein_coding	5'UTR
11	16504593	16504820	ENSMUSG00000078974	Sec61g	-	protein_coding	Intron
11	16912301	16912645	ENSMUSG00000020122	Egfr	+	protein_coding	3'UTR
11	17159324	17159523	ENSMUSG00000033953	Ppp3r1	+	protein_coding	5'UTR
11	20062916	20063120	ENSMUSG00000020152	Actr2	-	protein_coding	3'UTR
11	20228792	20228991	ENSMUSG00000044066	Cep68	-	protein_coding	3'UTR
11	20824782	20824981	ENSMUSG00000042363	Lgalsl	-	protein_coding	3'UTR
11	20847714	20847913	ENSMUSG00000064671	Gm22807	-	snoRNA	Exon
11	21148078	21148277	ENSMUSG00000020134	Peli1	+	retained_intron	Exon
11	21571943	21572142	ENSMUSG00000020321	Mdh1	-	protein_coding	5'UTR
11	22835645	22835844	ENSMUSG00000098650	Gm28048	-	protein_coding	3'UTR
11	22859471	22859670	ENSMUSG00000092626	9130230N09Rik	+	processed_transcript	Intron
11	23001608	23001807	ENSMUSG00000007739	Cct4	+	protein_coding	Intron
11	23296387	23296586	ENSMUSG00000020290	Xpo1	+	protein_coding	3'UTR
11	23343579	23343778	ENSMUSG00000056342	Usp34	+	protein_coding	Intron
11	23426795	23426994	ENSMUSG00000056342	Usp34	+	protein_coding	Intron
11	23863602	23863982	ENSMUSG00000020273	Papolg	-	protein_coding	3'UTR
11	29172963	29173598	ENSMUSG00000020463	Ppp4r3b	+	protein_coding	5'UTR
11	29247112	29247311	ENSMUSG00000020462	Cfap36	-	protein_coding	5'UTR
11	29923169	29923368	ENSMUSG00000044072	Eml6	-	protein_coding	Intron
11	30137128	30137523	ENSMUSG00000020315	Sptbn1	-	protein_coding	CDS
11	30819057	30819256	ENSMUSG00000040850	Psme4	+	protein_coding	Intron
11	32210012	32210211	ENSMUSG00000020282	Rhbdf1	-	nonsense_mediated_decay	Exon
11	32211752	32211951	ENSMUSG00000020282	Rhbdf1	-	nonsense_mediated_decay	Intron
11	32745738	32746191	ENSMUSG00000020271	Fbxw11	+	protein_coding	3'UTR
11	33260565	33260764	ENSMUSG00000040594	Ranbp17	-	protein_coding	Intron
11	33691201	33691400	ENSMUSG00000053519	Kcnip1	-	protein_coding	Intron
11	34078070	34078329	ENSMUSG00000002699	Lcp2	+	protein_coding	Intron
11	34090720	34090919	ENSMUSG00000002699	Lcp2	+	protein_coding	3'UTR
11	35852100	35852299	ENSMUSG00000018849	Wwc1	-	protein_coding	CDS
11	35875571	35875770	ENSMUSG00000018849	Wwc1	-	protein_coding	CDS
11	40692383	40692582	ENSMUSG00000042032	Mat2b	-	protein_coding	Intron
11	43682329	43682627	ENSMUSG00000044950	Pwwp2a	+	protein_coding	CDS
11	45902231	45902430	ENSMUSG00000006169	Clint1	+	protein_coding	Intron
11	45909441	45909640	ENSMUSG00000006169	Clint1	+	protein_coding	3'UTR
11	45932215	45932414	ENSMUSG00000044847	Lsm11	-	nonsense_mediated_decay	Intron
11	46222415	46222614	ENSMUSG00000020340	Cyfip2	-	protein_coding	Intron
11	46260742	46260941	ENSMUSG00000020340	Cyfip2	-	protein_coding	CDS
11	46980621	46980840	ENSMUSG00000020354	Sgcd	-	protein_coding	Intron
11	47317259	47317458	ENSMUSG00000020354	Sgcd	-	protein_coding	Intron
11	48807426	48807625	ENSMUSG00000040365	Trim41	-	protein_coding	CDS
11	50156899	50157098	ENSMUSG00000036644	Tbc1d9b	+	protein_coding	CDS
11	50230864	50231063	ENSMUSG00000036620	Mgat4b	+	protein_coding	CDS
11	50295276	50295475	ENSMUSG00000020368	Canx	-	protein_coding	3'UTR
11	50325418	50325617	ENSMUSG00000020368	Canx	-	protein_coding	5'UTR
11	50421535	50421734	ENSMUSG00000020375	Rufy1	-	protein_coding	CDS
11	51540902	51541101	ENSMUSG00000063564	Col23a1	+	protein_coding	Intron
11	51685733	51685932	ENSMUSG00000007777	0610009B22Rik	-	protein_coding	CDS
11	51814025	51814317	ENSMUSG00000020387	Jade2	-	protein_coding	3'UTR
11	51815143	51815471	ENSMUSG00000020387	Jade2	-	protein_coding	3'UTR
11	51815958	51816292	ENSMUSG00000020387	Jade2	-	protein_coding	3'UTR
11	51816449	51816742	ENSMUSG00000020387	Jade2	-	protein_coding	3'UTR
11	51817167	51817366	ENSMUSG00000020387	Jade2	-	protein_coding	CDS
11	51967704	51967903	ENSMUSG00000097219	Gm26551	-	lincRNA	Intron
11	52098304	52098503	ENSMUSG00000097219	Gm26551	-	lincRNA	Intron
11	52236863	52237117	ENSMUSG00000036309	Skp1a	+	nonsense_mediated_decay	Intron
11	52246423	52246643	ENSMUSG00000097219	Gm26551	-	lincRNA	Intron
11	52374933	52375132	ENSMUSG00000020402	Vdac1	+	nonsense_mediated_decay	Intron
11	52407229	52407428	ENSMUSG00000036275	9530068E07Rik	+	protein_coding	3'UTR
11	53433408	53433631	ENSMUSG00000018238	Gdf9	+	processed_transcript	Intron
11	53588364	53588563	ENSMUSG00000018395	Kif3a	+	protein_coding	Intron
11	53594075	53594274	ENSMUSG00000018395	Kif3a	+	protein_coding	Intron
11	53776423	53776622	ENSMUSG00000018899	Irf1	+	protein_coding	Intron
11	53777029	53777228	ENSMUSG00000018899	Irf1	+	protein_coding	Intron
11	53874790	53874989	ENSMUSG00000018900	Slc22a5	-	protein_coding	Intron
11	54691262	54691547	ENSMUSG00000037533	Rapgef6	+	protein_coding	CDS
11	54694559	54694758	ENSMUSG00000037533	Rapgef6	+	protein_coding	Intron
11	54718813	54719012	ENSMUSG00000052298	Cdc42se2	-	protein_coding	3'UTR
11	54955107	54955306	ENSMUSG00000020400	Tnip1	-	protein_coding	Intron
11	54983099	54983298	ENSMUSG00000018340	Anxa6	-	protein_coding	Intron
11	55003834	55004033	ENSMUSG00000018340	Anxa6	-	protein_coding	Intron
11	55077908	55078107	ENSMUSG00000049588	Ccdc69	-	protein_coding	Intron
11	55225018	55225252	ENSMUSG00000020261	Slc36a1	+	protein_coding	Intron
11	55228333	55228532	ENSMUSG00000020261	Slc36a1	+	protein_coding	Intron
11	55233308	55233618	ENSMUSG00000020261	Slc36a1	+	protein_coding	Intron
11	55607535	55607734	ENSMUSG00000000263	Glra1	-	protein_coding	Intron
11	58009460	58009659	ENSMUSG00000037331	Larp1	+	protein_coding	Intron
11	58310035	58310234	ENSMUSG00000037243	Zfp692	+	protein_coding	CDS
11	58933931	58934160	ENSMUSG00000020496	Rnf187	-	protein_coding	CDS
11	58954850	58955127	ENSMUSG00000078851	Hist3h2a	+	protein_coding	CDS
11	58978299	58978498	ENSMUSG00000020455	Trim11	+	protein_coding	CDS
11	58990431	58990659	ENSMUSG00000020455	Trim11	+	protein_coding	CDS
11	59000026	59000225	ENSMUSG00000061462	Obscn	-	protein_coding	CDS
11	59227819	59228116	ENSMUSG00000048076	Arf1	-	protein_coding	5'UTR
11	59492550	59492749	ENSMUSG00000020472	Zkscan17	-	protein_coding	Intron
11	59493005	59493237	ENSMUSG00000020472	Zkscan17	-	protein_coding	Intron
11	59505144	59505489	ENSMUSG00000020472	Zkscan17	-	protein_coding	Intron
11	59506069	59506297	ENSMUSG00000020472	Zkscan17	-	protein_coding	5'UTR
11	59752615	59752814	ENSMUSG00000005417	Mprip	+	protein_coding	CDS
11	59787299	59787498	ENSMUSG00000043648	Pld6	-	protein_coding	CDS
11	59809332	59809561	ENSMUSG00000032633	Flcn	-	retained_intron	Intron
11	59875901	59876251	ENSMUSG00000032615	Nt5m	+	processed_transcript	Intron
11	60160693	60160892	ENSMUSG00000062115	Rai1	+	protein_coding	Intron
11	60200571	60200770	ENSMUSG00000020538	Srebf1	-	protein_coding	CDS
11	60205873	60206072	ENSMUSG00000020538	Srebf1	-	protein_coding	CDS
11	60227118	60227422	ENSMUSG00000000538	Tom1l2	-	protein_coding	3'UTR
11	60242537	60242736	ENSMUSG00000000538	Tom1l2	-	protein_coding	Intron
11	60244869	60245068	ENSMUSG00000000538	Tom1l2	-	protein_coding	Intron
11	60363528	60363727	ENSMUSG00000056598	Drc3	+	protein_coding	Intron
11	60416751	60416950	ENSMUSG00000042709	Atpaf2	-	nonsense_mediated_decay	Exon
11	60468440	60468639	ENSMUSG00000020537	Drg2	+	protein_coding	3'UTR
11	60724634	60724833	ENSMUSG00000002812	Flii	-	protein_coding	Intron
11	60726988	60727197	ENSMUSG00000002812	Flii	-	protein_coding	Intron
11	60748021	60748220	ENSMUSG00000002814	Top3a	-	protein_coding	CDS
11	60777923	60778122	ENSMUSG00000049323	Smcr8	+	protein_coding	5'UTR
11	60790020	60790219	ENSMUSG00000020534	Shmt1	-	protein_coding	Intron
11	60906764	60906963	ENSMUSG00000018931	Natd1	-	processed_transcript	Intron
11	61174802	61175001	ENSMUSG00000042506	Usp22	-	protein_coding	5'UTR
11	61266968	61267167	ENSMUSG00000010025	Aldh3a2	-	protein_coding	5'UTR
11	61490963	61491162	ENSMUSG00000001034	Mapk7	-	processed_transcript	Exon
11	61519085	61519284	ENSMUSG00000001036	Epn2	-	protein_coding	3'UTR
11	61521572	61521778	ENSMUSG00000001036	Epn2	-	protein_coding	CDS
11	61546212	61546671	ENSMUSG00000001036	Epn2	-	protein_coding	CDS
11	61553367	61553566	ENSMUSG00000001036	Epn2	-	protein_coding	Intron
11	61695145	61695344	ENSMUSG00000042377	Fam83g	+	protein_coding	CDS
11	61707695	61708105	ENSMUSG00000042377	Fam83g	+	protein_coding	3'UTR
11	62882001	62882200	ENSMUSG00000014177	Tvp23b	+	protein_coding	Intron
11	63964136	63964335	ENSMUSG00000042148	Cox10	-	protein_coding	CDS
11	64073435	64073634	ENSMUSG00000042148	Cox10	-	protein_coding	Intron
11	65003163	65003362	ENSMUSG00000033389	Arhgap44	-	protein_coding	3'UTR
11	65057118	65057317	ENSMUSG00000033389	Arhgap44	-	protein_coding	Intron
11	65114376	65114575	ENSMUSG00000033389	Arhgap44	-	protein_coding	Intron
11	67854946	67855145	ENSMUSG00000020905	Usp43	-	protein_coding	3'UTR
11	67880094	67880293	ENSMUSG00000020905	Usp43	-	protein_coding	Intron
11	68075078	68075277	ENSMUSG00000020903	Stx8	+	protein_coding	Intron
11	68209850	68210049	ENSMUSG00000020902	Ntn1	-	protein_coding	3'UTR
11	68211778	68211977	ENSMUSG00000020902	Ntn1	-	protein_coding	3'UTR
11	68768331	68768530	ENSMUSG00000020900	Myh10	+	protein_coding	Intron
11	68821880	68822087	ENSMUSG00000018736	Ndel1	-	protein_coding	3'UTR
11	69027926	69028125	ENSMUSG00000020898	Ctc1	+	protein_coding	CDS
11	69030766	69030965	ENSMUSG00000020898	Ctc1	+	protein_coding	CDS
11	69031515	69031721	ENSMUSG00000020898	Ctc1	+	protein_coding	Intron
11	69036128	69036327	ENSMUSG00000020898	Ctc1	+	protein_coding	3'UTR
11	69107680	69107879	ENSMUSG00000020893	Per1	+	protein_coding	Intron
11	69218350	69218549	ENSMUSG00000020890	Gucy2e	-	protein_coding	Intron
11	69219344	69219543	ENSMUSG00000020890	Gucy2e	-	protein_coding	Intron
11	69221106	69221305	ENSMUSG00000020890	Gucy2e	-	protein_coding	Intron
11	69223431	69223630	ENSMUSG00000020890	Gucy2e	-	protein_coding	Intron
11	69236756	69236955	ENSMUSG00000020890	Gucy2e	-	protein_coding	Intron
11	69300104	69300303	ENSMUSG00000032782	Cntrob	-	protein_coding	Intron
11	69346465	69346664	ENSMUSG00000018474	Chd3	-	protein_coding	Intron
11	69404200	69404399	ENSMUSG00000018476	Kdm6b	-	protein_coding	CDS
11	69404727	69404926	ENSMUSG00000018476	Kdm6b	-	protein_coding	CDS
11	69410991	69411204	ENSMUSG00000018476	Kdm6b	-	protein_coding	Intron
11	69453106	69453305	ENSMUSG00000005237	Dnah2	-	protein_coding	CDS
11	69468439	69468638	ENSMUSG00000005237	Dnah2	-	protein_coding	Intron
11	69487082	69487281	ENSMUSG00000005237	Dnah2	-	protein_coding	CDS
11	69515885	69516084	ENSMUSG00000005237	Dnah2	-	protein_coding	CDS
11	69539408	69539607	ENSMUSG00000005237	Dnah2	-	protein_coding	CDS
11	69641346	69641545	ENSMUSG00000018765	Fxr2	+	protein_coding	CDS
11	69655603	69655802	ENSMUSG00000041287	Sox15	+	protein_coding	CDS
11	69678047	69678246	ENSMUSG00000005204	Senp3	-	protein_coding	CDS
11	69680047	69680333	ENSMUSG00000005204	Senp3	-	protein_coding	CDS
11	69736629	69736828	ENSMUSG00000005198	Polr2a	-	protein_coding	Intron
11	69743070	69743269	ENSMUSG00000005198	Polr2a	-	protein_coding	Intron
11	69795556	69795755	ENSMUSG00000041189	Chrnb1	-	protein_coding	CDS
11	69903208	69903407	ENSMUSG00000047284	Neurl4	+	protein_coding	CDS
11	69917751	69917950	ENSMUSG00000078812	Eif5a	-	protein_coding	Intron
11	69989990	69990216	ENSMUSG00000018559	Ctdnep1	+	protein_coding	3'UTR
11	70167972	70168171	ENSMUSG00000000318	Clec10a	+	protein_coding	Intron
11	70219998	70220197	ENSMUSG00000044367	Slc16a13	-	protein_coding	Intron
11	70397995	70398194	ENSMUSG00000018921	Pelp1	-	protein_coding	CDS
11	70401838	70402037	ENSMUSG00000018921	Pelp1	-	protein_coding	CDS
11	70405434	70405633	ENSMUSG00000018921	Pelp1	-	protein_coding	Intron
11	70409710	70409909	ENSMUSG00000018921	Pelp1	-	protein_coding	CDS
11	70647726	70647925	ENSMUSG00000040746	Rnf167	+	nonsense_mediated_decay	Exon
11	70671770	70671969	ENSMUSG00000040712	Camta2	-	protein_coding	Intron
11	70969703	70969928	ENSMUSG00000040667	Nup88	-	protein_coding	CDS
11	70970583	70970782	ENSMUSG00000018449	Rpain	+	protein_coding	Intron
11	71025574	71025773	ENSMUSG00000040599	Mis12	+	protein_coding	CDS
11	71545827	71546084	ENSMUSG00000072753	9230020A06Rik	+	lincRNA	Intron
11	72732281	72732612	ENSMUSG00000020790	Ankfy1	+	protein_coding	Intron
11	72764824	72765023	ENSMUSG00000020790	Ankfy1	+	protein_coding	Intron
11	72777841	72778040	ENSMUSG00000057778	Cyb5d2	-	protein_coding	3'UTR
11	72917266	72917465	ENSMUSG00000055670	Zzef1	+	protein_coding	Intron
11	73137496	73137738	ENSMUSG00000050107	Haspin	-	protein_coding	CDS
11	73186210	73186409	ENSMUSG00000005949	Ctns	-	protein_coding	CDS
11	73192933	73193132	ENSMUSG00000005949	Ctns	-	protein_coding	Intron
11	74405563	74405762	ENSMUSG00000038807	Rap1gap2	-	nonsense_mediated_decay	Intron
11	74412235	74412434	ENSMUSG00000038807	Rap1gap2	-	nonsense_mediated_decay	Exon
11	74522241	74522440	ENSMUSG00000038807	Rap1gap2	-	nonsense_mediated_decay	Intron
11	74670499	74670698	ENSMUSG00000020741	Cluh	+	protein_coding	3'UTR
11	74723602	74723801	ENSMUSG00000020745	Pafah1b1	-	protein_coding	5'UTR
11	74845013	74845212	ENSMUSG00000000282	Mnt	+	protein_coding	3'UTR
11	75139273	75139472	ENSMUSG00000038290	Smg6	+	protein_coding	Intron
11	75163049	75163248	ENSMUSG00000038290	Smg6	+	protein_coding	3'UTR
11	75312499	75312698	ENSMUSG00000000751	Rpa1	-	protein_coding	Intron
11	75486932	75487131	ENSMUSG00000020850	Prpf8	+	protein_coding	Intron
11	75504808	75505007	ENSMUSG00000020850	Prpf8	+	protein_coding	Intron
11	75506569	75506768	ENSMUSG00000020850	Prpf8	+	protein_coding	CDS
11	75661535	75661734	ENSMUSG00000017774	Myo1c	+	protein_coding	Intron
11	75755616	75755839	ENSMUSG00000020849	Ywhae	+	protein_coding	Intron
11	75809555	75809754	ENSMUSG00000087059	Gm12339	+	antisense	Intron
11	75899968	75900167	ENSMUSG00000020847	Rph3al	-	protein_coding	Intron
11	76202166	76202365	ENSMUSG00000069808	Fam57a	+	protein_coding	Intron
11	76407187	76407386	ENSMUSG00000020843	Timm22	+	protein_coding	Intron
11	76416871	76417244	ENSMUSG00000017631	Abr	-	protein_coding	3'UTR
11	76418532	76418731	ENSMUSG00000017631	Abr	-	protein_coding	3'UTR
11	76419611	76419810	ENSMUSG00000017631	Abr	-	protein_coding	Intron
11	76452186	76452385	ENSMUSG00000017631	Abr	-	protein_coding	Intron
11	76729035	76729234	ENSMUSG00000010392	Gosr1	-	protein_coding	3'UTR
11	76846826	76847025	ENSMUSG00000020841	Cpd	-	protein_coding	CDS
11	76986618	76986817	ENSMUSG00000020840	Blmh	+	protein_coding	3'UTR
11	77120951	77121150	ENSMUSG00000050944	Efcab5	-	protein_coding	Intron
11	77471387	77471586	ENSMUSG00000037907	Ankrd13b	-	protein_coding	3'UTR
11	77505142	77505341	ENSMUSG00000011877	Git1	+	protein_coding	CDS
11	77505886	77506085	ENSMUSG00000011877	Git1	+	protein_coding	CDS
11	77537129	77537392	ENSMUSG00000017291	Taok1	-	protein_coding	3'UTR
11	77686221	77686420	ENSMUSG00000037857	Nufip2	+	protein_coding	CDS
11	77818980	77819179	ENSMUSG00000000631	Myo18a	+	protein_coding	Intron
11	77825132	77825331	ENSMUSG00000000631	Myo18a	+	protein_coding	Intron
11	77845646	77845869	ENSMUSG00000000631	Myo18a	+	protein_coding	CDS
11	77983221	77983552	ENSMUSG00000037791	Phf12	+	protein_coding	Intron
11	77984118	77984317	ENSMUSG00000037791	Phf12	+	protein_coding	Intron
11	78006788	78006987	ENSMUSG00000037791	Phf12	+	protein_coding	Intron
11	78029439	78029638	ENSMUSG00000037791	Phf12	+	protein_coding	CDS
11	78167981	78168180	ENSMUSG00000017405	Nek8	-	protein_coding	Intron
11	78172348	78172547	ENSMUSG00000017405	Nek8	-	protein_coding	Intron
11	78209105	78209456	ENSMUSG00000002052	Supt6	-	protein_coding	Intron
11	78211687	78211886	ENSMUSG00000002052	Supt6	-	protein_coding	Intron
11	78219074	78219273	ENSMUSG00000002052	Supt6	-	protein_coding	CDS
11	78279733	78279932	ENSMUSG00000010277	2610507B11Rik	+	protein_coding	CDS
11	78340068	78340267	ENSMUSG00000041958	Pigs	+	protein_coding	Intron
11	78348880	78349095	ENSMUSG00000002058	Unc119	+	protein_coding	3'UTR
11	78394734	78394933	ENSMUSG00000085747	Slc13a2os	+	antisense	Intron
11	78507348	78507547	ENSMUSG00000051232	Tmem199	-	protein_coding	3'UTR
11	78586867	78587066	ENSMUSG00000017376	Nlk	-	protein_coding	CDS
11	78696824	78697023	ENSMUSG00000017376	Nlk	-	protein_coding	5'UTR
11	79037201	79037400	ENSMUSG00000018334	Ksr1	-	protein_coding	Intron
11	79579446	79579645	ENSMUSG00000020716	Nf1	+	protein_coding	3'UTR
11	79625205	79625404	ENSMUSG00000017639	Rab11fip4	+	protein_coding	Intron
11	79631913	79632118	ENSMUSG00000017639	Rab11fip4	+	protein_coding	Intron
11	79692972	79693171	ENSMUSG00000017639	Rab11fip4	+	protein_coding	3'UTR
11	79782187	79782386	ENSMUSG00000086474	9130204K15Rik	-	lincRNA	Exon
11	79832158	79832357	ENSMUSG00000086474	9130204K15Rik	-	lincRNA	Intron
11	79941755	79941954	ENSMUSG00000035575	Utp6	-	protein_coding	Intron
11	80024950	80025149	ENSMUSG00000017548	Suz12	+	protein_coding	Intron
11	80032662	80032861	ENSMUSG00000017548	Suz12	+	protein_coding	3'UTR
11	80131317	80131516	ENSMUSG00000017550	Atad5	+	protein_coding	Intron
11	80242096	80242295	ENSMUSG00000017686	Rhot1	+	protein_coding	Intron
11	80254838	80255037	ENSMUSG00000017686	Rhot1	+	protein_coding	Intron
11	80483286	80483485	ENSMUSG00000035441	Myo1d	-	protein_coding	3'UTR
11	80821539	80821738	ENSMUSG00000035413	Tmem98	+	protein_coding	3'UTR
11	82845801	82846000	ENSMUSG00000020696	Rffl	-	protein_coding	Intron
11	83333129	83333333	ENSMUSG00000035152	Ap2b1	+	protein_coding	Intron
11	83336855	83337054	ENSMUSG00000035152	Ap2b1	+	protein_coding	Intron
11	83346670	83347081	ENSMUSG00000035152	Ap2b1	+	protein_coding	CDS
11	83364815	83365014	ENSMUSG00000035152	Ap2b1	+	protein_coding	Intron
11	83772280	83772713	ENSMUSG00000000976	Heatr6	+	processed_transcript	Exon
11	84009360	84009691	ENSMUSG00000034940	Synrg	+	protein_coding	CDS
11	84069040	84069239	ENSMUSG00000018648	Dusp14	-	protein_coding	5'UTR
11	84129430	84129629	ENSMUSG00000018651	Tada2a	-	protein_coding	Intron
11	84897192	84897391	ENSMUSG00000020527	Myo19	+	protein_coding	Intron
11	84911207	84911406	ENSMUSG00000020526	Znhit3	-	processed_transcript	Exon
11	85337159	85337358	ENSMUSG00000020525	Ppm1d	+	protein_coding	Intron
11	85618743	85618942	ENSMUSG00000059439	Bcas3	+	protein_coding	Intron
11	85915342	85915541	ENSMUSG00000000094	Tbx4	+	protein_coding	3'UTR
11	86484678	86484883	ENSMUSG00000020521	Rnft1	+	protein_coding	5'UTR
11	86607070	86607269	ENSMUSG00000018171	Vmp1	-	protein_coding	Intron
11	86611201	86611400	ENSMUSG00000018171	Vmp1	-	protein_coding	Intron
11	86648017	86648216	ENSMUSG00000018171	Vmp1	-	protein_coding	Intron
11	86757368	86757567	ENSMUSG00000047126	Cltc	-	protein_coding	5'UTR
11	86938548	86938956	ENSMUSG00000018427	Ypel2	-	protein_coding	3'UTR
11	87080075	87080274	ENSMUSG00000020495	Smg8	-	protein_coding	Intron
11	87201348	87201547	ENSMUSG00000018548	Trim37	+	protein_coding	CDS
11	87206951	87207150	ENSMUSG00000018548	Trim37	+	protein_coding	Intron
11	87731313	87731625	ENSMUSG00000034177	Rnf43	+	protein_coding	CDS
11	87861349	87861548	ENSMUSG00000034121	Mks1	+	protein_coding	Intron
11	87980199	87980398	ENSMUSG00000020483	Dynll2	-	nonsense_mediated_decay	Exon
11	88171069	88171268	ENSMUSG00000018378	Cuedc1	+	nonsense_mediated_decay	Intron
11	88204434	88204646	ENSMUSG00000023723	Mrps23	+	protein_coding	5'UTR
11	88339428	88339634	ENSMUSG00000069769	Msi2	-	protein_coding	3'UTR
11	88346918	88347117	ENSMUSG00000069769	Msi2	-	protein_coding	Intron
11	88366605	88366804	ENSMUSG00000069769	Msi2	-	protein_coding	Intron
11	88844419	88844878	ENSMUSG00000018428	Akap1	-	nonsense_mediated_decay	Exon
11	88863454	88863653	ENSMUSG00000092399	4930556N13Rik	+	antisense	Intron
11	88990750	88990949	ENSMUSG00000033983	Coil	+	protein_coding	3'UTR
11	93875976	93876175	ENSMUSG00000054079	Utp18	-	protein_coding	CDS
11	94291242	94291441	ENSMUSG00000020863	Luc7l3	-	protein_coding	3'UTR
11	94295535	94295734	ENSMUSG00000020863	Luc7l3	-	protein_coding	Intron
11	94359054	94359253	ENSMUSG00000020865	Abcc3	-	protein_coding	Intron
11	94363263	94363462	ENSMUSG00000020865	Abcc3	-	protein_coding	Intron
11	94643351	94643741	ENSMUSG00000020869	Lrrc59	+	protein_coding	3'UTR
11	95004370	95004569	ENSMUSG00000038976	Ppp1r9b	+	protein_coding	Intron
11	95286189	95286388	ENSMUSG00000038909	Kat7	-	protein_coding	Intron
11	95350438	95350637	ENSMUSG00000038893	Fam117a	+	protein_coding	Intron
11	95375749	95375948	ENSMUSG00000101258	Gm29477	-	antisense	Exon
11	95482004	95482203	ENSMUSG00000057522	Spop	+	protein_coding	Intron
11	95485878	95486150	ENSMUSG00000057522	Spop	+	protein_coding	Intron
11	95490302	95490610	ENSMUSG00000057522	Spop	+	protein_coding	Intron
11	95668132	95668331	ENSMUSG00000038845	Phb	+	protein_coding	Intron
11	95675275	95675474	ENSMUSG00000038845	Phb	+	protein_coding	Intron
11	95866645	95866844	ENSMUSG00000013418	B4galnt2	-	protein_coding	Intron
11	96035049	96035248	ENSMUSG00000006058	Snf8	+	protein_coding	Intron
11	96043449	96043655	ENSMUSG00000006058	Snf8	+	protein_coding	Intron
11	96055685	96055884	ENSMUSG00000014349	Ube2z	-	protein_coding	Intron
11	96819196	96819545	ENSMUSG00000038615	Nfe2l1	-	protein_coding	CDS
11	96827074	96827649	ENSMUSG00000038615	Nfe2l1	-	protein_coding	CDS
11	96943568	96943971	ENSMUSG00000078700	D030028A08Rik	+	processed_transcript	Intron
11	97160123	97160322	ENSMUSG00000001440	Kpnb1	-	protein_coding	3'UTR
11	97160671	97160870	ENSMUSG00000001440	Kpnb1	-	protein_coding	3'UTR
11	97168971	97169228	ENSMUSG00000001440	Kpnb1	-	protein_coding	Intron
11	97171365	97171564	ENSMUSG00000001440	Kpnb1	-	protein_coding	Intron
11	97180329	97180528	ENSMUSG00000001440	Kpnb1	-	protein_coding	Intron
11	97187241	97187441	ENSMUSG00000001440	Kpnb1	-	protein_coding	Intron
11	98706256	98706455	ENSMUSG00000017210	Med24	-	nonsense_mediated_decay	Intron
11	98714883	98715082	ENSMUSG00000017210	Med24	-	nonsense_mediated_decay	Intron
11	98717739	98717938	ENSMUSG00000017210	Med24	-	nonsense_mediated_decay	Intron
11	98761800	98761999	ENSMUSG00000058756	Thra	+	protein_coding	CDS
11	98768869	98769176	ENSMUSG00000020889	Nr1d1	-	protein_coding	Intron
11	98806920	98807159	ENSMUSG00000052915	Msl1	+	protein_coding	3'UTR
11	99224898	99225097	ENSMUSG00000037935	Smarce1	-	protein_coding	Intron
11	100379371	100379570	ENSMUSG00000001552	Jup	-	protein_coding	Intron
11	100472214	100472704	ENSMUSG00000048732	Klhl11	-	protein_coding	CDS
11	100518958	100519157	ENSMUSG00000020917	Acly	-	protein_coding	Intron
11	100704771	100704970	ENSMUSG00000020918	Kat2a	-	processed_transcript	Exon
11	100719934	100720133	ENSMUSG00000019173	Rab5c	-	protein_coding	CDS
11	100893590	100893789	ENSMUSG00000004040	Stat3	-	protein_coding	CDS
11	101009491	101009690	ENSMUSG00000019302	Atp6v0a1	+	protein_coding	Intron
11	101063129	101063328	ENSMUSG00000019302	Atp6v0a1	+	protein_coding	3'UTR
11	101070332	101070531	ENSMUSG00000001751	Naglu	+	protein_coding	CDS
11	101082580	101082948	ENSMUSG00000001755	Coasy	+	protein_coding	Intron
11	101086081	101086280	ENSMUSG00000001755	Coasy	+	protein_coding	Intron
11	101089724	101089923	ENSMUSG00000017801	Mlx	+	processed_transcript	Exon
11	101103699	101103898	ENSMUSG00000017802	Retreg3	-	processed_transcript	Intron
11	101123420	101123619	ENSMUSG00000035198	Tubg1	+	protein_coding	Intron
11	101156756	101156955	ENSMUSG00000045007	Tubg2	+	protein_coding	CDS
11	101160823	101161022	ENSMUSG00000045007	Tubg2	+	protein_coding	CDS
11	101180474	101180673	ENSMUSG00000017167	Cntnap1	+	protein_coding	Intron
11	101181656	101181855	ENSMUSG00000017167	Cntnap1	+	protein_coding	CDS
11	101184532	101184894	ENSMUSG00000017167	Cntnap1	+	protein_coding	CDS
11	101276267	101276466	ENSMUSG00000035112	Wnk4	+	protein_coding	CDS
11	101291249	101291448	ENSMUSG00000035086	Becn1	-	protein_coding	Intron
11	101320774	101320981	ENSMUSG00000078652	Psme3	+	protein_coding	Intron
11	101414003	101414202	ENSMUSG00000075528	Aarsd1	-	protein_coding	Intron
11	101434078	101434277	ENSMUSG00000035007	Rundc1	+	protein_coding	CDS
11	101442412	101442611	ENSMUSG00000063316	Rpl27	+	protein_coding	Intron
11	101493372	101493571	ENSMUSG00000017146	Brca1	-	protein_coding	Intron
11	101531957	101532156	ENSMUSG00000017146	Brca1	-	protein_coding	CDS
11	101535401	101535600	ENSMUSG00000017146	Brca1	-	protein_coding	Intron
11	101666577	101666776	ENSMUSG00000034936	Arl4d	+	protein_coding	CDS
11	101762280	101762479	ENSMUSG00000034931	Dhx8	+	protein_coding	Intron
11	101963392	101963591	ENSMUSG00000001494	Sost	-	protein_coding	3'UTR
11	102058235	102058434	ENSMUSG00000017314	Mpp2	-	protein_coding	3'UTR
11	102264642	102264841	ENSMUSG00000034773	BC030867	+	nonsense_mediated_decay	Exon
11	102487343	102487542	ENSMUSG00000034621	Gpatch8	-	protein_coding	Intron
11	102838692	102838891	ENSMUSG00000020929	Eftud2	-	protein_coding	3'UTR
11	102846459	102846658	ENSMUSG00000020929	Eftud2	-	protein_coding	Intron
11	102903789	102903988	ENSMUSG00000097410	Gm26668	+	lincRNA	Intron
11	102908271	102908470	ENSMUSG00000051378	Kif18b	-	protein_coding	CDS
11	102994211	102994410	ENSMUSG00000020935	Dcakd	-	protein_coding	3'UTR
11	102994912	102995111	ENSMUSG00000020935	Dcakd	-	protein_coding	CDS
11	103649509	103649708	ENSMUSG00000046215	Rprml	+	protein_coding	5'UTR
11	103677127	103677326	ENSMUSG00000020946	Gosr2	-	protein_coding	3'UTR
11	103822844	103823043	ENSMUSG00000034187	Nsf	-	protein_coding	3'UTR
11	103827036	103827235	ENSMUSG00000034187	Nsf	-	protein_coding	Intron
11	103828245	103828444	ENSMUSG00000034187	Nsf	-	protein_coding	Intron
11	103881469	103881668	ENSMUSG00000034187	Nsf	-	protein_coding	Intron
11	103925960	103926165	ENSMUSG00000034187	Nsf	-	protein_coding	Intron
11	104343412	104343611	ENSMUSG00000018412	Kansl1	-	protein_coding	CDS
11	104350399	104350598	ENSMUSG00000018412	Kansl1	-	protein_coding	CDS
11	104623456	104623676	ENSMUSG00000020689	Itgb3	+	protein_coding	Intron
11	104667332	104667531	ENSMUSG00000020689	Itgb3	+	protein_coding	3'UTR
11	104668212	104668411	ENSMUSG00000020689	Itgb3	+	protein_coding	3'UTR
11	105378918	105379117	ENSMUSG00000086487	Gm11638	+	processed_transcript	Intron
11	105927176	105927375	ENSMUSG00000053580	Tanc2	+	protein_coding	3'UTR
11	105928983	105929182	ENSMUSG00000053580	Tanc2	+	protein_coding	3'UTR
11	106036851	106037175	ENSMUSG00000049354	Dcaf7	+	protein_coding	5'UTR
11	106056411	106056610	ENSMUSG00000049354	Dcaf7	+	protein_coding	3'UTR
11	106200740	106200939	ENSMUSG00000078622	Ccdc47	-	protein_coding	3'UTR
11	106215996	106216195	ENSMUSG00000078622	Ccdc47	-	protein_coding	Intron
11	106247582	106247781	ENSMUSG00000020705	Ddx42	+	protein_coding	CDS
11	106396319	106396519	ENSMUSG00000020715	Ern1	-	protein_coding	3'UTR
11	106406907	106407106	ENSMUSG00000020715	Ern1	-	protein_coding	Intron
11	106409829	106410028	ENSMUSG00000020715	Ern1	-	protein_coding	CDS
11	106421696	106421895	ENSMUSG00000020715	Ern1	-	protein_coding	CDS
11	106503403	106503602	ENSMUSG00000040548	Tex2	-	protein_coding	3'UTR
11	106513389	106513588	ENSMUSG00000040548	Tex2	-	protein_coding	Intron
11	106612738	106612937	ENSMUSG00000040548	Tex2	-	protein_coding	Intron
11	106714983	106715182	ENSMUSG00000020717	Pecam1	-	protein_coding	5'UTR
11	106782356	106782555	ENSMUSG00000020719	Ddx5	-	protein_coding	Intron
11	106788228	106788494	ENSMUSG00000020719	Ddx5	-	protein_coding	5'UTR
11	106800076	106800275	ENSMUSG00000018372	Cep95	+	protein_coding	Intron
11	106824504	106824703	ENSMUSG00000018363	Smurf2	-	protein_coding	Intron
11	107054625	107054824	ENSMUSG00000040481	Bptf	-	protein_coding	CDS
11	107066969	107067168	ENSMUSG00000040481	Bptf	-	protein_coding	Intron
11	107111163	107111362	ENSMUSG00000040481	Bptf	-	protein_coding	CDS
11	107465719	107465918	ENSMUSG00000040430	Pitpnc1	-	protein_coding	Intron
11	107689119	107689318	ENSMUSG00000020721	Helz	+	protein_coding	3'UTR
11	107767139	107767338	ENSMUSG00000020723	Cacng4	-	protein_coding	Intron
11	108941950	108942149	ENSMUSG00000000142	Axin2	+	protein_coding	Intron
11	109397297	109397496	ENSMUSG00000020611	Gna13	+	protein_coding	3'UTR
11	109576422	109576824	ENSMUSG00000041895	Wipi1	-	protein_coding	Intron
11	109584943	109585142	ENSMUSG00000041895	Wipi1	-	protein_coding	Intron
11	109668584	109668783	ENSMUSG00000020612	Prkar1a	+	protein_coding	3'UTR
11	113138716	113138915	ENSMUSG00000087259	2610035D17Rik	-	lincRNA	Intron
11	113204716	113204915	ENSMUSG00000085421	4732490B19Rik	-	lincRNA	Exon
11	113683840	113684058	ENSMUSG00000041629	Fam104a	-	protein_coding	CDS
11	114863993	114864192	ENSMUSG00000051043	Gprc5c	+	protein_coding	CDS
11	115126602	115126801	ENSMUSG00000020732	Rab37	+	protein_coding	Intron
11	115180912	115181111	ENSMUSG00000020733	Slc9a3r1	+	protein_coding	3'UTR
11	115350762	115351130	ENSMUSG00000034586	Hid1	-	protein_coding	CDS
11	115352510	115352709	ENSMUSG00000034586	Hid1	-	protein_coding	CDS
11	115390602	115390801	ENSMUSG00000050910	Cdr2l	+	protein_coding	Intron
11	115581040	115581239	ENSMUSG00000020739	Nup85	+	protein_coding	Intron
11	115583341	115583540	ENSMUSG00000020739	Nup85	+	protein_coding	Intron
11	115584891	115585306	ENSMUSG00000020740	Gga3	-	nonsense_mediated_decay	Exon
11	115586595	115586794	ENSMUSG00000020740	Gga3	-	nonsense_mediated_decay	Intron
11	115822114	115822313	ENSMUSG00000020781	Tsen54	+	protein_coding	Intron
11	115834887	115835086	ENSMUSG00000020782	Llgl2	+	protein_coding	Intron
11	115844898	115845097	ENSMUSG00000020782	Llgl2	+	protein_coding	Intron
11	115845440	115845639	ENSMUSG00000020782	Llgl2	+	protein_coding	Intron
11	115855552	115855751	ENSMUSG00000020782	Llgl2	+	protein_coding	3'UTR
11	115895234	115895433	ENSMUSG00000020752	Recql5	-	nonsense_mediated_decay	Intron
11	115933106	115933400	ENSMUSG00000020752	Recql5	-	nonsense_mediated_decay	Exon
11	116143161	116143360	ENSMUSG00000020776	Fbf1	-	processed_transcript	Exon
11	116148754	116148953	ENSMUSG00000020776	Fbf1	-	processed_transcript	Exon
11	116172411	116172610	ENSMUSG00000020777	Acox1	-	protein_coding	3'UTR
11	116245511	116245710	ENSMUSG00000020780	Srp68	-	protein_coding	3'UTR
11	116288585	116288784	ENSMUSG00000020792	Exoc7	-	processed_transcript	Exon
11	116465364	116465563	ENSMUSG00000070331	Qrich2	-	protein_coding	CDS
11	116581256	116581531	ENSMUSG00000020802	Ube2o	-	protein_coding	CDS
11	116601404	116601603	ENSMUSG00000020806	Rhbdf2	-	protein_coding	Intron
11	117722105	117722304	ENSMUSG00000025571	Tnrc6c	+	protein_coding	CDS
11	117760771	117760988	ENSMUSG00000025571	Tnrc6c	+	protein_coding	3'UTR
11	117815691	117815890	ENSMUSG00000025574	Tk1	-	protein_coding	3'UTR
11	117886020	117886219	ENSMUSG00000085434	Gm11725	+	antisense	Exon
11	118003345	118003684	ENSMUSG00000017715	Pgs1	+	protein_coding	CDS
11	118010249	118010448	ENSMUSG00000017715	Pgs1	+	protein_coding	Intron
11	118068351	118068550	ENSMUSG00000033987	Dnah17	-	protein_coding	Intron
11	119028965	119029164	ENSMUSG00000025577	Cbx2	+	protein_coding	CDS
11	119270162	119270492	ENSMUSG00000025579	Gaa	+	protein_coding	CDS
11	119280558	119280757	ENSMUSG00000025579	Gaa	+	protein_coding	Intron
11	119293827	119294026	ENSMUSG00000025580	Eif4a3	-	protein_coding	CDS
11	119415043	119415242	ENSMUSG00000070327	Rnf213	+	protein_coding	CDS
11	119441485	119441684	ENSMUSG00000070327	Rnf213	+	protein_coding	CDS
11	119468060	119468259	ENSMUSG00000070327	Rnf213	+	protein_coding	Intron
11	119865632	119865831	ENSMUSG00000025583	Rptor	+	protein_coding	Intron
11	119940954	119941153	ENSMUSG00000086924	Gm11766	+	lincRNA	Exon
11	120347529	120347976	ENSMUSG00000062825	Actg1	-	nonsense_mediated_decay	Exon
11	120376843	120377042	ENSMUSG00000025384	Faap100	-	protein_coding	CDS
11	120381674	120382109	ENSMUSG00000039703	Nploc4	-	protein_coding	3'UTR
11	120413526	120413725	ENSMUSG00000039703	Nploc4	-	protein_coding	CDS
11	120549510	120549709	ENSMUSG00000061111	Mcrip1	-	protein_coding	Intron
11	120560701	120560900	ENSMUSG00000025130	P4hb	-	protein_coding	3'UTR
11	120689077	120689276	ENSMUSG00000025142	Aspscr1	+	protein_coding	CDS
11	120701202	120701401	ENSMUSG00000025142	Aspscr1	+	protein_coding	Intron
11	120782349	120782548	ENSMUSG00000025158	Rfng	-	protein_coding	CDS
11	120787013	120787234	ENSMUSG00000025156	Gps1	+	nonsense_mediated_decay	Intron
11	120787430	120787629	ENSMUSG00000025156	Gps1	+	nonsense_mediated_decay	Intron
11	120807144	120807343	ENSMUSG00000025153	Fasn	-	protein_coding	3'UTR
11	120815238	120815437	ENSMUSG00000025153	Fasn	-	protein_coding	CDS
11	121036946	121037145	ENSMUSG00000025163	Cd7	-	protein_coding	CDS
11	121146779	121146978	ENSMUSG00000039329	Tex19.1	+	protein_coding	CDS
11	121147144	121147367	ENSMUSG00000039329	Tex19.1	+	protein_coding	CDS
11	121161489	121161688	ENSMUSG00000039321	Uts2r	+	protein_coding	3'UTR
11	121250348	121250547	ENSMUSG00000000056	Narf	+	protein_coding	Intron
11	121259963	121260162	ENSMUSG00000039275	Foxk2	+	protein_coding	5'UTR
11	121307900	121308099	ENSMUSG00000039275	Foxk2	+	protein_coding	3'UTR
11	121308358	121308559	ENSMUSG00000039275	Foxk2	+	protein_coding	3'UTR
11	121327538	121327737	ENSMUSG00000025173	Wdr45b	-	protein_coding	3'UTR
11	121513195	121513560	ENSMUSG00000039238	Zfp750	-	protein_coding	CDS
12	3249039	3249339	ENSMUSG00000020671	Rab10	-	protein_coding	3'UTR
12	3891824	3892023	ENSMUSG00000020661	Dnmt3a	+	protein_coding	Intron
12	3895734	3895937	ENSMUSG00000020661	Dnmt3a	+	protein_coding	Intron
12	3911380	3911579	ENSMUSG00000020661	Dnmt3a	+	protein_coding	3'UTR
12	4007815	4008014	ENSMUSG00000020658	Efr3b	-	protein_coding	Intron
12	4215228	4215427	ENSMUSG00000020652	Cenpo	-	protein_coding	CDS
12	4216394	4216593	ENSMUSG00000020652	Cenpo	-	protein_coding	Intron
12	4233766	4233965	ENSMUSG00000020652	Cenpo	-	protein_coding	5'UTR
12	4851454	4851653	ENSMUSG00000051721	Wdcp	+	protein_coding	CDS
12	4883672	4883871	ENSMUSG00000020634	Ubxn2a	-	protein_coding	Intron
12	4885647	4885846	ENSMUSG00000020634	Ubxn2a	-	protein_coding	CDS
12	7591205	7591404	ENSMUSG00000112323	Gm32828	-	lincRNA	Intron
12	8313439	8313638	ENSMUSG00000020605	Hs1bp3	+	protein_coding	Intron
12	8792533	8792986	ENSMUSG00000020592	Sdc1	+	protein_coding	3'UTR
12	8876432	8876720	ENSMUSG00000042976	9930038B18Rik	-	lincRNA	Exon
12	11314621	11314820	ENSMUSG00000020608	Smc6	+	protein_coding	CDS
12	13269092	13269291	ENSMUSG00000020576	Nbas	+	protein_coding	CDS
12	14150524	14150723	ENSMUSG00000020607	Fam84a	-	protein_coding	CDS
12	15809773	15809972	ENSMUSG00000020601	Trib2	-	protein_coding	5'UTR
12	16546570	16546769	ENSMUSG00000020593	Lpin1	-	protein_coding	Intron
12	16696428	16696627	ENSMUSG00000036523	Greb1	-	protein_coding	CDS
12	16717057	16717256	ENSMUSG00000036523	Greb1	-	protein_coding	Intron
12	17278905	17279104	ENSMUSG00000020571	Pdia6	+	protein_coding	Intron
12	17279652	17279851	ENSMUSG00000020571	Pdia6	+	protein_coding	Intron
12	17281053	17281268	ENSMUSG00000020571	Pdia6	+	protein_coding	Intron
12	17283213	17283490	ENSMUSG00000020571	Pdia6	+	protein_coding	Intron
12	17429138	17429366	ENSMUSG00000061458	Nol10	+	protein_coding	3'UTR
12	21111836	21112059	ENSMUSG00000052632	Asap2	+	protein_coding	5'UTR
12	21239628	21239827	ENSMUSG00000052632	Asap2	+	protein_coding	Intron
12	21244870	21245069	ENSMUSG00000052632	Asap2	+	protein_coding	Intron
12	21251194	21251393	ENSMUSG00000052632	Asap2	+	protein_coding	Intron
12	21268416	21268615	ENSMUSG00000052632	Asap2	+	protein_coding	3'UTR
12	21317941	21318140	ENSMUSG00000062054	Iah1	+	protein_coding	CDS
12	25003152	25003351	ENSMUSG00000036333	Kidins220	+	protein_coding	Intron
12	25008575	25008774	ENSMUSG00000036333	Kidins220	+	protein_coding	CDS
12	25057386	25057585	ENSMUSG00000036333	Kidins220	+	protein_coding	CDS
12	25058498	25058697	ENSMUSG00000036333	Kidins220	+	protein_coding	3'UTR
12	26309823	26310022	ENSMUSG00000020642	Rnf144a	-	protein_coding	3'UTR
12	30942037	30942236	ENSMUSG00000020669	Sh3yl1	+	processed_transcript	Intron
12	31074809	31075152	ENSMUSG00000036136	Fam110c	+	protein_coding	CDS
12	31272468	31272667	ENSMUSG00000002900	Lamb1	+	protein_coding	Intron
12	31307095	31307338	ENSMUSG00000002900	Lamb1	+	protein_coding	Intron
12	31318281	31318576	ENSMUSG00000002900	Lamb1	+	protein_coding	CDS
12	31349456	31349655	ENSMUSG00000020664	Dld	-	protein_coding	Intron
12	31748407	31748606	ENSMUSG00000112779	Gm18029	+	processed_pseudogene	Exon
12	31959329	31959528	ENSMUSG00000002997	Prkar2b	-	protein_coding	Intron
12	32967573	32967772	ENSMUSG00000020570	Sypl	+	protein_coding	CDS
12	35047217	35047416	ENSMUSG00000020590	Snx13	+	protein_coding	5'UTR
12	35144588	35144787	ENSMUSG00000020590	Snx13	+	protein_coding	3'UTR
12	36014625	36014824	ENSMUSG00000020577	Tspan13	-	protein_coding	3'UTR
12	36091074	36091273	ENSMUSG00000059301	Gm5434	+	transcribed_processed_pseudogene	Exon
12	40318344	40318543	ENSMUSG00000055917	Zfp277	-	protein_coding	Intron
12	40640415	40640614	ENSMUSG00000035954	Dock4	+	protein_coding	Intron
12	40676720	40676919	ENSMUSG00000035954	Dock4	+	protein_coding	Intron
12	41806728	41806927	ENSMUSG00000113105	Gm47371	-	antisense	Intron
12	44209951	44210150	ENSMUSG00000014905	Dnajb9	-	protein_coding	5'UTR
12	44269224	44269423	ENSMUSG00000036257	Pnpla8	+	protein_coding	Intron
12	44282951	44283150	ENSMUSG00000036257	Pnpla8	+	protein_coding	Intron
12	44549480	44549679	ENSMUSG00000020598	Nrcam	+	nonsense_mediated_decay	Intron
12	44861094	44861293	ENSMUSG00000046314	Stxbp6	-	protein_coding	Intron
12	50615291	50615490	ENSMUSG00000002688	Prkd1	-	protein_coding	Intron
12	51033426	51033625	ENSMUSG00000111986	1700008C04Rik	+	lincRNA	Intron
12	51390309	51390508	ENSMUSG00000020952	Scfd1	+	protein_coding	CDS
12	51754848	51755047	ENSMUSG00000035247	Hectd1	-	protein_coding	CDS
12	51769039	51769238	ENSMUSG00000035247	Hectd1	-	protein_coding	CDS
12	51829345	51829544	ENSMUSG00000035247	Hectd1	-	protein_coding	5'UTR
12	52887275	52887474	ENSMUSG00000061603	Akap6	+	protein_coding	CDS
12	54106665	54106864	ENSMUSG00000112549	Gm35818	-	lincRNA	Exon
12	54746737	54747027	ENSMUSG00000005656	Snx6	-	protein_coding	3'UTR
12	55079876	55080075	ENSMUSG00000062198	2700097O09Rik	-	protein_coding	Intron
12	55775994	55776193	ENSMUSG00000021027	Ralgapa1	-	protein_coding	CDS
12	55868465	55868664	ENSMUSG00000012076	Brms1l	+	protein_coding	3'UTR
12	55869259	55869458	ENSMUSG00000012076	Brms1l	+	protein_coding	3'UTR
12	56345623	56345822	ENSMUSG00000021028	Mbip	-	protein_coding	CDS
12	58958909	58959108	ENSMUSG00000020986	Sec23a	-	protein_coding	3'UTR
12	59006971	59007170	ENSMUSG00000020986	Sec23a	-	protein_coding	CDS
12	59176380	59176609	ENSMUSG00000021000	Mia2	+	protein_coding	Intron
12	59218737	59219303	ENSMUSG00000035329	Fbxo33	-	protein_coding	CDS
12	59219539	59219738	ENSMUSG00000035329	Fbxo33	-	protein_coding	5'UTR
12	64967444	64967643	ENSMUSG00000035614	Togaram1	+	protein_coding	CDS
12	65016665	65016864	ENSMUSG00000035614	Togaram1	+	protein_coding	Intron
12	65105324	65105523	ENSMUSG00000055884	Fancm	+	nonsense_mediated_decay	Exon
12	65172367	65172575	ENSMUSG00000047534	Mis18bp1	-	protein_coding	5'UTR
12	67659049	67659248	ENSMUSG00000113657	Gm17821	-	processed_pseudogene	Intron
12	69296783	69296982	ENSMUSG00000020978	Klhdc2	+	protein_coding	5'UTR
12	69304560	69304759	ENSMUSG00000020978	Klhdc2	+	protein_coding	Intron
12	69372703	69372945	ENSMUSG00000044147	Arf6	+	protein_coding	CDS
12	69582647	69582861	ENSMUSG00000049882	Vcpkmt	-	protein_coding	CDS
12	69585363	69585562	ENSMUSG00000034801	Sos2	-	protein_coding	CDS
12	69811076	69811281	ENSMUSG00000034761	Map4k5	-	protein_coding	Intron
12	69893291	69893490	ENSMUSG00000021066	Atl1	+	protein_coding	Intron
12	70020819	70021018	ENSMUSG00000021068	Nin	-	nonsense_mediated_decay	Exon
12	70031479	70031719	ENSMUSG00000021068	Nin	-	nonsense_mediated_decay	Intron
12	70056594	70056793	ENSMUSG00000021068	Nin	-	nonsense_mediated_decay	Exon
12	71179074	71179320	ENSMUSG00000034601	2700049A03Rik	+	protein_coding	Intron
12	71196518	71196717	ENSMUSG00000034601	2700049A03Rik	+	protein_coding	Intron
12	71977724	71977970	ENSMUSG00000034574	Daam1	+	protein_coding	Intron
12	71988910	71989109	ENSMUSG00000034574	Daam1	+	protein_coding	CDS
12	71991524	71991723	ENSMUSG00000034574	Daam1	+	protein_coding	3'UTR
12	72536383	72536582	ENSMUSG00000034501	Pcnx4	+	protein_coding	5'UTR
12	72786789	72786988	ENSMUSG00000021096	Ppm1a	+	nonsense_mediated_decay	Intron
12	73545227	73545426	ENSMUSG00000034435	Tmem30b	-	protein_coding	CDS
12	73946685	73946884	ENSMUSG00000021109	Hif1a	+	protein_coding	3'UTR
12	73964548	73964747	ENSMUSG00000021113	Snapc1	+	protein_coding	CDS
12	74234899	74235098	ENSMUSG00000044912	Syt16	+	nonsense_mediated_decay	Exon
12	74976353	74976552	ENSMUSG00000034402	Kcnh5	-	protein_coding	Intron
12	74992316	74992516	ENSMUSG00000034402	Kcnh5	-	protein_coding	Intron
12	75669339	75669538	ENSMUSG00000045690	Wdr89	-	protein_coding	Intron
12	75888165	75888381	ENSMUSG00000063450	Syne2	+	protein_coding	CDS
12	75925367	75925566	ENSMUSG00000063450	Syne2	+	protein_coding	CDS
12	75929389	75929588	ENSMUSG00000063450	Syne2	+	protein_coding	Intron
12	76043769	76043968	ENSMUSG00000063450	Syne2	+	protein_coding	CDS
12	76061673	76061872	ENSMUSG00000063450	Syne2	+	protein_coding	CDS
12	76075798	76075997	ENSMUSG00000063450	Syne2	+	protein_coding	CDS
12	76105165	76105364	ENSMUSG00000063450	Syne2	+	protein_coding	Intron
12	76280632	76280831	ENSMUSG00000021048	Mthfd1	+	protein_coding	Intron
12	76283941	76284140	ENSMUSG00000021048	Mthfd1	+	protein_coding	CDS
12	76369286	76369485	ENSMUSG00000056459	Zbtb25	-	protein_coding	5'UTR
12	76572593	76572792	ENSMUSG00000052609	Plekhg3	+	protein_coding	Intron
12	76578335	76578534	ENSMUSG00000052609	Plekhg3	+	protein_coding	3'UTR
12	76952989	76953200	ENSMUSG00000059436	Max	-	protein_coding	Intron
12	78350899	78351147	ENSMUSG00000047454	Gphn	+	protein_coding	Intron
12	78500159	78500358	ENSMUSG00000047454	Gphn	+	protein_coding	Intron
12	79131903	79132102	ENSMUSG00000021125	Arg2	+	protein_coding	Intron
12	79175591	79175790	ENSMUSG00000066441	Rdh11	-	protein_coding	3'UTR
12	79182488	79182687	ENSMUSG00000066441	Rdh11	-	protein_coding	Intron
12	79212660	79212859	ENSMUSG00000021123	Rdh12	+	protein_coding	Intron
12	79257330	79257529	ENSMUSG00000066440	Zfyve26	-	protein_coding	CDS
12	79276111	79276310	ENSMUSG00000066440	Zfyve26	-	protein_coding	Intron
12	80339886	80340085	ENSMUSG00000049106	Dcaf5	-	protein_coding	CDS
12	80397485	80397684	ENSMUSG00000049106	Dcaf5	-	protein_coding	Intron
12	80581252	80581451	ENSMUSG00000021130	Galnt16	+	protein_coding	Intron
12	81663603	81663802	ENSMUSG00000042734	Ttc9	+	protein_coding	3'UTR
12	81718177	81718376	ENSMUSG00000113184	Gm49654	-	lincRNA	Exon
12	81729561	81729760	ENSMUSG00000042724	Map3k9	-	protein_coding	Intron
12	81918358	81918557	ENSMUSG00000021140	Pcnx	+	protein_coding	CDS
12	81919307	81919508	ENSMUSG00000021140	Pcnx	+	protein_coding	Intron
12	81972249	81972448	ENSMUSG00000021140	Pcnx	+	protein_coding	Intron
12	81983687	81983886	ENSMUSG00000021140	Pcnx	+	protein_coding	Intron
12	81986671	81986870	ENSMUSG00000021140	Pcnx	+	protein_coding	Intron
12	82396416	82396615	ENSMUSG00000042700	Sipa1l1	+	protein_coding	CDS
12	82432797	82433178	ENSMUSG00000042700	Sipa1l1	+	protein_coding	CDS
12	83259510	83259709	ENSMUSG00000021221	Dpf3	-	protein_coding	Intron
12	83379214	83379415	ENSMUSG00000021221	Dpf3	-	protein_coding	Intron
12	83558416	83558714	ENSMUSG00000042628	Zfyve1	-	protein_coding	Intron
12	83797040	83797278	ENSMUSG00000021224	Numb	-	nonsense_mediated_decay	Intron
12	84139891	84140090	ENSMUSG00000042523	Dnal1	+	nonsense_mediated_decay	Exon
12	84385655	84385854	ENSMUSG00000021236	Entpd5	-	protein_coding	Intron
12	84756580	84756779	ENSMUSG00000021242	Npc2	-	protein_coding	3'UTR
12	84918784	84918983	ENSMUSG00000092006	Gm17139	+	antisense	Intron
12	84919543	84919742	ENSMUSG00000042350	Arel1	-	protein_coding	3'UTR
12	85110959	85111158	ENSMUSG00000004789	Dlst	+	nonsense_mediated_decay	Intron
12	85240650	85240849	ENSMUSG00000021245	Mlh3	-	protein_coding	Intron
12	86241878	86242114	ENSMUSG00000021254	Gpatch2l	+	protein_coding	Intron
12	86260598	86260797	ENSMUSG00000021254	Gpatch2l	+	protein_coding	CDS
12	86266602	86266801	ENSMUSG00000021254	Gpatch2l	+	protein_coding	Intron
12	86502084	86502283	ENSMUSG00000021255	Esrrb	+	protein_coding	Intron
12	86510617	86510816	ENSMUSG00000021255	Esrrb	+	protein_coding	Intron
12	86701249	86701510	ENSMUSG00000021257	Angel1	-	protein_coding	3'UTR
12	87147724	87147923	ENSMUSG00000034126	Pomt2	-	protein_coding	5'UTR
12	87239116	87239315	ENSMUSG00000021038	Vipas39	-	protein_coding	3'UTR
12	87271374	87271573	ENSMUSG00000021037	Ahsa1	+	protein_coding	Intron
12	88285034	88285497	ENSMUSG00000094635	Gm7104	-	processed_pseudogene	Exon
12	88441214	88441413	ENSMUSG00000113087	4930473H19Rik	-	antisense	Intron
12	88461084	88461283	ENSMUSG00000021044	Adck1	+	protein_coding	CDS
12	91413770	91413969	ENSMUSG00000020963	Tshr	+	protein_coding	Intron
12	91558726	91558925	ENSMUSG00000020962	Gtf2a1	-	protein_coding	3'UTR
12	91589733	91589932	ENSMUSG00000020962	Gtf2a1	-	protein_coding	Intron
12	91641673	91641872	ENSMUSG00000020961	Ston2	-	protein_coding	CDS
12	98217983	98218369	ENSMUSG00000021003	Galc	-	protein_coding	Intron
12	98259200	98259399	ENSMUSG00000021003	Galc	-	protein_coding	CDS
12	98679127	98679326	ENSMUSG00000021009	Ptpn21	-	protein_coding	Intron
12	98679938	98680137	ENSMUSG00000021009	Ptpn21	-	protein_coding	CDS
12	98698638	98698837	ENSMUSG00000021009	Ptpn21	-	protein_coding	Intron
12	98703951	98704150	ENSMUSG00000021009	Ptpn21	-	protein_coding	Intron
12	98710658	98710857	ENSMUSG00000021009	Ptpn21	-	protein_coding	Intron
12	99200874	99201073	ENSMUSG00000033713	Foxn3	-	protein_coding	Intron
12	99332101	99332527	ENSMUSG00000033713	Foxn3	-	protein_coding	Intron
12	99392570	99392769	ENSMUSG00000033713	Foxn3	-	protein_coding	Intron
12	99891516	99891715	ENSMUSG00000021177	Tdp1	+	protein_coding	CDS
12	99964581	99964780	ENSMUSG00000045404	Kcnk13	+	protein_coding	5'UTR
12	100061240	100061439	ENSMUSG00000045404	Kcnk13	+	protein_coding	CDS
12	100114962	100115161	ENSMUSG00000021178	Psmc1	+	protein_coding	Intron
12	100115904	100116103	ENSMUSG00000021178	Psmc1	+	protein_coding	Intron
12	100130135	100130334	ENSMUSG00000021179	Nrde2	-	protein_coding	Intron
12	100301050	100301249	ENSMUSG00000033530	Ttc7b	-	protein_coding	3'UTR
12	100550874	100551073	ENSMUSG00000021180	Rps6ka5	-	protein_coding	3'UTR
12	100924641	100924840	ENSMUSG00000021182	Ccdc88c	-	protein_coding	Intron
12	101083046	101083245	ENSMUSG00000041846	Ppp4r3a	-	protein_coding	5'UTR
12	101845560	101845759	ENSMUSG00000021188	Trip11	-	protein_coding	Intron
12	101912924	101913123	ENSMUSG00000021188	Trip11	-	protein_coding	5'UTR
12	101975565	101975764	ENSMUSG00000113902	Ndufb1-ps	-	bidirectional_promoter_lncRNA	Exon
12	102350945	102351144	ENSMUSG00000044456	Rin3	+	protein_coding	Intron
12	102389616	102389939	ENSMUSG00000044456	Rin3	+	protein_coding	Intron
12	102426176	102426378	ENSMUSG00000021190	Lgmn	-	protein_coding	Intron
12	102497591	102497790	ENSMUSG00000021192	Golga5	+	protein_coding	3'UTR
12	102587701	102587900	ENSMUSG00000057963	Itpk1	-	protein_coding	Intron
12	102590278	102590477	ENSMUSG00000102953	Gm37019	-	TEC	Exon
12	102704684	102704883	ENSMUSG00000096751	Gm28373	-	processed_transcript	Intron
12	102763480	102763679	ENSMUSG00000041712	Ubr7	+	protein_coding	Intron
12	102771280	102771479	ENSMUSG00000041712	Ubr7	+	protein_coding	Intron
12	102790538	102790737	ENSMUSG00000041702	Btbd7	-	protein_coding	Intron
12	104472632	104472831	ENSMUSG00000021095	Gsc	-	protein_coding	Intron
12	104688854	104689322	ENSMUSG00000041415	Dicer1	-	protein_coding	3'UTR
12	104696604	104696803	ENSMUSG00000041415	Dicer1	-	protein_coding	CDS
12	105032846	105033051	ENSMUSG00000021102	Glrx5	+	protein_coding	CDS
12	105034693	105034892	ENSMUSG00000021102	Glrx5	+	protein_coding	Intron
12	105180736	105180935	ENSMUSG00000000701	Tcl1b5	+	protein_coding	3'UTR
12	105195143	105195342	ENSMUSG00000068940	Tcl1b3	+	protein_coding	3'UTR
12	105218052	105218251	ENSMUSG00000041359	Tcl1	-	nonsense_mediated_decay	Intron
12	105642855	105643054	ENSMUSG00000041341	Atg2b	-	protein_coding	Intron
12	105900711	105900910	ENSMUSG00000113835	Gm19554	+	lincRNA	Exon
12	106096820	106097019	ENSMUSG00000113390	Gm32635	-	lincRNA	Intron
12	106098730	106098961	ENSMUSG00000113390	Gm32635	-	lincRNA	Exon
12	108274148	108274458	ENSMUSG00000084883	Ccdc85c	-	protein_coding	Intron
12	108862604	108862803	ENSMUSG00000021266	Wars	-	protein_coding	Intron
12	108898199	108898544	ENSMUSG00000040877	Wdr25	+	protein_coding	CDS
12	109571459	109571658	ENSMUSG00000021268	Meg3	+	lincRNA	Exon
12	110479262	110479461	ENSMUSG00000113585	Gm19605	-	antisense	Intron
12	110522493	110522692	ENSMUSG00000017843	Ppp2r5c	+	protein_coding	CDS
12	110632922	110633121	ENSMUSG00000018707	Dync1h1	+	protein_coding	Intron
12	110634239	110634438	ENSMUSG00000018707	Dync1h1	+	protein_coding	CDS
12	110814847	110815046	ENSMUSG00000056458	Mok	-	protein_coding	Intron
12	110933410	110933609	ENSMUSG00000021275	Tecpr2	+	protein_coding	CDS
12	111112845	111113051	ENSMUSG00000037896	Rcor1	+	protein_coding	3'UTR
12	111263520	111263719	ENSMUSG00000021277	Traf3	+	protein_coding	3'UTR
12	111264337	111264536	ENSMUSG00000021277	Traf3	+	protein_coding	3'UTR
12	111298960	111299491	ENSMUSG00000021279	Cdc42bpb	-	protein_coding	CDS
12	111301912	111302111	ENSMUSG00000021279	Cdc42bpb	-	protein_coding	Intron
12	111313195	111313394	ENSMUSG00000021279	Cdc42bpb	-	protein_coding	Intron
12	111327279	111327478	ENSMUSG00000021279	Cdc42bpb	-	protein_coding	Intron
12	111669516	111669715	ENSMUSG00000001270	Ckb	-	protein_coding	CDS
12	111671736	111671953	ENSMUSG00000001270	Ckb	-	protein_coding	CDS
12	111680937	111681136	ENSMUSG00000060950	Trmt61a	+	protein_coding	CDS
12	111803338	111803537	ENSMUSG00000021287	Xrcc3	-	protein_coding	3'UTR
12	111811899	111812118	ENSMUSG00000021287	Xrcc3	-	protein_coding	Intron
12	111832937	111833136	ENSMUSG00000021285	Ppp1r13b	-	protein_coding	Intron
12	112116432	112116631	ENSMUSG00000037686	Aspg	+	protein_coding	Intron
12	112620164	112620363	ENSMUSG00000011148	Adssl1	+	protein_coding	CDS
12	112636400	112636599	ENSMUSG00000011148	Adssl1	+	protein_coding	CDS
12	112644971	112645190	ENSMUSG00000064326	Siva1	+	protein_coding	CDS
12	112654552	112654755	ENSMUSG00000001729	Akt1	-	protein_coding	3'UTR
12	112735530	112735729	ENSMUSG00000072825	Cep170b	+	protein_coding	CDS
12	112745601	112745800	ENSMUSG00000072825	Cep170b	+	protein_coding	3'UTR
12	112764593	112764792	ENSMUSG00000052160	Pld4	+	processed_transcript	Intron
12	112908188	112908387	ENSMUSG00000002799	Jag2	-	protein_coding	3'UTR
12	112965634	112965833	ENSMUSG00000011158	Brf1	-	protein_coding	CDS
12	113133221	113133420	ENSMUSG00000021144	Mta1	+	processed_transcript	Exon
12	116371938	116372137	ENSMUSG00000021171	Esyt2	+	nonsense_mediated_decay	Exon
12	117874698	117874897	ENSMUSG00000021175	Cdca7l	+	protein_coding	CDS
12	117914413	117914612	ENSMUSG00000018581	Dnah11	-	protein_coding	CDS
13	3538147	3538346	ENSMUSG00000021218	Gdi2	+	protein_coding	5'UTR
13	3610822	3611021	ENSMUSG00000033799	Fam208b	-	protein_coding	5'UTR
13	3884665	3884886	ENSMUSG00000021215	Net1	-	protein_coding	Intron
13	3893134	3893333	ENSMUSG00000021215	Net1	-	protein_coding	Intron
13	6598608	6598807	ENSMUSG00000021196	Pfkp	-	protein_coding	Intron
13	6648554	6648753	ENSMUSG00000021196	Pfkp	-	protein_coding	CDS
13	9170723	9170922	ENSMUSG00000033499	Larp4b	+	protein_coding	CDS
13	9418299	9418498	ENSMUSG00000048264	Dip2c	+	protein_coding	Intron
13	9560738	9560937	ENSMUSG00000113905	Gm48872	+	TEC	Exon
13	10728527	10728726	ENSMUSG00000097009	Gm26861	+	antisense	Intron
13	11522025	11522224	ENSMUSG00000113593	Zp4-ps	+	transcribed_unprocessed_pseudogene	Exon
13	11747293	11747492	ENSMUSG00000021313	Ryr2	-	protein_coding	Intron
13	11794353	11794552	ENSMUSG00000021313	Ryr2	-	protein_coding	Intron
13	12186796	12186995	ENSMUSG00000021311	Mtr	-	protein_coding	3'UTR
13	12227530	12227729	ENSMUSG00000021311	Mtr	-	protein_coding	Intron
13	12426871	12427070	ENSMUSG00000050244	Heatr1	+	protein_coding	Intron
13	12650108	12650310	ENSMUSG00000097715	Gpr137b-ps	-	processed_transcript	Exon
13	13643659	13643858	ENSMUSG00000019726	Lyst	+	protein_coding	Intron
13	13664008	13664207	ENSMUSG00000019726	Lyst	+	protein_coding	CDS
13	13708083	13708282	ENSMUSG00000019726	Lyst	+	protein_coding	CDS
13	13728631	13728830	ENSMUSG00000019726	Lyst	+	protein_coding	Intron
13	13760750	13760949	ENSMUSG00000019726	Lyst	+	protein_coding	Intron
13	13776044	13776273	ENSMUSG00000019726	Lyst	+	protein_coding	Intron
13	13891955	13892154	ENSMUSG00000113811	Gm47882	+	lincRNA	Exon
13	13987447	13987646	ENSMUSG00000039242	B3galnt2	+	protein_coding	Intron
13	13998731	13998930	ENSMUSG00000039242	B3galnt2	+	protein_coding	3'UTR
13	15660103	15660302	ENSMUSG00000021318	Gli3	+	protein_coding	Intron
13	16026304	16026503	ENSMUSG00000041324	Inhba	+	protein_coding	CDS
13	17103477	17103676	ENSMUSG00000055137	Sugct	-	protein_coding	Intron
13	17134123	17134322	ENSMUSG00000055137	Sugct	-	protein_coding	Intron
13	17155676	17155875	ENSMUSG00000055137	Sugct	-	protein_coding	Intron
13	17772596	17772795	ENSMUSG00000041297	Cdk13	-	protein_coding	5'UTR
13	17943980	17944179	ENSMUSG00000008859	Rala	-	protein_coding	5'UTR
13	18211325	18211524	ENSMUSG00000009734	Pou6f2	-	protein_coding	Intron
13	18862602	18862801	ENSMUSG00000041236	Vps41	+	protein_coding	Intron
13	21750340	21750539	ENSMUSG00000064288	Hist1h4k	-	protein_coding	CDS
13	22040946	22041192	ENSMUSG00000060639	Hist1h4i	-	protein_coding	CDS
13	22043198	22043512	ENSMUSG00000069300	Hist1h2bj	+	protein_coding	CDS
13	23531191	23531427	ENSMUSG00000060981	Hist1h4h	+	protein_coding	CDS
13	23585660	23585859	ENSMUSG00000047246	Hist1h2be	-	protein_coding	CDS
13	23934486	23934846	ENSMUSG00000060081	Hist1h2aa	+	protein_coding	CDS
13	24013067	24013354	ENSMUSG00000021338	Carmil1	-	protein_coding	3'UTR
13	24043984	24044220	ENSMUSG00000021338	Carmil1	-	protein_coding	Intron
13	24044858	24045057	ENSMUSG00000021338	Carmil1	-	protein_coding	Intron
13	24073744	24073953	ENSMUSG00000021338	Carmil1	-	protein_coding	Intron
13	24753151	24753350	ENSMUSG00000006715	Gmnn	-	protein_coding	Intron
13	24968367	24968566	ENSMUSG00000021340	Gpld1	+	protein_coding	Intron
13	24994601	24994837	ENSMUSG00000021339	Mrs2	-	protein_coding	Intron
13	25149363	25149562	ENSMUSG00000035910	Dcdc2a	+	protein_coding	Intron
13	28668328	28668527	ENSMUSG00000085936	2610307P16Rik	-	processed_transcript	Exon
13	29340706	29340905	ENSMUSG00000006191	Cdkal1	-	nonsense_mediated_decay	Intron
13	30814324	30814523	ENSMUSG00000021357	Exoc2	-	protein_coding	3'UTR
13	30822449	30822648	ENSMUSG00000021357	Exoc2	-	protein_coding	Intron
13	30903049	30903248	ENSMUSG00000021357	Exoc2	-	protein_coding	Intron
13	31558165	31558364	ENSMUSG00000090863	A530084C06Rik	-	protein_coding	3'UTR
13	31807481	31807687	ENSMUSG00000050295	Foxc1	+	protein_coding	CDS
13	34076379	34076578	ENSMUSG00000058672	Tubb2a	-	protein_coding	Intron
13	34179719	34179918	ENSMUSG00000038267	Slc22a23	-	protein_coding	3'UTR
13	34180533	34180732	ENSMUSG00000038267	Slc22a23	-	protein_coding	3'UTR
13	34193198	34193397	ENSMUSG00000038267	Slc22a23	-	protein_coding	Intron
13	34893788	34893993	ENSMUSG00000021413	Prpf4b	+	nonsense_mediated_decay	Intron
13	35780705	35780904	ENSMUSG00000059288	Cdyl	+	protein_coding	Intron
13	35816154	35816383	ENSMUSG00000059288	Cdyl	+	protein_coding	CDS
13	37930253	37930452	ENSMUSG00000039087	Rreb1	+	protein_coding	CDS
13	37949980	37950179	ENSMUSG00000039087	Rreb1	+	protein_coding	3'UTR
13	38037254	38037472	ENSMUSG00000021428	Riok1	+	nonsense_mediated_decay	Exon
13	38050880	38051079	ENSMUSG00000021428	Riok1	+	nonsense_mediated_decay	Intron
13	38485824	38486135	ENSMUSG00000039004	Bmp6	+	protein_coding	Intron
13	38500602	38501080	ENSMUSG00000038991	Txndc5	-	protein_coding	3'UTR
13	38528818	38529122	ENSMUSG00000114638	Gm31834	+	antisense	Intron
13	41016342	41016547	ENSMUSG00000021361	Tmem14c	+	protein_coding	Intron
13	41018366	41018565	ENSMUSG00000021361	Tmem14c	+	protein_coding	Intron
13	41146068	41146267	ENSMUSG00000038651	Sycp2l	+	protein_coding	Intron
13	41316627	41316853	ENSMUSG00000021365	Nedd9	-	protein_coding	CDS
13	41768355	41768554	ENSMUSG00000058022	Adtrp	-	protein_coding	Intron
13	43559852	43560051	ENSMUSG00000021371	Mcur1	-	protein_coding	CDS
13	44489121	44489320	ENSMUSG00000113010	Gm34084	-	lincRNA	Intron
13	44503418	44503617	ENSMUSG00000113010	Gm34084	-	lincRNA	Intron
13	46680896	46681095	ENSMUSG00000021374	Nup153	-	protein_coding	3'UTR
13	46727510	46727815	ENSMUSG00000021374	Nup153	-	protein_coding	5'UTR
13	47005220	47005510	ENSMUSG00000051606	2010001K21Rik	+	lincRNA	Intron
13	47009668	47009867	ENSMUSG00000051606	2010001K21Rik	+	lincRNA	Exon
13	47014569	47014768	ENSMUSG00000044231	Nhlrc1	-	protein_coding	CDS
13	47051876	47052075	ENSMUSG00000038080	Kdm1b	+	protein_coding	Intron
13	47060927	47061126	ENSMUSG00000038080	Kdm1b	+	protein_coding	Intron
13	47085052	47085251	ENSMUSG00000038080	Kdm1b	+	protein_coding	3'UTR
13	48489495	48489694	ENSMUSG00000050954	Zfp169	-	protein_coding	Intron
13	48586071	48586270	ENSMUSG00000038042	Ptpdc1	-	protein_coding	CDS
13	48803394	48803671	ENSMUSG00000038025	Phf2	-	protein_coding	3'UTR
13	48824345	48824544	ENSMUSG00000038025	Phf2	-	protein_coding	Intron
13	48921661	48921860	ENSMUSG00000038014	Fam120a	-	protein_coding	CDS
13	49046064	49046263	ENSMUSG00000037989	Wnk2	-	protein_coding	Intron
13	49056664	49056863	ENSMUSG00000037989	Wnk2	-	protein_coding	Intron
13	49060181	49060380	ENSMUSG00000037989	Wnk2	-	protein_coding	Intron
13	49187529	49187759	ENSMUSG00000037966	Ninj1	+	protein_coding	Intron
13	49231051	49231259	ENSMUSG00000021384	Susd3	-	protein_coding	CDS
13	49263653	49263852	ENSMUSG00000037946	Fgd3	-	protein_coding	3'UTR
13	49706724	49706923	ENSMUSG00000037851	Iars	+	protein_coding	Intron
13	49709637	49709836	ENSMUSG00000037851	Iars	+	protein_coding	CDS
13	49715733	49715932	ENSMUSG00000037851	Iars	+	protein_coding	Intron
13	49719588	49719787	ENSMUSG00000037851	Iars	+	protein_coding	Intron
13	51123101	51123300	ENSMUSG00000021395	Spin1	+	protein_coding	5'UTR
13	51134319	51134518	ENSMUSG00000021395	Spin1	+	protein_coding	Intron
13	51139567	51139766	ENSMUSG00000021395	Spin1	+	protein_coding	Intron
13	51150903	51151439	ENSMUSG00000021395	Spin1	+	protein_coding	3'UTR
13	51419494	51419693	ENSMUSG00000067586	S1pr3	+	protein_coding	CDS
13	51421368	51421626	ENSMUSG00000067586	S1pr3	+	protein_coding	3'UTR
13	51431014	51431213	ENSMUSG00000021448	Shc3	-	protein_coding	3'UTR
13	51441547	51441746	ENSMUSG00000021448	Shc3	-	protein_coding	Intron
13	51647044	51647243	ENSMUSG00000062248	Cks2	+	protein_coding	Intron
13	51711148	51711347	ENSMUSG00000021451	Sema4d	-	protein_coding	CDS
13	51712501	51712700	ENSMUSG00000021451	Sema4d	-	protein_coding	Intron
13	52506733	52506934	ENSMUSG00000047842	Diras2	-	protein_coding	3'UTR
13	52837687	52837886	ENSMUSG00000021460	Auh	-	nonsense_mediated_decay	Intron
13	52968308	52968507	ENSMUSG00000056749	Nfil3	-	protein_coding	CDS
13	53332709	53333118	ENSMUSG00000021468	Sptlc1	-	protein_coding	3'UTR
13	53377162	53377361	ENSMUSG00000021468	Sptlc1	-	protein_coding	Intron
13	54544846	54545045	ENSMUSG00000043183	Simc1	+	protein_coding	Intron
13	54565016	54565215	ENSMUSG00000025871	4833439L19Rik	-	protein_coding	Intron
13	54784089	54784300	ENSMUSG00000074895	Eif4e1b	+	protein_coding	Intron
13	54794645	54794844	ENSMUSG00000025875	Tspan17	+	protein_coding	Intron
13	55004501	55004700	ENSMUSG00000025876	Unc5a	+	protein_coding	CDS
13	55077237	55077436	ENSMUSG00000025878	Uimc1	-	protein_coding	Intron
13	55315274	55315473	ENSMUSG00000021488	Nsd1	+	protein_coding	3'UTR
13	55346453	55346652	ENSMUSG00000021484	Lman2	-	protein_coding	3'UTR
13	55348120	55348319	ENSMUSG00000021484	Lman2	-	protein_coding	Intron
13	55472811	55473010	ENSMUSG00000034686	Prr7	+	protein_coding	CDS
13	55536157	55536395	ENSMUSG00000114633	Gm46416	+	antisense	Exon
13	55593162	55593381	ENSMUSG00000058569	Tmed9	+	protein_coding	Intron
13	55675932	55676247	ENSMUSG00000021500	Ddx46	+	protein_coding	CDS
13	55702133	55702332	ENSMUSG00000045767	B230219D22Rik	+	protein_coding	3'UTR
13	56077967	56078166	ENSMUSG00000015937	H2afy	-	protein_coding	Intron
13	56455665	56455864	ENSMUSG00000021509	Slc25a48	+	protein_coding	Intron
13	56472570	56472769	ENSMUSG00000021509	Slc25a48	+	protein_coding	3'UTR
13	58176138	58176337	ENSMUSG00000005312	Ubqln1	-	protein_coding	3'UTR
13	58402708	58402907	ENSMUSG00000021546	Hnrnpk	-	protein_coding	Intron
13	59493163	59493362	ENSMUSG00000021557	Agtpbp1	-	protein_coding	Intron
13	59512264	59512463	ENSMUSG00000021557	Agtpbp1	-	protein_coding	CDS
13	59513917	59514116	ENSMUSG00000021557	Agtpbp1	-	protein_coding	Intron
13	59625511	59625710	ENSMUSG00000021555	Naa35	+	protein_coding	Intron
13	59636412	59636611	ENSMUSG00000021556	Golm1	-	protein_coding	3'UTR
13	59769555	59769754	ENSMUSG00000089875	Etohd2	+	antisense	Exon
13	59810395	59810594	ENSMUSG00000035248	Tut7	-	protein_coding	Intron
13	60760881	60761080	ENSMUSG00000021559	Dapk1	+	protein_coding	CDS
13	62466624	62466823	ENSMUSG00000113450	Gm49359	-	processed_transcript	Exon
13	62864900	62865099	ENSMUSG00000069805	Fbp1	-	protein_coding	CDS
13	63301783	63301982	ENSMUSG00000021458	2010111I01Rik	+	protein_coding	3'UTR
13	63317276	63317475	ENSMUSG00000021461	Fancc	-	protein_coding	CDS
13	63347345	63347544	ENSMUSG00000021461	Fancc	-	protein_coding	CDS
13	63409542	63409741	ENSMUSG00000021461	Fancc	-	protein_coding	Intron
13	63527734	63527933	ENSMUSG00000021466	Ptch1	-	nonsense_mediated_decay	Intron
13	63872783	63872982	ENSMUSG00000021470	Ercc6l2	+	nonsense_mediated_decay	Exon
13	64153021	64153439	ENSMUSG00000114165	Gm47513	+	TEC	Exon
13	64215347	64215546	ENSMUSG00000033102	Cdc14b	-	protein_coding	Intron
13	64437885	64438084	ENSMUSG00000021483	Cdk20	+	nonsense_mediated_decay	Exon
13	64757140	64757339	ENSMUSG00000033063	Cntnap3	-	protein_coding	CDS
13	65112496	65112695	ENSMUSG00000038212	Mfsd14b	-	protein_coding	CDS
13	66698047	66698246	ENSMUSG00000074830	Zfp640	-	processed_transcript	Intron
13	67342816	67343015	ENSMUSG00000098905	Zfp953	-	protein_coding	3'UTR
13	68584041	68584240	ENSMUSG00000021532	Fastkd3	+	nonsense_mediated_decay	Exon
13	69612965	69613164	ENSMUSG00000021595	Nsun2	+	protein_coding	Intron
13	69815612	69815811	ENSMUSG00000097033	Gm26819	-	lincRNA	Exon
13	70588762	70588961	ENSMUSG00000034525	Ice1	-	protein_coding	3'UTR
13	70603521	70603720	ENSMUSG00000034525	Ice1	-	protein_coding	CDS
13	70608954	70609156	ENSMUSG00000034525	Ice1	-	protein_coding	CDS
13	73510014	73510213	ENSMUSG00000021608	Lpcat1	+	protein_coding	CDS
13	73510895	73511094	ENSMUSG00000021608	Lpcat1	+	protein_coding	CDS
13	73511333	73511532	ENSMUSG00000021608	Lpcat1	+	protein_coding	Intron
13	73514603	73514973	ENSMUSG00000021608	Lpcat1	+	protein_coding	3'UTR
13	73606319	73606518	ENSMUSG00000021610	Clptm1l	+	protein_coding	Intron
13	73636448	73636647	ENSMUSG00000021611	Tert	+	nonsense_mediated_decay	Intron
13	73644255	73644458	ENSMUSG00000021611	Tert	+	nonsense_mediated_decay	Exon
13	73788667	73788866	ENSMUSG00000017756	Slc12a7	+	protein_coding	Intron
13	73799658	73799857	ENSMUSG00000017756	Slc12a7	+	protein_coding	Intron
13	73951583	73951782	ENSMUSG00000057649	Brd9	+	protein_coding	Intron
13	74121926	74122125	ENSMUSG00000036123	Slc9a3	+	protein_coding	Intron
13	74165314	74165577	ENSMUSG00000036123	Slc9a3	+	protein_coding	Intron
13	74165848	74166047	ENSMUSG00000036123	Slc9a3	+	protein_coding	CDS
13	74331217	74331416	ENSMUSG00000021577	Sdha	-	protein_coding	CDS
13	74338919	74339118	ENSMUSG00000021577	Sdha	-	protein_coding	Intron
13	74808462	74808661	ENSMUSG00000021585	Cast	-	protein_coding	5'UTR
13	75847289	75847488	ENSMUSG00000021591	Glrx	+	protein_coding	Intron
13	77046966	77047165	ENSMUSG00000021597	Slf1	-	protein_coding	Intron
13	86046596	86046795	ENSMUSG00000017778	Cox7c	-	protein_coding	5'UTR
13	92273763	92273962	ENSMUSG00000014850	Msh3	-	nonsense_mediated_decay	Intron
13	92355146	92355345	ENSMUSG00000021707	Dhfr	+	protein_coding	5'UTR
13	92611065	92611264	ENSMUSG00000021703	Serinc5	+	protein_coding	5'UTR
13	92756331	92756530	ENSMUSG00000021702	Thbs4	-	protein_coding	CDS
13	93063375	93063574	ENSMUSG00000047419	Cmya5	-	protein_coding	CDS
13	93355955	93356154	ENSMUSG00000007617	Homer1	+	protein_coding	CDS
13	94174553	94174752	ENSMUSG00000045312	Lhfpl2	+	protein_coding	Intron
13	94565611	94565810	ENSMUSG00000021686	Ap3b1	+	protein_coding	CDS
13	95336257	95336456	ENSMUSG00000041995	Zbed3	+	protein_coding	CDS
13	95369309	95369508	ENSMUSG00000021681	Aggf1	-	protein_coding	CDS
13	96543130	96543329	ENSMUSG00000113068	Gm48133	-	antisense	Exon
13	96634080	96634279	ENSMUSG00000021669	Col4a3bp	+	protein_coding	CDS
13	96662848	96663047	ENSMUSG00000021670	Hmgcr	-	protein_coding	Intron
13	96935926	96936125	ENSMUSG00000091387	Gcnt4	+	protein_coding	Intron
13	97171515	97171714	ENSMUSG00000021666	Gfm2	+	protein_coding	CDS
13	98263100	98263299	ENSMUSG00000021661	Ankra2	+	protein_coding	5'UTR
13	98843336	98843535	ENSMUSG00000009470	Tnpo1	-	protein_coding	3'UTR
13	98855255	98855454	ENSMUSG00000009470	Tnpo1	-	protein_coding	CDS
13	99320168	99320367	ENSMUSG00000021650	Ptcd2	-	protein_coding	CDS
13	99321368	99321567	ENSMUSG00000021650	Ptcd2	-	protein_coding	Intron
13	99435333	99435548	ENSMUSG00000052727	Map1b	-	protein_coding	CDS
13	99444317	99444516	ENSMUSG00000052727	Map1b	-	protein_coding	Intron
13	100060295	100060494	ENSMUSG00000049658	Bdp1	-	protein_coding	CDS
13	100137510	100137709	ENSMUSG00000021645	Smn1	+	protein_coding	3'UTR
13	100759792	100759991	ENSMUSG00000045273	Cenph	-	protein_coding	3'UTR
13	100761564	100761763	ENSMUSG00000045273	Cenph	-	protein_coding	Intron
13	100811120	100811319	ENSMUSG00000021629	Slc30a5	-	protein_coding	Intron
13	101351889	101352088	ENSMUSG00000100733	4932411K12Rik	+	lincRNA	Intron
13	104036935	104037134	ENSMUSG00000021710	Nln	-	protein_coding	Intron
13	108381673	108381872	ENSMUSG00000021697	Depdc1b	+	nonsense_mediated_decay	Intron
13	109685613	109685812	ENSMUSG00000021699	Pde4d	+	protein_coding	Intron
13	111487621	111487820	ENSMUSG00000032745	Gpbp1	-	protein_coding	5'UTR
13	111489645	111489885	ENSMUSG00000032745	Gpbp1	-	protein_coding	5'UTR
13	111715363	111715562	ENSMUSG00000032727	Mier3	+	nonsense_mediated_decay	Exon
13	112472631	112472830	ENSMUSG00000021756	Il6st	+	nonsense_mediated_decay	Intron
13	112579666	112579865	ENSMUSG00000050377	Il31ra	-	nonsense_mediated_decay	Intron
13	112640994	112641193	ENSMUSG00000021758	Ddx4	-	protein_coding	Intron
13	112944576	112944775	ENSMUSG00000042426	Dhx29	+	protein_coding	Intron
13	112988890	112989225	ENSMUSG00000042417	Ccno	+	protein_coding	CDS
13	115090018	115090217	ENSMUSG00000042275	Pelo	-	protein_coding	5'UTR
13	118386748	118386947	ENSMUSG00000021731	Mrps30	-	protein_coding	CDS
13	119429376	119429575	ENSMUSG00000025451	Paip1	+	protein_coding	Intron
13	119705503	119705702	ENSMUSG00000093930	Hmgcs1	+	protein_coding	Intron
13	119712404	119712603	ENSMUSG00000095930	Nim1k	-	protein_coding	CDS
13	119766208	119766407	ENSMUSG00000094870	Zfp131	-	protein_coding	3'UTR
14	7818112	7818500	ENSMUSG00000025278	Flnb	+	protein_coding	CDS
14	7892961	7893160	ENSMUSG00000025278	Flnb	+	protein_coding	Intron
14	7907208	7907407	ENSMUSG00000025278	Flnb	+	protein_coding	CDS
14	7917248	7917447	ENSMUSG00000025278	Flnb	+	protein_coding	CDS
14	7948454	7948804	ENSMUSG00000025278	Flnb	+	protein_coding	CDS
14	8348966	8349165	ENSMUSG00000021749	Oit1	-	protein_coding	3'UTR
14	12154320	12154519	ENSMUSG00000021745	Ptprg	+	nonsense_mediated_decay	Exon
14	12211639	12211838	ENSMUSG00000021745	Ptprg	+	nonsense_mediated_decay	Intron
14	12590721	12590920	ENSMUSG00000054423	Cadps	-	protein_coding	Intron
14	14099939	14100138	ENSMUSG00000021738	Atxn7	+	protein_coding	CDS
14	14937587	14937932	ENSMUSG00000042567	Nek10	+	protein_coding	CDS
14	18238661	18238860	ENSMUSG00000021775	Nr1d2	-	protein_coding	Intron
14	18295739	18295938	ENSMUSG00000021774	Ube2e1	-	protein_coding	Intron
14	20467649	20467848	ENSMUSG00000021814	Anxa7	-	protein_coding	Intron
14	20479715	20479914	ENSMUSG00000021814	Anxa7	-	protein_coding	Intron
14	20583134	20583333	ENSMUSG00000034235	Usp54	-	protein_coding	Intron
14	20695988	20696187	ENSMUSG00000039357	Fut11	+	protein_coding	CDS
14	20737145	20737344	ENSMUSG00000021820	Camk2g	-	protein_coding	Intron
14	20764731	20764930	ENSMUSG00000021820	Camk2g	-	protein_coding	Intron
14	20765205	20765404	ENSMUSG00000021820	Camk2g	-	protein_coding	Intron
14	20769870	20770077	ENSMUSG00000021820	Camk2g	-	protein_coding	Intron
14	20779005	20779204	ENSMUSG00000021820	Camk2g	-	protein_coding	Intron
14	21669714	21669996	ENSMUSG00000021767	Kat6b	+	protein_coding	CDS
14	21671593	21671792	ENSMUSG00000021767	Kat6b	+	protein_coding	3'UTR
14	21845166	21845365	ENSMUSG00000021771	Vdac2	+	protein_coding	3'UTR
14	22989907	22990226	ENSMUSG00000063458	Lrmda	+	protein_coding	Intron
14	23493070	23493269	ENSMUSG00000063142	Kcnma1	-	protein_coding	Intron
14	23735260	23735459	ENSMUSG00000063142	Kcnma1	-	protein_coding	Intron
14	24134639	24134838	ENSMUSG00000021782	Dlg5	-	protein_coding	3'UTR
14	24165093	24165292	ENSMUSG00000021782	Dlg5	-	protein_coding	Intron
14	24215962	24216161	ENSMUSG00000021782	Dlg5	-	protein_coding	Intron
14	24298095	24298294	ENSMUSG00000038925	E330034G19Rik	+	protein_coding	Intron
14	24607450	24607649	ENSMUSG00000048628	4930542C16Rik	-	lincRNA	Intron
14	25459292	25459703	ENSMUSG00000007817	Zmiz1	+	protein_coding	5'UTR
14	25502739	25502938	ENSMUSG00000007817	Zmiz1	+	protein_coding	Intron
14	26807802	26808001	ENSMUSG00000021879	Dnah12	+	protein_coding	Intron
14	26943792	26943991	ENSMUSG00000040760	Appl1	-	protein_coding	Intron
14	27093422	27093621	ENSMUSG00000040717	Il17rd	+	protein_coding	Intron
14	28455536	28455735	ENSMUSG00000040640	Erc2	+	protein_coding	Intron
14	28943377	28943587	ENSMUSG00000021991	Cacna2d3	-	protein_coding	Intron
14	29001462	29001661	ENSMUSG00000021991	Cacna2d3	-	protein_coding	Intron
14	29045366	29045565	ENSMUSG00000021991	Cacna2d3	-	protein_coding	Intron
14	29062295	29062494	ENSMUSG00000021991	Cacna2d3	-	protein_coding	Intron
14	29720991	29721190	ENSMUSG00000021991	Cacna2d3	-	protein_coding	Intron
14	29968440	29968668	ENSMUSG00000042682	Selenok	+	nonsense_mediated_decay	Intron
14	29988342	29988541	ENSMUSG00000015971	Actr8	+	protein_coding	Intron
14	30031255	30031544	ENSMUSG00000015970	Chdh	+	protein_coding	CDS
14	30031750	30031949	ENSMUSG00000015970	Chdh	+	protein_coding	Intron
14	30032888	30033087	ENSMUSG00000015970	Chdh	+	protein_coding	Intron
14	30118573	30118772	ENSMUSG00000015968	Cacna1d	-	protein_coding	Intron
14	30128596	30128795	ENSMUSG00000015968	Cacna1d	-	protein_coding	Intron
14	30155602	30155801	ENSMUSG00000015968	Cacna1d	-	protein_coding	Intron
14	30523963	30524407	ENSMUSG00000021962	Dcp1a	+	nonsense_mediated_decay	Intron
14	30526738	30526937	ENSMUSG00000021962	Dcp1a	+	nonsense_mediated_decay	Exon
14	30605646	30605845	ENSMUSG00000021948	Prkcd	-	protein_coding	Intron
14	30625852	30626051	ENSMUSG00000021948	Prkcd	-	protein_coding	Intron
14	30773948	30774222	ENSMUSG00000006527	Sfmbt1	+	protein_coding	CDS
14	30862919	30863118	ENSMUSG00000006526	Tmem110	+	nonsense_mediated_decay	Intron
14	31258856	31259089	ENSMUSG00000021901	Bap1	+	protein_coding	3'UTR
14	31259300	31259499	ENSMUSG00000021901	Bap1	+	protein_coding	3'UTR
14	31482258	31482457	ENSMUSG00000021891	Mettl6	-	protein_coding	Intron
14	31494856	31495055	ENSMUSG00000021891	Mettl6	-	protein_coding	5'UTR
14	31667343	31667668	ENSMUSG00000021900	Btd	+	protein_coding	CDS
14	32174486	32174685	ENSMUSG00000056234	Ncoa4	+	nonsense_mediated_decay	Intron
14	32309435	32309634	ENSMUSG00000115691	Gm48914	-	lincRNA	Intron
14	32344355	32344554	ENSMUSG00000021913	Ogdhl	+	protein_coding	CDS
14	33381114	33381440	ENSMUSG00000021936	Mapk8	-	protein_coding	3'UTR
14	33497246	33497445	ENSMUSG00000108841	Frmpd2	+	protein_coding	Intron
14	34334291	34334490	ENSMUSG00000021794	Glud1	+	protein_coding	Intron
14	34440900	34441099	ENSMUSG00000021796	Bmpr1a	-	protein_coding	Intron
14	34745820	34746019	ENSMUSG00000041408	Wapl	+	protein_coding	3'UTR
14	35444257	35444456	ENSMUSG00000041078	Grid1	+	protein_coding	Intron
14	40906796	40906995	ENSMUSG00000037824	Tspan14	-	protein_coding	3'UTR
14	45388649	45388848	ENSMUSG00000053205	Styx	+	nonsense_mediated_decay	Intron
14	45461991	45462190	ENSMUSG00000037712	Fermt2	-	protein_coding	Intron
14	45529236	45529435	ENSMUSG00000037712	Fermt2	-	protein_coding	Intron
14	45657748	45657947	ENSMUSG00000037697	Ddhd1	-	nonsense_mediated_decay	Exon
14	46084027	46084226	ENSMUSG00000044285	Gm1821	+	processed_transcript	Exon
14	46622167	46622366	ENSMUSG00000115665	4933425B07Rik	-	lincRNA	Intron
14	47154649	47154848	ENSMUSG00000037580	Gch1	-	protein_coding	3'UTR
14	47320388	47320587	ENSMUSG00000021840	Mapk1ip1l	+	protein_coding	3'UTR
14	47387749	47387948	ENSMUSG00000037544	Dlgap5	-	protein_coding	3'UTR
14	47395558	47395757	ENSMUSG00000037544	Dlgap5	-	protein_coding	Intron
14	47531037	47531236	ENSMUSG00000037536	Fbxo34	+	protein_coding	CDS
14	49437764	49437963	ENSMUSG00000021852	Slc35f4	-	protein_coding	Intron
14	50777075	50777274	ENSMUSG00000006288	Ttc5	-	protein_coding	Intron
14	50836601	50836800	ENSMUSG00000006281	Tep1	-	protein_coding	CDS
14	50860739	50860938	ENSMUSG00000006281	Tep1	-	protein_coding	Intron
14	51993701	51993900	ENSMUSG00000004562	Arhgef40	+	protein_coding	Intron
14	52203890	52204089	ENSMUSG00000053754	Chd8	-	protein_coding	CDS
14	52206698	52206897	ENSMUSG00000097533	Gm26590	+	antisense	Intron
14	54253661	54253860	ENSMUSG00000022174	Dad1	-	protein_coding	CDS
14	54259265	54259464	ENSMUSG00000040997	Abhd4	+	protein_coding	Intron
14	54268564	54269029	ENSMUSG00000040997	Abhd4	+	protein_coding	3'UTR
14	54542427	54542626	ENSMUSG00000022177	Haus4	-	protein_coding	Intron
14	54548781	54548980	ENSMUSG00000022177	Haus4	-	protein_coding	CDS
14	54591223	54591422	ENSMUSG00000022179	4931414P19Rik	-	protein_coding	CDS
14	54642324	54642523	ENSMUSG00000022185	Acin1	-	protein_coding	3'UTR
14	54758256	54758455	ENSMUSG00000022180	Slc7a8	-	protein_coding	Intron
14	54894327	54894626	ENSMUSG00000092232	Gm20521	+	protein_coding	Intron
14	54894937	54895136	ENSMUSG00000092232	Gm20521	+	protein_coding	Intron
14	55230576	55230775	ENSMUSG00000022209	Dhrs2	+	protein_coding	Intron
14	55641007	55641206	ENSMUSG00000002320	Tm9sf1	-	nonsense_mediated_decay	Exon
14	55679943	55680316	ENSMUSG00000007589	Tinf2	-	protein_coding	CDS
14	55739750	55739949	ENSMUSG00000002332	Dhrs1	-	protein_coding	Intron
14	55752825	55753024	ENSMUSG00000019297	Nop9	+	protein_coding	CDS
14	56552515	56552714	ENSMUSG00000064128	Cenpj	-	protein_coding	CDS
14	56688473	56688672	ENSMUSG00000079184	Mphosph8	+	protein_coding	Intron
14	56697207	56697406	ENSMUSG00000079184	Mphosph8	+	protein_coding	3'UTR
14	57916935	57917233	ENSMUSG00000021973	Micu2	-	protein_coding	3'UTR
14	58003122	58003321	ENSMUSG00000097303	3110083C13Rik	+	bidirectional_promoter_lncRNA	Exon
14	59771441	59771640	ENSMUSG00000021983	Atp8a2	-	protein_coding	Intron
14	60634729	60634928	ENSMUSG00000021990	Spata13	+	protein_coding	Intron
14	61534185	61534384	ENSMUSG00000021930	Spryd7	-	protein_coding	3'UTR
14	61630236	61630435	ENSMUSG00000098088	Gm26916	+	lincRNA	Exon
14	62714145	62714344	ENSMUSG00000035161	Ints6	-	protein_coding	Intron
14	62957656	62957855	ENSMUSG00000014547	Wdfy2	+	protein_coding	3'UTR
14	63139018	63139217	ENSMUSG00000021939	Ctsb	+	protein_coding	Intron
14	63158831	63159030	ENSMUSG00000021273	Fdft1	-	protein_coding	Intron
14	63163128	63163327	ENSMUSG00000021273	Fdft1	-	protein_coding	Intron
14	63164354	63164553	ENSMUSG00000021273	Fdft1	-	protein_coding	Intron
14	63240395	63240795	ENSMUSG00000021944	Gata4	-	protein_coding	CDS
14	63463894	63464093	ENSMUSG00000035095	Fam167a	+	protein_coding	3'UTR
14	63465194	63465393	ENSMUSG00000035095	Fam167a	+	protein_coding	3'UTR
14	64122795	64122994	ENSMUSG00000054733	Msra	-	protein_coding	3'UTR
14	64806164	64806383	ENSMUSG00000060012	Kif13b	+	protein_coding	CDS
14	64812161	64812385	ENSMUSG00000021972	Hmbox1	-	protein_coding	3'UTR
14	64813006	64813205	ENSMUSG00000021972	Hmbox1	-	protein_coding	3'UTR
14	64820808	64821007	ENSMUSG00000021972	Hmbox1	-	protein_coding	Intron
14	65077330	65077673	ENSMUSG00000021978	Extl3	-	protein_coding	CDS
14	65299484	65299683	ENSMUSG00000034532	Fbxo16	+	protein_coding	Intron
14	65385404	65385603	ENSMUSG00000034522	Zfp395	+	protein_coding	CDS
14	65590335	65590534	ENSMUSG00000022031	Elp3	-	protein_coding	Intron
14	65993471	65993670	ENSMUSG00000034450	Gulo	-	protein_coding	Intron
14	66002403	66002602	ENSMUSG00000034450	Gulo	-	protein_coding	Intron
14	66307860	66308059	ENSMUSG00000022043	Trim35	+	protein_coding	Intron
14	67677744	67677943	ENSMUSG00000048922	Cdca2	-	protein_coding	CDS
14	67715475	67715687	ENSMUSG00000048922	Cdca2	-	protein_coding	5'UTR
14	67786637	67786836	ENSMUSG00000044447	Dock5	-	protein_coding	Intron
14	69786302	69786501	ENSMUSG00000022075	Rhobtb2	-	protein_coding	3'UTR
14	69804887	69805152	ENSMUSG00000022075	Rhobtb2	-	protein_coding	Intron
14	70128890	70129089	ENSMUSG00000022089	Bin3	+	protein_coding	Intron
14	70426308	70426507	ENSMUSG00000033644	Piwil2	-	protein_coding	Intron
14	70443245	70443444	ENSMUSG00000000776	Polr3d	-	protein_coding	5'UTR
14	70545365	70545564	ENSMUSG00000033589	Reep4	+	protein_coding	5'UTR
14	70584960	70585159	ENSMUSG00000022095	Fam160b2	-	protein_coding	CDS
14	70604126	70604325	ENSMUSG00000022099	Dmtn	-	protein_coding	3'UTR
14	70666837	70667036	ENSMUSG00000022100	Xpo7	-	protein_coding	Intron
14	73160670	73160869	ENSMUSG00000022106	Rcbtb2	+	protein_coding	Intron
14	73178511	73178710	ENSMUSG00000090706	Gm17233	-	antisense	Intron
14	73196900	73197099	ENSMUSG00000022105	Rb1	-	protein_coding	3'UTR
14	73751114	73751313	ENSMUSG00000115289	Gm49164	+	lincRNA	Intron
14	73777280	73777479	ENSMUSG00000115289	Gm49164	+	lincRNA	Intron
14	74106741	74106940	ENSMUSG00000115704	Gm49171	-	lincRNA	Intron
14	74368697	74368896	ENSMUSG00000115845	4933402J15Rik	+	lincRNA	Exon
14	74764886	74765085	ENSMUSG00000068015	Lrch1	-	protein_coding	Intron
14	75330215	75330414	ENSMUSG00000022000	Zc3h13	+	protein_coding	CDS
14	75719493	75719692	ENSMUSG00000034893	Cog3	-	protein_coding	Intron
14	75906584	75906871	ENSMUSG00000067995	Gtf2f2	-	protein_coding	Intron
14	77582299	77582545	ENSMUSG00000022012	Enox1	+	protein_coding	CDS
14	77611300	77611499	ENSMUSG00000022012	Enox1	+	protein_coding	Intron
14	79058712	79058911	ENSMUSG00000058997	Vwa8	+	protein_coding	Intron
14	79179961	79180160	ENSMUSG00000115111	Gm4632	-	antisense	Intron
14	79212783	79212995	ENSMUSG00000071262	Zfp957	-	protein_coding	CDS
14	79222497	79222696	ENSMUSG00000071262	Zfp957	-	protein_coding	Intron
14	86851437	86851636	ENSMUSG00000022021	Diaph3	-	protein_coding	Intron
14	86905815	86906014	ENSMUSG00000022021	Diaph3	-	protein_coding	Intron
14	87506529	87506728	ENSMUSG00000022019	Tdrd3	+	protein_coding	Intron
14	93884441	93884640	ENSMUSG00000055421	Pcdh9	-	protein_coding	Intron
14	101654462	101654661	ENSMUSG00000022111	Uchl3	+	protein_coding	Intron
14	101884334	101884533	ENSMUSG00000033060	Lmo7	+	protein_coding	Intron
14	103182242	103182441	ENSMUSG00000033004	Mycbp2	-	protein_coding	Intron
14	103224187	103224386	ENSMUSG00000033004	Mycbp2	-	protein_coding	CDS
14	103314147	103314346	ENSMUSG00000033004	Mycbp2	-	protein_coding	Intron
14	103346325	103346524	ENSMUSG00000033004	Mycbp2	-	protein_coding	CDS
14	103685733	103685994	ENSMUSG00000055717	Slain1	+	protein_coding	Intron
14	104467801	104468000	ENSMUSG00000048349	Pou4f1	-	protein_coding	5'UTR
14	104715729	104715939	ENSMUSG00000115432	D130009I18Rik	+	lincRNA	Intron
14	105151126	105151436	ENSMUSG00000022119	Rbm26	-	protein_coding	Intron
14	105153332	105153546	ENSMUSG00000022119	Rbm26	-	protein_coding	CDS
14	105199556	105199755	ENSMUSG00000115247	Gm6201	-	processed_pseudogene	Exon
14	105199952	105200548	ENSMUSG00000115247	Gm6201	-	processed_pseudogene	Exon
14	116041750	116041949	ENSMUSG00000022112	Gpc5	+	protein_coding	Intron
14	118157952	118158151	ENSMUSG00000022131	Gpr180	+	protein_coding	CDS
14	118526139	118526359	ENSMUSG00000032849	Abcc4	-	processed_transcript	Exon
14	118579511	118579710	ENSMUSG00000032849	Abcc4	-	processed_transcript	Intron
14	118594627	118594826	ENSMUSG00000032849	Abcc4	-	processed_transcript	Intron
14	118630833	118631113	ENSMUSG00000032849	Abcc4	-	processed_transcript	Intron
14	118981059	118981258	ENSMUSG00000022136	Dnajc3	+	protein_coding	3'UTR
14	119591794	119591993	ENSMUSG00000053465	Hs6st3	+	protein_coding	Intron
14	120942757	120942956	ENSMUSG00000030662	Ipo5	+	processed_transcript	Intron
14	121256718	121256917	ENSMUSG00000025555	Farp1	+	protein_coding	Intron
14	121276401	121276600	ENSMUSG00000025555	Farp1	+	protein_coding	CDS
14	121280892	121281091	ENSMUSG00000025555	Farp1	+	protein_coding	Intron
14	121575717	121575916	ENSMUSG00000025558	Dock9	-	protein_coding	Intron
14	121580300	121580510	ENSMUSG00000025558	Dock9	-	protein_coding	Intron
14	122150812	122151011	ENSMUSG00000025544	Tm9sf2	+	protein_coding	Intron
14	122311240	122311439	ENSMUSG00000025545	Clybl	+	processed_transcript	Exon
14	122479150	122479349	ENSMUSG00000061524	Zic2	+	protein_coding	3'UTR
14	122692253	122692452	ENSMUSG00000041650	Pcca	+	protein_coding	Intron
14	122810683	122810882	ENSMUSG00000041650	Pcca	+	protein_coding	Intron
14	122919465	122919664	ENSMUSG00000075463	4930594M22Rik	+	processed_transcript	Intron
14	122932975	122933174	ENSMUSG00000041594	Tmtc4	-	protein_coding	Intron
14	122966833	122967032	ENSMUSG00000041594	Tmtc4	-	protein_coding	Intron
14	122972988	122973236	ENSMUSG00000041594	Tmtc4	-	protein_coding	Intron
14	123175903	123176102	ENSMUSG00000115016	AC158982.1	+	lincRNA	Exon
14	123405331	123405530	ENSMUSG00000000197	Nalcn	-	protein_coding	Intron
15	6429383	6429807	ENSMUSG00000022150	Dab2	+	protein_coding	CDS
15	6791686	6791885	ENSMUSG00000050310	Rictor	+	protein_coding	CDS
15	6827037	6827236	ENSMUSG00000022146	Osmr	-	protein_coding	CDS
15	8091618	8091817	ENSMUSG00000039828	Wdr70	-	protein_coding	Intron
15	8109393	8109592	ENSMUSG00000022142	Nup155	+	protein_coding	CDS
15	8135855	8136054	ENSMUSG00000022142	Nup155	+	protein_coding	Intron
15	8158624	8158823	ENSMUSG00000022142	Nup155	+	protein_coding	3'UTR
15	8169045	8169244	ENSMUSG00000039801	Cplane1	+	protein_coding	5'UTR
15	8444142	8444354	ENSMUSG00000022141	Nipbl	-	protein_coding	5'UTR
15	10461752	10461951	ENSMUSG00000044224	Dnajc21	-	protein_coding	Intron
15	10609668	10609867	ENSMUSG00000022246	Rai14	-	protein_coding	Intron
15	10976033	10976232	ENSMUSG00000058914	C1qtnf3	+	protein_coding	Intron
15	12321462	12321687	ENSMUSG00000097221	1810049J17Rik	-	protein_coding	CDS
15	12368505	12368704	ENSMUSG00000022197	Pdzd2	-	protein_coding	Intron
15	12373296	12373640	ENSMUSG00000022197	Pdzd2	-	protein_coding	CDS
15	12385112	12385311	ENSMUSG00000022197	Pdzd2	-	protein_coding	CDS
15	12389816	12390032	ENSMUSG00000022197	Pdzd2	-	protein_coding	Intron
15	12398989	12399188	ENSMUSG00000022197	Pdzd2	-	protein_coding	Intron
15	12549594	12550057	ENSMUSG00000022197	Pdzd2	-	protein_coding	Intron
15	12810015	12810214	ENSMUSG00000022195	6030458C11Rik	-	protein_coding	3'UTR
15	12814055	12814254	ENSMUSG00000022195	6030458C11Rik	-	protein_coding	Intron
15	12846196	12846395	ENSMUSG00000022191	Drosha	+	protein_coding	Intron
15	16854855	16855054	ENSMUSG00000025370	Cdh9	+	protein_coding	Intron
15	25795776	25795975	ENSMUSG00000022272	Myo10	+	protein_coding	Intron
15	25812744	25812943	ENSMUSG00000022272	Myo10	+	protein_coding	3'UTR
15	25984366	25984565	ENSMUSG00000052253	Zfp622	+	protein_coding	5'UTR
15	27537529	27537728	ENSMUSG00000022265	Ank	+	protein_coding	Intron
15	27557204	27557435	ENSMUSG00000022265	Ank	+	protein_coding	Intron
15	27562759	27562958	ENSMUSG00000022265	Ank	+	protein_coding	CDS
15	27590403	27590602	ENSMUSG00000022265	Ank	+	protein_coding	Intron
15	27606045	27606244	ENSMUSG00000046034	Otulin	-	protein_coding	3'UTR
15	27732588	27732787	ENSMUSG00000022263	Trio	-	protein_coding	CDS
15	27847161	27847360	ENSMUSG00000022263	Trio	-	protein_coding	Intron
15	27891148	27891347	ENSMUSG00000022263	Trio	-	protein_coding	Intron
15	31471439	31471696	ENSMUSG00000039100	2022-03-06	-	protein_coding	Intron
15	31480214	31480413	ENSMUSG00000039100	2022-03-06	-	protein_coding	CDS
15	31482607	31482806	ENSMUSG00000039100	2022-03-06	-	protein_coding	Intron
15	31488599	31488798	ENSMUSG00000039100	2022-03-06	-	protein_coding	Intron
15	31490403	31490602	ENSMUSG00000039100	2022-03-06	-	protein_coding	Intron
15	32562619	32562818	ENSMUSG00000022231	Sema5a	+	protein_coding	CDS
15	34276225	34276424	ENSMUSG00000022257	Laptm4b	+	protein_coding	Intron
15	34529939	34530138	ENSMUSG00000022325	Pop1	+	protein_coding	CDS
15	35155474	35155673	ENSMUSG00000022329	Stk3	-	protein_coding	Intron
15	35607347	35607546	ENSMUSG00000037646	Vps13b	+	protein_coding	Intron
15	35721846	35722045	ENSMUSG00000037646	Vps13b	+	protein_coding	Intron
15	36151567	36151766	ENSMUSG00000048230	Fbxo43	-	protein_coding	CDS
15	36164626	36164825	ENSMUSG00000048230	Fbxo43	-	protein_coding	5'UTR
15	36183787	36183986	ENSMUSG00000037617	Spag1	+	protein_coding	Intron
15	36243968	36244167	ENSMUSG00000022280	Rnf19a	-	protein_coding	Intron
15	37007019	37007218	ENSMUSG00000062397	Zfp706	-	protein_coding	Intron
15	37361821	37362020	ENSMUSG00000022286	Grhl2	+	protein_coding	3'UTR
15	37368379	37368701	ENSMUSG00000051359	Ncald	-	protein_coding	3'UTR
15	37397004	37397203	ENSMUSG00000051359	Ncald	-	protein_coding	CDS
15	37398385	37398584	ENSMUSG00000051359	Ncald	-	protein_coding	Intron
15	37971638	37971837	ENSMUSG00000037487	Ubr5	-	protein_coding	Intron
15	37998134	37998333	ENSMUSG00000037487	Ubr5	-	protein_coding	Intron
15	38004451	38004650	ENSMUSG00000037487	Ubr5	-	protein_coding	CDS
15	38497138	38497337	ENSMUSG00000037458	Azin1	-	protein_coding	Intron
15	38661976	38662175	ENSMUSG00000022295	Atp6v1c1	+	protein_coding	5'UTR
15	38673002	38673201	ENSMUSG00000022295	Atp6v1c1	+	protein_coding	Intron
15	39099674	39099873	ENSMUSG00000022299	Slc25a32	-	protein_coding	Intron
15	39112471	39112747	ENSMUSG00000022299	Slc25a32	-	protein_coding	5'UTR
15	41820055	41820254	ENSMUSG00000022307	Oxr1	+	protein_coding	CDS
15	43170514	43170824	ENSMUSG00000051920	Rspo2	-	protein_coding	5'UTR
15	43262405	43262604	ENSMUSG00000022336	Eif3e	-	protein_coding	Intron
15	43466600	43466799	ENSMUSG00000072592	Gm10373	-	lincRNA	Intron
15	43866812	43867091	ENSMUSG00000054409	Tmem74	-	protein_coding	CDS
15	44427578	44427777	ENSMUSG00000038736	Nudcd1	-	protein_coding	CDS
15	53344205	53344448	ENSMUSG00000061731	Ext1	-	protein_coding	Intron
15	55090185	55090384	ENSMUSG00000022422	Dscc1	-	protein_coding	CDS
15	55112416	55112615	ENSMUSG00000022419	Deptor	+	protein_coding	CDS
15	58443189	58443467	ENSMUSG00000037119	Fam91a1	+	protein_coding	Intron
15	58970827	58971026	ENSMUSG00000022353	Mtss1	-	protein_coding	Intron
15	59374289	59374488	ENSMUSG00000059586	Nsmce2	+	protein_coding	Intron
15	60823354	60823553	ENSMUSG00000097493	9930014A18Rik	+	antisense	Exon
15	63118445	63118644	ENSMUSG00000115164	Gm30159	-	lincRNA	Intron
15	63479370	63479569	ENSMUSG00000115520	Gm41335	-	lincRNA	Intron
15	63825997	63826199	ENSMUSG00000056293	Gsdmc2	-	protein_coding	Intron
15	64088959	64089158	ENSMUSG00000022377	Asap1	-	protein_coding	3'UTR
15	64119897	64120169	ENSMUSG00000022377	Asap1	-	protein_coding	CDS
15	64135621	64135820	ENSMUSG00000022377	Asap1	-	protein_coding	Intron
15	64920685	64920943	ENSMUSG00000022376	Adcy8	-	protein_coding	CDS
15	66577607	66577806	ENSMUSG00000072501	Phf20l1	+	nonsense_mediated_decay	Exon
15	72986766	72986965	ENSMUSG00000047921	Trappc9	-	protein_coding	Intron
15	73025816	73026015	ENSMUSG00000047921	Trappc9	-	protein_coding	Intron
15	73107113	73107312	ENSMUSG00000036698	Ago2	-	protein_coding	CDS
15	73111496	73111695	ENSMUSG00000036698	Ago2	-	protein_coding	Intron
15	73512617	73512816	ENSMUSG00000036661	Dennd3	+	nonsense_mediated_decay	Exon
15	73522363	73522562	ENSMUSG00000036661	Dennd3	+	nonsense_mediated_decay	Exon
15	75619050	75619249	ENSMUSG00000047003	Zfp41	+	protein_coding	3'UTR
15	75646338	75646537	ENSMUSG00000099034	2810039B14Rik	+	processed_transcript	Intron
15	75776814	75777013	ENSMUSG00000075600	Zc3h3	-	protein_coding	Intron
[truncated: 4,366 more rows]

## Sheet: GV_AGTACG
#Chr	Pos_start	Pos_end	Anno_geneID	Anno_symbol	Strand	Anno_genetype	Anno_region
1	4837063	4837262	ENSMUSG00000025903	Lypla1	+	nonsense_mediated_decay	Intron
1	4845039	4845238	ENSMUSG00000025903	Lypla1	+	nonsense_mediated_decay	Intron
1	4897453	4897652	ENSMUSG00000033813	Tcea1	+	protein_coding	3'UTR
1	5117411	5117610	ENSMUSG00000033793	Atp6v1h	+	protein_coding	Intron
1	8882203	8882402	ENSMUSG00000025909	Sntg1	-	protein_coding	Intron
1	10369318	10369517	ENSMUSG00000042501	Cpa6	-	protein_coding	Intron
1	11299014	11299213	ENSMUSG00000048960	Prex2	+	protein_coding	3'UTR
1	13204746	13204945	ENSMUSG00000005886	Ncoa2	-	protein_coding	Intron
1	13589527	13589726	ENSMUSG00000025935	Tram1	-	protein_coding	CDS
1	16105902	16106360	ENSMUSG00000025921	Rdh10	+	protein_coding	CDS
1	16344564	16344763	ENSMUSG00000025920	Stau2	-	protein_coding	Intron
1	16580524	16580723	ENSMUSG00000025939	Ube2w	-	protein_coding	Intron
1	17097037	17097237	ENSMUSG00000042686	Jph1	-	protein_coding	Intron
1	20327849	20328048	ENSMUSG00000043760	Pkhd1	-	protein_coding	Intron
1	20803312	20803511	ENSMUSG00000041859	Mcm3	-	protein_coding	3'UTR
1	20817103	20817314	ENSMUSG00000041859	Mcm3	-	protein_coding	Intron
1	21016169	21016368	ENSMUSG00000041779	Tram2	-	protein_coding	Intron
1	21029536	21029735	ENSMUSG00000041779	Tram2	-	protein_coding	Intron
1	23853294	23853493	ENSMUSG00000026155	Smap1	-	processed_transcript	Intron
1	24026457	24026656	ENSMUSG00000026153	Fam135a	-	protein_coding	Intron
1	24678738	24678937	ENSMUSG00000073725	Lmbrd1	+	protein_coding	Intron
1	33669568	33669767	ENSMUSG00000026134	Prim2	-	protein_coding	5'UTR
1	33740776	33741123	ENSMUSG00000004768	Rab23	+	nonsense_mediated_decay	Exon
1	33782856	33783055	ENSMUSG00000042197	Zfp451	-	protein_coding	Intron
1	33936947	33937146	ENSMUSG00000026131	Dst	+	protein_coding	Intron
1	33983207	33983406	ENSMUSG00000026131	Dst	+	protein_coding	Intron
1	34041940	34042139	ENSMUSG00000026131	Dst	+	protein_coding	Intron
1	34086261	34086460	ENSMUSG00000026131	Dst	+	protein_coding	Intron
1	34160710	34160909	ENSMUSG00000026131	Dst	+	protein_coding	Intron
1	34177918	34178117	ENSMUSG00000096992	Gm26788	-	antisense	Exon
1	34191235	34191447	ENSMUSG00000026131	Dst	+	protein_coding	CDS
1	34439039	34439238	ENSMUSG00000042111	Ccdc115	-	protein_coding	CDS
1	34462581	34462780	ENSMUSG00000026126	Ptpn18	+	protein_coding	Intron
1	34472938	34473443	ENSMUSG00000026126	Ptpn18	+	protein_coding	Intron
1	34635770	34635969	ENSMUSG00000104098	AA619741	-	processed_pseudogene	Exon
1	36143333	36143532	ENSMUSG00000037470	Uggt1	-	protein_coding	3'UTR
1	36178278	36178477	ENSMUSG00000037470	Uggt1	-	protein_coding	Intron
1	36357944	36358143	ENSMUSG00000010453	Kansl3	-	nonsense_mediated_decay	Exon
1	36423729	36423928	ENSMUSG00000001143	Lman2l	-	protein_coding	3'UTR
1	36436576	36436775	ENSMUSG00000001143	Lman2l	-	protein_coding	Intron
1	36472110	36472309	ENSMUSG00000037408	Cnnm4	+	protein_coding	CDS
1	36507652	36507851	ENSMUSG00000037408	Cnnm4	+	protein_coding	3'UTR
1	36525558	36525757	ENSMUSG00000001138	Cnnm3	+	protein_coding	3'UTR
1	36530419	36530618	ENSMUSG00000067653	Ankrd23	-	protein_coding	3'UTR
1	36549811	36550010	ENSMUSG00000026121	Sema4c	-	protein_coding	CDS
1	36701311	36701510	ENSMUSG00000037351	Actr1b	-	protein_coding	Intron
1	36707089	36707288	ENSMUSG00000037351	Actr1b	-	protein_coding	Intron
1	36725526	36725725	ENSMUSG00000102416	4933424G06Rik	+	protein_coding	Intron
1	36939426	36939628	ENSMUSG00000026116	Tmem131	-	protein_coding	5'UTR
1	37379930	37380129	ENSMUSG00000026113	Inpp4a	+	protein_coding	CDS
1	37442474	37442673	ENSMUSG00000026110	Mgat4a	-	protein_coding	3'UTR
1	37879027	37879226	ENSMUSG00000026088	Mitd1	-	protein_coding	Intron
1	37898096	37898295	ENSMUSG00000026087	Mrpl30	+	protein_coding	CDS
1	38071264	38071463	ENSMUSG00000026082	Rev1	-	protein_coding	CDS
1	38987809	38988016	ENSMUSG00000026078	Pdcl3	+	protein_coding	Intron
1	39372103	39372302	ENSMUSG00000003134	Tbc1d8	-	protein_coding	3'UTR
1	39381221	39381501	ENSMUSG00000003134	Tbc1d8	-	protein_coding	CDS
1	39384926	39385125	ENSMUSG00000003134	Tbc1d8	-	protein_coding	Intron
1	39390996	39391195	ENSMUSG00000003134	Tbc1d8	-	protein_coding	Intron
1	39560542	39560741	ENSMUSG00000048234	Rnf149	-	protein_coding	Intron
1	39983899	39984098	ENSMUSG00000026074	Map4k4	+	protein_coding	Intron
1	40315397	40315596	ENSMUSG00000026072	Il1r1	+	protein_coding	3'UTR
1	40583969	40584168	ENSMUSG00000026065	Slc9a4	+	protein_coding	CDS
1	42296674	42296873	ENSMUSG00000101299	Gm28175	+	lincRNA	Intron
1	42851305	42851504	ENSMUSG00000060679	Mrps9	+	protein_coding	CDS
1	43062377	43062576	ENSMUSG00000070939	Tgfbrap1	-	protein_coding	Intron
1	43113692	43113891	ENSMUSG00000010290	AI597479	+	protein_coding	3'UTR
1	43569901	43570100	ENSMUSG00000066877	Nck2	+	protein_coding	3'UTR
1	43934091	43934290	ENSMUSG00000041763	Tpp2	+	protein_coding	CDS
1	44102184	44102492	ENSMUSG00000101104	Gm29247	-	processed_transcript	Intron
1	46811839	46812038	ENSMUSG00000025986	Slc39a10	-	protein_coding	Intron
1	46835472	46835697	ENSMUSG00000025986	Slc39a10	-	protein_coding	CDS
1	46852545	46852744	ENSMUSG00000025986	Slc39a10	-	protein_coding	Intron
1	46853420	46853641	ENSMUSG00000025986	Slc39a10	-	protein_coding	5'UTR
1	52078512	52078711	ENSMUSG00000062939	Stat4	+	protein_coding	CDS
1	52490102	52490301	ENSMUSG00000002881	Nab1	-	protein_coding	CDS
1	52656526	52656725	ENSMUSG00000041439	Mfsd6	-	protein_coding	3'UTR
1	53309339	53309538	ENSMUSG00000026097	Ormdl1	+	protein_coding	3'UTR
1	53344727	53344926	ENSMUSG00000026095	Asnsd1	-	protein_coding	CDS
1	53346418	53346617	ENSMUSG00000026095	Asnsd1	-	protein_coding	Intron
1	53408512	53408711	ENSMUSG00000096141	Dnah7a	-	protein_coding	Intron
1	54528319	54528518	ENSMUSG00000073678	Pgap1	-	protein_coding	Intron
1	54762199	54762398	ENSMUSG00000052331	Ankrd44	-	protein_coding	CDS
1	54926094	54926293	ENSMUSG00000052331	Ankrd44	-	protein_coding	5'UTR
1	55007307	55007506	ENSMUSG00000025982	Sf3b1	-	protein_coding	Intron
1	57969849	57970061	ENSMUSG00000054770	Kctd18	-	nonsense_mediated_decay	Intron
1	58445310	58445509	ENSMUSG00000026035	Ppil3	-	protein_coding	5'UTR
1	58463009	58463208	ENSMUSG00000026037	Orc2	-	protein_coding	3'UTR
1	58476282	58476481	ENSMUSG00000026037	Orc2	-	protein_coding	Intron
1	58504634	58504863	ENSMUSG00000026037	Orc2	-	protein_coding	Intron
1	58535293	58535492	ENSMUSG00000038174	Fam126b	-	nonsense_mediated_decay	Exon
1	58540003	58540202	ENSMUSG00000038174	Fam126b	-	nonsense_mediated_decay	Intron
1	58741007	58741206	ENSMUSG00000026031	Cflar	+	protein_coding	Intron
1	58901689	58901888	ENSMUSG00000026028	Trak2	-	protein_coding	3'UTR
1	58918609	58918808	ENSMUSG00000026028	Trak2	-	protein_coding	Intron
1	58921611	58921810	ENSMUSG00000026028	Trak2	-	protein_coding	CDS
1	59108923	59109137	ENSMUSG00000038079	Tmem237	-	protein_coding	Intron
1	59119539	59119738	ENSMUSG00000038079	Tmem237	-	protein_coding	Intron
1	59191835	59192034	ENSMUSG00000026024	Als2	-	protein_coding	CDS
1	59208900	59209099	ENSMUSG00000026024	Als2	-	protein_coding	CDS
1	59639618	59639923	ENSMUSG00000026021	Sumo1	-	protein_coding	3'UTR
1	59764336	59764535	ENSMUSG00000067336	Bmpr2	+	protein_coding	5'UTR
1	59876679	59876878	ENSMUSG00000067336	Bmpr2	+	protein_coding	3'UTR
1	60200990	60201189	ENSMUSG00000073664	Nbeal1	+	protein_coding	Intron
1	60479383	60479582	ENSMUSG00000026782	Abi2	+	protein_coding	3'UTR
1	62573085	62573284	ENSMUSG00000052062	Pard3b	+	protein_coding	Intron
1	63052971	63053170	ENSMUSG00000040865	Ino80d	-	nonsense_mediated_decay	Intron
1	63176482	63176681	ENSMUSG00000025968	Ndufs1	-	protein_coding	5'UTR
1	63214029	63214239	ENSMUSG00000046856	Gpr1	-	processed_transcript	Intron
1	64691224	64691490	ENSMUSG00000070871	Ccnyl1	+	protein_coding	5'UTR
1	64734510	64734709	ENSMUSG00000045005	Fzd5	-	protein_coding	3'UTR
1	64735280	64735479	ENSMUSG00000045005	Fzd5	-	protein_coding	CDS
1	64937973	64938207	ENSMUSG00000051344	Plekhm3	-	nonsense_mediated_decay	Exon
1	65015970	65016169	ENSMUSG00000025955	Akr1cl	-	protein_coding	CDS
1	66674996	66675195	ENSMUSG00000055567	Unc80	+	protein_coding	Intron
1	71030403	71030602	ENSMUSG00000026196	Bard1	-	protein_coding	3'UTR
1	71065403	71065602	ENSMUSG00000026196	Bard1	-	protein_coding	CDS
1	71974095	71974294	ENSMUSG00000101848	4933417E11Rik	-	lincRNA	Intron
1	72183701	72184151	ENSMUSG00000039395	Mreg	-	protein_coding	Intron
1	72236970	72237169	ENSMUSG00000094050	Gm23472	+	snRNA	Exon
1	72307482	72307681	ENSMUSG00000026187	Xrcc5	+	protein_coding	Intron
1	72591865	72592064	ENSMUSG00000039354	Smarcal1	+	protein_coding	Intron
1	74281537	74281736	ENSMUSG00000006299	Aamp	-	protein_coding	CDS
1	74288535	74288763	ENSMUSG00000006301	Tmbim1	-	protein_coding	3'UTR
1	74421799	74422051	ENSMUSG00000026175	Vil1	+	protein_coding	Intron
1	74426654	74426853	ENSMUSG00000026175	Vil1	+	protein_coding	Intron
1	74439273	74439472	ENSMUSG00000033364	Usp37	-	protein_coding	3'UTR
1	74566915	74567175	ENSMUSG00000026135	Zfp142	-	nonsense_mediated_decay	Exon
1	74570563	74570762	ENSMUSG00000026135	Zfp142	-	nonsense_mediated_decay	Exon
1	74587162	74587361	ENSMUSG00000026135	Zfp142	-	nonsense_mediated_decay	Intron
1	74605518	74605717	ENSMUSG00000033276	Stk36	+	protein_coding	Intron
1	74634285	74634484	ENSMUSG00000033276	Stk36	+	protein_coding	CDS
1	74636691	74636890	ENSMUSG00000033276	Stk36	+	protein_coding	3'UTR
1	74679751	74679950	ENSMUSG00000033257	Ttll4	+	protein_coding	CDS
1	74697633	74697832	ENSMUSG00000033257	Ttll4	+	protein_coding	3'UTR
1	75144342	75144541	ENSMUSG00000049339	Retreg2	+	protein_coding	Intron
1	75146899	75147098	ENSMUSG00000049339	Retreg2	+	protein_coding	CDS
1	75177731	75177930	ENSMUSG00000099519	Gm29253	-	processed_transcript	Exon
1	75179714	75179913	ENSMUSG00000026198	Abcb6	-	protein_coding	CDS
1	75182744	75182943	ENSMUSG00000099519	Gm29253	-	processed_transcript	Intron
1	75215733	75215947	ENSMUSG00000026202	Tuba4a	-	protein_coding	CDS
1	75217154	75217353	ENSMUSG00000026202	Tuba4a	-	protein_coding	CDS
1	75239600	75239799	ENSMUSG00000026203	Dnajb2	+	protein_coding	Intron
1	75243543	75243742	ENSMUSG00000026203	Dnajb2	+	protein_coding	CDS
1	75436043	75436242	ENSMUSG00000033021	Gmppa	+	protein_coding	Intron
1	75475026	75475225	ENSMUSG00000032997	Chpf	-	protein_coding	CDS
1	75478902	75479103	ENSMUSG00000032997	Chpf	-	protein_coding	5'UTR
1	75499736	75499948	ENSMUSG00000026211	Obsl1	-	protein_coding	Intron
1	75507294	75507493	ENSMUSG00000032968	Inha	+	protein_coding	CDS
1	75521813	75522012	ENSMUSG00000026213	Stk11ip	+	protein_coding	Intron
1	76489135	76489339	ENSMUSG00000100553	Gm17751	+	lincRNA	Intron
1	76494516	76494715	ENSMUSG00000100553	Gm17751	+	lincRNA	Intron
1	78657898	78658097	ENSMUSG00000032883	Acsl3	+	protein_coding	5'UTR
1	79713729	79713928	ENSMUSG00000073643	Wdfy1	-	protein_coding	Intron
1	79748870	79749069	ENSMUSG00000073643	Wdfy1	-	protein_coding	Intron
1	79794589	79794863	ENSMUSG00000026249	Serpine2	-	protein_coding	3'UTR
1	80212493	80212692	ENSMUSG00000043230	Fam124b	-	processed_transcript	Intron
1	81248963	81249162	ENSMUSG00000054976	Nyap2	+	protein_coding	Intron
1	82593053	82593252	ENSMUSG00000079465	Col4a3	+	protein_coding	Intron
1	82886149	82886348	ENSMUSG00000026159	Agfg1	+	protein_coding	Intron
1	84793356	84793555	ENSMUSG00000026219	Trip12	-	protein_coding	Intron
1	85098678	85098877	ENSMUSG00000089844	A530032D15Rik	-	protein_coding	Intron
1	85113175	85113374	ENSMUSG00000072109	A530040E14Rik	+	antisense	Exon
1	85160153	85160653	ENSMUSG00000091199	Gm2619	-	transcribed_unprocessed_pseudogene	Intron
1	85644652	85644851	ENSMUSG00000070031	Sp140	+	protein_coding	3'UTR
1	85833595	85833794	ENSMUSG00000036707	Cab39	+	protein_coding	Intron
1	86526726	86526925	ENSMUSG00000026238	Ptma	+	protein_coding	5'UTR
1	86546518	86546717	ENSMUSG00000026239	Pde6d	-	processed_transcript	Intron
1	86549162	86549361	ENSMUSG00000026239	Pde6d	-	processed_transcript	Intron
1	86582131	86582330	ENSMUSG00000026239	Pde6d	-	processed_transcript	Intron
1	86605588	86605787	ENSMUSG00000026240	Cops7b	+	protein_coding	3'UTR
1	87049667	87049866	ENSMUSG00000053333	Dis3l2	+	protein_coding	3'UTR
1	87224407	87224606	ENSMUSG00000026254	Eif4e2	+	protein_coding	Intron
1	87699777	87699976	ENSMUSG00000026288	Inpp5d	+	protein_coding	Intron
1	87713258	87713488	ENSMUSG00000026288	Inpp5d	+	protein_coding	Intron
1	87853379	87853578	ENSMUSG00000101942	Gm19582	-	antisense	Exon
1	87915522	87915772	ENSMUSG00000070738	Dgkd	+	protein_coding	Intron
1	87918563	87918762	ENSMUSG00000070738	Dgkd	+	protein_coding	CDS
1	87924130	87924329	ENSMUSG00000070738	Dgkd	+	protein_coding	Intron
1	87936830	87937029	ENSMUSG00000070738	Dgkd	+	protein_coding	Intron
1	88008327	88008526	ENSMUSG00000005501	Usp40	-	nonsense_mediated_decay	Intron
1	88263150	88263550	ENSMUSG00000044783	Hjurp	-	protein_coding	3'UTR
1	88264290	88264574	ENSMUSG00000044783	Hjurp	-	protein_coding	3'UTR
1	88265027	88265491	ENSMUSG00000044783	Hjurp	-	protein_coding	CDS
1	88274619	88274818	ENSMUSG00000044783	Hjurp	-	protein_coding	Intron
1	89529111	89529310	ENSMUSG00000055013	Agap1	+	protein_coding	Intron
1	89551882	89552081	ENSMUSG00000055013	Agap1	+	protein_coding	Intron
1	89634202	89634401	ENSMUSG00000055013	Agap1	+	protein_coding	Intron
1	89643115	89643314	ENSMUSG00000055013	Agap1	+	protein_coding	Intron
1	89665170	89665369	ENSMUSG00000055013	Agap1	+	protein_coding	Intron
1	90073570	90073794	ENSMUSG00000026301	Iqca	-	protein_coding	Intron
1	90089267	90089466	ENSMUSG00000026301	Iqca	-	protein_coding	Intron
1	90207539	90207738	ENSMUSG00000044337	Ackr3	+	protein_coding	Intron
1	90781850	90782049	ENSMUSG00000048126	Col6a3	-	protein_coding	CDS
1	91344173	91344372	ENSMUSG00000049515	Espnl	+	protein_coding	Intron
1	91353966	91354165	ENSMUSG00000026308	Klhl30	+	protein_coding	CDS
1	91373405	91373795	ENSMUSG00000047443	Erfe	+	protein_coding	3'UTR
1	91958212	91958411	ENSMUSG00000026313	Hdac4	-	protein_coding	Intron
1	91972578	91972777	ENSMUSG00000026313	Hdac4	-	protein_coding	Intron
1	92469751	92469950	ENSMUSG00000026260	Ndufa10	-	nonsense_mediated_decay	Intron
1	92858719	92858918	ENSMUSG00000034220	Gpc1	+	protein_coding	3'UTR
1	92918886	92919085	ENSMUSG00000026269	Rnpepl1	+	protein_coding	CDS
1	92938070	92938269	ENSMUSG00000026270	Capn10	+	protein_coding	Intron
1	93271902	93272101	ENSMUSG00000047793	Sned1	+	protein_coding	Intron
1	93309988	93310187	ENSMUSG00000026274	Pask	-	protein_coding	3'UTR
1	93365554	93365832	ENSMUSG00000026275	Ppp1r7	+	protein_coding	3'UTR
1	93445450	93445649	ENSMUSG00000034088	Hdlbp	-	protein_coding	Intron
1	93512112	93512311	ENSMUSG00000034066	Farp2	+	protein_coding	Intron
1	93583958	93584157	ENSMUSG00000034066	Farp2	+	protein_coding	Intron
1	93623211	93623410	ENSMUSG00000026277	Stk25	-	protein_coding	Intron
1	93625039	93625238	ENSMUSG00000026277	Stk25	-	protein_coding	CDS
1	93626911	93627110	ENSMUSG00000026277	Stk25	-	protein_coding	Intron
1	93750496	93750695	ENSMUSG00000026279	Thap4	-	protein_coding	CDS
1	93773806	93774005	ENSMUSG00000026280	Atg4b	+	protein_coding	Intron
1	93775684	93775883	ENSMUSG00000026280	Atg4b	+	protein_coding	Intron
1	93788000	93788199	ENSMUSG00000026280	Atg4b	+	protein_coding	3'UTR
1	93788426	93788625	ENSMUSG00000026280	Atg4b	+	protein_coding	3'UTR
1	93789143	93789342	ENSMUSG00000026280	Atg4b	+	protein_coding	3'UTR
1	95313684	95313883	ENSMUSG00000051185	Fam174a	+	protein_coding	5'UTR
1	97644748	97644947	ENSMUSG00000044768	D1Ertd622e	-	protein_coding	3'UTR
1	97786097	97786296	ENSMUSG00000026333	Gin1	+	protein_coding	CDS
1	106173218	106173417	ENSMUSG00000044340	Phlpp1	+	protein_coding	CDS
1	106743729	106743928	ENSMUSG00000009905	Kdsr	-	protein_coding	CDS
1	106779763	106779962	ENSMUSG00000009907	Vps4b	-	protein_coding	Intron
1	118678501	118678700	ENSMUSG00000026380	Tfcp2l1	+	protein_coding	3'UTR
1	118834372	118834571	ENSMUSG00000048402	Gli2	-	protein_coding	3'UTR
1	118837109	118837308	ENSMUSG00000048402	Gli2	-	protein_coding	CDS
1	118841737	118841936	ENSMUSG00000048402	Gli2	-	protein_coding	Intron
1	119417069	119417268	ENSMUSG00000037035	Inhbb	-	protein_coding	3'UTR
1	119549695	119549894	ENSMUSG00000026383	Epb41l5	-	protein_coding	Intron
1	119598910	119599109	ENSMUSG00000026383	Epb41l5	-	protein_coding	CDS
1	125435143	125435342	ENSMUSG00000026341	Actr3	-	protein_coding	Intron
1	127915714	127915913	ENSMUSG00000036104	Rab3gap1	+	protein_coding	Intron
1	128189290	128189489	ENSMUSG00000056211	R3hdm1	+	protein_coding	Intron
1	128211243	128211442	ENSMUSG00000056211	R3hdm1	+	protein_coding	CDS
1	128417120	128417326	ENSMUSG00000026356	Dars	-	protein_coding	5'UTR
1	130422739	130422938	ENSMUSG00000087691	Gm15674	+	antisense	Exon
1	130800893	130801092	ENSMUSG00000026415	Fcamr	+	protein_coding	Intron
1	130811531	130811786	ENSMUSG00000026415	Fcamr	+	protein_coding	CDS
1	131164724	131164923	ENSMUSG00000026427	Eif2d	+	nonsense_mediated_decay	Intron
1	131381677	131381876	ENSMUSG00000026425	Srgap2	-	protein_coding	Intron
1	131525081	131525280	ENSMUSG00000026425	Srgap2	-	protein_coding	5'UTR
1	131750617	131750816	ENSMUSG00000042268	Slc26a9	+	protein_coding	CDS
1	131872498	131872697	ENSMUSG00000026433	Rab29	+	protein_coding	3'UTR
1	131977614	131978088	ENSMUSG00000026435	Slc45a3	+	protein_coding	CDS
1	132024993	132025371	ENSMUSG00000059149	Mfsd4a	-	protein_coding	Intron
1	132026261	132026460	ENSMUSG00000059149	Mfsd4a	-	protein_coding	Intron
1	132027438	132027637	ENSMUSG00000059149	Mfsd4a	-	protein_coding	Intron
1	132054968	132055167	ENSMUSG00000059149	Mfsd4a	-	protein_coding	Intron
1	132239097	132239296	ENSMUSG00000079330	Lemd1	+	protein_coding	Intron
1	132356525	132356807	ENSMUSG00000042066	Tmcc2	-	protein_coding	3'UTR
1	132360718	132360922	ENSMUSG00000042066	Tmcc2	-	protein_coding	CDS
1	132512381	132512580	ENSMUSG00000053024	Cntn2	-	protein_coding	3'UTR
1	132513074	132513273	ENSMUSG00000053024	Cntn2	-	protein_coding	3'UTR
1	132516886	132517085	ENSMUSG00000053024	Cntn2	-	protein_coding	CDS
1	132527574	132527773	ENSMUSG00000053024	Cntn2	-	protein_coding	Intron
1	132991571	132991770	ENSMUSG00000054387	Mdm4	-	protein_coding	CDS
1	133084969	133085168	ENSMUSG00000026447	Pik3c2b	+	protein_coding	Intron
1	133086976	133087175	ENSMUSG00000026447	Pik3c2b	+	protein_coding	CDS
1	133132366	133132565	ENSMUSG00000046062	Ppp1r15b	+	processed_transcript	Intron
1	133272325	133272862	ENSMUSG00000041757	Plekha6	+	protein_coding	CDS
1	134234692	134234891	ENSMUSG00000042429	Adora1	-	protein_coding	Intron
1	134455556	134455755	ENSMUSG00000026455	Klhl12	+	protein_coding	5'UTR
1	134962650	134962869	ENSMUSG00000026429	Ube2t	+	nonsense_mediated_decay	Exon
1	134986985	134987248	ENSMUSG00000042793	Lgr6	-	protein_coding	CDS
1	134990463	134990662	ENSMUSG00000042793	Lgr6	-	protein_coding	Intron
1	135099203	135099402	ENSMUSG00000042793	Lgr6	-	protein_coding	Intron
1	135154267	135154466	ENSMUSG00000026426	Arl8a	+	protein_coding	Intron
1	135389196	135389395	ENSMUSG00000041879	Ipo9	-	nonsense_mediated_decay	Intron
1	135404094	135404293	ENSMUSG00000041879	Ipo9	-	nonsense_mediated_decay	Intron
1	135430210	135430409	ENSMUSG00000041879	Ipo9	-	nonsense_mediated_decay	Exon
1	135438839	135439038	ENSMUSG00000009418	Nav1	-	protein_coding	3'UTR
1	135537065	135537264	ENSMUSG00000009418	Nav1	-	protein_coding	Intron
1	135958782	135958981	ENSMUSG00000051985	Igfn1	-	protein_coding	Intron
1	135965198	135965397	ENSMUSG00000051985	Igfn1	-	protein_coding	CDS
1	136516415	136516614	ENSMUSG00000041498	Kif14	+	protein_coding	Intron
1	136934339	136934538	ENSMUSG00000026398	Nr5a2	-	protein_coding	Intron
1	136934863	136935062	ENSMUSG00000026398	Nr5a2	-	protein_coding	Intron
1	136937921	136938120	ENSMUSG00000026398	Nr5a2	-	protein_coding	Intron
1	139490493	139490780	ENSMUSG00000033952	Aspm	+	protein_coding	Intron
1	143617153	143617352	ENSMUSG00000026361	Cdc73	-	protein_coding	Intron
1	143689266	143689465	ENSMUSG00000026361	Cdc73	-	protein_coding	Intron
1	150444387	150444586	ENSMUSG00000006005	Tpr	+	protein_coding	Intron
1	151449989	151450188	ENSMUSG00000053286	Trmt1l	+	nonsense_mediated_decay	Exon
1	152436548	152436747	ENSMUSG00000032649	Colgalt2	+	nonsense_mediated_decay	Intron
1	152843948	152844147	ENSMUSG00000042772	Smg7	-	protein_coding	CDS
1	153143604	153143803	ENSMUSG00000026479	Lamc2	-	protein_coding	Intron
1	153144530	153144729	ENSMUSG00000026479	Lamc2	-	protein_coding	CDS
1	153455938	153456137	ENSMUSG00000042699	Dhx9	-	protein_coding	3'UTR
1	154487910	154488109	ENSMUSG00000004110	Cacna1e	-	protein_coding	Intron
1	154704991	154705190	ENSMUSG00000004110	Cacna1e	-	protein_coding	Intron
1	155216609	155216808	ENSMUSG00000033722	BC034090	-	protein_coding	Intron
1	155307566	155307765	ENSMUSG00000026469	Xpr1	-	protein_coding	CDS
1	155778237	155778436	ENSMUSG00000033684	Qsox1	-	protein_coding	3'UTR
1	156267029	156267264	ENSMUSG00000060985	Tdrd5	-	protein_coding	Intron
1	156303124	156303447	ENSMUSG00000060985	Tdrd5	-	protein_coding	Intron
1	156386037	156386236	ENSMUSG00000026601	Axdnd1	-	protein_coding	Intron
1	156432661	156432860	ENSMUSG00000026600	Soat1	-	protein_coding	Intron
1	156474041	156474240	ENSMUSG00000026600	Soat1	-	protein_coding	Intron
1	156525331	156525530	ENSMUSG00000101523	Gm10031	+	protein_coding	3'UTR
1	156565038	156565237	ENSMUSG00000026596	Abl2	+	protein_coding	Intron
1	156569708	156569907	ENSMUSG00000026596	Abl2	+	protein_coding	Intron
1	156625484	156625690	ENSMUSG00000026596	Abl2	+	protein_coding	Intron
1	156633841	156634040	ENSMUSG00000026596	Abl2	+	protein_coding	Intron
1	156641805	156642004	ENSMUSG00000026596	Abl2	+	protein_coding	CDS
1	156645836	156646035	ENSMUSG00000026596	Abl2	+	protein_coding	3'UTR
1	156673390	156673589	ENSMUSG00000060519	Tor3a	-	protein_coding	Intron
1	156718538	156718737	ENSMUSG00000033557	Fam20b	-	protein_coding	Intron
1	156811307	156811506	ENSMUSG00000026594	Ralgps2	-	nonsense_mediated_decay	Intron
1	156817612	156817811	ENSMUSG00000026594	Ralgps2	-	nonsense_mediated_decay	Intron
1	158768731	158768930	ENSMUSG00000073530	Pappa2	-	protein_coding	Intron
1	159255707	159255906	ENSMUSG00000040782	Cop1	+	protein_coding	Intron
1	159345048	159345401	ENSMUSG00000040782	Cop1	+	protein_coding	3'UTR
1	160995390	160995589	ENSMUSG00000026715	Serpinc1	+	protein_coding	Intron
1	161852136	161852335	ENSMUSG00000040297	Suco	-	protein_coding	Intron
1	161859169	161859368	ENSMUSG00000040297	Suco	-	protein_coding	Intron
1	161876399	161876598	ENSMUSG00000040297	Suco	-	protein_coding	5'UTR
1	162283163	162283362	ENSMUSG00000040265	Dnm3	-	protein_coding	Intron
1	162412382	162412581	ENSMUSG00000040265	Dnm3	-	protein_coding	Intron
1	162589526	162589725	ENSMUSG00000026696	Vamp4	+	protein_coding	Intron
1	162724507	162724706	ENSMUSG00000040225	Prrc2c	-	protein_coding	Intron
1	163392333	163392532	ENSMUSG00000040124	Gorab	-	nonsense_mediated_decay	Exon
1	163972021	163972220	ENSMUSG00000041406	BC055324	-	protein_coding	Intron
1	163992575	163992774	ENSMUSG00000041406	BC055324	-	protein_coding	Intron
1	164308232	164308431	ENSMUSG00000026575	Nme7	+	nonsense_mediated_decay	Intron
1	164437459	164437658	ENSMUSG00000026576	Atp1b1	-	protein_coding	3'UTR
1	165435732	165435931	ENSMUSG00000026571	Dcaf6	-	protein_coding	Intron
1	165479512	165479711	ENSMUSG00000026568	Mpc2	+	protein_coding	Intron
1	165763760	165763959	ENSMUSG00000040713	Creg1	+	nonsense_mediated_decay	Exon
1	165865282	165865481	ENSMUSG00000005763	Cd247	+	protein_coding	Intron
1	165913130	165913339	ENSMUSG00000026565	Pou2f1	-	protein_coding	CDS
1	166164645	166164844	ENSMUSG00000000544	Gpa33	+	protein_coding	Intron
1	166392620	166392819	ENSMUSG00000040596	Pogk	-	protein_coding	Intron
1	166399803	166400002	ENSMUSG00000040596	Pogk	-	protein_coding	CDS
1	167225926	167226312	ENSMUSG00000026558	Uck2	-	protein_coding	3'UTR
1	167354467	167354679	ENSMUSG00000026687	Aldh9a1	+	protein_coding	Intron
1	167365856	167366082	ENSMUSG00000026687	Aldh9a1	+	protein_coding	Intron
1	167393583	167393782	ENSMUSG00000026688	Mgst3	-	protein_coding	Intron
1	169531247	169531446	ENSMUSG00000026683	Nuf2	-	protein_coding	5'UTR
1	169964203	169964501	ENSMUSG00000026675	Hsd17b7	-	protein_coding	Intron
1	170299017	170299216	ENSMUSG00000102752	Gm7694	-	protein_coding	3'UTR
1	170840519	170840718	ENSMUSG00000026663	Atf6	-	protein_coding	Intron
1	171028574	171028773	ENSMUSG00000059089	Fcgr4	+	protein_coding	Intron
1	171246884	171247083	ENSMUSG00000013593	Ndufs2	-	protein_coding	Intron
1	171270334	171270533	ENSMUSG00000052423	B4galt3	+	protein_coding	Intron
1	171276299	171276614	ENSMUSG00000052423	B4galt3	+	protein_coding	3'UTR
1	171338434	171338633	ENSMUSG00000013973	Dedd	+	protein_coding	CDS
1	172106168	172106367	ENSMUSG00000026553	Copa	+	protein_coding	Intron
1	172376670	172376941	ENSMUSG00000050229	Pigm	+	protein_coding	CDS
1	172377346	172377545	ENSMUSG00000050229	Pigm	+	protein_coding	CDS
1	174559495	174559694	ENSMUSG00000028354	Fmn2	+	protein_coding	Intron
1	175141186	175141385	ENSMUSG00000026527	Rgs7	-	protein_coding	Intron
1	175577971	175578170	ENSMUSG00000103079	Gm36307	+	lincRNA	Exon
1	175886726	175886925	ENSMUSG00000039748	Exo1	+	protein_coding	Intron
1	176835934	176836133	ENSMUSG00000103367	Gm38158	+	processed_pseudogene	Exon
1	177023457	177023656	ENSMUSG00000019699	Akt3	-	protein_coding	3'UTR
1	177442584	177442783	ENSMUSG00000063659	Zbtb18	+	protein_coding	Intron
1	177796264	177796463	ENSMUSG00000015961	Adss	-	protein_coding	CDS
1	178244480	178244679	ENSMUSG00000026502	Desi2	+	protein_coding	Intron
1	179394678	179394877	ENSMUSG00000055067	Smyd3	-	protein_coding	Intron
1	179462456	179462655	ENSMUSG00000055067	Smyd3	-	protein_coding	Intron
1	179592685	179592884	ENSMUSG00000038949	Cnst	+	protein_coding	CDS
1	179610501	179610700	ENSMUSG00000038949	Cnst	+	protein_coding	CDS
1	179999453	179999652	ENSMUSG00000026490	Cdc42bpa	+	protein_coding	Intron
1	180482243	180482442	ENSMUSG00000053963	Stum	-	protein_coding	Intron
1	180569111	180569310	ENSMUSG00000026496	Parp1	+	protein_coding	Intron
1	180600179	180600378	ENSMUSG00000026496	Parp1	+	protein_coding	Intron
1	180671975	180672174	ENSMUSG00000058729	Lin9	+	nonsense_mediated_decay	Intron
1	180689523	180689722	ENSMUSG00000058729	Lin9	+	nonsense_mediated_decay	Exon
1	180811625	180811827	ENSMUSG00000060743	H3f3a	-	protein_coding	Intron
1	180907646	180907884	ENSMUSG00000026520	Pycr2	+	protein_coding	3'UTR
1	181093539	181093738	ENSMUSG00000026516	Nvl	-	protein_coding	3'UTR
1	181208894	181209093	ENSMUSG00000038733	Wdr26	-	protein_coding	Intron
1	181211041	181211247	ENSMUSG00000038733	Wdr26	-	protein_coding	CDS
1	181815553	181815752	ENSMUSG00000004880	Lbr	-	protein_coding	3'UTR
1	181836059	181836271	ENSMUSG00000004880	Lbr	-	protein_coding	CDS
1	181923368	181923575	ENSMUSG00000022995	Enah	-	protein_coding	Intron
1	182124749	182125015	ENSMUSG00000026511	Srp9	+	protein_coding	5'UTR
1	182341358	182341574	ENSMUSG00000047539	Fbxo28	-	nonsense_mediated_decay	Exon
1	182446378	182446577	ENSMUSG00000026510	Trp53bp2	+	protein_coding	CDS
1	182956325	182956524	ENSMUSG00000079164	Tlr5	+	protein_coding	Intron
1	183087485	183087814	ENSMUSG00000030768	Disp1	-	protein_coding	CDS
1	183330956	183331155	ENSMUSG00000056050	Mia3	-	protein_coding	Intron
1	183390942	183391141	ENSMUSG00000072258	Taf1a	+	protein_coding	CDS
1	183395949	183396148	ENSMUSG00000072258	Taf1a	+	protein_coding	CDS
1	183408745	183408944	ENSMUSG00000072258	Taf1a	+	protein_coding	Intron
1	183414554	183414753	ENSMUSG00000104212	Gm37986	+	lincRNA	Exon
1	184036896	184037126	ENSMUSG00000039384	Dusp10	+	protein_coding	CDS
1	184832458	184832716	ENSMUSG00000073481	2022-03-02	-	protein_coding	CDS
1	184873371	184873570	ENSMUSG00000039349	C130074G19Rik	-	protein_coding	3'UTR
1	184873874	184874211	ENSMUSG00000039349	C130074G19Rik	-	protein_coding	3'UTR
1	185271475	185271674	ENSMUSG00000039318	Rab3gap2	+	protein_coding	Intron
1	185321381	185321580	ENSMUSG00000026618	Iars2	-	protein_coding	Intron
1	186088108	186088307	ENSMUSG00000039246	Lyplal1	-	protein_coding	3'UTR
1	186721246	186721445	ENSMUSG00000001305	Rrp15	-	protein_coding	3'UTR
1	187215533	187215732	ENSMUSG00000039210	Gpatch2	+	nonsense_mediated_decay	Exon
1	187775275	187775474	ENSMUSG00000026610	Esrrg	+	protein_coding	Intron
1	188263205	188263404	ENSMUSG00000026609	Ush2a	+	protein_coding	CDS
1	188356769	188356968	ENSMUSG00000026609	Ush2a	+	protein_coding	CDS
1	188750039	188750238	ENSMUSG00000026609	Ush2a	+	protein_coding	Intron
1	188753580	188753779	ENSMUSG00000026609	Ush2a	+	protein_coding	CDS
1	188888896	188889095	ENSMUSG00000026609	Ush2a	+	protein_coding	Intron
1	188971832	188972031	ENSMUSG00000026608	Kctd3	-	nonsense_mediated_decay	Exon
1	188978341	188978540	ENSMUSG00000026608	Kctd3	-	nonsense_mediated_decay	Intron
1	189007581	189007780	ENSMUSG00000026608	Kctd3	-	nonsense_mediated_decay	Exon
1	189888706	189888905	ENSMUSG00000026603	Smyd2	-	protein_coding	Intron
1	190941016	190941215	ENSMUSG00000026634	Angel2	+	protein_coding	CDS
1	190974959	190975158	ENSMUSG00000037568	Vash2	-	protein_coding	Intron
1	191025328	191025527	ENSMUSG00000066595	Flvcr1	-	protein_coding	CDS
1	191362120	191362319	ENSMUSG00000026626	Ppp2r5a	-	protein_coding	Intron
1	191821482	191821681	ENSMUSG00000026622	Nek2	+	protein_coding	5'UTR
1	192092360	192092559	ENSMUSG00000026637	Traf5	-	protein_coding	5'UTR
1	192418919	192419118	ENSMUSG00000058248	Kcnh1	+	protein_coding	Intron
1	192434753	192434987	ENSMUSG00000058248	Kcnh1	+	protein_coding	CDS
1	192463594	192463793	ENSMUSG00000058248	Kcnh1	+	protein_coding	Intron
1	192506800	192506999	ENSMUSG00000058248	Kcnh1	+	protein_coding	3'UTR
1	192507841	192508040	ENSMUSG00000058248	Kcnh1	+	protein_coding	3'UTR
1	192725943	192726142	ENSMUSG00000037375	Hhat	-	non_stop_decay	Intron
1	194644570	194644769	ENSMUSG00000026640	Plxna2	+	protein_coding	CDS
1	194749320	194749519	ENSMUSG00000026640	Plxna2	+	protein_coding	CDS
1	194764537	194764736	ENSMUSG00000026640	Plxna2	+	protein_coding	Intron
10	3945924	3946123	ENSMUSG00000040624	Plekhg1	+	protein_coding	Intron
10	3964393	3964592	ENSMUSG00000040624	Plekhg1	+	protein_coding	3'UTR
10	4090126	4090325	ENSMUSG00000040675	Mthfd1l	+	protein_coding	Intron
10	4103292	4103491	ENSMUSG00000040675	Mthfd1l	+	protein_coding	Intron
10	4353869	4354068	ENSMUSG00000038587	Akap12	+	protein_coding	CDS
10	4356080	4356361	ENSMUSG00000038587	Akap12	+	protein_coding	CDS
10	4612154	4612353	ENSMUSG00000019768	Esr1	+	protein_coding	Intron
10	4669238	4669437	ENSMUSG00000019768	Esr1	+	protein_coding	Intron
10	4718104	4718303	ENSMUSG00000019768	Esr1	+	protein_coding	Intron
10	4857098	4857297	ENSMUSG00000019768	Esr1	+	protein_coding	Intron
10	4939225	4939424	ENSMUSG00000019768	Esr1	+	protein_coding	CDS
10	5040618	5040817	ENSMUSG00000096054	Syne1	-	protein_coding	Intron
10	5154004	5154203	ENSMUSG00000096054	Syne1	-	protein_coding	Intron
10	5187502	5187701	ENSMUSG00000096054	Syne1	-	protein_coding	Intron
10	5220196	5220395	ENSMUSG00000096054	Syne1	-	protein_coding	CDS
10	5799242	5799441	ENSMUSG00000019773	Fbxo5	-	protein_coding	3'UTR
10	5921742	5921941	ENSMUSG00000019775	Rgs17	-	protein_coding	Intron
10	5922101	5922300	ENSMUSG00000019775	Rgs17	-	protein_coding	Intron
10	6968408	6968607	ENSMUSG00000064065	Ipcef1	-	protein_coding	Intron
10	7755770	7755969	ENSMUSG00000019794	Katna1	+	protein_coding	Intron
10	7955648	7955847	ENSMUSG00000015755	Tab2	-	protein_coding	Intron
10	8722842	8723041	ENSMUSG00000015305	Sash1	-	protein_coding	3'UTR
10	8729161	8729360	ENSMUSG00000015305	Sash1	-	protein_coding	Intron
10	10741237	10741436	ENSMUSG00000019828	Grm1	-	protein_coding	Intron
10	10908509	10908708	ENSMUSG00000019828	Grm1	-	protein_coding	Intron
10	11281453	11281652	ENSMUSG00000047648	Fbxo30	+	protein_coding	Intron
10	11354682	11354881	ENSMUSG00000055493	Epm2a	+	protein_coding	Intron
10	12657026	12657225	ENSMUSG00000019820	Utrn	-	protein_coding	Intron
10	13008825	13009024	ENSMUSG00000078348	Sf3b5	+	protein_coding	3'UTR
10	13652656	13652855	ENSMUSG00000019806	Aig1	-	protein_coding	Intron
10	14056915	14057114	ENSMUSG00000015501	Hivep2	+	protein_coding	Intron
10	14080215	14080414	ENSMUSG00000015501	Hivep2	+	protein_coding	Intron
10	18092949	18093196	ENSMUSG00000019854	Reps1	+	protein_coding	Intron
10	18122516	18122715	ENSMUSG00000019854	Reps1	+	protein_coding	Intron
10	18511723	18511922	ENSMUSG00000039835	Nhsl1	+	protein_coding	Intron
10	18525430	18525629	ENSMUSG00000039835	Nhsl1	+	protein_coding	CDS
10	18533191	18533390	ENSMUSG00000039835	Nhsl1	+	protein_coding	3'UTR
10	18589571	18589770	ENSMUSG00000019852	Arfgef3	-	protein_coding	CDS
10	19262449	19262648	ENSMUSG00000111606	Gm7213	+	processed_pseudogene	Exon
10	19291184	19291383	ENSMUSG00000110917	Gm33056	+	lincRNA	Intron
10	19904510	19904709	ENSMUSG00000020003	Pex7	-	protein_coding	CDS
10	19934682	19935136	ENSMUSG00000071369	Map3k5	+	protein_coding	CDS
10	20046750	20047064	ENSMUSG00000071369	Map3k5	+	protein_coding	Intron
10	20048519	20048718	ENSMUSG00000071369	Map3k5	+	protein_coding	Intron
10	20142012	20142211	ENSMUSG00000071369	Map3k5	+	protein_coding	3'UTR
10	20148952	20149237	ENSMUSG00000019996	Map7	+	protein_coding	Intron
10	20247120	20247319	ENSMUSG00000019996	Map7	+	protein_coding	Intron
10	20266806	20267005	ENSMUSG00000019996	Map7	+	protein_coding	Intron
10	20272216	20272415	ENSMUSG00000019996	Map7	+	protein_coding	Intron
10	20280718	20281091	ENSMUSG00000019996	Map7	+	protein_coding	3'UTR
10	20332095	20332294	ENSMUSG00000037608	Bclaf1	+	nonsense_mediated_decay	Exon
10	21368480	21368679	ENSMUSG00000019977	Hbs1l	+	protein_coding	3'UTR
10	21997925	21998124	ENSMUSG00000019970	Sgk1	+	protein_coding	CDS
10	22166400	22166599	ENSMUSG00000053219	Raet1e	+	protein_coding	Intron
10	22649008	22649207	ENSMUSG00000037490	Slc2a12	+	protein_coding	Intron
10	22665184	22665604	ENSMUSG00000037490	Slc2a12	+	protein_coding	CDS
10	24898558	24898757	ENSMUSG00000019984	Med23	+	protein_coding	Intron
10	25270931	25271130	ENSMUSG00000039166	Akap7	-	protein_coding	Intron
10	25479714	25479940	ENSMUSG00000019978	Epb41l2	+	protein_coding	Intron
10	25501611	25501810	ENSMUSG00000019978	Epb41l2	+	protein_coding	Intron
10	25504226	25504425	ENSMUSG00000019978	Epb41l2	+	protein_coding	Intron
10	26730103	26730302	ENSMUSG00000111950	Gm48893	+	lincRNA	Intron
10	26963825	26964024	ENSMUSG00000112751	Gm48084	+	antisense	Intron
10	27034205	27034404	ENSMUSG00000019899	Lama2	-	protein_coding	Intron
10	27223786	27223985	ENSMUSG00000019899	Lama2	-	protein_coding	Intron
10	27231022	27231221	ENSMUSG00000019899	Lama2	-	protein_coding	Intron
10	27419521	27419720	ENSMUSG00000019899	Lama2	-	protein_coding	Intron
10	27459143	27459342	ENSMUSG00000019899	Lama2	-	protein_coding	Intron
10	29313525	29313724	ENSMUSG00000110830	Gm46218	-	antisense	Exon
10	30691176	30691375	ENSMUSG00000039697	Ncoa7	-	protein_coding	CDS
10	31327892	31328091	ENSMUSG00000000295	Hddc2	+	nonsense_mediated_decay	Exon
10	33624214	33624413	ENSMUSG00000019785	Clvs2	-	protein_coding	5'UTR
10	34282318	34282775	ENSMUSG00000047514	Tspyl1	+	protein_coding	CDS
10	34283333	34283532	ENSMUSG00000047514	Tspyl1	+	protein_coding	3'UTR
10	36534117	36534316	ENSMUSG00000044499	Hs3st5	+	protein_coding	Intron
10	39369798	39369997	ENSMUSG00000019843	Fyn	+	protein_coding	5'UTR
10	39511866	39512141	ENSMUSG00000019843	Fyn	+	protein_coding	Intron
10	39564942	39565141	ENSMUSG00000019843	Fyn	+	protein_coding	3'UTR
10	39891176	39891375	ENSMUSG00000096687	Mfsd4b4	-	protein_coding	3'UTR
10	40258546	40258745	ENSMUSG00000106147	Rnu3a	+	snoRNA	Exon
10	40301709	40301908	ENSMUSG00000075232	Amd1	-	protein_coding	CDS
10	40477872	40478071	ENSMUSG00000038481	Cdk19	+	protein_coding	Intron
10	40832743	40832942	ENSMUSG00000038446	Cdc40	-	protein_coding	3'UTR
10	40883877	40884076	ENSMUSG00000019831	Wasf1	+	protein_coding	5'UTR
10	41464566	41464765	ENSMUSG00000019826	Zbtb24	+	protein_coding	CDS
10	41745689	41745888	ENSMUSG00000019813	Cep57l1	-	protein_coding	CDS
10	42183352	42183764	ENSMUSG00000048756	Foxo3	-	protein_coding	3'UTR
10	42184494	42184693	ENSMUSG00000048756	Foxo3	-	protein_coding	3'UTR
10	42253072	42253271	ENSMUSG00000048756	Foxo3	-	protein_coding	Intron
10	42258100	42258299	ENSMUSG00000048756	Foxo3	-	protein_coding	Intron
10	42574071	42574270	ENSMUSG00000019803	Nr2e1	-	protein_coding	Intron
10	43152514	43152713	ENSMUSG00000038248	Sobp	-	protein_coding	Intron
10	43372170	43372369	ENSMUSG00000038240	Pdss2	+	nonsense_mediated_decay	Intron
10	43947050	43947249	ENSMUSG00000019864	Rtn4ip1	+	protein_coding	3'UTR
10	44003441	44003868	ENSMUSG00000019866	Crybg1	-	protein_coding	CDS
10	44455733	44455932	ENSMUSG00000038151	Prdm1	-	protein_coding	Intron
10	45395631	45395934	ENSMUSG00000063804	Lin28b	-	protein_coding	Intron
10	45652677	45652876	ENSMUSG00000038822	Hace1	+	protein_coding	Intron
10	45711952	45712151	ENSMUSG00000038822	Hace1	+	protein_coding	3'UTR
10	45875289	45875488	ENSMUSG00000110841	Gpx4-ps2	+	processed_transcript	Exon
10	52417700	52418014	ENSMUSG00000023068	Nus1	+	protein_coding	CDS
10	53379650	53379851	ENSMUSG00000038594	Cep85l	-	protein_coding	5'UTR
10	53541350	53541549	ENSMUSG00000058298	Mcm9	-	protein_coding	Intron
10	58536736	58536935	ENSMUSG00000038010	Ccdc138	+	protein_coding	Intron
10	58601699	58601898	ENSMUSG00000003227	Edar	-	protein_coding	3'UTR
10	58813913	58814112	ENSMUSG00000037990	Sh3rf3	+	protein_coding	CDS
10	59371176	59371375	ENSMUSG00000019916	P4ha1	+	protein_coding	3'UTR
10	59950608	59950807	ENSMUSG00000020108	Ddit4	-	protein_coding	CDS
10	60004802	60005001	ENSMUSG00000044475	Ascc1	+	protein_coding	CDS
10	60123816	60124015	ENSMUSG00000058297	Spock2	+	protein_coding	CDS
10	60410544	60410743	ENSMUSG00000012819	Cdh23	-	protein_coding	Intron
10	60424000	60424199	ENSMUSG00000012819	Cdh23	-	protein_coding	Intron
10	60425253	60425452	ENSMUSG00000012819	Cdh23	-	protein_coding	Intron
10	61432820	61433019	ENSMUSG00000020091	Eif4ebp2	-	protein_coding	3'UTR
10	61433177	61433376	ENSMUSG00000020091	Eif4ebp2	-	protein_coding	3'UTR
10	61667654	61667853	ENSMUSG00000020089	Ppa1	+	protein_coding	Intron
10	61680610	61680809	ENSMUSG00000020088	Sar1a	+	protein_coding	Intron
10	61855772	61855971	ENSMUSG00000058806	Col13a1	-	protein_coding	Intron
10	61942657	61942856	ENSMUSG00000058806	Col13a1	-	protein_coding	Intron
10	62134311	62134510	ENSMUSG00000020083	Fam241b	-	protein_coding	Intron
10	62449473	62449720	ENSMUSG00000097129	4930507D05Rik	+	protein_coding	CDS
10	62581313	62581512	ENSMUSG00000020075	Ddx21	-	protein_coding	3'UTR
10	63338436	63338635	ENSMUSG00000020063	Sirt1	-	protein_coding	Intron
10	63585169	63585368	ENSMUSG00000060843	Ctnna3	+	protein_coding	Intron
10	64088744	64088943	ENSMUSG00000042846	Lrrtm3	-	protein_coding	CDS
10	64623481	64623680	ENSMUSG00000060843	Ctnna3	+	protein_coding	Intron
10	68244010	68244209	ENSMUSG00000019947	Arid5b	-	nonsense_mediated_decay	Intron
10	68245105	68245304	ENSMUSG00000019947	Arid5b	-	nonsense_mediated_decay	Intron
10	68277732	68277931	ENSMUSG00000019947	Arid5b	-	nonsense_mediated_decay	Intron
10	69272804	69273056	ENSMUSG00000019944	Rhobtb1	+	nonsense_mediated_decay	Intron
10	69342394	69342593	ENSMUSG00000019942	Cdk1	-	protein_coding	Intron
10	69730812	69731011	ENSMUSG00000069601	Ank3	+	protein_coding	Intron
10	69925497	69925696	ENSMUSG00000069601	Ank3	+	protein_coding	Intron
10	69978474	69978874	ENSMUSG00000069601	Ank3	+	protein_coding	CDS
10	70097073	70097282	ENSMUSG00000048701	Ccdc6	+	protein_coding	5'UTR
10	70106266	70106465	ENSMUSG00000048701	Ccdc6	+	protein_coding	Intron
10	70172616	70172815	ENSMUSG00000048701	Ccdc6	+	protein_coding	Intron
10	70189449	70189648	ENSMUSG00000048701	Ccdc6	+	protein_coding	3'UTR
10	70191976	70192175	ENSMUSG00000048701	Ccdc6	+	protein_coding	3'UTR
10	70498909	70499108	ENSMUSG00000043259	Fam13c	+	protein_coding	Intron
10	70599092	70599291	ENSMUSG00000037747	Phyhipl	-	protein_coding	Intron
10	70947585	70947784	ENSMUSG00000014329	Bicc1	-	protein_coding	Intron
10	71237434	71237633	ENSMUSG00000003923	Tfam	-	protein_coding	5'UTR
10	72656558	72656769	ENSMUSG00000019923	Zwint	+	protein_coding	CDS
10	74326151	74326350	ENSMUSG00000052613	Pcdh15	+	protein_coding	Intron
10	74484772	74484971	ENSMUSG00000052613	Pcdh15	+	protein_coding	Intron
10	74631005	74631204	ENSMUSG00000052613	Pcdh15	+	protein_coding	Intron
10	75245685	75245919	ENSMUSG00000033444	Specc1l	+	protein_coding	CDS
10	75311601	75311800	ENSMUSG00000033444	Specc1l	+	protein_coding	3'UTR
10	75352404	75352933	ENSMUSG00000112471	Gm5779	+	processed_transcript	Exon
10	75504267	75504478	ENSMUSG00000033416	Gucd1	-	nonsense_mediated_decay	Intron
10	75584992	75585191	ENSMUSG00000006345	Ggt1	+	protein_coding	Intron
10	75646131	75646346	ENSMUSG00000020196	Cabin1	-	protein_coding	3'UTR
10	75658542	75658787	ENSMUSG00000020196	Cabin1	-	protein_coding	CDS
10	75670514	75670713	ENSMUSG00000020196	Cabin1	-	protein_coding	Intron
10	75707699	75707898	ENSMUSG00000020196	Cabin1	-	protein_coding	Intron
10	75738138	75738337	ENSMUSG00000020196	Cabin1	-	protein_coding	CDS
10	75742071	75742270	ENSMUSG00000020196	Cabin1	-	protein_coding	Intron
10	76008532	76008914	ENSMUSG00000033255	Gm5134	+	protein_coding	CDS
10	76207430	76207629	ENSMUSG00000020230	Prmt2	-	nonsense_mediated_decay	Exon
10	76265314	76265513	ENSMUSG00000020231	Dip2a	-	protein_coding	Intron
10	76368558	76368757	ENSMUSG00000001151	Pcnt	-	protein_coding	Intron
10	76374817	76375016	ENSMUSG00000001151	Pcnt	-	protein_coding	CDS
10	76388728	76388927	ENSMUSG00000001151	Pcnt	-	protein_coding	Intron
10	76403649	76403858	ENSMUSG00000001151	Pcnt	-	protein_coding	Intron
10	76404375	76404612	ENSMUSG00000001151	Pcnt	-	protein_coding	CDS
10	76411504	76411703	ENSMUSG00000001151	Pcnt	-	protein_coding	CDS
10	76496528	76496727	ENSMUSG00000001150	Mcm3ap	+	protein_coding	Intron
10	76501329	76501528	ENSMUSG00000001150	Mcm3ap	+	protein_coding	Intron
10	76504262	76504562	ENSMUSG00000001150	Mcm3ap	+	protein_coding	CDS
10	76507413	76507612	ENSMUSG00000001150	Mcm3ap	+	protein_coding	CDS
10	76896132	76896331	ENSMUSG00000001120	Pcbp3	-	protein_coding	Intron
10	77042116	77042315	ENSMUSG00000001436	Slc19a1	+	protein_coding	CDS
10	77055538	77055737	ENSMUSG00000001435	Col18a1	-	protein_coding	CDS
10	77074183	77074382	ENSMUSG00000001435	Col18a1	-	protein_coding	Intron
10	77268712	77269200	ENSMUSG00000020260	Pofut2	+	protein_coding	3'UTR
10	77418051	77418250	ENSMUSG00000020262	Adarb1	-	nonsense_mediated_decay	Exon
10	77645368	77645919	ENSMUSG00000009293	Ube2g2	+	protein_coding	3'UTR
10	77984802	77985001	ENSMUSG00000020284	1810043G02Rik	+	protein_coding	Intron
10	78163254	78163464	ENSMUSG00000053329	D10Jhu81e	-	protein_coding	Intron
10	78171698	78172086	ENSMUSG00000032834	Pwp2	-	protein_coding	3'UTR
10	78178027	78178226	ENSMUSG00000032834	Pwp2	-	protein_coding	Intron
10	78178373	78178572	ENSMUSG00000032834	Pwp2	-	protein_coding	CDS
10	78178854	78179053	ENSMUSG00000032834	Pwp2	-	protein_coding	Intron
10	78179516	78179761	ENSMUSG00000032834	Pwp2	-	protein_coding	Intron
10	78182771	78182970	ENSMUSG00000032834	Pwp2	-	protein_coding	Intron
10	78183891	78184116	ENSMUSG00000032834	Pwp2	-	protein_coding	Intron
10	78187582	78187825	ENSMUSG00000000374	Trappc10	-	protein_coding	3'UTR
10	78201249	78201448	ENSMUSG00000000374	Trappc10	-	protein_coding	Intron
10	78207318	78207517	ENSMUSG00000000374	Trappc10	-	protein_coding	Intron
10	78214615	78214814	ENSMUSG00000000374	Trappc10	-	protein_coding	CDS
10	78216953	78217240	ENSMUSG00000000374	Trappc10	-	protein_coding	Intron
10	78589068	78589499	ENSMUSG00000032714	Syde1	-	protein_coding	CDS
10	79526731	79526930	ENSMUSG00000052151	Plpp2	-	protein_coding	3'UTR
10	79548644	79548882	ENSMUSG00000042570	Mier2	-	protein_coding	Intron
10	79688005	79688338	ENSMUSG00000020307	Cdc34	+	protein_coding	3'UTR
10	79737865	79738066	ENSMUSG00000020329	Polrmt	-	protein_coding	Intron
10	79739667	79739866	ENSMUSG00000020329	Polrmt	-	protein_coding	CDS
10	79758807	79759006	ENSMUSG00000035890	Rnf126	-	protein_coding	3'UTR
10	79761973	79762172	ENSMUSG00000035890	Rnf126	-	protein_coding	Intron
10	79852907	79853106	ENSMUSG00000091994	E130317F20Rik	-	bidirectional_promoter_lncRNA	Exon
10	79862737	79862936	ENSMUSG00000006498	Ptbp1	+	protein_coding	CDS
10	79896736	79896935	ENSMUSG00000013833	Med16	-	protein_coding	CDS
10	79930950	79931149	ENSMUSG00000019564	Arid3a	+	protein_coding	CDS
10	79953513	79953712	ENSMUSG00000019564	Arid3a	+	protein_coding	3'UTR
10	79979308	79979507	ENSMUSG00000013858	Tmem259	-	protein_coding	Intron
10	80054533	80054799	ENSMUSG00000075706	Gpx4	+	processed_transcript	Intron
10	80156582	80156781	ENSMUSG00000035621	Midn	+	protein_coding	3'UTR
10	80226678	80226887	ENSMUSG00000020156	Mum1	+	protein_coding	Intron
10	80238344	80238552	ENSMUSG00000020156	Mum1	+	protein_coding	Intron
10	80287695	80288100	ENSMUSG00000069565	Dazap1	+	protein_coding	3'UTR
10	80311060	80311259	ENSMUSG00000020135	Apc2	+	protein_coding	CDS
10	80318814	80319013	ENSMUSG00000020133	2310011J03Rik	-	protein_coding	3'UTR
10	80392626	80393166	ENSMUSG00000035478	Mbd3	-	protein_coding	3'UTR
10	80406403	80406677	ENSMUSG00000020163	Uqcr11	-	processed_transcript	Exon
10	80433285	80433589	ENSMUSG00000020167	Tcf3	-	protein_coding	5'UTR
10	80502868	80503067	ENSMUSG00000045518	Onecut3	+	protein_coding	Intron
10	80561286	80561485	ENSMUSG00000047417	Rexo1	-	protein_coding	CDS
10	80568323	80568544	ENSMUSG00000035397	Klf16	-	protein_coding	3'UTR
10	80586346	80586677	ENSMUSG00000003346	Abhd17a	-	protein_coding	Intron
10	80589589	80589788	ENSMUSG00000100201	Gm29093	-	sense_intronic	Exon
10	80602924	80603123	ENSMUSG00000113949	Scamp4	+	protein_coding	5'UTR
10	80608846	80609045	ENSMUSG00000113949	Scamp4	+	protein_coding	Intron
10	80609391	80609590	ENSMUSG00000113949	Scamp4	+	protein_coding	Intron
10	80638906	80639105	ENSMUSG00000003345	Csnk1g2	+	protein_coding	Intron
10	80642743	80642942	ENSMUSG00000003344	Btbd2	-	protein_coding	3'UTR
10	80644484	80644683	ENSMUSG00000003344	Btbd2	-	protein_coding	Intron
10	80666569	80666768	ENSMUSG00000020190	Mknk2	-	protein_coding	3'UTR
10	80716344	80716543	ENSMUSG00000020198	Ap3d1	-	protein_coding	Intron
10	80718818	80719017	ENSMUSG00000020198	Ap3d1	-	protein_coding	Intron
10	80785604	80785803	ENSMUSG00000061589	Dot1l	+	protein_coding	Intron
10	80791558	80791757	ENSMUSG00000061589	Dot1l	+	protein_coding	Intron
10	80793656	80793855	ENSMUSG00000061589	Dot1l	+	protein_coding	3'UTR
10	80796139	80796338	ENSMUSG00000035278	Plekhj1	-	protein_coding	3'UTR
10	80803617	80803816	ENSMUSG00000020211	Sf3a2	+	protein_coding	CDS
10	80809637	80809836	ENSMUSG00000020216	Jsrp1	-	nonsense_mediated_decay	Intron
10	80899902	80900101	ENSMUSG00000020219	Timm13	-	protein_coding	3'UTR
10	80902461	80902807	ENSMUSG00000062075	Lmnb2	-	protein_coding	3'UTR
10	81049663	81049862	ENSMUSG00000004937	Sgta	-	protein_coding	Intron
10	81118192	81118391	ENSMUSG00000035027	Map2k2	+	protein_coding	Intron
10	81156907	81157106	ENSMUSG00000004934	Pias4	-	protein_coding	Intron
10	81163959	81164158	ENSMUSG00000004934	Pias4	-	protein_coding	CDS
10	81178113	81178312	ENSMUSG00000034994	Eef2	+	protein_coding	CDS
10	81189981	81190180	ENSMUSG00000034974	Dapk3	+	protein_coding	CDS
10	81322584	81322783	ENSMUSG00000034889	Cactin	+	protein_coding	CDS
10	81364899	81365098	ENSMUSG00000034854	Mfsd12	+	protein_coding	3'UTR
10	81366932	81367365	ENSMUSG00000020235	Fzr1	-	protein_coding	3'UTR
10	81388792	81388991	ENSMUSG00000113262	Gm48551	+	nonsense_mediated_decay	Intron
10	81492705	81492904	ENSMUSG00000020238	Ncln	-	protein_coding	Intron
10	81493296	81493495	ENSMUSG00000020238	Ncln	-	protein_coding	CDS
10	81565928	81566127	ENSMUSG00000054452	Aes	+	protein_coding	3'UTR
10	81600678	81600877	ENSMUSG00000034758	Tle6	-	protein_coding	Intron
10	82377804	82378104	ENSMUSG00000073427	Gm4924	+	nonsense_mediated_decay	Intron
10	82699119	82699318	ENSMUSG00000020246	Hcfc2	+	protein_coding	CDS
10	82887266	82887465	ENSMUSG00000020250	Txnrd1	+	protein_coding	Intron
10	82890479	82890678	ENSMUSG00000020250	Txnrd1	+	protein_coding	Intron
10	83116843	83117042	ENSMUSG00000034612	Chst11	+	protein_coding	Intron
10	83378561	83378804	ENSMUSG00000020255	D10Wsu102e	+	protein_coding	3'UTR
10	83383214	83383413	ENSMUSG00000020255	D10Wsu102e	+	protein_coding	3'UTR
10	83414149	83414348	ENSMUSG00000020255	D10Wsu102e	+	protein_coding	3'UTR
10	83416436	83416635	ENSMUSG00000020255	D10Wsu102e	+	protein_coding	3'UTR
10	83442173	83442372	ENSMUSG00000020255	D10Wsu102e	+	protein_coding	3'UTR
10	83452603	83452802	ENSMUSG00000020255	D10Wsu102e	+	protein_coding	3'UTR
10	83543972	83544171	ENSMUSG00000034560	Washc4	+	nonsense_mediated_decay	Exon
10	84584928	84585127	ENSMUSG00000020034	Tcp11l2	+	protein_coding	CDS
10	84587171	84587370	ENSMUSG00000020034	Tcp11l2	+	protein_coding	Intron
10	84716234	84716433	ENSMUSG00000034453	Polr3b	+	protein_coding	Intron
10	84840230	84840429	ENSMUSG00000020037	Rfx4	+	protein_coding	Intron
10	85102949	85103148	ENSMUSG00000060935	Tmem263	+	nonsense_mediated_decay	Intron
10	85146443	85146642	ENSMUSG00000020038	Cry1	-	protein_coding	CDS
10	85150024	85150223	ENSMUSG00000020038	Cry1	-	protein_coding	Intron
10	85916150	85916349	ENSMUSG00000035529	Prdm4	-	protein_coding	Intron
10	85941809	85942008	ENSMUSG00000001783	Rtcb	-	protein_coding	CDS
10	85945471	85945670	ENSMUSG00000001783	Rtcb	-	protein_coding	Intron
10	86021954	86022153	ENSMUSG00000001786	Fbxo7	+	protein_coding	CDS
10	86046797	86046996	ENSMUSG00000001786	Fbxo7	+	protein_coding	Intron
10	88429915	88430114	ENSMUSG00000035311	Gnptab	+	protein_coding	Intron
10	88742080	88742279	ENSMUSG00000060904	Arl1	+	protein_coding	Intron
10	88760671	88760973	ENSMUSG00000004356	Utp20	-	protein_coding	Intron
10	88791451	88791650	ENSMUSG00000004356	Utp20	-	protein_coding	Intron
10	88817037	88817236	ENSMUSG00000004356	Utp20	-	protein_coding	Intron
10	88957193	88957392	ENSMUSG00000035189	Ano4	-	protein_coding	Intron
10	89236968	89237167	ENSMUSG00000035189	Ano4	-	protein_coding	Intron
10	89443696	89443895	ENSMUSG00000074802	Gas2l3	-	protein_coding	Intron
10	89755505	89755704	ENSMUSG00000019951	Uhrf1bp1l	+	protein_coding	Intron
10	90388514	90388713	ENSMUSG00000058589	Anks1b	+	protein_coding	Intron
10	90821318	90821517	ENSMUSG00000058589	Anks1b	+	protein_coding	Intron
10	91123723	91123922	ENSMUSG00000061904	Slc25a3	-	protein_coding	Intron
10	91161253	91161452	ENSMUSG00000019961	Tmpo	-	processed_transcript	Intron
10	92896390	92896607	ENSMUSG00000020014	Cfap54	-	protein_coding	Intron
10	93212075	93212274	ENSMUSG00000020015	Cdk17	+	nonsense_mediated_decay	Intron
10	93216399	93216598	ENSMUSG00000020015	Cdk17	+	nonsense_mediated_decay	Intron
10	93579830	93580029	ENSMUSG00000036168	Ccdc38	+	protein_coding	CDS
10	94046947	94047164	ENSMUSG00000020021	Fgd6	+	protein_coding	Intron
10	94143408	94143607	ENSMUSG00000020021	Fgd6	+	protein_coding	3'UTR
10	94587157	94587370	ENSMUSG00000020023	Tmcc3	+	protein_coding	3'UTR
10	94588892	94589091	ENSMUSG00000086269	Tmcc3os	-	antisense	Intron
10	94843559	94843758	ENSMUSG00000074785	Plxnc1	-	protein_coding	Intron
10	95549218	95549417	ENSMUSG00000020029	Nudt4	-	protein_coding	CDS
10	96040342	96040541	ENSMUSG00000036499	Eea1	+	protein_coding	Intron
10	98932225	98932424	ENSMUSG00000019943	Atp2b1	+	protein_coding	Intron
10	99149856	99150055	ENSMUSG00000019952	Poc1b	+	nonsense_mediated_decay	Intron
10	100445418	100445617	ENSMUSG00000036676	Tmtc3	-	protein_coding	3'UTR
10	100446124	100446323	ENSMUSG00000036676	Tmtc3	-	protein_coding	3'UTR
10	101723119	101723318	ENSMUSG00000019888	Mgat4c	+	protein_coding	Intron
10	105526365	105526564	ENSMUSG00000036019	Tmtc2	-	protein_coding	Intron
10	108196575	108196774	ENSMUSG00000019907	Ppp1r12a	+	protein_coding	Intron
10	108333119	108333318	ENSMUSG00000035873	Pawr	+	protein_coding	CDS
10	108557503	108557787	ENSMUSG00000035864	Syt1	-	protein_coding	Intron
10	108631717	108631916	ENSMUSG00000035864	Syt1	-	protein_coding	CDS
10	108879642	108879841	ENSMUSG00000035864	Syt1	-	protein_coding	Intron
10	111267700	111267899	ENSMUSG00000020189	Osbpl8	+	protein_coding	CDS
10	115207342	115207541	ENSMUSG00000020130	Tbc1d15	-	protein_coding	Intron
10	115231248	115231447	ENSMUSG00000020130	Tbc1d15	-	protein_coding	Intron
10	115251263	115251462	ENSMUSG00000020130	Tbc1d15	-	protein_coding	Intron
10	116188364	116188563	ENSMUSG00000020151	Ptprr	+	protein_coding	CDS
10	116527684	116527883	ENSMUSG00000020166	Cnot2	-	nonsense_mediated_decay	Intron
10	116723571	116723770	ENSMUSG00000100198	1700030O20Rik	-	lincRNA	Exon
10	117063648	117063847	ENSMUSG00000034024	Cct2	-	protein_coding	5'UTR
10	117073580	117073779	ENSMUSG00000020170	Frs2	-	protein_coding	3'UTR
10	117689435	117689634	ENSMUSG00000020184	Mdm2	-	protein_coding	3'UTR
10	117694772	117695020	ENSMUSG00000020184	Mdm2	-	protein_coding	Intron
10	117702080	117702279	ENSMUSG00000020184	Mdm2	-	protein_coding	Intron
10	117784921	117785120	ENSMUSG00000052798	Nup107	-	nonsense_mediated_decay	Exon
10	118232691	118232890	ENSMUSG00000112002	Gm9585	-	processed_pseudogene	Exon
10	119207921	119208120	ENSMUSG00000020114	Cand1	-	protein_coding	Intron
10	119216480	119216679	ENSMUSG00000020114	Cand1	-	protein_coding	CDS
10	119455181	119455380	ENSMUSG00000034813	Grip1	+	protein_coding	Intron
10	119659254	119659453	ENSMUSG00000034813	Grip1	+	protein_coding	Intron
10	119919824	119920023	ENSMUSG00000034813	Grip1	+	protein_coding	Intron
10	120038348	120038547	ENSMUSG00000034813	Grip1	+	protein_coding	Intron
10	120049479	120049678	ENSMUSG00000034813	Grip1	+	protein_coding	Intron
10	120076388	120076587	ENSMUSG00000034813	Grip1	+	protein_coding	Intron
10	120362984	120363284	ENSMUSG00000056758	Hmga2	-	protein_coding	3'UTR
10	120375464	120375663	ENSMUSG00000034764	1700006J14Rik	+	antisense	Intron
10	121296536	121296735	ENSMUSG00000052302	Tbc1d30	-	protein_coding	Intron
10	121411992	121412191	ENSMUSG00000025795	Rassf3	-	protein_coding	3'UTR
10	121412687	121412886	ENSMUSG00000025795	Rassf3	-	protein_coding	3'UTR
10	121576094	121576293	ENSMUSG00000020115	Tbk1	-	nonsense_mediated_decay	Intron
10	121642480	121642679	ENSMUSG00000047642	D930020B18Rik	+	nonsense_mediated_decay	Intron
10	121750330	121750715	ENSMUSG00000053684	BC048403	+	protein_coding	CDS
10	121785526	121785725	ENSMUSG00000020121	Srgap1	-	protein_coding	CDS
10	121803170	121803369	ENSMUSG00000020121	Srgap1	-	protein_coding	Intron
10	121807703	121807902	ENSMUSG00000020121	Srgap1	-	protein_coding	Intron
10	121839853	121840052	ENSMUSG00000020121	Srgap1	-	protein_coding	Intron
10	121855201	121855400	ENSMUSG00000020121	Srgap1	-	protein_coding	Intron
10	122678821	122679210	ENSMUSG00000034613	Ppm1h	+	protein_coding	5'UTR
10	122782264	122782463	ENSMUSG00000034613	Ppm1h	+	protein_coding	Intron
10	122802385	122802734	ENSMUSG00000034613	Ppm1h	+	protein_coding	CDS
10	122811524	122811723	ENSMUSG00000034613	Ppm1h	+	protein_coding	Intron
10	122942257	122942503	ENSMUSG00000034613	Ppm1h	+	protein_coding	3'UTR
10	123046111	123046350	ENSMUSG00000034602	Mon2	-	protein_coding	Intron
10	123051441	123051651	ENSMUSG00000034602	Mon2	-	protein_coding	Intron
10	126008567	126008766	ENSMUSG00000020105	Lrig3	+	protein_coding	CDS
10	126009968	126010167	ENSMUSG00000020105	Lrig3	+	protein_coding	CDS
10	126997981	126998180	ENSMUSG00000078429	Ctdsp2	+	protein_coding	3'UTR
10	127030601	127030800	ENSMUSG00000040521	Tsfm	-	protein_coding	Intron
10	127098235	127098707	ENSMUSG00000040462	Os9	-	protein_coding	CDS
10	127119273	127119472	ENSMUSG00000040462	Os9	-	protein_coding	Intron
10	127285366	127285565	ENSMUSG00000025409	Mbd6	-	protein_coding	Intron
10	127399533	127399732	ENSMUSG00000025404	R3hdm2	+	protein_coding	Intron
10	127463219	127463418	ENSMUSG00000025404	R3hdm2	+	protein_coding	Intron
10	127465176	127465375	ENSMUSG00000025404	R3hdm2	+	protein_coding	Intron
10	127492613	127492858	ENSMUSG00000025404	R3hdm2	+	protein_coding	CDS
10	127498378	127498577	ENSMUSG00000025404	R3hdm2	+	protein_coding	CDS
10	127520888	127521087	ENSMUSG00000025403	Shmt2	-	protein_coding	CDS
10	127556705	127556955	ENSMUSG00000040249	Lrp1	-	protein_coding	Intron
10	127557891	127558090	ENSMUSG00000040249	Lrp1	-	protein_coding	Intron
10	127574259	127574458	ENSMUSG00000040249	Lrp1	-	protein_coding	CDS
10	127576275	127576474	ENSMUSG00000040249	Lrp1	-	protein_coding	Intron
10	127577968	127578167	ENSMUSG00000040249	Lrp1	-	protein_coding	CDS
10	127653233	127653432	ENSMUSG00000002147	Stat6	+	protein_coding	Intron
10	127696553	127696752	ENSMUSG00000040195	Nemp1	+	protein_coding	3'UTR
10	128112731	128112930	ENSMUSG00000040054	Baz2a	+	protein_coding	Intron
10	128119773	128119972	ENSMUSG00000040054	Baz2a	+	protein_coding	CDS
10	128127509	128127708	ENSMUSG00000040054	Baz2a	+	protein_coding	3'UTR
10	128128693	128128892	ENSMUSG00000040054	Baz2a	+	protein_coding	3'UTR
10	128150756	128151176	ENSMUSG00000040043	Rbms2	-	protein_coding	Intron
10	128320411	128320610	ENSMUSG00000005682	Pan2	+	protein_coding	Intron
10	128353171	128353389	ENSMUSG00000005683	Cs	+	protein_coding	Intron
10	128359962	128360161	ENSMUSG00000005683	Cs	+	protein_coding	CDS
10	128394710	128394953	ENSMUSG00000090761	Gm17201	-	antisense	Intron
10	128428691	128428890	ENSMUSG00000025373	Rnf41	+	protein_coding	Intron
10	128437331	128437530	ENSMUSG00000025373	Rnf41	+	protein_coding	Intron
10	128487422	128487621	ENSMUSG00000025369	Smarcc2	+	protein_coding	CDS
10	128572664	128572863	ENSMUSG00000018166	Erbb3	-	protein_coding	CDS
10	128632543	128632910	ENSMUSG00000002578	Ikzf4	-	nonsense_mediated_decay	Exon
10	128634126	128634337	ENSMUSG00000002578	Ikzf4	-	nonsense_mediated_decay	Exon
10	128807094	128807405	ENSMUSG00000025354	Dnajc14	+	protein_coding	CDS
10	128827211	128827416	ENSMUSG00000078427	Sarnp	+	nonsense_mediated_decay	Intron
10	128922472	128922722	ENSMUSG00000090247	Bloc1s1	-	protein_coding	Intron
11	3213284	3213483	ENSMUSG00000020454	Eif4enif1	+	protein_coding	Intron
11	3224652	3224940	ENSMUSG00000020454	Eif4enif1	+	protein_coding	CDS
11	3243927	3244189	ENSMUSG00000020454	Eif4enif1	+	protein_coding	CDS
11	3289903	3290102	ENSMUSG00000020453	Patz1	+	protein_coding	Intron
11	3333136	3333335	ENSMUSG00000034614	Pik3ip1	+	protein_coding	CDS
11	3358840	3359039	ENSMUSG00000020451	Limk2	-	processed_transcript	Intron
11	3419675	3419922	ENSMUSG00000020448	Rnf185	-	protein_coding	Intron
11	3432214	3432413	ENSMUSG00000020448	Rnf185	-	protein_coding	Intron
11	3649373	3649640	ENSMUSG00000034543	Morc2a	+	protein_coding	5'UTR
11	3688262	3688461	ENSMUSG00000034543	Morc2a	+	protein_coding	Intron
11	3714302	3714530	ENSMUSG00000020435	Osbp2	-	protein_coding	Intron
11	3714941	3715140	ENSMUSG00000020435	Osbp2	-	protein_coding	Intron
11	3898563	3898762	ENSMUSG00000047205	Dusp18	+	protein_coding	3'UTR
11	3914005	3914275	ENSMUSG00000048807	Slc35e4	-	protein_coding	5'UTR
11	3975534	3975985	ENSMUSG00000034493	4930556J24Rik	-	protein_coding	Intron
11	4075516	4075715	ENSMUSG00000054986	Sec14l3	+	processed_transcript	Intron
11	4181946	4182145	ENSMUSG00000002129	Sf3a1	+	protein_coding	3'UTR
11	4482674	4482873	ENSMUSG00000034354	Mtmr3	-	nonsense_mediated_decay	Exon
11	4503893	4504092	ENSMUSG00000034354	Mtmr3	-	nonsense_mediated_decay	Intron
11	4722355	4722554	ENSMUSG00000009076	Zmat5	+	processed_transcript	Exon
11	4891448	4891647	ENSMUSG00000034285	Nipsnap1	+	nonsense_mediated_decay	Intron
11	5033789	5034000	ENSMUSG00000009090	Ap1b1	+	protein_coding	Intron
11	5041768	5042403	ENSMUSG00000009090	Ap1b1	+	protein_coding	3'UTR
11	5060997	5061196	ENSMUSG00000034201	Gas2l1	-	protein_coding	CDS
11	5064651	5064850	ENSMUSG00000034201	Gas2l1	-	protein_coding	Intron
11	5070069	5070268	ENSMUSG00000009079	Ewsr1	-	protein_coding	Intron
11	5070473	5070672	ENSMUSG00000009079	Ewsr1	-	protein_coding	Intron
11	5070846	5071045	ENSMUSG00000009079	Ewsr1	-	protein_coding	Intron
11	5192221	5192450	ENSMUSG00000020393	Kremen1	-	protein_coding	3'UTR
11	5193542	5193848	ENSMUSG00000020393	Kremen1	-	protein_coding	3'UTR
11	5209767	5209966	ENSMUSG00000020393	Kremen1	-	protein_coding	Intron
11	5542004	5542203	ENSMUSG00000020482	Ccdc117	-	protein_coding	5'UTR
11	5837606	5837805	ENSMUSG00000020474	Polm	-	protein_coding	CDS
11	5966745	5966944	ENSMUSG00000002741	Ykt6	+	protein_coding	3'UTR
11	6107247	6107760	ENSMUSG00000053838	Nudcd3	-	protein_coding	3'UTR
11	6113105	6113304	ENSMUSG00000053838	Nudcd3	-	protein_coding	Intron
11	6297131	6297345	ENSMUSG00000020456	Ogdh	+	protein_coding	Intron
11	6334545	6334815	ENSMUSG00000020456	Ogdh	+	protein_coding	Intron
11	6405416	6405615	ENSMUSG00000041164	Zmiz2	+	protein_coding	3'UTR
11	6617175	6617374	ENSMUSG00000000384	Tbrg4	-	protein_coding	Intron
11	7074925	7075124	ENSMUSG00000020431	Adcy1	+	protein_coding	Intron
11	7142690	7142889	ENSMUSG00000020431	Adcy1	+	protein_coding	Intron
11	7149511	7149710	ENSMUSG00000020431	Adcy1	+	protein_coding	Intron
11	7155888	7156087	ENSMUSG00000020431	Adcy1	+	protein_coding	Intron
11	7170212	7170539	ENSMUSG00000020431	Adcy1	+	protein_coding	3'UTR
11	7170913	7171112	ENSMUSG00000020431	Adcy1	+	protein_coding	3'UTR
11	8432528	8432727	ENSMUSG00000020422	Tns3	-	protein_coding	3'UTR
11	8492884	8493083	ENSMUSG00000020422	Tns3	-	protein_coding	CDS
11	8953722	8953921	ENSMUSG00000046634	Pkd1l1	-	protein_coding	Intron
11	8996040	8996239	ENSMUSG00000020413	Hus1	-	nonsense_mediated_decay	Exon
11	9119064	9119580	ENSMUSG00000020407	Upp1	+	protein_coding	Intron
11	9133237	9133528	ENSMUSG00000020407	Upp1	+	protein_coding	Intron
11	9497653	9497852	ENSMUSG00000004668	Abca13	+	protein_coding	Intron
11	11932780	11932979	ENSMUSG00000020176	Grb10	-	protein_coding	3'UTR
11	11951325	11951560	ENSMUSG00000020176	Grb10	-	protein_coding	Intron
11	14570363	14570562	ENSMUSG00000085561	1700046C09Rik	-	lincRNA	Intron
11	16908905	16909173	ENSMUSG00000020122	Egfr	+	protein_coding	Intron
11	17228232	17228431	ENSMUSG00000078970	Wdr92	+	processed_transcript	Intron
11	17953468	17953774	ENSMUSG00000016984	Etaa1	-	protein_coding	CDS
11	20303575	20303774	ENSMUSG00000020142	Slc1a4	-	protein_coding	3'UTR
11	20304096	20304295	ENSMUSG00000020142	Slc1a4	-	protein_coding	3'UTR
11	21563934	21564133	ENSMUSG00000020321	Mdh1	-	protein_coding	Intron
11	21591210	21591409	ENSMUSG00000020319	Wdpcp	+	protein_coding	Intron
11	22835613	22835812	ENSMUSG00000098650	Gm28048	-	protein_coding	3'UTR
11	22925959	22926158	ENSMUSG00000051355	Commd1	-	protein_coding	Intron
11	23449256	23449455	ENSMUSG00000056342	Usp34	+	protein_coding	Intron
11	23464654	23464853	ENSMUSG00000056342	Usp34	+	protein_coding	CDS
11	23647451	23647650	ENSMUSG00000020283	Pex13	-	protein_coding	3'UTR
11	29247131	29247330	ENSMUSG00000020462	Cfap36	-	protein_coding	5'UTR
11	29373817	29374036	ENSMUSG00000032740	Ccdc88a	+	protein_coding	5'UTR
11	29498444	29498643	ENSMUSG00000032740	Ccdc88a	+	protein_coding	CDS
11	29784003	29784215	ENSMUSG00000044072	Eml6	-	protein_coding	CDS
11	29810526	29810725	ENSMUSG00000044072	Eml6	-	protein_coding	Intron
11	29880460	29880659	ENSMUSG00000044072	Eml6	-	protein_coding	Intron
11	30024703	30024902	ENSMUSG00000044072	Eml6	-	protein_coding	5'UTR
11	30139045	30139244	ENSMUSG00000020315	Sptbn1	-	protein_coding	CDS
11	30850659	30850858	ENSMUSG00000040850	Psme4	+	protein_coding	Intron
11	31369747	31369946	ENSMUSG00000020303	Stc2	-	protein_coding	CDS
11	31665242	31665503	ENSMUSG00000044502	Bod1	-	protein_coding	3'UTR
11	32208699	32208898	ENSMUSG00000040767	Snrnp25	+	protein_coding	3'UTR
11	32229917	32230116	ENSMUSG00000020287	Mpg	+	nonsense_mediated_decay	Exon
11	32233860	32234059	ENSMUSG00000020289	Nprl3	-	nonsense_mediated_decay	Exon
11	32623938	32624137	ENSMUSG00000020272	Stk10	+	protein_coding	3'UTR
11	32733613	32733812	ENSMUSG00000020271	Fbxw11	+	protein_coding	Intron
11	33283127	33283326	ENSMUSG00000040594	Ranbp17	-	protein_coding	Intron
11	33474688	33474887	ENSMUSG00000040594	Ranbp17	-	protein_coding	Intron
11	33513269	33513656	ENSMUSG00000040594	Ranbp17	-	protein_coding	Intron
11	34094134	34094333	ENSMUSG00000085684	4930469K13Rik	-	protein_coding	Intron
11	34823289	34823488	ENSMUSG00000069910	Spdl1	-	protein_coding	CDS
11	35786699	35786898	ENSMUSG00000018846	Pank3	+	protein_coding	3'UTR
11	43156129	43156328	ENSMUSG00000055415	Atp10b	+	protein_coding	Intron
11	43203202	43203401	ENSMUSG00000055415	Atp10b	+	protein_coding	Intron
11	43216169	43216368	ENSMUSG00000055415	Atp10b	+	protein_coding	CDS
11	43248633	43249053	ENSMUSG00000055415	Atp10b	+	protein_coding	Intron
11	43421043	43421242	ENSMUSG00000020415	Pttg1	-	protein_coding	CDS
11	43682602	43682801	ENSMUSG00000044950	Pwwp2a	+	protein_coding	Intron
11	43706183	43706382	ENSMUSG00000044950	Pwwp2a	+	protein_coding	Intron
11	44519544	44519743	ENSMUSG00000019189	Rnf145	+	protein_coding	Intron
11	48803917	48804116	ENSMUSG00000020372	Rack1	+	protein_coding	Intron
11	48807028	48807227	ENSMUSG00000040365	Trim41	-	protein_coding	3'UTR
11	49250568	49250767	ENSMUSG00000020346	Mgat1	+	protein_coding	Intron
11	50237222	50237421	ENSMUSG00000097887	Gm26542	+	antisense	Exon
11	50260830	50261029	ENSMUSG00000050567	Maml1	-	protein_coding	Intron
11	50300699	50300898	ENSMUSG00000020368	Canx	-	protein_coding	Intron
11	50378357	50378556	ENSMUSG00000007850	Hnrnph1	+	protein_coding	Intron
11	50401804	50402003	ENSMUSG00000020375	Rufy1	-	protein_coding	Intron
11	50402662	50402861	ENSMUSG00000020375	Rufy1	-	protein_coding	Intron
11	51569303	51569502	ENSMUSG00000063564	Col23a1	+	protein_coding	Intron
11	51816052	51816255	ENSMUSG00000020387	Jade2	-	protein_coding	3'UTR
11	51816463	51816662	ENSMUSG00000020387	Jade2	-	protein_coding	3'UTR
11	51846407	51846655	ENSMUSG00000020387	Jade2	-	protein_coding	Intron
11	52282888	52283168	ENSMUSG00000086395	A630014C17Rik	+	antisense	Intron
11	52383883	52384082	ENSMUSG00000020402	Vdac1	+	nonsense_mediated_decay	Exon
11	52408484	52408683	ENSMUSG00000036275	9530068E07Rik	+	protein_coding	3'UTR
11	52787692	52787891	ENSMUSG00000036264	Fstl4	+	protein_coding	Intron
11	53259883	53260082	ENSMUSG00000020361	Hspa4	-	protein_coding	3'UTR
11	53270870	53271069	ENSMUSG00000020361	Hspa4	-	protein_coding	CDS
11	53415780	53415979	ENSMUSG00000049470	Aff4	+	protein_coding	3'UTR
11	53565316	53565515	ENSMUSG00000086851	A430108G06Rik	-	processed_transcript	Exon
11	53776425	53776700	ENSMUSG00000018899	Irf1	+	protein_coding	Intron
11	53836328	53836527	ENSMUSG00000081769	Gm12216	-	processed_transcript	Intron
11	53874831	53875030	ENSMUSG00000018900	Slc22a5	-	protein_coding	Intron
11	54503617	54503816	ENSMUSG00000035992	Fnip1	+	protein_coding	Intron
11	54676240	54676439	ENSMUSG00000037533	Rapgef6	+	protein_coding	CDS
11	54690298	54690497	ENSMUSG00000037533	Rapgef6	+	protein_coding	CDS
11	54780506	54780705	ENSMUSG00000052298	Cdc42se2	-	protein_coding	Intron
11	54859971	54860170	ENSMUSG00000020268	Lyrm7	-	nonsense_mediated_decay	Intron
11	54866828	54867027	ENSMUSG00000020267	Hint1	+	protein_coding	Intron
11	54909085	54909317	ENSMUSG00000018339	Gpx3	+	protein_coding	Intron
11	54926505	54926704	ENSMUSG00000020400	Tnip1	-	protein_coding	Intron
11	54955900	54956099	ENSMUSG00000020400	Tnip1	-	protein_coding	Intron
11	54999606	54999805	ENSMUSG00000018340	Anxa6	-	protein_coding	Intron
11	55003823	55004022	ENSMUSG00000018340	Anxa6	-	protein_coding	Intron
11	55050953	55051152	ENSMUSG00000049588	Ccdc69	-	protein_coding	Intron
11	55110083	55110282	ENSMUSG00000000594	Gm2a	+	protein_coding	3'UTR
11	55470644	55470843	ENSMUSG00000018583	G3bp1	+	protein_coding	Intron
11	55487540	55487739	ENSMUSG00000018583	G3bp1	+	protein_coding	Intron
11	55499558	55499757	ENSMUSG00000018583	G3bp1	+	protein_coding	CDS
11	57801573	57801772	ENSMUSG00000020519	Sap30l	+	protein_coding	5'UTR
11	58009425	58009637	ENSMUSG00000037331	Larp1	+	protein_coding	CDS
11	58040405	58040604	ENSMUSG00000037331	Larp1	+	protein_coding	Intron
11	58051710	58051909	ENSMUSG00000037331	Larp1	+	protein_coding	Intron
11	58113957	58114156	ENSMUSG00000020515	Cnot8	+	protein_coding	CDS
11	58115348	58115547	ENSMUSG00000020515	Cnot8	+	protein_coding	Intron
11	58118439	58118638	ENSMUSG00000020515	Cnot8	+	protein_coding	3'UTR
11	58316078	58316277	ENSMUSG00000049755	Zfp672	-	protein_coding	CDS
11	58954685	58955003	ENSMUSG00000078851	Hist3h2a	+	protein_coding	CDS
11	58961855	58962054	ENSMUSG00000080152	Gm12260	+	unprocessed_pseudogene	Exon
11	58982822	58983021	ENSMUSG00000020455	Trim11	+	protein_coding	Intron
11	59787449	59787648	ENSMUSG00000043648	Pld6	-	protein_coding	CDS
11	59795009	59795208	ENSMUSG00000032633	Flcn	-	retained_intron	Intron
11	59795617	59795816	ENSMUSG00000032633	Flcn	-	retained_intron	Intron
11	59818285	59818484	ENSMUSG00000019373	Cops3	-	protein_coding	Intron
11	59876022	59876221	ENSMUSG00000032615	Nt5m	+	processed_transcript	Intron
11	59948323	59948563	ENSMUSG00000061650	Med9	+	protein_coding	CDS
11	60188107	60188396	ENSMUSG00000062115	Rai1	+	protein_coding	CDS
11	60200631	60200830	ENSMUSG00000020538	Srebf1	-	protein_coding	CDS
11	60229404	60229603	ENSMUSG00000000538	Tom1l2	-	protein_coding	3'UTR
11	60242526	60242725	ENSMUSG00000000538	Tom1l2	-	protein_coding	Intron
11	60280001	60280200	ENSMUSG00000000538	Tom1l2	-	protein_coding	Intron
11	60336352	60336551	ENSMUSG00000000538	Tom1l2	-	protein_coding	Intron
11	60393762	60393961	ENSMUSG00000056598	Drc3	+	protein_coding	Intron
11	60417275	60417474	ENSMUSG00000018415	Gid4	+	nonsense_mediated_decay	Exon
11	60442216	60442589	ENSMUSG00000018415	Gid4	+	nonsense_mediated_decay	Intron
11	60468129	60468499	ENSMUSG00000020537	Drg2	+	protein_coding	3'UTR
11	60538221	60538437	ENSMUSG00000042650	Alkbh5	+	processed_transcript	Intron
11	60708570	60708769	ENSMUSG00000020536	Llgl1	+	protein_coding	CDS
11	60712170	60712369	ENSMUSG00000020536	Llgl1	+	protein_coding	Intron
11	60719810	60720009	ENSMUSG00000002812	Flii	-	protein_coding	Intron
11	60742299	60742747	ENSMUSG00000002814	Top3a	-	protein_coding	Intron
11	60749370	60749586	ENSMUSG00000002814	Top3a	-	protein_coding	CDS
11	60797453	60797652	ENSMUSG00000020534	Shmt1	-	protein_coding	CDS
11	60865035	60865234	ENSMUSG00000043284	Tmem11	-	protein_coding	CDS
11	60878550	60878749	ENSMUSG00000043284	Tmem11	-	protein_coding	Intron
11	60906695	60906923	ENSMUSG00000018931	Natd1	-	processed_transcript	Intron
11	61152186	61152385	ENSMUSG00000042506	Usp22	-	protein_coding	3'UTR
11	61519040	61519253	ENSMUSG00000001036	Epn2	-	protein_coding	3'UTR
11	61535123	61535322	ENSMUSG00000001036	Epn2	-	protein_coding	Intron
11	61553368	61553567	ENSMUSG00000001036	Epn2	-	protein_coding	Intron
11	61557883	61558082	ENSMUSG00000001036	Epn2	-	protein_coding	Intron
11	61579240	61579569	ENSMUSG00000001036	Epn2	-	protein_coding	Intron
11	61702792	61703041	ENSMUSG00000042377	Fam83g	+	protein_coding	CDS
11	61703578	61703886	ENSMUSG00000042377	Fam83g	+	protein_coding	Intron
11	61707859	61708105	ENSMUSG00000042371	Slc5a10	-	protein_coding	CDS
11	61740784	61741007	ENSMUSG00000020528	Prpsap2	-	protein_coding	Intron
11	61783387	61783586	ENSMUSG00000004798	Ulk2	-	protein_coding	Intron
11	61915210	61915409	ENSMUSG00000047804	Akap10	-	protein_coding	CDS
11	62366845	62367044	ENSMUSG00000018501	Ncor1	-	protein_coding	Intron
11	62376542	62376741	ENSMUSG00000018501	Ncor1	-	protein_coding	CDS
11	62456981	62457330	ENSMUSG00000018501	Ncor1	-	protein_coding	5'UTR
11	62525054	62525253	ENSMUSG00000018509	Cenpv	-	processed_transcript	Exon
11	62616785	62616984	ENSMUSG00000046417	Lrrc75a	-	processed_transcript	Intron
11	62879513	62879748	ENSMUSG00000014177	Tvp23b	+	protein_coding	Intron
11	62891992	62892191	ENSMUSG00000014177	Tvp23b	+	protein_coding	Intron
11	63145127	63145326	ENSMUSG00000018217	Pmp22	+	protein_coding	Intron
11	63964176	63964375	ENSMUSG00000042148	Cox10	-	protein_coding	CDS
11	64010957	64011156	ENSMUSG00000042148	Cox10	-	protein_coding	Intron
11	64079542	64079741	ENSMUSG00000087497	2810001G20Rik	+	antisense	Exon
11	65814401	65814600	ENSMUSG00000018347	Zkscan6	+	protein_coding	CDS
11	66085036	66085235	ENSMUSG00000056752	Dnah9	-	protein_coding	CDS
11	66522152	66522351	ENSMUSG00000053930	Shisa6	-	protein_coding	Intron
11	67897042	67897241	ENSMUSG00000020905	Usp43	-	protein_coding	Intron
11	67913609	67913879	ENSMUSG00000020905	Usp43	-	protein_coding	Intron
11	68011356	68011555	ENSMUSG00000020903	Stx8	+	protein_coding	Intron
11	68242597	68242796	ENSMUSG00000020902	Ntn1	-	protein_coding	Intron
11	68793187	68793386	ENSMUSG00000020900	Myh10	+	protein_coding	Intron
11	68800844	68801043	ENSMUSG00000020900	Myh10	+	protein_coding	Intron
11	68821878	68822077	ENSMUSG00000018736	Ndel1	-	protein_coding	3'UTR
11	68829717	68829916	ENSMUSG00000018736	Ndel1	-	protein_coding	Intron
11	69070962	69071161	ENSMUSG00000020895	Tmem107	+	processed_transcript	Intron
11	69100752	69100951	ENSMUSG00000020893	Per1	+	protein_coding	CDS
11	69101712	69101964	ENSMUSG00000020893	Per1	+	protein_coding	CDS
11	69107557	69107867	ENSMUSG00000020893	Per1	+	protein_coding	CDS
11	69218145	69218421	ENSMUSG00000020890	Gucy2e	-	protein_coding	3'UTR
11	69229947	69230146	ENSMUSG00000020890	Gucy2e	-	protein_coding	Intron
11	69232486	69233001	ENSMUSG00000020890	Gucy2e	-	protein_coding	CDS
11	69347568	69347767	ENSMUSG00000018474	Chd3	-	protein_coding	Intron
11	69399416	69399631	ENSMUSG00000018476	Kdm6b	-	protein_coding	3'UTR
11	69493040	69493239	ENSMUSG00000005237	Dnah2	-	protein_coding	CDS
11	69589206	69589405	ENSMUSG00000059552	Trp53	+	protein_coding	Intron
11	69641497	69641696	ENSMUSG00000018765	Fxr2	+	protein_coding	Intron
11	69650468	69650667	ENSMUSG00000018765	Fxr2	+	protein_coding	Intron
11	69650887	69651242	ENSMUSG00000018765	Fxr2	+	protein_coding	CDS
11	69655462	69655661	ENSMUSG00000041287	Sox15	+	protein_coding	CDS
11	69669012	69669238	ENSMUSG00000059796	Eif4a1	-	protein_coding	CDS
11	69910292	69910491	ENSMUSG00000047284	Neurl4	+	protein_coding	CDS
11	69936977	69937176	ENSMUSG00000018554	Ybx2	+	protein_coding	Intron
11	69940047	69940302	ENSMUSG00000018554	Ybx2	+	protein_coding	Intron
11	70009589	70009788	ENSMUSG00000020888	Dvl2	+	protein_coding	3'UTR
11	70237651	70237850	ENSMUSG00000020831	0610010K14Rik	-	protein_coding	Intron
11	70393799	70394027	ENSMUSG00000018921	Pelp1	-	protein_coding	CDS
11	70525376	70525692	ENSMUSG00000018286	Psmb6	+	protein_coding	Intron
11	70603528	70603727	ENSMUSG00000020827	Mink1	+	protein_coding	Intron
11	70669665	70669864	ENSMUSG00000040712	Camta2	-	protein_coding	3'UTR
11	70671773	70671972	ENSMUSG00000040712	Camta2	-	protein_coding	Intron
11	70725139	70725360	ENSMUSG00000020821	Kif1c	+	protein_coding	Intron
11	70772633	70772832	ENSMUSG00000043602	Zfp3	+	protein_coding	3'UTR
11	71013272	71013471	ENSMUSG00000018442	Derl2	-	protein_coding	Intron
11	72444833	72445032	ENSMUSG00000040463	Mybbp1a	+	protein_coding	CDS
11	72607351	72607584	ENSMUSG00000020794	Ube2g1	+	protein_coding	5'UTR
11	72795478	72795677	ENSMUSG00000057778	Cyb5d2	-	protein_coding	Intron
11	72850695	72850894	ENSMUSG00000055670	Zzef1	+	protein_coding	Intron
11	73069299	73069498	ENSMUSG00000020783	Ncbp3	+	protein_coding	Intron
11	73082198	73082397	ENSMUSG00000020783	Ncbp3	+	protein_coding	3'UTR
11	73176544	73176743	ENSMUSG00000047260	Emc6	-	protein_coding	CDS
11	73267549	73267748	ENSMUSG00000043029	Trpv3	+	protein_coding	5'UTR
11	73283747	73284045	ENSMUSG00000043029	Trpv3	+	protein_coding	Intron
11	73688971	73689170	ENSMUSG00000060630	Zfp735	+	protein_coding	Intron
11	74591427	74591626	ENSMUSG00000038807	Rap1gap2	-	nonsense_mediated_decay	Intron
11	74656575	74656774	ENSMUSG00000020741	Cluh	+	protein_coding	Intron
11	74676061	74676309	ENSMUSG00000020745	Pafah1b1	-	protein_coding	3'UTR
11	74831059	74831348	ENSMUSG00000000282	Mnt	+	protein_coding	5'UTR
11	74870203	74870402	ENSMUSG00000038351	Sgsm2	-	protein_coding	Intron
11	75164016	75164215	ENSMUSG00000038290	Smg6	+	protein_coding	3'UTR
11	75390735	75390934	ENSMUSG00000018809	Smyd4	+	protein_coding	CDS
11	75441299	75441498	ENSMUSG00000045374	Wdr81	-	protein_coding	3'UTR
11	75502683	75502882	ENSMUSG00000020850	Prpf8	+	protein_coding	Intron
11	75505105	75505304	ENSMUSG00000020850	Prpf8	+	protein_coding	CDS
11	75656172	75656371	ENSMUSG00000017774	Myo1c	+	protein_coding	Intron
11	75756985	75757184	ENSMUSG00000020849	Ywhae	+	protein_coding	Intron
11	75831328	75831527	ENSMUSG00000020847	Rph3al	-	protein_coding	3'UTR
11	75864804	75865003	ENSMUSG00000020847	Rph3al	-	protein_coding	Intron
11	75871040	75871239	ENSMUSG00000020847	Rph3al	-	protein_coding	Intron
11	75911513	75911712	ENSMUSG00000020847	Rph3al	-	protein_coding	Intron
11	76048304	76048503	ENSMUSG00000017288	Vps53	-	protein_coding	Intron
11	76439532	76439731	ENSMUSG00000017631	Abr	-	protein_coding	Intron
11	76459121	76459320	ENSMUSG00000017631	Abr	-	protein_coding	CDS
11	76461095	76461294	ENSMUSG00000017631	Abr	-	protein_coding	Intron
11	76508820	76509019	ENSMUSG00000017631	Abr	-	protein_coding	CDS
11	76672651	76672850	ENSMUSG00000044243	Bhlha9	+	protein_coding	CDS
11	76728114	76728313	ENSMUSG00000010392	Gosr1	-	protein_coding	3'UTR
11	76801559	76801758	ENSMUSG00000020841	Cpd	-	protein_coding	CDS
11	76998958	76999157	ENSMUSG00000020838	Slc6a4	+	protein_coding	Intron
11	77078208	77078407	ENSMUSG00000037958	Nsrp1	-	protein_coding	Intron
11	77102232	77102431	ENSMUSG00000050944	Efcab5	-	protein_coding	Intron
11	77102902	77103101	ENSMUSG00000050944	Efcab5	-	protein_coding	Intron
11	77459525	77459724	ENSMUSG00000037926	Ssh2	+	protein_coding	3'UTR
11	77507031	77507230	ENSMUSG00000011877	Git1	+	protein_coding	3'UTR
11	77508582	77508781	ENSMUSG00000044328	Trp53i13	-	protein_coding	CDS
11	77512885	77513231	ENSMUSG00000044328	Trp53i13	-	protein_coding	Intron
11	77864934	77865193	ENSMUSG00000000631	Myo18a	+	protein_coding	3'UTR
11	77982745	77982948	ENSMUSG00000037791	Phf12	+	protein_coding	5'UTR
11	77984065	77984264	ENSMUSG00000037791	Phf12	+	protein_coding	CDS
11	78013285	78013484	ENSMUSG00000037791	Phf12	+	protein_coding	Intron
11	78015519	78015790	ENSMUSG00000037791	Phf12	+	protein_coding	Intron
11	78029448	78029697	ENSMUSG00000037791	Phf12	+	protein_coding	CDS
11	78029901	78030111	ENSMUSG00000037791	Phf12	+	protein_coding	3'UTR
11	78037714	78037913	ENSMUSG00000020834	Dhrs13	+	protein_coding	3'UTR
11	78073754	78074124	ENSMUSG00000020832	Eral1	-	protein_coding	3'UTR
11	78115626	78115825	ENSMUSG00000037750	Fam222b	+	protein_coding	5'UTR
11	78154661	78154860	ENSMUSG00000037750	Fam222b	+	protein_coding	CDS
11	78178796	78179001	ENSMUSG00000019437	Tlcd1	+	protein_coding	CDS
11	78268819	78269053	ENSMUSG00000010277	2610507B11Rik	+	protein_coding	Intron
11	78304765	78305237	ENSMUSG00000002055	Spag5	+	protein_coding	CDS
11	78314770	78314969	ENSMUSG00000002055	Spag5	+	protein_coding	Intron
11	78339425	78339640	ENSMUSG00000041958	Pigs	+	protein_coding	Intron
11	78340029	78340228	ENSMUSG00000041958	Pigs	+	protein_coding	Intron
11	78348798	78348997	ENSMUSG00000002058	Unc119	+	protein_coding	3'UTR
11	78504681	78504906	ENSMUSG00000001103	Sebox	+	protein_coding	3'UTR
11	78536399	78536635	ENSMUSG00000001105	Ift20	+	protein_coding	5'UTR
11	78571330	78571529	ENSMUSG00000017376	Nlk	-	protein_coding	Intron
11	78940265	78940464	ENSMUSG00000020826	Nos2	+	protein_coding	Intron
11	79020171	79020370	ENSMUSG00000018334	Ksr1	-	protein_coding	Intron
11	79025095	79025294	ENSMUSG00000085941	Gm11201	+	antisense	Intron
11	79033036	79033366	ENSMUSG00000018334	Ksr1	-	protein_coding	Intron
11	79441969	79442168	ENSMUSG00000020716	Nf1	+	protein_coding	Intron
11	79472608	79472807	ENSMUSG00000020716	Nf1	+	protein_coding	Intron
11	79624372	79624571	ENSMUSG00000017639	Rab11fip4	+	protein_coding	Intron
11	79625127	79625326	ENSMUSG00000017639	Rab11fip4	+	protein_coding	Intron
11	79632301	79632500	ENSMUSG00000017639	Rab11fip4	+	protein_coding	Intron
11	79694060	79694259	ENSMUSG00000017639	Rab11fip4	+	protein_coding	3'UTR
11	79696775	79696974	ENSMUSG00000017639	Rab11fip4	+	protein_coding	3'UTR
11	79934505	79934704	ENSMUSG00000035575	Utp6	-	protein_coding	Intron
11	80265937	80266136	ENSMUSG00000017686	Rhot1	+	protein_coding	3'UTR
11	80394513	80394718	ENSMUSG00000017421	Zfp207	+	protein_coding	Intron
11	80657254	80657453	ENSMUSG00000035441	Myo1d	-	protein_coding	Intron
11	82635574	82635773	ENSMUSG00000069796	Gm11426	+	lincRNA	Exon
11	82764486	82764829	ENSMUSG00000046010	Zfp830	+	protein_coding	CDS
11	82881424	82881771	ENSMUSG00000018841	Rad51d	-	nonsense_mediated_decay	Intron
11	82890441	82890643	ENSMUSG00000018841	Rad51d	-	nonsense_mediated_decay	Exon
11	82904739	82904938	ENSMUSG00000020692	Nle1	-	protein_coding	CDS
11	83418567	83418766	ENSMUSG00000020684	Rasl10b	+	protein_coding	3'UTR
11	83611185	83611384	ENSMUSG00000051832	E230016K23Rik	+	processed_transcript	Intron
11	83614293	83614492	ENSMUSG00000051832	E230016K23Rik	+	processed_transcript	Intron
11	83779420	83779692	ENSMUSG00000000976	Heatr6	+	processed_transcript	Exon
11	84825255	84825454	ENSMUSG00000034449	Dhrs11	-	protein_coding	Intron
11	84903162	84903361	ENSMUSG00000020527	Myo19	+	protein_coding	Intron
11	84910780	84910979	ENSMUSG00000020527	Myo19	+	protein_coding	3'UTR
11	85006800	85006999	ENSMUSG00000000804	Usp32	-	protein_coding	Intron
11	85903440	85903639	ENSMUSG00000000094	Tbx4	+	protein_coding	Intron
11	86166392	86166591	ENSMUSG00000034329	Brip1	-	protein_coding	Intron
11	86248619	86248866	ENSMUSG00000018068	Ints2	-	protein_coding	Intron
11	86484685	86484884	ENSMUSG00000020521	Rnft1	+	protein_coding	5'UTR
11	86719419	86719618	ENSMUSG00000047126	Cltc	-	protein_coding	CDS
11	86721406	86721605	ENSMUSG00000047126	Cltc	-	protein_coding	Intron
11	86937967	86938166	ENSMUSG00000018427	Ypel2	-	protein_coding	3'UTR
11	86971844	86972043	ENSMUSG00000018427	Ypel2	-	protein_coding	5'UTR
11	87044930	87045129	ENSMUSG00000061666	Gdpd1	-	protein_coding	Intron
11	87080096	87080295	ENSMUSG00000020495	Smg8	-	protein_coding	Intron
11	87080481	87080820	ENSMUSG00000020495	Smg8	-	protein_coding	Intron
11	87379209	87379408	ENSMUSG00000007646	Rad51c	-	nonsense_mediated_decay	Exon
11	87595692	87595891	ENSMUSG00000018401	Mtmr4	+	protein_coding	Intron
11	87603423	87603622	ENSMUSG00000018401	Mtmr4	+	protein_coding	Intron
11	87604435	87604634	ENSMUSG00000018401	Mtmr4	+	protein_coding	CDS
11	87611951	87612202	ENSMUSG00000018401	Mtmr4	+	protein_coding	CDS
11	87614443	87614642	ENSMUSG00000018401	Mtmr4	+	protein_coding	3'UTR
11	87718439	87718638	ENSMUSG00000034177	Rnf43	+	protein_coding	Intron
11	87727428	87727627	ENSMUSG00000034177	Rnf43	+	protein_coding	Intron
11	87980654	87980853	ENSMUSG00000020483	Dynll2	-	nonsense_mediated_decay	Intron
11	87987167	87987375	ENSMUSG00000020483	Dynll2	-	nonsense_mediated_decay	Exon
11	88830873	88831121	ENSMUSG00000018428	Akap1	-	nonsense_mediated_decay	Exon
11	88864234	88864433	ENSMUSG00000092399	4930556N13Rik	+	antisense	Intron
11	88923972	88924171	ENSMUSG00000000278	Scpep1	-	protein_coding	3'UTR
11	88929005	88929204	ENSMUSG00000000278	Scpep1	-	protein_coding	Intron
11	88981938	88982137	ENSMUSG00000033983	Coil	+	protein_coding	CDS
11	93859857	93860056	ENSMUSG00000054079	Utp18	-	protein_coding	3'UTR
11	93877842	93878041	ENSMUSG00000054079	Utp18	-	protein_coding	Intron
11	93881877	93882143	ENSMUSG00000054079	Utp18	-	protein_coding	Intron
11	94211439	94211638	ENSMUSG00000037573	Tob1	+	protein_coding	5'UTR
11	94214223	94214422	ENSMUSG00000037573	Tob1	+	protein_coding	CDS
11	94328177	94328376	ENSMUSG00000020864	Ankrd40	+	protein_coding	CDS
11	94340932	94341131	ENSMUSG00000020864	Ankrd40	+	protein_coding	3'UTR
11	94364714	94364913	ENSMUSG00000020865	Abcc3	-	protein_coding	CDS
11	94456864	94457063	ENSMUSG00000020866	Cacna1g	-	protein_coding	CDS
11	94629973	94630172	ENSMUSG00000020869	Lrrc59	+	protein_coding	CDS
11	94645708	94645907	ENSMUSG00000039055	Eme1	-	protein_coding	Intron
11	94670298	94670497	ENSMUSG00000020868	Xylt2	-	protein_coding	CDS
11	94757255	94757454	ENSMUSG00000075611	Gm11545	-	unprocessed_pseudogene	Intron
11	94991870	94992283	ENSMUSG00000038976	Ppp1r9b	+	protein_coding	CDS
11	95005561	95005760	ENSMUSG00000038976	Ppp1r9b	+	protein_coding	3'UTR
11	95148918	95149117	ENSMUSG00000086552	Dlx4os	+	antisense	Intron
11	95150842	95151041	ENSMUSG00000086552	Dlx4os	+	antisense	Intron
11	95299905	95300168	ENSMUSG00000038909	Kat7	-	protein_coding	CDS
11	95491767	95491966	ENSMUSG00000057522	Spop	+	protein_coding	3'UTR
11	95668091	95668314	ENSMUSG00000038845	Phb	+	protein_coding	Intron
11	95764043	95764242	ENSMUSG00000075595	Zfp652	+	nonsense_mediated_decay	Intron
11	96048550	96048749	ENSMUSG00000014349	Ube2z	-	protein_coding	3'UTR
11	96049392	96049591	ENSMUSG00000014349	Ube2z	-	protein_coding	3'UTR
11	96051535	96051734	ENSMUSG00000014349	Ube2z	-	protein_coding	Intron
11	96481149	96481348	ENSMUSG00000057058	Skap1	+	protein_coding	Intron
11	96719568	96719767	ENSMUSG00000057058	Skap1	+	protein_coding	Intron
11	96767927	96768270	ENSMUSG00000085242	Gm11537	+	antisense	Exon
11	96772992	96773191	ENSMUSG00000020876	Snx11	-	protein_coding	Intron
11	96802920	96803119	ENSMUSG00000018666	Cbx1	+	protein_coding	Intron
11	96817866	96818094	ENSMUSG00000038615	Nfe2l1	-	protein_coding	3'UTR
11	96818360	96818559	ENSMUSG00000038615	Nfe2l1	-	protein_coding	3'UTR
11	96827435	96827634	ENSMUSG00000038615	Nfe2l1	-	protein_coding	CDS
11	96909812	96910011	ENSMUSG00000018669	Cdk5rap3	-	protein_coding	Intron
11	96925382	96925581	ENSMUSG00000078700	D030028A08Rik	+	processed_transcript	Intron
11	97168728	97168927	ENSMUSG00000001440	Kpnb1	-	protein_coding	Intron
11	97187235	97187445	ENSMUSG00000001440	Kpnb1	-	protein_coding	Intron
11	97363158	97363507	ENSMUSG00000038485	Socs7	+	protein_coding	CDS
11	97373105	97373304	ENSMUSG00000038485	Socs7	+	protein_coding	Intron
11	97394374	97394632	ENSMUSG00000038485	Socs7	+	protein_coding	3'UTR
11	97396148	97396412	ENSMUSG00000038485	Socs7	+	protein_coding	3'UTR
11	97628995	97629194	ENSMUSG00000043439	Epop	-	protein_coding	CDS
11	97716130	97716329	ENSMUSG00000018547	Pip4k2b	-	protein_coding	3'UTR
11	97717579	97717778	ENSMUSG00000018547	Pip4k2b	-	protein_coding	3'UTR
11	98083633	98083832	ENSMUSG00000020883	Fbxl20	-	protein_coding	3'UTR
11	98090470	98090669	ENSMUSG00000020883	Fbxl20	-	protein_coding	Intron
11	98250185	98250442	ENSMUSG00000003119	Cdk12	+	protein_coding	CDS
11	98427386	98427585	ENSMUSG00000062312	Erbb2	+	protein_coding	Intron
11	98710243	98710442	ENSMUSG00000017210	Med24	-	nonsense_mediated_decay	Exon
11	98768189	98768602	ENSMUSG00000058756	Thra	+	protein_coding	CDS
11	98823208	98823407	ENSMUSG00000078676	Casc3	+	protein_coding	CDS
11	98851713	98851912	ENSMUSG00000038020	Rapgefl1	+	protein_coding	3'UTR
11	99014228	99014427	ENSMUSG00000020914	Top2a	-	protein_coding	Intron
11	99415872	99416071	ENSMUSG00000020912	Krt12	-	protein_coding	3'UTR
11	100371149	100371348	ENSMUSG00000001552	Jup	-	protein_coding	3'UTR
11	100380352	100380551	ENSMUSG00000001552	Jup	-	protein_coding	Intron
11	100383239	100383438	ENSMUSG00000001552	Jup	-	protein_coding	Intron
11	100429724	100429923	ENSMUSG00000017176	Nt5c3b	-	protein_coding	Intron
11	100462972	100463171	ENSMUSG00000048732	Klhl11	-	protein_coding	CDS
11	100463944	100464143	ENSMUSG00000048732	Klhl11	-	protein_coding	CDS
11	100476983	100477182	ENSMUSG00000020917	Acly	-	protein_coding	3'UTR
11	100519534	100519733	ENSMUSG00000020917	Acly	-	protein_coding	CDS
11	100737903	100738102	ENSMUSG00000019173	Rab5c	-	protein_coding	Intron
11	100781546	100781745	ENSMUSG00000020919	Stat5b	-	protein_coding	3'UTR
11	100933230	100933429	ENSMUSG00000004040	Stat3	-	protein_coding	Intron
11	101061191	101061390	ENSMUSG00000019302	Atp6v0a1	+	protein_coding	Intron
11	101082617	101082816	ENSMUSG00000001755	Coasy	+	protein_coding	Intron
11	101119611	101119810	ENSMUSG00000017802	Retreg3	-	processed_transcript	Exon
11	101125217	101125416	ENSMUSG00000035198	Tubg1	+	protein_coding	CDS
11	101171191	101171390	ENSMUSG00000035172	Plekhh3	-	protein_coding	5'UTR
11	101178913	101179139	ENSMUSG00000017167	Cntnap1	+	protein_coding	Intron
11	101226227	101226426	ENSMUSG00000006920	Ezh1	-	protein_coding	Intron
11	101287407	101287606	ENSMUSG00000078653	Cntd1	+	protein_coding	CDS
11	101294860	101295155	ENSMUSG00000035086	Becn1	-	protein_coding	CDS
11	101323306	101323505	ENSMUSG00000078652	Psme3	+	protein_coding	3'UTR
11	101417200	101417399	ENSMUSG00000075528	Aarsd1	-	protein_coding	Intron
11	101418664	101419056	ENSMUSG00000097487	Ptges3l	-	protein_coding	3'UTR
11	101465713	101465912	ENSMUSG00000001313	Rnd2	+	processed_transcript	Exon
11	101766926	101767128	ENSMUSG00000034931	Dhx8	+	protein_coding	3'UTR
11	101962504	101962776	ENSMUSG00000001494	Sost	-	protein_coding	3'UTR
11	102155666	102155865	ENSMUSG00000020921	Tmem101	-	protein_coding	CDS
11	102257893	102258092	ENSMUSG00000034773	BC030867	+	nonsense_mediated_decay	Intron
11	102538112	102538311	ENSMUSG00000034621	Gpatch8	-	protein_coding	Intron
11	102843941	102844140	ENSMUSG00000020929	Eftud2	-	protein_coding	Intron
11	102877464	102877715	ENSMUSG00000020929	Eftud2	-	protein_coding	Intron
11	102994221	102994632	ENSMUSG00000020935	Dcakd	-	protein_coding	3'UTR
11	103066916	103067115	ENSMUSG00000020936	Nmt1	+	protein_coding	3'UTR
11	103359473	103359672	ENSMUSG00000085360	Arhgap27os2	+	antisense	Intron
11	103377277	103377495	ENSMUSG00000034247	Plekhm1	-	protein_coding	CDS
11	103827013	103827212	ENSMUSG00000034187	Nsf	-	protein_coding	Intron
11	103916097	103916296	ENSMUSG00000034187	Nsf	-	protein_coding	Intron
11	103953825	103954024	ENSMUSG00000034187	Nsf	-	protein_coding	Intron
11	104423780	104424131	ENSMUSG00000018412	Kansl1	-	protein_coding	CDS
11	104558354	104558553	ENSMUSG00000061086	Myl4	+	protein_coding	Intron
11	104583540	104583739	ENSMUSG00000061086	Myl4	+	protein_coding	Intron
11	104669566	104669765	ENSMUSG00000020689	Itgb3	+	protein_coding	3'UTR
11	104770893	104771092	ENSMUSG00000040838	Gm11639	+	protein_coding	CDS
11	105166010	105166209	ENSMUSG00000081965	Gm11620	-	processed_pseudogene	Exon
11	105181070	105181269	ENSMUSG00000099681	1700052K11Rik	-	antisense	Exon
11	105281892	105282091	ENSMUSG00000020694	Tlk2	+	protein_coding	3'UTR
11	105328015	105328214	ENSMUSG00000020695	Mrc2	+	protein_coding	CDS
11	105397995	105398194	ENSMUSG00000078627	2022-03-10	-	protein_coding	Intron
11	105835019	105835218	ENSMUSG00000053580	Tanc2	+	protein_coding	CDS
11	105936052	105936251	ENSMUSG00000019590	Cyb561	-	protein_coding	Intron
11	106055446	106055645	ENSMUSG00000049354	Dcaf7	+	protein_coding	3'UTR
11	106056282	106056530	ENSMUSG00000049354	Dcaf7	+	protein_coding	3'UTR
11	106056691	106056890	ENSMUSG00000049354	Dcaf7	+	protein_coding	3'UTR
11	106200008	106200207	ENSMUSG00000078622	Ccdc47	-	protein_coding	3'UTR
11	106254472	106254671	ENSMUSG00000020706	Ftsj3	-	protein_coding	Intron
11	106263704	106263903	ENSMUSG00000078619	Smarcd2	-	protein_coding	3'UTR
11	106265529	106265738	ENSMUSG00000078619	Smarcd2	-	protein_coding	Intron
11	106395865	106396127	ENSMUSG00000020715	Ern1	-	protein_coding	3'UTR
11	106396909	106397372	ENSMUSG00000020715	Ern1	-	protein_coding	3'UTR
11	106398363	106398579	ENSMUSG00000020715	Ern1	-	protein_coding	3'UTR
11	106458725	106458987	ENSMUSG00000020715	Ern1	-	protein_coding	Intron
11	106688788	106688987	ENSMUSG00000020717	Pecam1	-	protein_coding	CDS
11	106841571	106841770	ENSMUSG00000018363	Smurf2	-	protein_coding	CDS
11	106865897	106866096	ENSMUSG00000018363	Smurf2	-	protein_coding	Intron
11	107047036	107047235	ENSMUSG00000040481	Bptf	-	protein_coding	CDS
11	107054601	107054800	ENSMUSG00000040481	Bptf	-	protein_coding	CDS
11	107099536	107099735	ENSMUSG00000040481	Bptf	-	protein_coding	CDS
11	107110955	107111154	ENSMUSG00000040481	Bptf	-	protein_coding	CDS
11	107670515	107670714	ENSMUSG00000020721	Helz	+	protein_coding	CDS
11	107739705	107739904	ENSMUSG00000020723	Cacng4	-	protein_coding	Intron
11	108924068	108924267	ENSMUSG00000000142	Axin2	+	protein_coding	Intron
11	109398656	109398855	ENSMUSG00000020611	Gna13	+	protein_coding	3'UTR
11	109436994	109437193	ENSMUSG00000020610	Amz2	+	protein_coding	3'UTR
11	109576389	109576588	ENSMUSG00000041895	Wipi1	-	protein_coding	Intron
11	109650949	109651148	ENSMUSG00000020612	Prkar1a	+	protein_coding	Intron
11	113063860	113064059	ENSMUSG00000087259	2610035D17Rik	-	lincRNA	Intron
11	113067162	113067361	ENSMUSG00000087259	2610035D17Rik	-	lincRNA	Intron
11	113130480	113130679	ENSMUSG00000087259	2610035D17Rik	-	lincRNA	Intron
11	113133556	113133755	ENSMUSG00000087259	2610035D17Rik	-	lincRNA	Intron
11	113652019	113652218	ENSMUSG00000018661	Cog1	+	protein_coding	Intron
11	113706251	113706469	ENSMUSG00000018727	Cpsf4l	-	protein_coding	Intron
11	114251881	114252080	ENSMUSG00000075431	Gm11691	+	lincRNA	Exon
11	114870468	114870790	ENSMUSG00000051043	Gprc5c	+	protein_coding	3'UTR
11	114871740	114871939	ENSMUSG00000051043	Gprc5c	+	protein_coding	3'UTR
11	115364335	115364534	ENSMUSG00000034586	Hid1	-	protein_coding	Intron
11	115394234	115394433	ENSMUSG00000050910	Cdr2l	+	protein_coding	3'UTR
11	115419706	115419905	ENSMUSG00000034566	Atp5h	-	protein_coding	Intron
11	115582953	115583152	ENSMUSG00000020739	Nup85	+	protein_coding	Intron
11	115586851	115587050	ENSMUSG00000020740	Gga3	-	nonsense_mediated_decay	Intron
11	115616345	115616628	ENSMUSG00000020744	Slc25a19	-	protein_coding	Intron
11	115627909	115628295	ENSMUSG00000020744	Slc25a19	-	protein_coding	5'UTR
11	115799613	115799812	ENSMUSG00000034471	Caskin2	-	protein_coding	3'UTR
11	115801030	115801229	ENSMUSG00000034471	Caskin2	-	protein_coding	CDS
11	115844525	115844724	ENSMUSG00000020782	Llgl2	+	protein_coding	Intron
11	115888047	115888246	ENSMUSG00000034427	Myo15b	+	protein_coding	Intron
11	115893296	115893495	ENSMUSG00000020752	Recql5	-	nonsense_mediated_decay	Intron
11	115928084	115928283	ENSMUSG00000020752	Recql5	-	nonsense_mediated_decay	Exon
11	115933294	115933493	ENSMUSG00000020755	Sap30bp	+	protein_coding	5'UTR
11	116053038	116053237	ENSMUSG00000020770	Unk	+	processed_transcript	Exon
11	116060528	116061126	ENSMUSG00000020770	Unk	+	processed_transcript	Exon
11	116184386	116184585	ENSMUSG00000020777	Acox1	-	protein_coding	Intron
11	116198870	116199069	ENSMUSG00000020778	Ten1	+	protein_coding	5'UTR
11	116245196	116245682	ENSMUSG00000020780	Srp68	-	protein_coding	3'UTR
11	116268095	116268294	ENSMUSG00000020780	Srp68	-	protein_coding	Intron
11	116470866	116471065	ENSMUSG00000015869	Prpsap1	-	protein_coding	3'UTR
11	116537766	116537965	ENSMUSG00000020802	Ube2o	-	protein_coding	3'UTR
11	116545766	116545965	ENSMUSG00000020802	Ube2o	-	protein_coding	CDS
11	116607170	116607369	ENSMUSG00000020806	Rhbdf2	-	protein_coding	CDS
11	116610159	116610358	ENSMUSG00000020806	Rhbdf2	-	protein_coding	Intron
11	116842236	116842435	ENSMUSG00000056962	Jmjd6	-	retained_intron	Exon
11	116843557	116843789	ENSMUSG00000090266	Mettl23	+	protein_coding	CDS
11	116850144	116850343	ENSMUSG00000034120	Srsf2	-	protein_coding	3'UTR
11	117157275	117157480	ENSMUSG00000020823	Sec14l1	+	protein_coding	3'UTR
11	117720962	117721161	ENSMUSG00000025571	Tnrc6c	+	protein_coding	CDS
11	117722455	117722654	ENSMUSG00000025571	Tnrc6c	+	protein_coding	CDS
11	117738345	117738544	ENSMUSG00000025571	Tnrc6c	+	protein_coding	Intron
11	117739885	117740084	ENSMUSG00000025571	Tnrc6c	+	protein_coding	CDS
11	117853212	117853411	ENSMUSG00000017716	Birc5	+	protein_coding	Intron
11	117996205	117996404	ENSMUSG00000017715	Pgs1	+	protein_coding	Intron
11	118014639	118014838	ENSMUSG00000017715	Pgs1	+	protein_coding	Intron
11	118021328	118021527	ENSMUSG00000017715	Pgs1	+	protein_coding	Intron
11	118274772	118274971	ENSMUSG00000033909	Usp36	-	protein_coding	Intron
11	118279054	118279253	ENSMUSG00000033909	Usp36	-	protein_coding	Intron
11	118285786	118285985	ENSMUSG00000033909	Usp36	-	protein_coding	CDS
11	118486866	118487065	ENSMUSG00000033857	Engase	+	nonsense_mediated_decay	Intron
11	119023376	119023575	ENSMUSG00000025577	Cbx2	+	protein_coding	Intron
11	119028186	119028385	ENSMUSG00000025577	Cbx2	+	protein_coding	CDS
11	119029337	119029536	ENSMUSG00000025577	Cbx2	+	protein_coding	3'UTR
11	119030164	119030635	ENSMUSG00000025577	Cbx2	+	protein_coding	3'UTR
11	119278344	119278543	ENSMUSG00000025579	Gaa	+	protein_coding	Intron
11	119424170	119424369	ENSMUSG00000070327	Rnf213	+	protein_coding	CDS
11	119435088	119435287	ENSMUSG00000070327	Rnf213	+	protein_coding	Intron
11	119442047	119442246	ENSMUSG00000070327	Rnf213	+	protein_coding	CDS
11	119442401	119442600	ENSMUSG00000070327	Rnf213	+	protein_coding	CDS
11	119449330	119449529	ENSMUSG00000070327	Rnf213	+	protein_coding	Intron
11	119482474	119482673	ENSMUSG00000070327	Rnf213	+	protein_coding	Intron
11	119486181	119486380	ENSMUSG00000070327	Rnf213	+	protein_coding	3'UTR
11	119603721	119603920	ENSMUSG00000025583	Rptor	+	protein_coding	CDS
11	119782706	119782905	ENSMUSG00000025583	Rptor	+	protein_coding	Intron
11	119996585	119996784	ENSMUSG00000025372	Baiap2	+	protein_coding	CDS
11	120006479	120006678	ENSMUSG00000025372	Baiap2	+	protein_coding	3'UTR
11	120091646	120091845	ENSMUSG00000025377	Tepsin	-	protein_coding	CDS
11	120093601	120093800	ENSMUSG00000025377	Tepsin	-	protein_coding	CDS
11	120104843	120105042	ENSMUSG00000061306	Slc38a10	-	protein_coding	3'UTR
11	120109260	120109459	ENSMUSG00000061306	Slc38a10	-	protein_coding	Intron
11	120137739	120137938	ENSMUSG00000061306	Slc38a10	-	protein_coding	Intron
11	120147596	120147795	ENSMUSG00000061306	Slc38a10	-	protein_coding	Intron
11	120150825	120151024	ENSMUSG00000085636	Gm11769	+	processed_transcript	Exon
11	120291779	120291978	ENSMUSG00000039741	Bahcc1	+	protein_coding	3'UTR
11	120380852	120381067	ENSMUSG00000039703	Nploc4	-	protein_coding	3'UTR
11	120572537	120572736	ENSMUSG00000025130	P4hb	-	protein_coding	Intron
11	120578557	120578865	ENSMUSG00000025132	Arhgdia	-	protein_coding	3'UTR
11	120598617	120598816	ENSMUSG00000025135	Anapc11	+	protein_coding	5'UTR
11	120615662	120615861	ENSMUSG00000025137	Pcyt2	-	protein_coding	Intron
11	120621822	120622021	ENSMUSG00000025138	Sirt7	-	retained_intron	Intron
11	120703625	120703824	ENSMUSG00000025142	Aspscr1	+	protein_coding	Intron
11	120713543	120713742	ENSMUSG00000025144	Cenpx	-	protein_coding	Intron
11	120722022	120722221	ENSMUSG00000018012	Rac3	+	protein_coding	Intron
11	120788493	120788692	ENSMUSG00000025156	Gps1	+	nonsense_mediated_decay	Exon
11	120789355	120789554	ENSMUSG00000025155	Dus1l	-	protein_coding	CDS
11	120796181	120796380	ENSMUSG00000025155	Dus1l	-	protein_coding	5'UTR
11	120807292	120807491	ENSMUSG00000025153	Fasn	-	protein_coding	3'UTR
11	120810783	120811110	ENSMUSG00000025153	Fasn	-	protein_coding	CDS
11	120818996	120819195	ENSMUSG00000025153	Fasn	-	protein_coding	CDS
11	120820831	120821030	ENSMUSG00000025153	Fasn	-	protein_coding	CDS
11	120967874	120968083	ENSMUSG00000025162	Csnk1d	-	protein_coding	Intron
11	120983047	120983246	ENSMUSG00000025162	Csnk1d	-	protein_coding	Intron
11	121147552	121147751	ENSMUSG00000039329	Tex19.1	+	protein_coding	CDS
11	121204374	121204583	ENSMUSG00000039307	Hexdc	+	protein_coding	5'UTR
11	121219880	121220079	ENSMUSG00000039307	Hexdc	+	protein_coding	Intron
11	121280220	121280419	ENSMUSG00000039275	Foxk2	+	protein_coding	Intron
11	121297078	121297288	ENSMUSG00000039275	Foxk2	+	protein_coding	Intron
11	121298683	121298882	ENSMUSG00000039275	Foxk2	+	protein_coding	CDS
11	121301748	121301947	ENSMUSG00000039275	Foxk2	+	protein_coding	Intron
11	121307547	121308048	ENSMUSG00000039275	Foxk2	+	protein_coding	3'UTR
11	121309357	121309700	ENSMUSG00000039275	Foxk2	+	protein_coding	3'UTR
11	121452202	121452401	ENSMUSG00000039230	Tbcd	+	protein_coding	Intron
12	3309610	3309809	ENSMUSG00000020671	Rab10	-	protein_coding	5'UTR
12	3631598	3631797	ENSMUSG00000071454	Dtnb	+	protein_coding	Intron
12	3909347	3909546	ENSMUSG00000020661	Dnmt3a	+	protein_coding	3'UTR
12	3910525	3910724	ENSMUSG00000020661	Dnmt3a	+	protein_coding	3'UTR
12	3965291	3965691	ENSMUSG00000020658	Efr3b	-	protein_coding	3'UTR
12	3966236	3966435	ENSMUSG00000020658	Efr3b	-	protein_coding	3'UTR
12	3975127	3975326	ENSMUSG00000020658	Efr3b	-	protein_coding	Intron
12	4215076	4215275	ENSMUSG00000020652	Cenpo	-	protein_coding	Intron
12	4216574	4216773	ENSMUSG00000020652	Cenpo	-	protein_coding	CDS
12	4270587	4270786	ENSMUSG00000020647	Ncoa1	-	nonsense_mediated_decay	Intron
12	4295099	4295350	ENSMUSG00000020647	Ncoa1	-	nonsense_mediated_decay	Exon
12	4677364	4677563	ENSMUSG00000020640	Itsn2	+	protein_coding	Intron
12	4701353	4701552	ENSMUSG00000020640	Itsn2	+	protein_coding	Intron
12	4917410	4917619	ENSMUSG00000052812	Atad2b	+	protein_coding	5'UTR
12	4973976	4974175	ENSMUSG00000052812	Atad2b	+	protein_coding	CDS
12	7591120	7591319	ENSMUSG00000112323	Gm32828	-	lincRNA	Intron
12	8321662	8321861	ENSMUSG00000020605	Hs1bp3	+	protein_coding	Intron
12	8343011	8343253	ENSMUSG00000020605	Hs1bp3	+	protein_coding	3'UTR
12	8749759	8749958	ENSMUSG00000020594	Pum2	+	nonsense_mediated_decay	Exon
12	8791978	8792177	ENSMUSG00000020592	Sdc1	+	protein_coding	3'UTR
12	8875801	8876000	ENSMUSG00000042976	9930038B18Rik	-	lincRNA	Exon
12	11342278	11342477	ENSMUSG00000054459	Vsnl1	-	protein_coding	Intron
12	11881485	11881684	ENSMUSG00000113275	Tubb2a-ps2	-	processed_pseudogene	Exon
12	13269272	13269471	ENSMUSG00000020576	Nbas	+	protein_coding	Intron
12	13513472	13513671	ENSMUSG00000020576	Nbas	+	protein_coding	CDS
12	13788743	13788942	ENSMUSG00000113863	Gm7126	-	processed_pseudogene	Exon
12	17074221	17074420	ENSMUSG00000113447	Gm48538	+	lincRNA	Exon
12	19560643	19560842	ENSMUSG00000113300	Gm49371	+	lincRNA	Intron
12	21230944	21231143	ENSMUSG00000052632	Asap2	+	protein_coding	Intron
12	21249320	21249519	ENSMUSG00000052632	Asap2	+	protein_coding	Intron
12	21286362	21286561	ENSMUSG00000054309	Cpsf3	+	protein_coding	5'UTR
12	21328876	21329075	ENSMUSG00000052593	Adam17	-	protein_coding	Intron
12	21340026	21340225	ENSMUSG00000052593	Adam17	-	protein_coding	Intron
12	24572317	24572516	ENSMUSG00000020656	Grhl1	+	protein_coding	5'UTR
12	24581535	24581734	ENSMUSG00000020656	Grhl1	+	protein_coding	CDS
12	24616180	24616415	ENSMUSG00000020656	Grhl1	+	protein_coding	3'UTR
12	24616780	24616979	ENSMUSG00000020656	Grhl1	+	protein_coding	3'UTR
12	24660403	24660755	ENSMUSG00000020653	Klf11	+	protein_coding	3'UTR
12	24882284	24882483	ENSMUSG00000020646	Mboat2	+	protein_coding	Intron
12	24992213	24992412	ENSMUSG00000036333	Kidins220	+	protein_coding	Intron
12	24999340	24999539	ENSMUSG00000036333	Kidins220	+	protein_coding	Intron
12	25003113	25003312	ENSMUSG00000036333	Kidins220	+	protein_coding	Intron
12	25189455	25189654	ENSMUSG00000114033	Gm47705	+	lincRNA	Exon
12	25420662	25420861	ENSMUSG00000113669	Gm36723	+	lincRNA	Intron
12	26469391	26469590	ENSMUSG00000020638	Cmpk2	+	protein_coding	CDS
12	28254584	28254783	ENSMUSG00000113235	Gm47872	-	lincRNA	Intron
12	28315884	28316083	ENSMUSG00000113235	Gm47872	-	lincRNA	Intron
12	28324470	28324669	ENSMUSG00000113235	Gm47872	-	lincRNA	Intron
12	28635698	28635900	ENSMUSG00000061477	Rps7	-	protein_coding	Intron
12	28659244	28659443	ENSMUSG00000020630	Rnaseh1	+	protein_coding	3'UTR
12	28867058	28867257	ENSMUSG00000036613	Eipr1	+	nonsense_mediated_decay	Exon
12	31074067	31074427	ENSMUSG00000036136	Fam110c	+	protein_coding	CDS
12	31288047	31288246	ENSMUSG00000002900	Lamb1	+	protein_coding	Intron
12	31301071	31301315	ENSMUSG00000002900	Lamb1	+	protein_coding	CDS
12	32060927	32061126	ENSMUSG00000002997	Prkar2b	-	protein_coding	CDS
12	34528124	34528323	ENSMUSG00000004698	Hdac9	-	nonsense_mediated_decay	Intron
12	35078922	35079121	ENSMUSG00000020590	Snx13	+	protein_coding	Intron
12	35133345	35133544	ENSMUSG00000020590	Snx13	+	protein_coding	Intron
12	35144588	35144787	ENSMUSG00000020590	Snx13	+	protein_coding	3'UTR
12	35498060	35498259	ENSMUSG00000019256	Ahr	-	protein_coding	3'UTR
12	36025516	36025715	ENSMUSG00000020577	Tspan13	-	protein_coding	Intron
12	36090342	36090743	ENSMUSG00000059301	Gm5434	+	transcribed_processed_pseudogene	Exon
12	40060974	40061173	ENSMUSG00000002565	Scin	-	protein_coding	Intron
12	40322387	40322586	ENSMUSG00000055917	Zfp277	-	protein_coding	Intron
12	44283499	44283709	ENSMUSG00000036257	Pnpla8	+	protein_coding	CDS
12	50419654	50419853	ENSMUSG00000002688	Prkd1	-	protein_coding	Intron
12	51034924	51035123	ENSMUSG00000111986	1700008C04Rik	+	lincRNA	Intron
12	51750170	51750369	ENSMUSG00000035247	Hectd1	-	protein_coding	Intron
12	51884234	51884433	ENSMUSG00000035181	Heatr5a	-	protein_coding	CDS
12	51891248	51891447	ENSMUSG00000035181	Heatr5a	-	protein_coding	CDS
12	52006183	52006501	ENSMUSG00000020956	Dtd2	-	protein_coding	Intron
12	52198844	52199043	ENSMUSG00000035142	Nubpl	+	protein_coding	Intron
12	53520717	53520916	ENSMUSG00000021010	Npas3	+	protein_coding	Intron
12	54746703	54746914	ENSMUSG00000005656	Snx6	-	protein_coding	3'UTR
12	54862688	54862887	ENSMUSG00000113209	1700081N11Rik	+	bidirectional_promoter_lncRNA	Exon
12	54923187	54923386	ENSMUSG00000035021	Baz1a	-	protein_coding	Intron
12	56591530	56591729	ENSMUSG00000092515	C87198	+	lincRNA	Exon
12	57580321	57580520	ENSMUSG00000046782	Ttc6	+	protein_coding	Intron
12	57656751	57656950	ENSMUSG00000046782	Ttc6	+	protein_coding	Intron
12	58959683	58959882	ENSMUSG00000020986	Sec23a	-	protein_coding	3'UTR
12	58982439	58982638	ENSMUSG00000020986	Sec23a	-	protein_coding	Intron
12	59001620	59001996	ENSMUSG00000020986	Sec23a	-	protein_coding	Intron
12	59131481	59131680	ENSMUSG00000021000	Mia2	+	protein_coding	Intron
12	59200816	59201015	ENSMUSG00000035329	Fbxo33	-	protein_coding	3'UTR
12	59219059	59219258	ENSMUSG00000035329	Fbxo33	-	protein_coding	CDS
12	64942312	64942511	ENSMUSG00000020948	Klhl28	-	protein_coding	3'UTR
12	64965362	64965588	ENSMUSG00000020948	Klhl28	-	protein_coding	5'UTR
12	65036519	65036718	ENSMUSG00000035597	Prpf39	+	nonsense_mediated_decay	Intron
12	65075600	65075799	ENSMUSG00000114157	Gm47870	-	TEC	Exon
12	67658912	67659115	ENSMUSG00000113657	Gm17821	-	processed_pseudogene	Exon
12	67666005	67666204	ENSMUSG00000113657	Gm17821	-	processed_pseudogene	Intron
12	67668438	67668637	ENSMUSG00000113657	Gm17821	-	processed_pseudogene	Exon
12	69183808	69184007	ENSMUSG00000049751	Rpl36al	-	protein_coding	5'UTR
12	69269857	69270056	ENSMUSG00000085539	Gm15561	-	antisense	Intron
12	69310566	69311014	ENSMUSG00000020982	Nemf	-	protein_coding	3'UTR
12	69830234	69830433	ENSMUSG00000034761	Map4k5	-	protein_coding	Intron
12	69933308	69933507	ENSMUSG00000021066	Atl1	+	protein_coding	Intron
12	69969013	69969212	ENSMUSG00000021067	Sav1	-	protein_coding	CDS
12	70031493	70031692	ENSMUSG00000021068	Nin	-	nonsense_mediated_decay	Intron
12	70034964	70035163	ENSMUSG00000021068	Nin	-	nonsense_mediated_decay	Intron
12	70040659	70040858	ENSMUSG00000021068	Nin	-	nonsense_mediated_decay	Exon
12	70467288	70467487	ENSMUSG00000021072	Tmx1	+	protein_coding	3'UTR
12	71137297	71137496	ENSMUSG00000034601	2700049A03Rik	+	protein_coding	5'UTR
12	71138025	71138224	ENSMUSG00000034601	2700049A03Rik	+	protein_coding	Intron
12	71991858	71992057	ENSMUSG00000034574	Daam1	+	protein_coding	3'UTR
12	72567117	72567316	ENSMUSG00000034501	Pcnx4	+	protein_coding	CDS
12	73272454	73272653	ENSMUSG00000021103	Mnat1	+	protein_coding	3'UTR
12	74235097	74235296	ENSMUSG00000044912	Syt16	+	nonsense_mediated_decay	Exon
12	74897466	74897665	ENSMUSG00000034402	Kcnh5	-	protein_coding	CDS
12	74961523	74961722	ENSMUSG00000034402	Kcnh5	-	protein_coding	Intron
12	75915308	75915507	ENSMUSG00000063450	Syne2	+	protein_coding	Intron
12	75921243	75921442	ENSMUSG00000063450	Syne2	+	protein_coding	Intron
12	75930575	75930953	ENSMUSG00000063450	Syne2	+	protein_coding	CDS
12	75967715	75967930	ENSMUSG00000063450	Syne2	+	protein_coding	Intron
12	75973452	75973651	ENSMUSG00000063450	Syne2	+	protein_coding	Intron
12	76025617	76025887	ENSMUSG00000063450	Syne2	+	protein_coding	Intron
12	76028073	76028272	ENSMUSG00000063450	Syne2	+	protein_coding	Intron
12	76054865	76055125	ENSMUSG00000063450	Syne2	+	protein_coding	Intron
12	76099315	76099683	ENSMUSG00000063450	Syne2	+	protein_coding	CDS
12	76103057	76103256	ENSMUSG00000063450	Syne2	+	protein_coding	Intron
12	76125154	76125353	ENSMUSG00000021055	Esr2	-	protein_coding	Intron
12	76289699	76290035	ENSMUSG00000021048	Mthfd1	+	protein_coding	Intron
12	76314496	76314695	ENSMUSG00000021048	Mthfd1	+	protein_coding	Intron
12	76533376	76533890	ENSMUSG00000052609	Plekhg3	+	protein_coding	5'UTR
12	76560220	76560419	ENSMUSG00000052609	Plekhg3	+	protein_coding	CDS
12	76578228	76578427	ENSMUSG00000052609	Plekhg3	+	protein_coding	CDS
12	76907040	76907239	ENSMUSG00000033373	Fntb	+	protein_coding	Intron
12	76937348	76937603	ENSMUSG00000059436	Max	-	protein_coding	3'UTR
12	76940443	76940642	ENSMUSG00000112008	Gm47218	-	TEC	Exon
12	76953904	76954103	ENSMUSG00000059436	Max	-	protein_coding	Intron
12	78350896	78351142	ENSMUSG00000047454	Gphn	+	protein_coding	Intron
12	78399451	78399650	ENSMUSG00000112090	Gm48231	+	TEC	Exon
12	78861288	78861491	ENSMUSG00000021114	Atp6v1d	-	protein_coding	Intron
12	79182497	79182737	ENSMUSG00000066441	Rdh11	-	protein_coding	Intron
12	79184981	79185200	ENSMUSG00000066441	Rdh11	-	protein_coding	Intron
12	79274656	79274864	ENSMUSG00000066440	Zfyve26	-	protein_coding	Intron
12	79279908	79280107	ENSMUSG00000066440	Zfyve26	-	protein_coding	Intron
12	79280554	79280753	ENSMUSG00000066440	Zfyve26	-	protein_coding	CDS
12	79288483	79288682	ENSMUSG00000066440	Zfyve26	-	protein_coding	Intron
12	80108906	80109105	ENSMUSG00000021127	Zfp36l1	-	protein_coding	CDS
12	80109718	80109917	ENSMUSG00000097417	Gm26669	+	lincRNA	Intron
12	80112773	80112972	ENSMUSG00000097417	Gm26669	+	lincRNA	Exon
12	80171566	80171809	ENSMUSG00000015143	Actn1	-	protein_coding	Intron
12	80209173	80209372	ENSMUSG00000112852	Gm47767	+	antisense	Exon
12	80259837	80260036	ENSMUSG00000112336	Gm47766	+	antisense	Intron
12	80260197	80260396	ENSMUSG00000112336	Gm47766	+	antisense	Exon
12	80336830	80337029	ENSMUSG00000049106	Dcaf5	-	protein_coding	3'UTR
12	80376487	80376686	ENSMUSG00000049106	Dcaf5	-	protein_coding	CDS
12	80398615	80398814	ENSMUSG00000049106	Dcaf5	-	protein_coding	Intron
12	80436131	80436330	ENSMUSG00000049106	Dcaf5	-	protein_coding	CDS
12	80496968	80497167	ENSMUSG00000032705	Exd2	+	protein_coding	3'UTR
12	80497474	80497673	ENSMUSG00000032705	Exd2	+	protein_coding	3'UTR
12	80580083	80580282	ENSMUSG00000021130	Galnt16	+	protein_coding	Intron
12	80868534	80868733	ENSMUSG00000021133	Susd6	+	protein_coding	Intron
12	80949728	80949927	ENSMUSG00000021134	Srsf5	+	protein_coding	CDS
12	81484675	81484874	ENSMUSG00000091803	Cox16	-	protein_coding	Intron
12	81589527	81589726	ENSMUSG00000090244	Gm16572	+	antisense	Exon
12	81724632	81724831	ENSMUSG00000042724	Map3k9	-	protein_coding	CDS
12	81827799	81827998	ENSMUSG00000113950	Gm47080	+	lincRNA	Exon
12	81918062	81918458	ENSMUSG00000021140	Pcnx	+	protein_coding	CDS
12	81967079	81967278	ENSMUSG00000021140	Pcnx	+	protein_coding	Intron
12	81980888	81981166	ENSMUSG00000021140	Pcnx	+	protein_coding	Intron
12	82341131	82341455	ENSMUSG00000042700	Sipa1l1	+	protein_coding	CDS
12	82341875	82342074	ENSMUSG00000042700	Sipa1l1	+	protein_coding	CDS
12	82363670	82363869	ENSMUSG00000042700	Sipa1l1	+	protein_coding	Intron
12	82449388	82449587	ENSMUSG00000042700	Sipa1l1	+	protein_coding	Intron
12	83373178	83373377	ENSMUSG00000021221	Dpf3	-	protein_coding	Intron
12	83395273	83395472	ENSMUSG00000021221	Dpf3	-	protein_coding	Intron
12	83403858	83404057	ENSMUSG00000021221	Dpf3	-	protein_coding	Intron
12	83541450	83541649	ENSMUSG00000021222	Dcaf4	+	protein_coding	CDS
12	83552303	83552502	ENSMUSG00000042628	Zfyve1	-	protein_coding	CDS
12	83728779	83728978	ENSMUSG00000019969	Psen1	+	protein_coding	Intron
12	83951153	83951512	ENSMUSG00000046791	Riox1	+	protein_coding	CDS
12	84359308	84359507	ENSMUSG00000021234	Fam161b	-	protein_coding	Intron
12	84530131	84530652	ENSMUSG00000085793	Lin52	+	protein_coding	3'UTR
12	84594099	84594298	ENSMUSG00000021239	Vsx2	+	protein_coding	3'UTR
12	84617160	84617359	ENSMUSG00000021240	Abcd4	-	nonsense_mediated_decay	Intron
12	84756619	84756818	ENSMUSG00000021242	Npc2	-	protein_coding	3'UTR
12	84951162	84951361	ENSMUSG00000042350	Arel1	-	protein_coding	5'UTR
12	85131023	85131222	ENSMUSG00000004789	Dlst	+	nonsense_mediated_decay	Intron
12	86085102	86085301	ENSMUSG00000007867	Ift43	+	processed_transcript	Intron
12	86241889	86242097	ENSMUSG00000021254	Gpatch2l	+	protein_coding	Intron
12	86505879	86506078	ENSMUSG00000021255	Esrrb	+	protein_coding	Intron
12	87199919	87200118	ENSMUSG00000090812	Samd15	+	processed_transcript	Intron
12	87245947	87246146	ENSMUSG00000021038	Vipas39	-	protein_coding	Intron
12	87461298	87461497	ENSMUSG00000021039	Snw1	-	protein_coding	Intron
12	88284637	88284836	ENSMUSG00000094635	Gm7104	-	processed_pseudogene	Exon
12	88285341	88285540	ENSMUSG00000094635	Gm7104	-	processed_pseudogene	Exon
12	89292179	89292378	ENSMUSG00000066392	Nrxn3	+	nonsense_mediated_decay	Intron
12	89749538	89749737	ENSMUSG00000066392	Nrxn3	+	nonsense_mediated_decay	Intron
12	91558718	91558948	ENSMUSG00000020962	Gtf2a1	-	protein_coding	3'UTR
12	91567988	91568187	ENSMUSG00000020962	Gtf2a1	-	protein_coding	Intron
12	91572417	91572616	ENSMUSG00000020962	Gtf2a1	-	protein_coding	Intron
12	91809074	91809273	ENSMUSG00000020964	Sel1l	-	protein_coding	3'UTR
12	91818085	91818284	ENSMUSG00000020964	Sel1l	-	protein_coding	Intron
12	91825166	91825365	ENSMUSG00000020964	Sel1l	-	protein_coding	Intron
12	98677465	98677664	ENSMUSG00000021009	Ptpn21	-	protein_coding	3'UTR
12	98709339	98709538	ENSMUSG00000021009	Ptpn21	-	protein_coding	Intron
12	98733762	98733961	ENSMUSG00000021009	Ptpn21	-	protein_coding	Intron
12	99195487	99195719	ENSMUSG00000033713	Foxn3	-	protein_coding	3'UTR
12	99209323	99209522	ENSMUSG00000033713	Foxn3	-	protein_coding	Intron
12	99265771	99265970	ENSMUSG00000033713	Foxn3	-	protein_coding	Intron
12	99307398	99307597	ENSMUSG00000033713	Foxn3	-	protein_coding	Intron
12	99332580	99332893	ENSMUSG00000033713	Foxn3	-	protein_coding	Intron
12	99354189	99354388	ENSMUSG00000033731	3300002A11Rik	+	antisense	Intron
12	99910351	99910550	ENSMUSG00000021177	Tdp1	+	protein_coding	Intron
12	100001496	100001695	ENSMUSG00000045404	Kcnk13	+	protein_coding	Intron
12	100061211	100061410	ENSMUSG00000045404	Kcnk13	+	protein_coding	CDS
12	100086691	100086890	ENSMUSG00000113268	4930477G07Rik	-	lincRNA	Intron
12	100117585	100117784	ENSMUSG00000021178	Psmc1	+	protein_coding	Intron
12	100199529	100199734	ENSMUSG00000001175	Calm1	+	protein_coding	5'UTR
12	100206860	100207101	ENSMUSG00000001175	Calm1	+	protein_coding	3'UTR
12	100301407	100301718	ENSMUSG00000033530	Ttc7b	-	protein_coding	CDS
12	100964211	100964410	ENSMUSG00000021182	Ccdc88c	-	protein_coding	Intron
12	101846420	101846619	ENSMUSG00000021188	Trip11	-	protein_coding	Intron
12	101976883	101977082	ENSMUSG00000041781	Cpsf2	+	protein_coding	Intron
12	102005883	102006082	ENSMUSG00000041781	Cpsf2	+	protein_coding	3'UTR
12	102374641	102374840	ENSMUSG00000044456	Rin3	+	protein_coding	Intron
12	102383707	102383906	ENSMUSG00000044456	Rin3	+	protein_coding	Intron
12	102423534	102423733	ENSMUSG00000021190	Lgmn	-	protein_coding	CDS
12	102455858	102456057	ENSMUSG00000113265	Gm30198	+	lincRNA	Intron
12	102557372	102557571	ENSMUSG00000021194	Chga	+	protein_coding	Intron
12	102564686	102564885	ENSMUSG00000021194	Chga	+	protein_coding	3'UTR
12	102623122	102623321	ENSMUSG00000057963	Itpk1	-	protein_coding	Intron
12	102660334	102660537	ENSMUSG00000057963	Itpk1	-	protein_coding	Intron
12	102703463	102703662	ENSMUSG00000057963	Itpk1	-	protein_coding	Intron
12	102775811	102776123	ENSMUSG00000041712	Ubr7	+	protein_coding	3'UTR
12	103405019	103405218	ENSMUSG00000021203	Otub2	+	protein_coding	3'UTR
12	104687673	104687872	ENSMUSG00000041415	Dicer1	-	protein_coding	3'UTR
12	104712805	104713046	ENSMUSG00000041415	Dicer1	-	protein_coding	Intron
12	104935164	104935363	ENSMUSG00000054150	Syne3	-	protein_coding	Intron
12	104944889	104945088	ENSMUSG00000054150	Syne3	-	protein_coding	Intron
12	104954014	104954213	ENSMUSG00000054150	Syne3	-	protein_coding	Intron
12	104967734	104968110	ENSMUSG00000054150	Syne3	-	protein_coding	CDS
12	105032849	105033048	ENSMUSG00000021102	Glrx5	+	protein_coding	CDS
12	105147019	105147218	ENSMUSG00000060863	Tcl1b2	+	protein_coding	Intron
12	105154810	105155049	ENSMUSG00000060863	Tcl1b2	+	protein_coding	3'UTR
12	105164530	105164742	ENSMUSG00000066359	Tcl1b1	+	protein_coding	Intron
12	105166263	105166552	ENSMUSG00000066359	Tcl1b1	+	protein_coding	3'UTR
12	105178258	105178457	ENSMUSG00000000701	Tcl1b5	+	protein_coding	Intron
12	105179041	105179240	ENSMUSG00000000701	Tcl1b5	+	protein_coding	Intron
12	105193544	105193743	ENSMUSG00000068940	Tcl1b3	+	protein_coding	Intron
12	105195196	105195596	ENSMUSG00000068940	Tcl1b3	+	protein_coding	3'UTR
12	105641017	105641216	ENSMUSG00000041341	Atg2b	-	protein_coding	Intron
12	105648811	105649010	ENSMUSG00000041341	Atg2b	-	protein_coding	Intron
12	106094826	106095220	ENSMUSG00000113390	Gm32635	-	lincRNA	Exon
12	108111985	108112184	ENSMUSG00000056770	Setd3	-	protein_coding	Intron
12	108201471	108201670	ENSMUSG00000021258	Ccnk	+	protein_coding	Intron
12	108203030	108203229	ENSMUSG00000021258	Ccnk	+	protein_coding	3'UTR
12	108648413	108648626	ENSMUSG00000021262	Evl	+	protein_coding	Intron
12	108826461	108826660	ENSMUSG00000021265	Slc25a29	-	protein_coding	3'UTR
12	108862670	108862869	ENSMUSG00000021266	Wars	-	protein_coding	Intron
12	110277465	110277664	ENSMUSG00000113581	Dio3os	-	bidirectional_promoter_lncRNA	Exon
12	110485097	110485296	ENSMUSG00000113585	Gm19605	-	antisense	Intron
12	110570800	110570999	ENSMUSG00000017843	Ppp2r5c	+	protein_coding	Intron
12	110631668	110631867	ENSMUSG00000018707	Dync1h1	+	protein_coding	CDS
12	110632819	110633018	ENSMUSG00000018707	Dync1h1	+	protein_coding	CDS
12	110807861	110808060	ENSMUSG00000056458	Mok	-	protein_coding	3'UTR
12	110850285	110850574	ENSMUSG00000021271	Zfp839	+	protein_coding	CDS
12	110873868	110874067	ENSMUSG00000021276	Cinp	-	protein_coding	CDS
12	111262763	111262962	ENSMUSG00000021277	Traf3	+	protein_coding	3'UTR
12	111304777	111305077	ENSMUSG00000021279	Cdc42bpb	-	protein_coding	Intron
12	111307581	111307791	ENSMUSG00000021279	Cdc42bpb	-	protein_coding	Intron
12	111320822	111321081	ENSMUSG00000021279	Cdc42bpb	-	protein_coding	Intron
12	111335922	111336121	ENSMUSG00000021279	Cdc42bpb	-	protein_coding	Intron
12	111639938	111640199	ENSMUSG00000007411	Mark3	+	protein_coding	Intron
12	111712846	111713045	ENSMUSG00000049792	Bag5	-	protein_coding	5'UTR
12	111794604	111794803	ENSMUSG00000021288	Klc1	+	protein_coding	Intron
12	111803917	111804116	ENSMUSG00000021287	Xrcc3	-	protein_coding	3'UTR
12	111811872	111812071	ENSMUSG00000021287	Xrcc3	-	protein_coding	Intron
12	111814319	111814573	ENSMUSG00000021286	Zfyve21	+	protein_coding	Intron
12	111821481	111821680	ENSMUSG00000021286	Zfyve21	+	protein_coding	Intron
12	111834634	111834833	ENSMUSG00000021285	Ppp1r13b	-	protein_coding	Intron
12	111993743	111993942	ENSMUSG00000054003	Tdrd9	+	protein_coding	CDS
12	112109691	112110077	ENSMUSG00000037686	Aspg	+	protein_coding	Intron
12	112146847	112147046	ENSMUSG00000021294	Kif26a	+	protein_coding	CDS
12	112622756	112622955	ENSMUSG00000011148	Adssl1	+	protein_coding	Intron
12	112653914	112654113	ENSMUSG00000001729	Akt1	-	protein_coding	3'UTR
12	112724645	112724844	ENSMUSG00000072825	Cep170b	+	protein_coding	CDS
12	112809228	112809427	ENSMUSG00000037594	Clba1	+	protein_coding	5'UTR
12	112821338	112821655	ENSMUSG00000047832	Cdca4	-	protein_coding	CDS
12	112910860	112911059	ENSMUSG00000002799	Jag2	-	protein_coding	Intron
12	112928857	112929148	ENSMUSG00000002799	Jag2	-	protein_coding	CDS
12	112934749	112934948	ENSMUSG00000002804	Nudt14	-	protein_coding	CDS
12	112961035	112961234	ENSMUSG00000011158	Brf1	-	protein_coding	CDS
12	113120261	113120460	ENSMUSG00000021144	Mta1	+	processed_transcript	Intron
12	113156421	113156620	ENSMUSG00000037466	Tedc1	+	nonsense_mediated_decay	Exon
12	113157631	113157868	ENSMUSG00000037466	Tedc1	+	nonsense_mediated_decay	Intron
12	116365690	116365998	ENSMUSG00000021171	Esyt2	+	nonsense_mediated_decay	Exon
12	116414841	116415040	ENSMUSG00000042029	Ncapg2	+	protein_coding	Intron
12	116430189	116430388	ENSMUSG00000042029	Ncapg2	+	protein_coding	Intron
12	116996040	116996239	ENSMUSG00000056553	Ptprn2	+	nonsense_mediated_decay	Intron
12	117688654	117689097	ENSMUSG00000041992	Rapgef5	+	protein_coding	Intron
12	117730593	117730792	ENSMUSG00000041992	Rapgef5	+	protein_coding	CDS
12	117757118	117757317	ENSMUSG00000041992	Rapgef5	+	protein_coding	3'UTR
12	117758223	117758422	ENSMUSG00000041992	Rapgef5	+	protein_coding	3'UTR
12	117868592	117868791	ENSMUSG00000021175	Cdca7l	+	protein_coding	Intron
12	117874703	117874902	ENSMUSG00000021175	Cdca7l	+	protein_coding	CDS
13	3610855	3611054	ENSMUSG00000033799	Fam208b	-	protein_coding	5'UTR
13	3917780	3918010	ENSMUSG00000021215	Net1	-	protein_coding	Intron
13	4601093	4601292	ENSMUSG00000045410	Akr1e1	-	protein_coding	Intron
13	6548160	6548359	ENSMUSG00000021193	Pitrm1	+	protein_coding	Intron
13	8820267	8820493	ENSMUSG00000021147	Wdr37	-	protein_coding	Intron
13	9170950	9171220	ENSMUSG00000033499	Larp4b	+	protein_coding	3'UTR
13	9411561	9411760	ENSMUSG00000048264	Dip2c	+	protein_coding	Intron
13	9614447	9614646	ENSMUSG00000048264	Dip2c	+	protein_coding	Intron
13	12058045	12058244	ENSMUSG00000021313	Ryr2	-	protein_coding	Intron
13	12230824	12231023	ENSMUSG00000021311	Mtr	-	protein_coding	Intron
13	12257959	12258158	ENSMUSG00000021311	Mtr	-	protein_coding	5'UTR
13	12430224	12430423	ENSMUSG00000050244	Heatr1	+	protein_coding	Intron
13	12438629	12438828	ENSMUSG00000050244	Heatr1	+	protein_coding	3'UTR
13	13364973	13365172	ENSMUSG00000021306	Gpr137b	-	nonsense_mediated_decay	Exon
13	13635573	13635772	ENSMUSG00000019726	Lyst	+	protein_coding	CDS
13	13954722	13954921	ENSMUSG00000039242	B3galnt2	+	protein_coding	CDS
13	13998728	13998927	ENSMUSG00000039242	B3galnt2	+	protein_coding	3'UTR
13	14199188	14199387	ENSMUSG00000039219	Arid4b	+	protein_coding	3'UTR
13	14229435	14229652	ENSMUSG00000021301	Hecw1	-	protein_coding	3'UTR
13	14612838	14613049	ENSMUSG00000015672	Mrpl32	-	nonsense_mediated_decay	Exon
13	14616825	14617024	ENSMUSG00000015671	Psma2	+	protein_coding	Intron
13	15411955	15412154	ENSMUSG00000113410	Gm20043	+	lincRNA	Exon
13	16017269	16017468	ENSMUSG00000041324	Inhba	+	protein_coding	CDS
13	17075146	17075345	ENSMUSG00000055137	Sugct	-	protein_coding	Intron
13	17727903	17728102	ENSMUSG00000041297	Cdk13	-	protein_coding	Intron
13	17881527	17881726	ENSMUSG00000008859	Rala	-	protein_coding	3'UTR
13	18864086	18864285	ENSMUSG00000041236	Vps41	+	protein_coding	Intron
13	19370156	19370355	ENSMUSG00000003062	Stard3nl	-	protein_coding	CDS
13	20142738	20142937	ENSMUSG00000041112	Elmo1	+	protein_coding	Intron
13	21180546	21180745	ENSMUSG00000021326	Trim27	+	protein_coding	CDS
13	21717816	21718015	ENSMUSG00000101355	Hist1h3h	+	protein_coding	CDS
13	21735264	21735471	ENSMUSG00000067455	Hist1h4j	+	protein_coding	CDS
13	21750148	21750347	ENSMUSG00000064288	Hist1h4k	-	protein_coding	CDS
13	22042455	22042700	ENSMUSG00000069301	Hist1h2ag	-	protein_coding	CDS
13	23561888	23562386	ENSMUSG00000069273	Hist1h3e	-	protein_coding	CDS
13	23581568	23581767	ENSMUSG00000061482	Hist1h4d	+	protein_coding	CDS
13	23934437	23934799	ENSMUSG00000060081	Hist1h2aa	+	protein_coding	CDS
13	24041494	24041693	ENSMUSG00000021338	Carmil1	-	protein_coding	Intron
13	24098612	24098811	ENSMUSG00000021338	Carmil1	-	protein_coding	Intron
13	24743120	24743319	ENSMUSG00000085861	Armh2	+	protein_coding	Intron
13	24820626	24820849	ENSMUSG00000006717	Acot13	-	protein_coding	CDS
13	25253056	25253255	ENSMUSG00000048978	Nrsn1	-	protein_coding	3'UTR
13	25254859	25255058	ENSMUSG00000048978	Nrsn1	-	protein_coding	Intron
13	29280376	29280623	ENSMUSG00000006191	Cdkal1	-	nonsense_mediated_decay	Intron
13	29290105	29290304	ENSMUSG00000006191	Cdkal1	-	nonsense_mediated_decay	Intron
13	30359737	30359936	ENSMUSG00000049115	Agtr1a	+	protein_coding	Intron
13	30849701	30849900	ENSMUSG00000021357	Exoc2	-	protein_coding	Intron
13	31807197	31807396	ENSMUSG00000050295	Foxc1	+	protein_coding	CDS
13	34074369	34074653	ENSMUSG00000058672	Tubb2a	-	protein_coding	CDS
13	34076371	34076570	ENSMUSG00000058672	Tubb2a	-	protein_coding	Intron
13	35768872	35769071	ENSMUSG00000059288	Cdyl	+	protein_coding	Intron
13	35866671	35866870	ENSMUSG00000059288	Cdyl	+	protein_coding	Intron
13	35872556	35872755	ENSMUSG00000059288	Cdyl	+	protein_coding	CDS
13	36204518	36204717	ENSMUSG00000021420	Fars2	+	nonsense_mediated_decay	Exon
13	36214007	36214206	ENSMUSG00000021420	Fars2	+	nonsense_mediated_decay	Intron
13	36505072	36505271	ENSMUSG00000021420	Fars2	+	nonsense_mediated_decay	Intron
13	36924511	36924710	ENSMUSG00000039109	F13a1	-	protein_coding	Intron
13	37833347	37833546	ENSMUSG00000039087	Rreb1	+	protein_coding	Intron
13	37930001	37930200	ENSMUSG00000039087	Rreb1	+	protein_coding	CDS
13	37931249	37931448	ENSMUSG00000039087	Rreb1	+	protein_coding	CDS
13	38037243	38037453	ENSMUSG00000021428	Riok1	+	nonsense_mediated_decay	Exon
13	38381613	38381812	ENSMUSG00000039004	Bmp6	+	protein_coding	Intron
13	38485034	38485233	ENSMUSG00000039004	Bmp6	+	protein_coding	Intron
13	38500292	38500491	ENSMUSG00000038991	Txndc5	-	protein_coding	3'UTR
13	38530678	38531157	ENSMUSG00000114638	Gm31834	+	antisense	Exon
13	38532711	38532910	ENSMUSG00000114638	Gm31834	+	antisense	Exon
13	38652031	38652230	ENSMUSG00000001707	Eef1e1	-	protein_coding	Intron
13	40719012	40719211	ENSMUSG00000021359	Tfap2a	-	protein_coding	Intron
13	41001356	41001564	ENSMUSG00000038683	Pak1ip1	+	protein_coding	Intron
13	41119974	41120173	ENSMUSG00000038651	Sycp2l	+	protein_coding	Intron
13	41127831	41128030	ENSMUSG00000038651	Sycp2l	+	protein_coding	Intron
13	41164425	41164624	ENSMUSG00000038651	Sycp2l	+	protein_coding	Intron
13	41315664	41315892	ENSMUSG00000021365	Nedd9	-	protein_coding	CDS
13	42181579	42181778	ENSMUSG00000021366	Hivep1	+	protein_coding	CDS
13	43372589	43372788	ENSMUSG00000054021	Sirt5	+	protein_coding	Intron
13	43383945	43384144	ENSMUSG00000054021	Sirt5	+	protein_coding	Intron
13	43543419	43543618	ENSMUSG00000021371	Mcur1	-	protein_coding	Intron
13	43559825	43560183	ENSMUSG00000021371	Mcur1	-	protein_coding	CDS
13	44731303	44731502	ENSMUSG00000038518	Jarid2	+	protein_coding	Intron
13	44754091	44754290	ENSMUSG00000038518	Jarid2	+	protein_coding	Intron
13	44914767	44914966	ENSMUSG00000038518	Jarid2	+	protein_coding	CDS
13	45542638	45542837	ENSMUSG00000000253	Gmpr	+	protein_coding	Intron
13	47043485	47043743	ENSMUSG00000038080	Kdm1b	+	protein_coding	5'UTR
13	47044457	47044656	ENSMUSG00000038080	Kdm1b	+	protein_coding	Intron
13	47051833	47052032	ENSMUSG00000038080	Kdm1b	+	protein_coding	Intron
13	47063112	47063311	ENSMUSG00000038080	Kdm1b	+	protein_coding	Intron
13	47083998	47084318	ENSMUSG00000038080	Kdm1b	+	protein_coding	3'UTR
13	47988379	47988578	ENSMUSG00000047324	4931429P17Rik	-	lincRNA	Intron
13	48401466	48401665	ENSMUSG00000114695	Gm48648	-	lincRNA	Intron
13	48490075	48490274	ENSMUSG00000050954	Zfp169	-	protein_coding	Intron
13	48589041	48589240	ENSMUSG00000038042	Ptpdc1	-	protein_coding	CDS
13	48592373	48592572	ENSMUSG00000038042	Ptpdc1	-	protein_coding	Intron
13	48968230	48968429	ENSMUSG00000097059	Fam120aos	+	lincRNA	Exon
13	49085074	49085359	ENSMUSG00000037989	Wnk2	-	protein_coding	Intron
13	49085856	49086055	ENSMUSG00000037989	Wnk2	-	protein_coding	Intron
13	49088843	49089042	ENSMUSG00000037989	Wnk2	-	protein_coding	Intron
13	49095817	49096016	ENSMUSG00000037989	Wnk2	-	protein_coding	Intron
13	49144224	49144423	ENSMUSG00000037989	Wnk2	-	protein_coding	Intron
13	49194994	49195193	ENSMUSG00000037966	Ninj1	+	protein_coding	Intron
13	49207895	49208094	ENSMUSG00000037960	Card19	-	processed_transcript	Intron
13	49430895	49431347	ENSMUSG00000021385	Ippk	+	nonsense_mediated_decay	Intron
13	49704356	49704557	ENSMUSG00000037851	Iars	+	protein_coding	Intron
13	50435745	50435944	ENSMUSG00000101136	Gm8739	-	antisense	Intron
13	51128952	51129151	ENSMUSG00000021395	Spin1	+	protein_coding	Intron
13	51734323	51734522	ENSMUSG00000021451	Sema4d	-	protein_coding	Intron
13	52839382	52839581	ENSMUSG00000021460	Auh	-	nonsense_mediated_decay	Intron
13	52908566	52908964	ENSMUSG00000021460	Auh	-	nonsense_mediated_decay	Intron
13	52918313	52918512	ENSMUSG00000021460	Auh	-	nonsense_mediated_decay	Intron
13	53367150	53367349	ENSMUSG00000021468	Sptlc1	-	protein_coding	Intron
13	53422234	53422433	ENSMUSG00000107008	Gm2762	+	lincRNA	Intron
13	54380700	54380899	ENSMUSG00000025867	Cplx2	+	protein_coding	3'UTR
13	54383105	54383304	ENSMUSG00000025867	Cplx2	+	protein_coding	3'UTR
13	54460010	54460209	ENSMUSG00000025872	Thoc3	-	protein_coding	CDS
13	54590223	54590422	ENSMUSG00000025868	Higd2a	+	protein_coding	CDS
13	54593732	54593931	ENSMUSG00000047547	Cltb	-	protein_coding	3'UTR
13	54611072	54611309	ENSMUSG00000047547	Cltb	-	protein_coding	CDS
13	54795854	54796053	ENSMUSG00000025875	Tspan17	+	protein_coding	Intron
13	54973284	54973483	ENSMUSG00000025876	Unc5a	+	protein_coding	Intron
13	54996581	54996780	ENSMUSG00000025876	Unc5a	+	protein_coding	Intron
13	55310445	55310724	ENSMUSG00000021488	Nsd1	+	protein_coding	Intron
13	55312125	55312665	ENSMUSG00000021488	Nsd1	+	protein_coding	CDS
13	55316071	55316380	ENSMUSG00000021488	Nsd1	+	protein_coding	3'UTR
13	55352747	55352979	ENSMUSG00000021484	Lman2	-	protein_coding	Intron
13	55405367	55405566	ENSMUSG00000021490	Slc34a1	+	protein_coding	Intron
13	55413565	55413764	ENSMUSG00000021490	Slc34a1	+	protein_coding	3'UTR
13	55471840	55472392	ENSMUSG00000034686	Prr7	+	protein_coding	CDS
13	55498731	55498930	ENSMUSG00000021493	Pdlim7	-	nonsense_mediated_decay	Intron
13	55531459	55531658	ENSMUSG00000021494	Ddx41	-	protein_coding	CDS
13	55570669	55570868	ENSMUSG00000021495	Fam193b	-	protein_coding	5'UTR
13	55605347	55605546	ENSMUSG00000021504	B4galt7	+	protein_coding	Intron
13	55623116	55623388	ENSMUSG00000021501	Caml	+	protein_coding	CDS
13	55654158	55654357	ENSMUSG00000021500	Ddx46	+	protein_coding	Intron
13	55693276	55693475	ENSMUSG00000045767	B230219D22Rik	+	protein_coding	Intron
13	55751793	55751992	ENSMUSG00000021496	Pcbd2	+	protein_coding	Intron
13	55987976	55988175	ENSMUSG00000114493	Gm47071	+	antisense	Intron
13	55993717	55993916	ENSMUSG00000114493	Gm47071	+	antisense	Intron
13	55997432	55997631	ENSMUSG00000114493	Gm47071	+	antisense	Intron
13	56033965	56034164	ENSMUSG00000114493	Gm47071	+	antisense	Intron
13	56067335	56067534	ENSMUSG00000114493	Gm47071	+	antisense	Intron
13	56176706	56176905	ENSMUSG00000049625	Tifab	-	protein_coding	Intron
13	56442802	56443008	ENSMUSG00000021509	Slc25a48	+	protein_coding	Intron
13	56446228	56446427	ENSMUSG00000021509	Slc25a48	+	protein_coding	Intron
13	56451198	56451397	ENSMUSG00000021509	Slc25a48	+	protein_coding	Intron
13	56463687	56463886	ENSMUSG00000021509	Slc25a48	+	protein_coding	Intron
13	56465041	56465240	ENSMUSG00000021509	Slc25a48	+	protein_coding	Intron
13	56810245	56810444	ENSMUSG00000021541	Trpc7	-	nonsense_mediated_decay	Intron
13	57440451	57440696	ENSMUSG00000056222	Spock1	-	protein_coding	Intron
13	58004661	58004860	ENSMUSG00000014164	Klhl3	-	processed_transcript	Exon
13	58180644	58180850	ENSMUSG00000005312	Ubqln1	-	protein_coding	Intron
13	58395034	58395233	ENSMUSG00000021546	Hnrnpk	-	protein_coding	Intron
13	58444006	58444205	ENSMUSG00000114654	Gm47918	+	lincRNA	Intron
13	58754397	58754596	ENSMUSG00000114384	4930455J16Rik	-	lincRNA	Exon
13	59602597	59602796	ENSMUSG00000021555	Naa35	+	protein_coding	Intron
13	59675557	59675756	ENSMUSG00000021556	Golm1	-	protein_coding	Intron
13	59756740	59756939	ENSMUSG00000044792	Isca1	-	processed_transcript	Exon
13	60760864	60761063	ENSMUSG00000021559	Dapk1	+	protein_coding	CDS
13	61543053	61543252	ENSMUSG00000114904	Gm49352	-	protein_coding	Intron
13	62864852	62865051	ENSMUSG00000069805	Fbp1	-	protein_coding	3'UTR
13	63068125	63068324	ENSMUSG00000021458	2010111I01Rik	+	protein_coding	CDS
13	63068719	63068918	ENSMUSG00000021458	2010111I01Rik	+	protein_coding	Intron
13	63369872	63370071	ENSMUSG00000021461	Fancc	-	protein_coding	Intron
13	63431300	63431680	ENSMUSG00000021461	Fancc	-	protein_coding	5'UTR
13	63514093	63514292	ENSMUSG00000021466	Ptch1	-	nonsense_mediated_decay	Intron
13	64152761	64152960	ENSMUSG00000114165	Gm47513	+	TEC	Exon
13	64193478	64193677	ENSMUSG00000033102	Cdc14b	-	protein_coding	Intron
13	64296924	64297123	ENSMUSG00000113816	Gm47003	+	antisense	Exon
13	64437885	64438085	ENSMUSG00000021483	Cdk20	+	nonsense_mediated_decay	Exon
13	65496592	65496791	ENSMUSG00000113955	Gm48168	-	lincRNA	Exon
13	68582377	68582576	ENSMUSG00000021532	Fastkd3	+	nonsense_mediated_decay	Intron
13	69515621	69515820	ENSMUSG00000034575	Tent4a	-	protein_coding	Intron
13	69615497	69615696	ENSMUSG00000021595	Nsun2	+	protein_coding	Intron
13	70605978	70606177	ENSMUSG00000034525	Ice1	-	protein_coding	CDS
13	70636494	70636693	ENSMUSG00000034525	Ice1	-	protein_coding	Intron
13	73475572	73475771	ENSMUSG00000021608	Lpcat1	+	protein_coding	Intron
13	73510120	73510319	ENSMUSG00000021608	Lpcat1	+	protein_coding	Intron
13	73604161	73604360	ENSMUSG00000021610	Clptm1l	+	protein_coding	CDS
13	73606394	73606593	ENSMUSG00000021610	Clptm1l	+	protein_coding	Intron
13	73793999	73794198	ENSMUSG00000017756	Slc12a7	+	protein_coding	CDS
13	73798520	73798719	ENSMUSG00000017756	Slc12a7	+	protein_coding	Intron
13	74159279	74159478	ENSMUSG00000036123	Slc9a3	+	protein_coding	CDS
13	74161806	74162005	ENSMUSG00000036123	Slc9a3	+	protein_coding	Intron
13	74165405	74165604	ENSMUSG00000036123	Slc9a3	+	protein_coding	Intron
13	74165880	74166079	ENSMUSG00000036123	Slc9a3	+	protein_coding	CDS
13	74167634	74167833	ENSMUSG00000036123	Slc9a3	+	protein_coding	3'UTR
13	74331902	74332101	ENSMUSG00000021577	Sdha	-	protein_coding	Intron
13	74337277	74337476	ENSMUSG00000021577	Sdha	-	protein_coding	Intron
13	74343276	74343475	ENSMUSG00000021577	Sdha	-	protein_coding	CDS
13	74344676	74344875	ENSMUSG00000021577	Sdha	-	protein_coding	Intron
13	75841603	75841802	ENSMUSG00000021591	Glrx	+	protein_coding	Intron
13	76175215	76175414	ENSMUSG00000033991	Ttc37	+	protein_coding	CDS
13	78163649	78163848	ENSMUSG00000064138	Fam172a	+	nonsense_mediated_decay	Exon
13	81180520	81180719	ENSMUSG00000069170	Adgrv1	-	protein_coding	Intron
13	81712878	81713077	ENSMUSG00000051098	Mblac2	+	protein_coding	Intron
13	81738582	81738781	ENSMUSG00000051098	Mblac2	+	protein_coding	Intron
13	82121248	82121447	ENSMUSG00000114461	Gm48155	+	lincRNA	Intron
13	82128264	82128463	ENSMUSG00000114461	Gm48155	+	lincRNA	Intron
13	85189439	85189638	ENSMUSG00000021548	Ccnh	+	protein_coding	CDS
13	92258987	92259186	ENSMUSG00000014850	Msh3	-	nonsense_mediated_decay	Intron
13	92263604	92263803	ENSMUSG00000014850	Msh3	-	nonsense_mediated_decay	Intron
13	92268044	92268243	ENSMUSG00000014850	Msh3	-	nonsense_mediated_decay	Intron
13	92342192	92342391	ENSMUSG00000014850	Msh3	-	nonsense_mediated_decay	Exon
13	92611132	92611331	ENSMUSG00000021703	Serinc5	+	protein_coding	5'UTR
13	92775970	92776169	ENSMUSG00000021702	Thbs4	-	protein_coding	Intron
13	93045791	93046031	ENSMUSG00000047419	Cmya5	-	protein_coding	CDS
13	93067675	93067874	ENSMUSG00000047419	Cmya5	-	protein_coding	Intron
13	93715395	93715594	ENSMUSG00000042102	Dmgdh	+	protein_coding	CDS
13	94065221	94065420	ENSMUSG00000045312	Lhfpl2	+	protein_coding	Intron
13	94174127	94174326	ENSMUSG00000045312	Lhfpl2	+	protein_coding	CDS
13	94174632	94174831	ENSMUSG00000045312	Lhfpl2	+	protein_coding	Intron
13	94236297	94236496	ENSMUSG00000021687	Scamp1	-	protein_coding	Intron
13	94814468	94814667	ENSMUSG00000042043	Tbca	+	nonsense_mediated_decay	Intron
13	94997142	94997341	ENSMUSG00000042015	Wdr41	+	protein_coding	Intron
13	95375048	95375315	ENSMUSG00000021681	Aggf1	-	protein_coding	5'UTR
13	95648011	95648210	ENSMUSG00000021676	Iqgap2	-	protein_coding	Intron
13	95721448	95721647	ENSMUSG00000021676	Iqgap2	-	protein_coding	CDS
13	96542743	96542942	ENSMUSG00000021669	Col4a3bp	+	protein_coding	Intron
13	96670701	96670900	ENSMUSG00000021670	Hmgcr	-	protein_coding	Intron
13	96949017	96949216	ENSMUSG00000091387	Gcnt4	+	protein_coding	3'UTR
13	97930821	97931129	ENSMUSG00000021662	Arhgef28	-	protein_coding	CDS
13	97942265	97942468	ENSMUSG00000021662	Arhgef28	-	protein_coding	Intron
13	98247910	98248109	ENSMUSG00000041747	Utp15	-	protein_coding	3'UTR
13	98313038	98313237	ENSMUSG00000021660	Btf3	-	protein_coding	CDS
13	98313451	98313650	ENSMUSG00000021660	Btf3	-	protein_coding	Intron
13	98617313	98617512	ENSMUSG00000114521	Gm48050	-	processed_transcript	Intron
13	98692296	98692628	ENSMUSG00000052485	Tmem171	-	protein_coding	CDS
13	98848981	98849180	ENSMUSG00000009470	Tnpo1	-	protein_coding	Intron
13	98855229	98855527	ENSMUSG00000009470	Tnpo1	-	protein_coding	CDS
13	99429774	99429973	ENSMUSG00000052727	Map1b	-	protein_coding	CDS
13	99431494	99431791	ENSMUSG00000052727	Map1b	-	protein_coding	CDS
13	99435205	99435422	ENSMUSG00000052727	Map1b	-	protein_coding	CDS
13	99516370	99516569	ENSMUSG00000052727	Map1b	-	protein_coding	CDS
13	99521479	99521678	ENSMUSG00000097027	Gm26559	+	bidirectional_promoter_lncRNA	Exon
13	100108060	100108259	ENSMUSG00000097022	BC001981	-	antisense	Exon
13	100611816	100612015	ENSMUSG00000021636	Marveld2	-	protein_coding	CDS
13	100630960	100631159	ENSMUSG00000021635	Rad17	-	nonsense_mediated_decay	Exon
13	100651656	100651855	ENSMUSG00000078941	Ak6	+	protein_coding	Intron
13	100706272	100706471	ENSMUSG00000069089	Cdk7	-	protein_coding	CDS
13	100779919	100780118	ENSMUSG00000041431	Ccnb1	-	protein_coding	Intron
13	100802980	100803179	ENSMUSG00000021629	Slc30a5	-	protein_coding	3'UTR
13	102735402	102735601	ENSMUSG00000034751	Mast4	-	protein_coding	CDS
13	103596395	103596594	ENSMUSG00000114206	Gm30551	-	lincRNA	Intron
13	104178208	104178407	ENSMUSG00000021711	Trappc13	-	protein_coding	5'UTR
13	107769451	107769650	ENSMUSG00000032846	Zswim6	-	processed_transcript	Intron
13	108267317	108267516	ENSMUSG00000021696	Elovl7	+	nonsense_mediated_decay	Intron
13	111487230	111487429	ENSMUSG00000032745	Gpbp1	-	protein_coding	Intron
13	111748581	111748780	ENSMUSG00000021754	Map3k1	-	protein_coding	3'UTR
13	111755739	111756233	ENSMUSG00000021754	Map3k1	-	protein_coding	CDS
13	111759941	111760140	ENSMUSG00000021754	Map3k1	-	protein_coding	CDS
13	112472625	112472824	ENSMUSG00000021756	Il6st	+	nonsense_mediated_decay	Intron
13	112733360	112733559	ENSMUSG00000047789	Slc38a9	+	protein_coding	3'UTR
13	112898668	112898867	ENSMUSG00000016018	Mtrex	-	protein_coding	CDS
13	112988182	112988458	ENSMUSG00000042417	Ccno	+	protein_coding	Intron
13	112989044	112989243	ENSMUSG00000042417	Ccno	+	protein_coding	Intron
13	113603718	113603917	ENSMUSG00000042364	Snx18	-	processed_transcript	Intron
13	113922321	113922520	ENSMUSG00000042348	Arl15	+	nonsense_mediated_decay	Intron
13	114009766	114009965	ENSMUSG00000042348	Arl15	+	nonsense_mediated_decay	Intron
13	118386688	118387145	ENSMUSG00000021731	Mrps30	-	protein_coding	CDS
13	119700590	119700789	ENSMUSG00000093930	Hmgcs1	+	protein_coding	Intron
13	119706408	119706612	ENSMUSG00000093930	Hmgcs1	+	protein_coding	3'UTR
13	119790330	119790529	ENSMUSG00000094870	Zfp131	-	protein_coding	Intron
13	120194553	120195068	ENSMUSG00000114398	Gm20763	+	processed_pseudogene	Exon
14	7884702	7884901	ENSMUSG00000025278	Flnb	+	protein_coding	Intron
14	7896388	7896587	ENSMUSG00000025278	Flnb	+	protein_coding	CDS
14	7905749	7905948	ENSMUSG00000025278	Flnb	+	protein_coding	CDS
14	7909651	7909850	ENSMUSG00000025278	Flnb	+	protein_coding	CDS
14	7942163	7942420	ENSMUSG00000025278	Flnb	+	protein_coding	Intron
14	7948580	7948779	ENSMUSG00000025278	Flnb	+	protein_coding	Intron
14	8155296	8155495	ENSMUSG00000033885	Pxk	+	protein_coding	Intron
14	8349007	8349206	ENSMUSG00000021749	Oit1	-	protein_coding	3'UTR
14	10138594	10138793	ENSMUSG00000060579	Fhit	-	protein_coding	Intron
14	11113297	11113496	ENSMUSG00000060579	Fhit	-	protein_coding	Intron
14	11515052	11515251	ENSMUSG00000114849	Gm48595	-	lincRNA	Intron
14	11553815	11554443	ENSMUSG00000021745	Ptprg	+	nonsense_mediated_decay	Exon
14	11721134	11721333	ENSMUSG00000021745	Ptprg	+	nonsense_mediated_decay	Intron
14	12153753	12153952	ENSMUSG00000021745	Ptprg	+	nonsense_mediated_decay	Exon
14	12154307	12154506	ENSMUSG00000021745	Ptprg	+	nonsense_mediated_decay	Exon
14	13321003	13321202	ENSMUSG00000056296	Synpr	+	processed_transcript	Intron
14	14804139	14804338	ENSMUSG00000042567	Nek10	+	protein_coding	Intron
14	14846665	14846864	ENSMUSG00000042567	Nek10	+	protein_coding	Intron
14	16249317	16249516	ENSMUSG00000021785	Ngly1	+	protein_coding	CDS
14	16365457	16365656	ENSMUSG00000017485	Top2b	+	protein_coding	5'UTR
14	17959196	17959395	ENSMUSG00000021779	Thrb	+	protein_coding	Intron
14	18641769	18641968	ENSMUSG00000058317	Ube2e2	-	protein_coding	Intron
14	19819749	19819991	ENSMUSG00000021807	Rtraf	-	protein_coding	Intron
14	20460240	20460439	ENSMUSG00000021814	Anxa7	-	protein_coding	CDS
14	20474084	20474283	ENSMUSG00000021814	Anxa7	-	protein_coding	Intron
14	20508519	20508718	ENSMUSG00000021816	Ppp3cb	-	protein_coding	Intron
14	20707993	20708228	ENSMUSG00000021819	Zswim8	+	protein_coding	Intron
14	20712323	20712522	ENSMUSG00000021819	Zswim8	+	protein_coding	Intron
14	20737064	20737263	ENSMUSG00000021820	Camk2g	-	protein_coding	Intron
14	20754977	20755176	ENSMUSG00000021820	Camk2g	-	protein_coding	Intron
14	20764710	20764909	ENSMUSG00000021820	Camk2g	-	protein_coding	Intron
14	20765783	20765982	ENSMUSG00000021820	Camk2g	-	protein_coding	Intron
14	21076204	21076403	ENSMUSG00000039197	Adk	+	protein_coding	5'UTR
14	21129574	21129773	ENSMUSG00000039197	Adk	+	protein_coding	Intron
14	21423576	21423775	ENSMUSG00000039197	Adk	+	protein_coding	Intron
14	21628932	21629131	ENSMUSG00000021767	Kat6b	+	protein_coding	Intron
14	21668605	21668804	ENSMUSG00000021767	Kat6b	+	protein_coding	CDS
14	22488792	22488991	ENSMUSG00000063458	Lrmda	+	protein_coding	Intron
14	22922687	22922886	ENSMUSG00000063458	Lrmda	+	protein_coding	Intron
14	23078879	23079078	ENSMUSG00000068680	Gm10248	-	antisense	Intron
14	23093374	23093573	ENSMUSG00000068680	Gm10248	-	antisense	Exon
14	23803046	23803245	ENSMUSG00000063142	Kcnma1	-	protein_coding	CDS
14	24149940	24150140	ENSMUSG00000021782	Dlg5	-	protein_coding	Intron
[truncated: 5,586 more rows]

## Sheet: GV_CCACTC
#Chr	Pos_start	Pos_end	Anno_geneID	Anno_symbol	Strand	Anno_genetype	Anno_region
1	4896614	4896918	ENSMUSG00000033813	Tcea1	+	protein_coding	3'UTR
1	5143768	5143967	ENSMUSG00000033793	Atp6v1h	+	protein_coding	Intron
1	5149996	5150195	ENSMUSG00000033793	Atp6v1h	+	protein_coding	Intron
1	7088906	7089105	ENSMUSG00000051285	Pcmtd1	+	protein_coding	5'UTR
1	9747992	9748191	ENSMUSG00000045210	Vcpip1	-	protein_coding	CDS
1	9888945	9889144	ENSMUSG00000025915	Sgk3	+	nonsense_mediated_decay	Intron
1	10179776	10179975	ENSMUSG00000067851	Arfgef1	-	protein_coding	CDS
1	13565965	13566164	ENSMUSG00000025935	Tram1	-	protein_coding	3'UTR
1	16106143	16106342	ENSMUSG00000025921	Rdh10	+	protein_coding	CDS
1	20811859	20812058	ENSMUSG00000041859	Mcm3	-	protein_coding	Intron
1	20814281	20814480	ENSMUSG00000041859	Mcm3	-	protein_coding	Intron
1	21025184	21025383	ENSMUSG00000041779	Tram2	-	protein_coding	Intron
1	21029740	21029939	ENSMUSG00000041779	Tram2	-	protein_coding	Intron
1	22287066	22287265	ENSMUSG00000041670	Rims1	-	protein_coding	3'UTR
1	22533766	22533965	ENSMUSG00000041670	Rims1	-	protein_coding	Intron
1	30808553	30808752	ENSMUSG00000048874	Phf3	-	protein_coding	Intron
1	30810546	30810745	ENSMUSG00000048874	Phf3	-	protein_coding	Intron
1	30830029	30830291	ENSMUSG00000048874	Phf3	-	protein_coding	CDS
1	30946185	30946384	ENSMUSG00000026064	Ptp4a1	-	protein_coding	5'UTR
1	33734790	33734989	ENSMUSG00000004768	Rab23	+	nonsense_mediated_decay	Intron
1	33739379	33739578	ENSMUSG00000004768	Rab23	+	nonsense_mediated_decay	Exon
1	34165063	34165262	ENSMUSG00000026131	Dst	+	protein_coding	Intron
1	34212449	34212648	ENSMUSG00000026131	Dst	+	protein_coding	Intron
1	34438200	34438399	ENSMUSG00000042111	Ccdc115	-	protein_coding	Intron
1	34439173	34439372	ENSMUSG00000042111	Ccdc115	-	protein_coding	CDS
1	34463474	34463673	ENSMUSG00000026126	Ptpn18	+	protein_coding	Intron
1	34877651	34877850	ENSMUSG00000026123	Plekhb2	+	protein_coding	3'UTR
1	34878692	34878891	ENSMUSG00000026123	Plekhb2	+	protein_coding	3'UTR
1	36068712	36068911	ENSMUSG00000045216	Hs6st1	+	protein_coding	CDS
1	36103615	36103814	ENSMUSG00000045216	Hs6st1	+	protein_coding	CDS
1	36319745	36319944	ENSMUSG00000037447	Arid5a	+	protein_coding	CDS
1	36353992	36354191	ENSMUSG00000010453	Kansl3	-	nonsense_mediated_decay	Intron
1	36367580	36367837	ENSMUSG00000010453	Kansl3	-	nonsense_mediated_decay	Intron
1	36428236	36428435	ENSMUSG00000001143	Lman2l	-	protein_coding	CDS
1	36439436	36439635	ENSMUSG00000001143	Lman2l	-	protein_coding	Intron
1	36444982	36445181	ENSMUSG00000001143	Lman2l	-	protein_coding	CDS
1	36472427	36472626	ENSMUSG00000037408	Cnnm4	+	protein_coding	CDS
1	36550113	36550312	ENSMUSG00000026121	Sema4c	-	protein_coding	CDS
1	36771944	36772143	ENSMUSG00000026117	Zap70	+	protein_coding	Intron
1	36808750	36808949	ENSMUSG00000026116	Tmem131	-	protein_coding	CDS
1	37379996	37380195	ENSMUSG00000026113	Inpp4a	+	protein_coding	Intron
1	37995554	37995800	ENSMUSG00000058407	Txndc9	-	protein_coding	CDS
1	38210184	38210383	ENSMUSG00000037138	Aff3	-	protein_coding	CDS
1	38293065	38293264	ENSMUSG00000037138	Aff3	-	protein_coding	Intron
1	39367937	39368136	ENSMUSG00000073702	Rpl31	+	protein_coding	Intron
1	39372425	39372748	ENSMUSG00000003134	Tbc1d8	-	protein_coding	CDS
1	39381312	39381511	ENSMUSG00000003134	Tbc1d8	-	protein_coding	CDS
1	39405171	39405370	ENSMUSG00000003134	Tbc1d8	-	protein_coding	Intron
1	39478407	39478740	ENSMUSG00000003134	Tbc1d8	-	protein_coding	5'UTR
1	39535995	39536194	ENSMUSG00000003135	Cnot11	+	protein_coding	CDS
1	39647621	39647820	ENSMUSG00000050967	Creg2	-	protein_coding	Intron
1	39983176	39983375	ENSMUSG00000026074	Map4k4	+	protein_coding	Intron
1	43115232	43115647	ENSMUSG00000010290	AI597479	+	protein_coding	3'UTR
1	43750048	43750247	ENSMUSG00000057363	Uxs1	-	protein_coding	3'UTR
1	43933994	43934193	ENSMUSG00000041763	Tpp2	+	protein_coding	CDS
1	46240955	46241154	ENSMUSG00000041144	Dnah7b	+	protein_coding	CDS
1	46661161	46661360	ENSMUSG00000101337	Dnah7c	+	protein_coding	Intron
1	51582134	51582333	ENSMUSG00000099413	Gm17767	-	lincRNA	Intron
1	51860319	51860518	ENSMUSG00000018417	Myo1b	-	protein_coding	Intron
1	52232854	52233053	ENSMUSG00000026103	Gls	-	protein_coding	CDS
1	52480784	52480983	ENSMUSG00000002881	Nab1	-	protein_coding	CDS
1	52645349	52645548	ENSMUSG00000043015	Nemp2	+	nonsense_mediated_decay	Exon
1	52791653	52791852	ENSMUSG00000026102	Inpp1	-	protein_coding	CDS
1	54657447	54657646	ENSMUSG00000052331	Ankrd44	-	protein_coding	Intron
1	54752766	54752972	ENSMUSG00000052331	Ankrd44	-	protein_coding	Intron
1	54766588	54766787	ENSMUSG00000052331	Ankrd44	-	protein_coding	Intron
1	54926086	54926285	ENSMUSG00000052331	Ankrd44	-	protein_coding	5'UTR
1	55011976	55012236	ENSMUSG00000025982	Sf3b1	-	protein_coding	CDS
1	57774870	57775069	ENSMUSG00000038305	Spats2l	+	protein_coding	5'UTR
1	58416950	58417149	ENSMUSG00000026034	Clk1	-	protein_coding	CDS
1	58504711	58504910	ENSMUSG00000026037	Orc2	-	protein_coding	5'UTR
1	58595770	58595969	ENSMUSG00000026032	Ndufb3	+	protein_coding	3'UTR
1	58901441	58901640	ENSMUSG00000026028	Trak2	-	protein_coding	3'UTR
1	58973624	58973823	ENSMUSG00000026027	Stradb	+	nonsense_mediated_decay	Exon
1	59119545	59119744	ENSMUSG00000038079	Tmem237	-	protein_coding	Intron
1	59168199	59168398	ENSMUSG00000101586	Gm29017	+	antisense	Exon
1	59215521	59215720	ENSMUSG00000026024	Als2	-	protein_coding	CDS
1	59385822	59386021	ENSMUSG00000099922	Gm29016	+	lincRNA	Exon
1	59685018	59685218	ENSMUSG00000026020	Nop58	+	protein_coding	5'UTR
1	59851230	59851530	ENSMUSG00000067336	Bmpr2	+	protein_coding	Intron
1	59913462	59913661	ENSMUSG00000041040	Fam117b	+	protein_coding	CDS
1	59982733	59982932	ENSMUSG00000041040	Fam117b	+	protein_coding	3'UTR
1	60013666	60013865	ENSMUSG00000026018	Ica1l	-	protein_coding	Intron
1	60042708	60042973	ENSMUSG00000026018	Ica1l	-	protein_coding	Intron
1	60525889	60526088	ENSMUSG00000026014	Raph1	-	protein_coding	CDS
1	60703917	60704116	ENSMUSG00000101188	Eif4a-ps4	+	processed_pseudogene	Exon
1	63735965	63736164	ENSMUSG00000025962	Fastkd2	+	protein_coding	Intron
1	64100740	64100939	ENSMUSG00000025959	Klf7	-	protein_coding	Intron
1	64101607	64101806	ENSMUSG00000025959	Klf7	-	protein_coding	Intron
1	65017780	65017979	ENSMUSG00000025955	Akr1cl	-	protein_coding	Intron
1	66678211	66678410	ENSMUSG00000055567	Unc80	+	protein_coding	Intron
1	67004591	67004837	ENSMUSG00000026000	Lancl1	-	protein_coding	Intron
1	70796648	70796847	ENSMUSG00000045648	Vwc2l	+	protein_coding	Intron
1	70807882	70808081	ENSMUSG00000045648	Vwc2l	+	protein_coding	Intron
1	71074598	71074797	ENSMUSG00000026196	Bard1	-	protein_coding	CDS
1	71102784	71102983	ENSMUSG00000026196	Bard1	-	protein_coding	5'UTR
1	72162125	72162324	ENSMUSG00000039395	Mreg	-	protein_coding	Intron
1	72297839	72298038	ENSMUSG00000026188	Tmem169	+	protein_coding	CDS
1	74236577	74236776	ENSMUSG00000006304	Arpc2	+	protein_coding	Intron
1	74281905	74282104	ENSMUSG00000006299	Aamp	-	protein_coding	Intron
1	74396196	74396395	ENSMUSG00000026176	Ctdsp1	+	protein_coding	3'UTR
1	74423851	74424091	ENSMUSG00000026175	Vil1	+	protein_coding	CDS
1	74430647	74430861	ENSMUSG00000026175	Vil1	+	protein_coding	Intron
1	74439031	74439390	ENSMUSG00000033364	Usp37	-	protein_coding	3'UTR
1	74522330	74522529	ENSMUSG00000026174	Cnot9	+	protein_coding	Intron
1	74585281	74585480	ENSMUSG00000026135	Zfp142	-	nonsense_mediated_decay	Intron
1	74587618	74587952	ENSMUSG00000026135	Zfp142	-	nonsense_mediated_decay	Intron
1	74611168	74611367	ENSMUSG00000033276	Stk36	+	protein_coding	Intron
1	74611549	74611748	ENSMUSG00000033276	Stk36	+	protein_coding	Intron
1	74622213	74622412	ENSMUSG00000033276	Stk36	+	protein_coding	CDS
1	74623364	74623563	ENSMUSG00000033276	Stk36	+	protein_coding	Intron
1	74634360	74634559	ENSMUSG00000033276	Stk36	+	protein_coding	CDS
1	74679384	74679583	ENSMUSG00000033257	Ttll4	+	protein_coding	CDS
1	74696487	74696686	ENSMUSG00000033257	Ttll4	+	protein_coding	CDS
1	74697622	74697861	ENSMUSG00000033257	Ttll4	+	protein_coding	3'UTR
1	74698421	74698620	ENSMUSG00000033257	Ttll4	+	protein_coding	3'UTR
1	74699026	74699225	ENSMUSG00000033257	Ttll4	+	protein_coding	3'UTR
1	74946241	74946440	ENSMUSG00000006538	Ihh	-	protein_coding	CDS
1	74951151	74951444	ENSMUSG00000006538	Ihh	-	protein_coding	5'UTR
1	75137200	75137399	ENSMUSG00000033159	Cnppd1	-	protein_coding	Intron
1	75137592	75137791	ENSMUSG00000033159	Cnppd1	-	protein_coding	Intron
1	75139204	75139405	ENSMUSG00000033159	Cnppd1	-	protein_coding	Intron
1	75174614	75174813	ENSMUSG00000026198	Abcb6	-	protein_coding	CDS
1	75177566	75178029	ENSMUSG00000099519	Gm29253	-	processed_transcript	Exon
1	75186215	75186696	ENSMUSG00000033124	Atg9a	-	protein_coding	CDS
1	75190210	75190409	ENSMUSG00000033124	Atg9a	-	protein_coding	CDS
1	75215875	75216207	ENSMUSG00000026202	Tuba4a	-	protein_coding	CDS
1	75314991	75315190	ENSMUSG00000026209	Dnpep	-	protein_coding	Intron
1	75509386	75509585	ENSMUSG00000032968	Inha	+	protein_coding	CDS
1	77369005	77369454	ENSMUSG00000026235	Epha4	-	nonsense_mediated_decay	Exon
1	77399594	77399793	ENSMUSG00000026235	Epha4	-	nonsense_mediated_decay	Exon
1	77401058	77401257	ENSMUSG00000026235	Epha4	-	nonsense_mediated_decay	Intron
1	78482162	78482361	ENSMUSG00000026245	Farsb	-	protein_coding	Intron
1	78488599	78488798	ENSMUSG00000026245	Farsb	-	protein_coding	Intron
1	78688373	78688572	ENSMUSG00000032883	Acsl3	+	protein_coding	Intron
1	80293423	80293622	ENSMUSG00000004364	Cul3	-	protein_coding	Intron
1	82370351	82370550	ENSMUSG00000026142	Rhbdd1	+	protein_coding	Intron
1	82839654	82839853	ENSMUSG00000026159	Agfg1	+	protein_coding	CDS
1	83205898	83206097	ENSMUSG00000053161	Daw1	+	nonsense_mediated_decay	Intron
1	84725541	84725740	ENSMUSG00000026219	Trip12	-	protein_coding	Intron
1	84782646	84782845	ENSMUSG00000026219	Trip12	-	protein_coding	Intron
1	85594110	85594325	ENSMUSG00000070034	Sp110	-	protein_coding	Intron
1	86088816	86089015	ENSMUSG00000026229	Psmd1	+	protein_coding	CDS
1	87087528	87087727	ENSMUSG00000026246	Alppl2	-	protein_coding	Intron
1	87224366	87224575	ENSMUSG00000026254	Eif4e2	+	protein_coding	Intron
1	87503228	87503427	ENSMUSG00000026259	Ngef	-	protein_coding	CDS
1	87545759	87545958	ENSMUSG00000026259	Ngef	-	protein_coding	CDS
1	87713274	87713473	ENSMUSG00000026288	Inpp5d	+	protein_coding	Intron
1	87927720	87927919	ENSMUSG00000070738	Dgkd	+	protein_coding	Intron
1	87934118	87934317	ENSMUSG00000070738	Dgkd	+	protein_coding	Intron
1	87936393	87936592	ENSMUSG00000070738	Dgkd	+	protein_coding	Intron
1	87943332	87943531	ENSMUSG00000070738	Dgkd	+	protein_coding	3'UTR
1	88264457	88264656	ENSMUSG00000044783	Hjurp	-	protein_coding	3'UTR
1	89144473	89145043	ENSMUSG00000036206	Sh3bp4	+	protein_coding	CDS
1	89581522	89581721	ENSMUSG00000055013	Agap1	+	protein_coding	Intron
1	89928505	89928757	ENSMUSG00000034486	Gbx2	-	protein_coding	CDS
1	90050847	90051046	ENSMUSG00000026301	Iqca	-	protein_coding	Intron
1	90052251	90052450	ENSMUSG00000026301	Iqca	-	protein_coding	Intron
1	90080669	90080868	ENSMUSG00000026301	Iqca	-	protein_coding	Intron
1	90612461	90612660	ENSMUSG00000034432	Cops8	+	protein_coding	3'UTR
1	90801996	90802335	ENSMUSG00000048126	Col6a3	-	protein_coding	CDS
1	92855956	92856155	ENSMUSG00000034220	Gpc1	+	protein_coding	CDS
1	93259690	93259889	ENSMUSG00000047793	Sned1	+	protein_coding	CDS
1	93304409	93304608	ENSMUSG00000026273	Mterf4	-	protein_coding	Intron
1	93406222	93406421	ENSMUSG00000034088	Hdlbp	-	protein_coding	3'UTR
1	93417101	93417300	ENSMUSG00000034088	Hdlbp	-	protein_coding	CDS
1	93437059	93437258	ENSMUSG00000034088	Hdlbp	-	protein_coding	CDS
1	93440561	93440760	ENSMUSG00000034088	Hdlbp	-	protein_coding	Intron
1	93580525	93580919	ENSMUSG00000034066	Farp2	+	protein_coding	Intron
1	93784865	93785064	ENSMUSG00000026280	Atg4b	+	protein_coding	Intron
1	93786533	93786732	ENSMUSG00000026280	Atg4b	+	protein_coding	Intron
1	93787767	93788190	ENSMUSG00000026280	Atg4b	+	protein_coding	3'UTR
1	93800568	93800801	ENSMUSG00000026281	Dtymk	-	protein_coding	Intron
1	94041023	94041222	ENSMUSG00000026285	Pdcd1	-	protein_coding	Intron
1	97660652	97660851	ENSMUSG00000044768	D1Ertd622e	-	protein_coding	5'UTR
1	105991489	105991715	ENSMUSG00000038866	Zcchc2	+	protein_coding	CDS
1	106956539	106956738	ENSMUSG00000059956	Serpinb12	+	protein_coding	CDS
1	107608459	107608658	ENSMUSG00000026315	Serpinb8	+	protein_coding	3'UTR
1	107693299	107693498	ENSMUSG00000086161	Gm15389	+	lincRNA	Exon
1	118311001	118311200	ENSMUSG00000026374	Tsn	-	protein_coding	5'UTR
1	118521842	118522041	ENSMUSG00000064302	Clasp1	+	protein_coding	Intron
1	118525393	118525592	ENSMUSG00000064302	Clasp1	+	protein_coding	Intron
1	118890162	118890361	ENSMUSG00000048402	Gli2	-	protein_coding	Intron
1	119418784	119418983	ENSMUSG00000037035	Inhbb	-	protein_coding	Intron
1	119837162	119837361	ENSMUSG00000026384	Ptpn4	-	protein_coding	5'UTR
1	120477711	120477910	ENSMUSG00000026390	Marco	-	protein_coding	Intron
1	121555122	121555321	ENSMUSG00000001674	Ddx18	-	protein_coding	CDS
1	127205082	127205281	ENSMUSG00000036155	Mgat5	+	protein_coding	5'UTR
1	127903804	127904003	ENSMUSG00000036104	Rab3gap1	+	protein_coding	Intron
1	127930944	127931170	ENSMUSG00000036104	Rab3gap1	+	protein_coding	CDS
1	128211252	128211451	ENSMUSG00000056211	R3hdm1	+	protein_coding	CDS
1	128258944	128259143	ENSMUSG00000026353	Ubxn4	+	protein_coding	Intron
1	128262889	128263088	ENSMUSG00000026353	Ubxn4	+	protein_coding	Intron
1	128286407	128286606	ENSMUSG00000026354	Lct	-	protein_coding	CDS
1	128331710	128331909	ENSMUSG00000026355	Mcm6	-	protein_coding	3'UTR
1	128335577	128335776	ENSMUSG00000026355	Mcm6	-	protein_coding	Intron
1	128345694	128345893	ENSMUSG00000026355	Mcm6	-	protein_coding	Intron
1	128417142	128417379	ENSMUSG00000026356	Dars	-	protein_coding	5'UTR
1	128592002	128592201	ENSMUSG00000045382	Cxcr4	-	protein_coding	Intron
1	130440034	130440233	ENSMUSG00000026399	Cd55	-	protein_coding	3'UTR
1	131526542	131526741	ENSMUSG00000026425	Srgap2	-	protein_coding	Intron
1	131528616	131528815	ENSMUSG00000055184	Fam72a	+	protein_coding	CDS
1	131753956	131754155	ENSMUSG00000042268	Slc26a9	+	protein_coding	Intron
1	131756690	131756889	ENSMUSG00000042268	Slc26a9	+	protein_coding	Intron
1	131830264	131830583	ENSMUSG00000013275	Slc41a1	+	protein_coding	5'UTR
1	131848402	131848601	ENSMUSG00000013275	Slc41a1	+	protein_coding	3'UTR
1	131977869	131978391	ENSMUSG00000026435	Slc45a3	+	protein_coding	CDS
1	131978866	131979065	ENSMUSG00000026435	Slc45a3	+	protein_coding	CDS
1	131981618	131981964	ENSMUSG00000026435	Slc45a3	+	protein_coding	3'UTR
1	132018378	132018577	ENSMUSG00000026436	Elk4	+	protein_coding	Intron
1	132029465	132029664	ENSMUSG00000059149	Mfsd4a	-	protein_coding	Intron
1	132384248	132384447	ENSMUSG00000042066	Tmcc2	-	protein_coding	Intron
1	132454133	132454332	ENSMUSG00000042046	Dstyk	+	protein_coding	Intron
1	132881662	132881861	ENSMUSG00000026443	Lrrn2	+	processed_transcript	Intron
1	133067515	133067714	ENSMUSG00000026447	Pik3c2b	+	protein_coding	Intron
1	133085569	133085792	ENSMUSG00000026447	Pik3c2b	+	protein_coding	Intron
1	133730325	133730524	ENSMUSG00000026463	Atp2b4	-	protein_coding	CDS
1	134428095	134428294	ENSMUSG00000026457	Adipor1	+	protein_coding	CDS
1	134483773	134483972	ENSMUSG00000026455	Klhl12	+	protein_coding	Intron
1	134967751	134967950	ENSMUSG00000026429	Ube2t	+	nonsense_mediated_decay	Exon
1	134972129	134972328	ENSMUSG00000026429	Ube2t	+	nonsense_mediated_decay	Intron
1	135003060	135003259	ENSMUSG00000042793	Lgr6	-	protein_coding	Intron
1	135021599	135021798	ENSMUSG00000042793	Lgr6	-	protein_coding	Intron
1	135254101	135254300	ENSMUSG00000003051	Elf3	-	protein_coding	3'UTR
1	135265116	135265342	ENSMUSG00000041926	Rnpep	-	protein_coding	CDS
1	135271456	135271655	ENSMUSG00000041926	Rnpep	-	protein_coding	CDS
1	135414773	135414972	ENSMUSG00000041879	Ipo9	-	nonsense_mediated_decay	Intron
1	135449847	135450046	ENSMUSG00000009418	Nav1	-	protein_coding	CDS
1	135579906	135580105	ENSMUSG00000009418	Nav1	-	protein_coding	Intron
1	135750599	135750798	ENSMUSG00000026421	Csrp1	+	protein_coding	Intron
1	136018685	136018884	ENSMUSG00000026411	Tmem9	+	protein_coding	Intron
1	136027510	136027709	ENSMUSG00000026411	Tmem9	+	protein_coding	Intron
1	136183142	136183341	ENSMUSG00000087230	Mroh3	-	protein_coding	Intron
1	136186575	136186774	ENSMUSG00000087230	Mroh3	-	protein_coding	CDS
1	136268301	136268500	ENSMUSG00000041570	Camsap2	-	protein_coding	3'UTR
1	136269907	136270106	ENSMUSG00000041570	Camsap2	-	protein_coding	3'UTR
1	136345138	136345337	ENSMUSG00000041570	Camsap2	-	protein_coding	Intron
1	136473426	136473625	ENSMUSG00000041498	Kif14	+	protein_coding	Intron
1	136528764	136528963	ENSMUSG00000041498	Kif14	+	protein_coding	3'UTR
1	139169017	139169216	ENSMUSG00000056268	Dennd1b	+	protein_coding	Intron
1	139441861	139442060	ENSMUSG00000033964	Zbtb41	+	nonsense_mediated_decay	Intron
1	150393291	150393613	ENSMUSG00000006005	Tpr	+	protein_coding	CDS
1	150451193	150451392	ENSMUSG00000006014	Prg4	-	protein_coding	CDS
1	151470914	151471113	ENSMUSG00000026484	Rnf2	-	protein_coding	3'UTR
1	151476109	151476308	ENSMUSG00000026484	Rnf2	-	protein_coding	CDS
1	153094093	153094292	ENSMUSG00000042751	Nmnat2	+	nonsense_mediated_decay	Intron
1	154113098	154113297	ENSMUSG00000100627	A830008E24Rik	-	lincRNA	Intron
1	155187819	155188018	ENSMUSG00000026470	Stx6	+	protein_coding	Intron
1	155345445	155345644	ENSMUSG00000026469	Xpr1	-	protein_coding	Intron
1	156255269	156255673	ENSMUSG00000060985	Tdrd5	-	protein_coding	3'UTR
1	156270388	156270587	ENSMUSG00000060985	Tdrd5	-	protein_coding	Intron
1	156277218	156277417	ENSMUSG00000060985	Tdrd5	-	protein_coding	CDS
1	156439529	156439728	ENSMUSG00000026600	Soat1	-	protein_coding	Intron
1	156474041	156474240	ENSMUSG00000026600	Soat1	-	protein_coding	Intron
1	156646035	156646234	ENSMUSG00000026596	Abl2	+	protein_coding	3'UTR
1	156807387	156807586	ENSMUSG00000026594	Ralgps2	-	nonsense_mediated_decay	Exon
1	156828890	156829089	ENSMUSG00000026594	Ralgps2	-	nonsense_mediated_decay	Exon
1	157538151	157538350	ENSMUSG00000026589	Sec16b	+	protein_coding	CDS
1	157551013	157551212	ENSMUSG00000026589	Sec16b	+	protein_coding	CDS
1	158247093	158247292	ENSMUSG00000004031	Brinp2	-	nonsense_mediated_decay	Exon
1	158509995	158510194	ENSMUSG00000026587	Astn1	+	protein_coding	Intron
1	158764851	158765050	ENSMUSG00000073530	Pappa2	-	protein_coding	CDS
1	160969077	160969276	ENSMUSG00000040423	Rc3h1	+	protein_coding	3'UTR
1	160987486	160987685	ENSMUSG00000026715	Serpinc1	+	protein_coding	Intron
1	161019813	161020012	ENSMUSG00000043467	Zbtb37	-	nonsense_mediated_decay	Exon
1	161032039	161032238	ENSMUSG00000043467	Zbtb37	-	nonsense_mediated_decay	Exon
1	161970638	161970837	ENSMUSG00000026698	Pigc	+	protein_coding	CDS
1	162682234	162682433	ENSMUSG00000040225	Prrc2c	-	protein_coding	CDS
1	163994547	163994746	ENSMUSG00000041406	BC055324	-	protein_coding	CDS
1	164407126	164407325	ENSMUSG00000026575	Nme7	+	nonsense_mediated_decay	Intron
1	165608294	165608536	ENSMUSG00000026566	Mpzl1	-	protein_coding	Intron
1	165654650	165654849	ENSMUSG00000040723	Rcsd1	-	protein_coding	Intron
1	165774711	165775111	ENSMUSG00000040713	Creg1	+	nonsense_mediated_decay	Exon
1	165865199	165865398	ENSMUSG00000005763	Cd247	+	protein_coding	Intron
1	165879932	165880170	ENSMUSG00000026565	Pou2f1	-	protein_coding	Intron
1	166379471	166379670	ENSMUSG00000103400	Gm15853	-	antisense	Exon
1	166392841	166393040	ENSMUSG00000026563	Tada1	+	protein_coding	3'UTR
1	169531256	169531455	ENSMUSG00000026683	Nuf2	-	protein_coding	5'UTR
1	169952728	169952927	ENSMUSG00000026675	Hsd17b7	-	protein_coding	3'UTR
1	170198848	170199047	ENSMUSG00000026667	Uhmk1	-	protein_coding	3'UTR
1	170214793	170215218	ENSMUSG00000044306	4930500M09Rik	+	antisense	Exon
1	170329025	170329224	ENSMUSG00000038473	Nos1ap	-	protein_coding	Intron
1	170708240	170708439	ENSMUSG00000026663	Atf6	-	protein_coding	3'UTR
1	171129467	171129666	ENSMUSG00000058076	Sdhc	-	protein_coding	3'UTR
1	171236196	171236395	ENSMUSG00000013593	Ndufs2	-	protein_coding	Intron
1	171282497	171282696	ENSMUSG00000053483	Usp21	-	protein_coding	CDS
1	171286296	171286735	ENSMUSG00000053483	Usp21	-	protein_coding	CDS
1	171341153	171341355	ENSMUSG00000013973	Dedd	+	protein_coding	3'UTR
1	171341845	171342044	ENSMUSG00000013973	Dedd	+	protein_coding	3'UTR
1	171418367	171418566	ENSMUSG00000026641	Usf1	+	protein_coding	3'UTR
1	172110689	172110888	ENSMUSG00000026553	Copa	+	protein_coding	CDS
1	175665241	175665561	ENSMUSG00000026525	Opn3	-	protein_coding	CDS
1	175921185	175921384	ENSMUSG00000104158	Gm38100	+	protein_coding	CDS
1	177023080	177023279	ENSMUSG00000019699	Akt3	-	protein_coding	3'UTR
1	177778398	177778597	ENSMUSG00000015961	Adss	-	protein_coding	Intron
1	177796264	177796463	ENSMUSG00000015961	Adss	-	protein_coding	CDS
1	178328340	178328539	ENSMUSG00000039630	Hnrnpu	-	nonsense_mediated_decay	Intron
1	179579680	179579954	ENSMUSG00000038949	Cnst	+	protein_coding	Intron
1	179609876	179610075	ENSMUSG00000038949	Cnst	+	protein_coding	CDS
1	180136746	180136945	ENSMUSG00000026490	Cdc42bpa	+	protein_coding	Intron
1	180577674	180577873	ENSMUSG00000026496	Parp1	+	protein_coding	Intron
1	180588721	180588920	ENSMUSG00000026496	Parp1	+	protein_coding	Intron
1	180752469	180752787	ENSMUSG00000026499	Acbd3	+	protein_coding	3'UTR
1	180802613	180802812	ENSMUSG00000097347	Gm17275	+	lincRNA	Exon
1	180811675	180811887	ENSMUSG00000060743	H3f3a	-	protein_coding	Intron
1	181117318	181117517	ENSMUSG00000026516	Nvl	-	protein_coding	Intron
1	181185779	181185978	ENSMUSG00000038733	Wdr26	-	protein_coding	Intron
1	181198713	181198912	ENSMUSG00000038733	Wdr26	-	protein_coding	Intron
1	181819725	181819924	ENSMUSG00000004880	Lbr	-	protein_coding	Intron
1	181821380	181821579	ENSMUSG00000004880	Lbr	-	protein_coding	CDS
1	181825425	181825624	ENSMUSG00000004880	Lbr	-	protein_coding	Intron
1	182276420	182276702	ENSMUSG00000038633	Degs1	-	protein_coding	3'UTR
1	183389075	183389274	ENSMUSG00000072258	Taf1a	+	protein_coding	Intron
1	184037652	184037851	ENSMUSG00000039384	Dusp10	+	protein_coding	Intron
1	184074595	184074794	ENSMUSG00000039384	Dusp10	+	protein_coding	3'UTR
1	184075002	184075324	ENSMUSG00000039384	Dusp10	+	protein_coding	3'UTR
1	184841219	184841418	ENSMUSG00000073481	2022-03-02	-	protein_coding	CDS
1	184873363	184873562	ENSMUSG00000039349	C130074G19Rik	-	protein_coding	3'UTR
1	185260475	185260674	ENSMUSG00000039318	Rab3gap2	+	protein_coding	Intron
1	185261359	185261558	ENSMUSG00000039318	Rab3gap2	+	protein_coding	Intron
1	185363091	185363291	ENSMUSG00000026615	Eprs	+	protein_coding	5'UTR
1	185411222	185411421	ENSMUSG00000026615	Eprs	+	protein_coding	CDS
1	186649536	186649735	ENSMUSG00000039239	Tgfb2	-	protein_coding	Intron
1	188971288	188971487	ENSMUSG00000026608	Kctd3	-	nonsense_mediated_decay	Exon
1	188971765	188971964	ENSMUSG00000026608	Kctd3	-	nonsense_mediated_decay	Exon
1	189007489	189007839	ENSMUSG00000026608	Kctd3	-	nonsense_mediated_decay	Exon
1	189880558	189880757	ENSMUSG00000026603	Smyd2	-	protein_coding	3'UTR
1	191352247	191352446	ENSMUSG00000026626	Ppp2r5a	-	protein_coding	3'UTR
1	191825518	191825717	ENSMUSG00000026622	Nek2	+	protein_coding	Intron
1	192073825	192074024	ENSMUSG00000103653	Gstp-ps	-	processed_pseudogene	Exon
1	192418865	192419064	ENSMUSG00000058248	Kcnh1	+	protein_coding	Intron
1	192506722	192506921	ENSMUSG00000058248	Kcnh1	+	protein_coding	3'UTR
1	192507495	192507905	ENSMUSG00000058248	Kcnh1	+	protein_coding	3'UTR
1	193130113	193130330	ENSMUSG00000016181	Diexf	-	nonsense_mediated_decay	Exon
1	194746182	194746381	ENSMUSG00000026640	Plxna2	+	protein_coding	Intron
1	194813727	194813926	ENSMUSG00000026640	Plxna2	+	protein_coding	3'UTR
1	195131118	195131317	ENSMUSG00000016481	Cr1l	-	protein_coding	CDS
10	3904153	3904352	ENSMUSG00000040624	Plekhg1	+	protein_coding	Intron
10	3959039	3959238	ENSMUSG00000040624	Plekhg1	+	protein_coding	Intron
10	4083834	4084033	ENSMUSG00000040675	Mthfd1l	+	protein_coding	Intron
10	4356092	4356291	ENSMUSG00000038587	Akap12	+	protein_coding	CDS
10	4357923	4358122	ENSMUSG00000038587	Akap12	+	protein_coding	Intron
10	4359165	4359364	ENSMUSG00000038587	Akap12	+	protein_coding	3'UTR
10	4387779	4387978	ENSMUSG00000075327	Zbtb2	-	protein_coding	5'UTR
10	5002519	5002718	ENSMUSG00000019768	Esr1	+	protein_coding	3'UTR
10	6886805	6887004	ENSMUSG00000000766	Oprm1	+	nonsense_mediated_decay	Intron
10	6887653	6888142	ENSMUSG00000000766	Oprm1	+	nonsense_mediated_decay	Intron
10	7211665	7211966	ENSMUSG00000015202	Cnksr3	-	protein_coding	5'UTR
10	7668008	7668207	ENSMUSG00000040034	Nup43	+	protein_coding	CDS
10	7798791	7798990	ENSMUSG00000015757	Ppil4	+	protein_coding	Intron
10	7906388	7906587	ENSMUSG00000015755	Tab2	-	protein_coding	3'UTR
10	8252536	8252753	ENSMUSG00000047712	Ust	-	protein_coding	Intron
10	8724997	8725415	ENSMUSG00000015305	Sash1	-	protein_coding	3'UTR
10	8730103	8730302	ENSMUSG00000015305	Sash1	-	protein_coding	CDS
10	8739153	8739352	ENSMUSG00000015305	Sash1	-	protein_coding	Intron
10	8744332	8744531	ENSMUSG00000015305	Sash1	-	protein_coding	Intron
10	9770397	9770596	ENSMUSG00000019790	Stxbp5	-	protein_coding	CDS
10	9901549	9901748	ENSMUSG00000112146	Gm46210	+	lincRNA	Intron
10	10546142	10546341	ENSMUSG00000019832	Rab32	-	nonsense_mediated_decay	Exon
10	10732961	10733160	ENSMUSG00000019828	Grm1	-	protein_coding	Intron
10	11149503	11149705	ENSMUSG00000090112	Shprh	+	protein_coding	Intron
10	11170320	11170519	ENSMUSG00000090112	Shprh	+	protein_coding	CDS
10	11172558	11172757	ENSMUSG00000090112	Shprh	+	protein_coding	Intron
10	11281374	11281576	ENSMUSG00000047648	Fbxo30	+	protein_coding	5'UTR
10	12447853	12448052	ENSMUSG00000019820	Utrn	-	protein_coding	Intron
10	12481033	12481232	ENSMUSG00000019820	Utrn	-	protein_coding	Intron
10	13127856	13128055	ENSMUSG00000019817	Plagl1	+	protein_coding	CDS
10	13129640	13129839	ENSMUSG00000019817	Plagl1	+	protein_coding	3'UTR
10	13552907	13553120	ENSMUSG00000019809	Pex3	-	protein_coding	5'UTR
10	14655624	14655823	ENSMUSG00000019868	Vta1	-	protein_coding	CDS
10	14660880	14661079	ENSMUSG00000019868	Vta1	-	protein_coding	Intron
10	14667825	14668024	ENSMUSG00000085572	Gm16234	+	antisense	Intron
10	14705278	14705486	ENSMUSG00000019868	Vta1	-	protein_coding	CDS
10	18107722	18107921	ENSMUSG00000019854	Reps1	+	protein_coding	Intron
10	18121183	18121382	ENSMUSG00000019854	Reps1	+	protein_coding	Intron
10	18229622	18229824	ENSMUSG00000059554	Ccdc28a	-	protein_coding	Intron
10	18532018	18532217	ENSMUSG00000039835	Nhsl1	+	protein_coding	3'UTR
10	18603253	18603452	ENSMUSG00000019852	Arfgef3	-	protein_coding	Intron
10	18616808	18617007	ENSMUSG00000019852	Arfgef3	-	protein_coding	CDS
10	18629839	18630038	ENSMUSG00000019852	Arfgef3	-	protein_coding	Intron
10	18837508	18837707	ENSMUSG00000111474	Gm32926	+	antisense	Exon
10	19262220	19262419	ENSMUSG00000111606	Gm7213	+	processed_pseudogene	Exon
10	19905671	19905870	ENSMUSG00000020003	Pex7	-	protein_coding	Intron
10	20246668	20246867	ENSMUSG00000019996	Map7	+	protein_coding	Intron
10	21928377	21928576	ENSMUSG00000019970	Sgk1	+	protein_coding	CDS
10	22148446	22148645	ENSMUSG00000097327	E030030I06Rik	-	processed_transcript	Exon
10	24188626	24188825	ENSMUSG00000019998	Stx7	+	protein_coding	3'UTR
10	24875690	24875889	ENSMUSG00000019984	Med23	+	protein_coding	Intron
10	24907189	24907472	ENSMUSG00000019984	Med23	+	protein_coding	CDS
10	25271332	25271531	ENSMUSG00000039166	Akap7	-	protein_coding	Intron
10	25281258	25281457	ENSMUSG00000039166	Akap7	-	protein_coding	Intron
10	25468122	25468321	ENSMUSG00000019978	Epb41l2	+	protein_coding	Intron
10	25522867	25523125	ENSMUSG00000019978	Epb41l2	+	protein_coding	3'UTR
10	26313666	26313865	ENSMUSG00000039089	L3mbtl3	-	protein_coding	Intron
10	26695596	26695795	ENSMUSG00000111950	Gm48893	+	lincRNA	Exon
10	26989256	26989455	ENSMUSG00000019899	Lama2	-	protein_coding	CDS
10	30373647	30373846	ENSMUSG00000111047	Gm4780	+	processed_transcript	Exon
10	34065169	34065368	ENSMUSG00000071340	Trappc3l	+	protein_coding	Intron
10	34103928	34104127	ENSMUSG00000071340	Trappc3l	+	protein_coding	Intron
10	34282256	34282455	ENSMUSG00000047514	Tspyl1	+	protein_coding	CDS
10	34407379	34407578	ENSMUSG00000039480	Nt5dc1	-	protein_coding	Intron
10	39163549	39163748	ENSMUSG00000062074	Ccn6	-	protein_coding	5'UTR
10	39369896	39370154	ENSMUSG00000019843	Fyn	+	protein_coding	5'UTR
10	39526840	39527039	ENSMUSG00000019843	Fyn	+	protein_coding	Intron
10	39564382	39564581	ENSMUSG00000019843	Fyn	+	protein_coding	3'UTR
10	39667104	39667303	ENSMUSG00000087177	E130307A14Rik	-	antisense	Intron
10	40287880	40288079	ENSMUSG00000075232	Amd1	-	protein_coding	3'UTR
10	40290298	40290497	ENSMUSG00000075232	Amd1	-	protein_coding	CDS
10	41678556	41678755	ENSMUSG00000075225	Ccdc162	-	protein_coding	Intron
10	41719526	41719883	ENSMUSG00000019813	Cep57l1	-	protein_coding	CDS
10	42185926	42186125	ENSMUSG00000048756	Foxo3	-	protein_coding	3'UTR
10	42197205	42197606	ENSMUSG00000048756	Foxo3	-	protein_coding	CDS
10	43998554	43998942	ENSMUSG00000019866	Crybg1	-	protein_coding	CDS
10	45095128	45095327	ENSMUSG00000019849	Prep	+	protein_coding	Intron
10	52417752	52417969	ENSMUSG00000023068	Nus1	+	protein_coding	CDS
10	53606151	53606350	ENSMUSG00000019857	Asf1a	+	protein_coding	CDS
10	58223728	58223927	ENSMUSG00000058537	AW822073	-	protein_coding	CDS
10	58601003	58601202	ENSMUSG00000003227	Edar	-	protein_coding	3'UTR
10	59136340	59136539	ENSMUSG00000037990	Sh3rf3	+	protein_coding	3'UTR
10	59371403	59371602	ENSMUSG00000019916	P4ha1	+	protein_coding	3'UTR
10	59411022	59411221	ENSMUSG00000009646	Pla2g12b	+	protein_coding	Intron
10	59616476	59616675	ENSMUSG00000009647	Mcu	-	protein_coding	CDS
10	60277715	60277914	ENSMUSG00000004207	Psap	+	protein_coding	Intron
10	61327781	61327980	ENSMUSG00000020092	Pald1	-	protein_coding	Intron
10	61648606	61648805	ENSMUSG00000020089	Ppa1	+	protein_coding	5'UTR
10	61888694	61888893	ENSMUSG00000058806	Col13a1	-	protein_coding	Intron
10	63061712	63061911	ENSMUSG00000112129	Pbld1	+	protein_coding	Intron
10	63244061	63244260	ENSMUSG00000020064	Herc4	+	protein_coding	5'UTR
10	67096517	67096716	ENSMUSG00000019873	Reep3	-	protein_coding	Intron
10	68097909	68098108	ENSMUSG00000019947	Arid5b	-	nonsense_mediated_decay	Exon
10	69249645	69249844	ENSMUSG00000019944	Rhobtb1	+	nonsense_mediated_decay	Intron
10	69609633	69609832	ENSMUSG00000069601	Ank3	+	protein_coding	Intron
10	70191728	70191978	ENSMUSG00000048701	Ccdc6	+	protein_coding	3'UTR
10	70534790	70535032	ENSMUSG00000043259	Fam13c	+	protein_coding	Intron
10	71330838	71331037	ENSMUSG00000037710	Cisd1	-	protein_coding	3'UTR
10	71336066	71336265	ENSMUSG00000037710	Cisd1	-	protein_coding	Intron
10	71376782	71376981	ENSMUSG00000060733	Ipmk	+	nonsense_mediated_decay	Exon
10	72656563	72656762	ENSMUSG00000019923	Zwint	+	protein_coding	CDS
10	75063835	75064034	ENSMUSG00000009681	Bcr	+	protein_coding	Intron
10	75131022	75131260	ENSMUSG00000009681	Bcr	+	protein_coding	Intron
10	75177974	75178173	ENSMUSG00000009681	Bcr	+	protein_coding	Intron
10	75276792	75276991	ENSMUSG00000033444	Specc1l	+	protein_coding	CDS
10	75310191	75310390	ENSMUSG00000033444	Specc1l	+	protein_coding	3'UTR
10	75652797	75652996	ENSMUSG00000020196	Cabin1	-	protein_coding	CDS
10	75738041	75738240	ENSMUSG00000020196	Cabin1	-	protein_coding	Intron
10	75834128	75834327	ENSMUSG00000033318	Gstt2	-	protein_coding	CDS
10	75893811	75894010	ENSMUSG00000009092	Derl3	+	protein_coding	Intron
10	75911409	75911608	ENSMUSG00000000902	Smarcb1	-	protein_coding	Intron
10	76210261	76210460	ENSMUSG00000020230	Prmt2	-	nonsense_mediated_decay	Intron
10	76237631	76237831	ENSMUSG00000020230	Prmt2	-	nonsense_mediated_decay	Intron
10	76317875	76318074	ENSMUSG00000020231	Dip2a	-	protein_coding	CDS
10	76354030	76354229	ENSMUSG00000001151	Pcnt	-	protein_coding	Intron
10	76356099	76356298	ENSMUSG00000001151	Pcnt	-	protein_coding	CDS
10	76356872	76357071	ENSMUSG00000001151	Pcnt	-	protein_coding	Intron
10	76379763	76379962	ENSMUSG00000001151	Pcnt	-	protein_coding	Intron
10	76381914	76382113	ENSMUSG00000001151	Pcnt	-	protein_coding	Intron
10	76420060	76420259	ENSMUSG00000001151	Pcnt	-	protein_coding	CDS
10	76429001	76429200	ENSMUSG00000001151	Pcnt	-	protein_coding	Intron
10	76541829	76542028	ENSMUSG00000033105	Lss	+	retained_intron	Intron
10	76552975	76553174	ENSMUSG00000033105	Lss	+	retained_intron	Exon
10	76800618	76800817	ENSMUSG00000001120	Pcbp3	-	protein_coding	Intron
10	76961745	76961944	ENSMUSG00000001120	Pcbp3	-	protein_coding	5'UTR
10	77269033	77269232	ENSMUSG00000020260	Pofut2	+	protein_coding	3'UTR
10	77303120	77303319	ENSMUSG00000020262	Adarb1	-	nonsense_mediated_decay	Exon
10	77514123	77514355	ENSMUSG00000097811	2810425M01Rik	+	lincRNA	Intron
10	77587272	77587471	ENSMUSG00000009291	Pttg1ip	+	protein_coding	Intron
10	77992216	77992415	ENSMUSG00000020277	Pfkl	-	protein_coding	Intron
10	78039753	78039952	ENSMUSG00000000731	Aire	-	nonsense_mediated_decay	Intron
10	78050960	78051159	ENSMUSG00000000730	Dnmt3l	+	protein_coding	Intron
10	78071169	78071368	ENSMUSG00000000732	Icosl	+	protein_coding	CDS
10	78075315	78075514	ENSMUSG00000000732	Icosl	+	protein_coding	Intron
10	78078514	78078713	ENSMUSG00000000732	Icosl	+	protein_coding	3'UTR
10	78078931	78079130	ENSMUSG00000000732	Icosl	+	protein_coding	3'UTR
10	78179559	78179758	ENSMUSG00000032834	Pwp2	-	protein_coding	Intron
10	78179959	78180158	ENSMUSG00000032834	Pwp2	-	protein_coding	Intron
10	78187037	78187236	ENSMUSG00000000374	Trappc10	-	protein_coding	3'UTR
10	78197572	78197771	ENSMUSG00000000374	Trappc10	-	protein_coding	Intron
10	78202794	78202993	ENSMUSG00000000374	Trappc10	-	protein_coding	CDS
10	78203771	78203970	ENSMUSG00000000374	Trappc10	-	protein_coding	Intron
10	78426947	78427146	ENSMUSG00000005054	Cstb	+	protein_coding	Intron
10	78589088	78589287	ENSMUSG00000032714	Syde1	-	protein_coding	CDS
10	79761955	79762154	ENSMUSG00000035890	Rnf126	-	protein_coding	Intron
10	79859061	79859467	ENSMUSG00000006498	Ptbp1	+	protein_coding	CDS
10	79862041	79862240	ENSMUSG00000035835	Plppr3	-	protein_coding	Intron
10	79863286	79863485	ENSMUSG00000006498	Ptbp1	+	protein_coding	3'UTR
10	79863883	79864091	ENSMUSG00000006498	Ptbp1	+	protein_coding	3'UTR
10	79874187	79874386	ENSMUSG00000035835	Plppr3	-	protein_coding	5'UTR
10	79902231	79902430	ENSMUSG00000013833	Med16	-	protein_coding	Intron
10	79903109	79903308	ENSMUSG00000013833	Med16	-	protein_coding	CDS
10	80053688	80053887	ENSMUSG00000075706	Gpx4	+	processed_transcript	Intron
10	80055110	80055309	ENSMUSG00000075706	Gpx4	+	processed_transcript	Intron
10	80060391	80060590	ENSMUSG00000035673	Sbno2	-	protein_coding	CDS
10	80158040	80158239	ENSMUSG00000035621	Midn	+	protein_coding	3'UTR
10	80240888	80241087	ENSMUSG00000020156	Mum1	+	protein_coding	CDS
10	80287544	80287743	ENSMUSG00000069565	Dazap1	+	protein_coding	CDS
10	80288129	80288328	ENSMUSG00000069565	Dazap1	+	protein_coding	3'UTR
10	80318377	80318576	ENSMUSG00000020133	2310011J03Rik	-	protein_coding	3'UTR
10	80418581	80418780	ENSMUSG00000020167	Tcf3	-	protein_coding	Intron
10	80541757	80541956	ENSMUSG00000047417	Rexo1	-	protein_coding	3'UTR
10	80568576	80568775	ENSMUSG00000035397	Klf16	-	protein_coding	3'UTR
10	80645157	80645356	ENSMUSG00000003344	Btbd2	-	protein_coding	Intron
10	80656094	80656293	ENSMUSG00000003344	Btbd2	-	protein_coding	CDS
10	80665959	80666158	ENSMUSG00000020190	Mknk2	-	protein_coding	3'UTR
10	80675670	80675869	ENSMUSG00000020190	Mknk2	-	protein_coding	Intron
10	80708638	80708837	ENSMUSG00000020198	Ap3d1	-	protein_coding	Intron
10	80723594	80723793	ENSMUSG00000020198	Ap3d1	-	protein_coding	CDS
10	80771359	80771558	ENSMUSG00000061589	Dot1l	+	protein_coding	Intron
10	80778338	80778537	ENSMUSG00000061589	Dot1l	+	protein_coding	Intron
10	80785159	80785358	ENSMUSG00000061589	Dot1l	+	protein_coding	Intron
10	80790336	80790535	ENSMUSG00000061589	Dot1l	+	protein_coding	Intron
10	80798730	80798929	ENSMUSG00000020211	Sf3a2	+	protein_coding	Intron
10	80810726	80810925	ENSMUSG00000020216	Jsrp1	-	nonsense_mediated_decay	Intron
10	80828500	80828699	ENSMUSG00000035242	Oaz1	+	protein_coding	CDS
10	81153408	81153765	ENSMUSG00000004934	Pias4	-	protein_coding	3'UTR
10	81167537	81167736	ENSMUSG00000004934	Pias4	-	protein_coding	Intron
10	81178176	81178375	ENSMUSG00000034994	Eef2	+	protein_coding	Intron
10	81191787	81191986	ENSMUSG00000034974	Dapk3	+	protein_coding	CDS
10	81251922	81252121	ENSMUSG00000034949	Zfr2	+	protein_coding	3'UTR
10	81306366	81306565	ENSMUSG00000034902	Pip5k1c	+	protein_coding	Intron
10	81368898	81369097	ENSMUSG00000020235	Fzr1	-	protein_coding	Intron
10	81592591	81592790	ENSMUSG00000034758	Tle6	-	protein_coding	Intron
10	81595038	81595237	ENSMUSG00000034758	Tle6	-	protein_coding	Intron
10	82890501	82890705	ENSMUSG00000020250	Txnrd1	+	protein_coding	Intron
10	83192977	83193176	ENSMUSG00000034612	Chst11	+	protein_coding	3'UTR
10	83360248	83360452	ENSMUSG00000020255	D10Wsu102e	+	protein_coding	CDS
10	83365939	83366331	ENSMUSG00000020255	D10Wsu102e	+	protein_coding	3'UTR
10	83367524	83367807	ENSMUSG00000020255	D10Wsu102e	+	protein_coding	3'UTR
10	83374440	83374639	ENSMUSG00000020255	D10Wsu102e	+	protein_coding	3'UTR
10	83572422	83572621	ENSMUSG00000034560	Washc4	+	nonsense_mediated_decay	Intron
10	84684212	84684499	ENSMUSG00000034453	Polr3b	+	protein_coding	Intron
10	84844308	84844507	ENSMUSG00000020037	Rfx4	+	protein_coding	Intron
10	85131710	85131909	ENSMUSG00000020038	Cry1	-	protein_coding	3'UTR
10	85156925	85157124	ENSMUSG00000020038	Cry1	-	protein_coding	Intron
10	85184834	85185033	ENSMUSG00000020038	Cry1	-	protein_coding	5'UTR
10	85611087	85611286	ENSMUSG00000020042	Btbd11	+	protein_coding	Intron
10	85942294	85942493	ENSMUSG00000001783	Rtcb	-	protein_coding	Intron
10	88429552	88429751	ENSMUSG00000035311	Gnptab	+	protein_coding	Intron
10	88746764	88746963	ENSMUSG00000004356	Utp20	-	protein_coding	3'UTR
10	88808222	88808421	ENSMUSG00000004356	Utp20	-	protein_coding	Intron
10	88808915	88809114	ENSMUSG00000004356	Utp20	-	protein_coding	Intron
10	89412660	89412859	ENSMUSG00000074802	Gas2l3	-	protein_coding	3'UTR
10	90163174	90163373	ENSMUSG00000058589	Anks1b	+	protein_coding	CDS
10	91158603	91158802	ENSMUSG00000019961	Tmpo	-	processed_transcript	Intron
10	91163953	91164152	ENSMUSG00000019961	Tmpo	-	processed_transcript	Exon
10	93461322	93461521	ENSMUSG00000015889	Lta4h	+	protein_coding	CDS
10	94139887	94140086	ENSMUSG00000020021	Fgd6	+	protein_coding	Intron
10	94142993	94143192	ENSMUSG00000020021	Fgd6	+	protein_coding	3'UTR
10	94162259	94162458	ENSMUSG00000005897	Nr2c1	+	protein_coding	CDS
10	94589975	94590174	ENSMUSG00000086269	Tmcc3os	-	antisense	Intron
10	94792491	94792795	ENSMUSG00000074785	Plxnc1	-	protein_coding	3'UTR
10	94841328	94841527	ENSMUSG00000074785	Plxnc1	-	protein_coding	Intron
10	94920683	94920882	ENSMUSG00000074785	Plxnc1	-	protein_coding	Intron
10	95547704	95547903	ENSMUSG00000020029	Nudt4	-	protein_coding	3'UTR
10	96577961	96578160	ENSMUSG00000112354	Gm33843	-	lincRNA	Intron
10	100445561	100445760	ENSMUSG00000036676	Tmtc3	-	protein_coding	3'UTR
10	100471769	100471968	ENSMUSG00000036676	Tmtc3	-	protein_coding	Intron
10	105839296	105839495	ENSMUSG00000036009	Mettl25	-	nonsense_mediated_decay	Intron
10	108162513	108162716	ENSMUSG00000019907	Ppp1r12a	+	protein_coding	CDS
10	109683618	109683817	ENSMUSG00000020181	Nav3	-	protein_coding	3'UTR
10	109758714	109758913	ENSMUSG00000020181	Nav3	-	protein_coding	Intron
10	109766806	109767005	ENSMUSG00000020181	Nav3	-	protein_coding	Intron
10	112928786	112928985	ENSMUSG00000074748	Atxn7l3b	-	processed_transcript	Exon
10	115151033	115151232	ENSMUSG00000006764	Tph2	-	protein_coding	CDS
10	115232971	115233170	ENSMUSG00000020130	Tbc1d15	-	protein_coding	Intron
10	115384984	115385183	ENSMUSG00000034163	Zfc3h1	+	protein_coding	5'UTR
10	117684404	117684603	ENSMUSG00000020183	Cpm	+	protein_coding	3'UTR
10	117751226	117751425	ENSMUSG00000052798	Nup107	-	nonsense_mediated_decay	Exon
10	117787594	117787793	ENSMUSG00000052798	Nup107	-	nonsense_mediated_decay	Intron
10	120105383	120105752	ENSMUSG00000020228	Helb	-	protein_coding	CDS
10	120782213	120782412	ENSMUSG00000051236	Msrb3	-	protein_coding	3'UTR
10	121365146	121365345	ENSMUSG00000034707	Gns	+	protein_coding	CDS
10	121395557	121395756	ENSMUSG00000034707	Gns	+	protein_coding	3'UTR
10	122678894	122679187	ENSMUSG00000034613	Ppm1h	+	protein_coding	5'UTR
10	122811489	122811695	ENSMUSG00000034613	Ppm1h	+	protein_coding	Intron
10	122943146	122943345	ENSMUSG00000034613	Ppm1h	+	protein_coding	3'UTR
10	123013552	123013780	ENSMUSG00000034602	Mon2	-	protein_coding	CDS
10	123014807	123015082	ENSMUSG00000034602	Mon2	-	protein_coding	CDS
10	123028937	123029194	ENSMUSG00000034602	Mon2	-	protein_coding	Intron
10	123035347	123035546	ENSMUSG00000034602	Mon2	-	protein_coding	Intron
10	123264060	123264259	ENSMUSG00000044071	Fam19a2	+	processed_transcript	Exon
10	127028185	127028384	ENSMUSG00000040521	Tsfm	-	protein_coding	Intron
10	127064272	127064471	ENSMUSG00000006728	Cdk4	+	protein_coding	CDS
10	127083956	127084155	ENSMUSG00000025422	Agap2	+	protein_coding	Intron
10	127120277	127120476	ENSMUSG00000040462	Os9	-	protein_coding	CDS
10	127120984	127121183	ENSMUSG00000040462	Os9	-	protein_coding	CDS
10	127444455	127444654	ENSMUSG00000025404	R3hdm2	+	protein_coding	Intron
10	127484526	127484752	ENSMUSG00000025404	R3hdm2	+	protein_coding	Intron
10	127492684	127492883	ENSMUSG00000025404	R3hdm2	+	protein_coding	Intron
10	127540768	127541060	ENSMUSG00000040249	Lrp1	-	protein_coding	Intron
10	127541545	127541744	ENSMUSG00000040249	Lrp1	-	protein_coding	CDS
10	127555537	127555736	ENSMUSG00000040249	Lrp1	-	protein_coding	Intron
10	127556463	127556662	ENSMUSG00000040249	Lrp1	-	protein_coding	Intron
10	127572578	127572777	ENSMUSG00000040249	Lrp1	-	protein_coding	Intron
10	127584177	127584376	ENSMUSG00000040249	Lrp1	-	protein_coding	Intron
10	127590360	127590559	ENSMUSG00000040249	Lrp1	-	protein_coding	Intron
10	127593696	127593895	ENSMUSG00000040249	Lrp1	-	protein_coding	CDS
10	127659914	127660113	ENSMUSG00000002147	Stat6	+	protein_coding	3'UTR
10	127664355	127664554	ENSMUSG00000025402	Nab2	-	protein_coding	CDS
10	127714976	127715175	ENSMUSG00000025401	Myo1a	+	protein_coding	CDS
10	127742956	127743155	ENSMUSG00000044617	Zbtb39	+	protein_coding	CDS
10	127743843	127744042	ENSMUSG00000044617	Zbtb39	+	protein_coding	3'UTR
10	128023616	128023815	ENSMUSG00000025395	Prim1	+	protein_coding	Intron
10	128046794	128046993	ENSMUSG00000061315	Naca	+	protein_coding	Intron
10	128088339	128088538	ENSMUSG00000025393	Atp5b	+	protein_coding	CDS
10	128111133	128111407	ENSMUSG00000040054	Baz2a	+	protein_coding	CDS
10	128112695	128112894	ENSMUSG00000040054	Baz2a	+	protein_coding	Intron
10	128119681	128120014	ENSMUSG00000040054	Baz2a	+	protein_coding	CDS
10	128127559	128127758	ENSMUSG00000040054	Baz2a	+	protein_coding	3'UTR
10	128134890	128135089	ENSMUSG00000040043	Rbms2	-	protein_coding	Intron
10	128137730	128137951	ENSMUSG00000040043	Rbms2	-	protein_coding	Intron
10	128206934	128207133	ENSMUSG00000044005	Gls2	+	nonsense_mediated_decay	Intron
10	128240634	128240833	ENSMUSG00000039994	Timeless	+	protein_coding	Intron
10	128270535	128270734	ENSMUSG00000040033	Stat2	+	protein_coding	5'UTR
10	128313860	128314059	ENSMUSG00000005682	Pan2	+	protein_coding	CDS
10	128317957	128318156	ENSMUSG00000005682	Pan2	+	protein_coding	Intron
10	128321015	128321214	ENSMUSG00000005682	Pan2	+	protein_coding	3'UTR
10	128351205	128351404	ENSMUSG00000005683	Cs	+	protein_coding	Intron
10	128361787	128361986	ENSMUSG00000005683	Cs	+	protein_coding	3'UTR
10	128394141	128394340	ENSMUSG00000090761	Gm17201	-	antisense	Intron
10	128428680	128428887	ENSMUSG00000025373	Rnf41	+	protein_coding	Intron
10	128488303	128488502	ENSMUSG00000025369	Smarcc2	+	protein_coding	Intron
10	128510219	128510628	ENSMUSG00000025366	Esyt1	-	protein_coding	3'UTR
10	128635717	128635916	ENSMUSG00000002578	Ikzf4	-	nonsense_mediated_decay	Exon
10	128766130	128766329	ENSMUSG00000064030	Pym1	+	protein_coding	3'UTR
10	128810923	128811122	ENSMUSG00000025354	Dnajc14	+	protein_coding	Intron
10	128816762	128816961	ENSMUSG00000025354	Dnajc14	+	protein_coding	CDS
11	3192930	3193129	ENSMUSG00000023764	Sfi1	-	protein_coding	Intron
11	3203056	3203255	ENSMUSG00000020454	Eif4enif1	+	protein_coding	5'UTR
11	3234645	3234844	ENSMUSG00000020454	Eif4enif1	+	protein_coding	Intron
11	3243883	3244173	ENSMUSG00000020454	Eif4enif1	+	protein_coding	CDS
11	3290602	3290801	ENSMUSG00000020453	Patz1	+	protein_coding	Intron
11	3291027	3291226	ENSMUSG00000020453	Patz1	+	protein_coding	Intron
11	3344960	3345159	ENSMUSG00000020451	Limk2	-	processed_transcript	Exon
11	3416141	3416340	ENSMUSG00000020448	Rnf185	-	protein_coding	3'UTR
11	3419726	3419936	ENSMUSG00000020448	Rnf185	-	protein_coding	Intron
11	3648177	3648376	ENSMUSG00000056579	Tug1	-	antisense	Intron
11	3650371	3650570	ENSMUSG00000034543	Morc2a	+	protein_coding	Intron
11	3863338	3863537	ENSMUSG00000020435	Osbp2	-	protein_coding	CDS
11	3886602	3886801	ENSMUSG00000020434	4921536K21Rik	-	protein_coding	3'UTR
11	3913041	3913288	ENSMUSG00000048807	Slc35e4	-	protein_coding	CDS
11	3978907	3979106	ENSMUSG00000020430	Pes1	+	protein_coding	3'UTR
11	4141124	4141323	ENSMUSG00000051427	Ccdc157	-	protein_coding	3'UTR
11	4143729	4143928	ENSMUSG00000051427	Ccdc157	-	protein_coding	CDS
11	4161054	4161260	ENSMUSG00000002129	Sf3a1	+	protein_coding	CDS
11	4174213	4174418	ENSMUSG00000002129	Sf3a1	+	protein_coding	Intron
11	4213571	4213770	ENSMUSG00000034412	Tbc1d10a	+	protein_coding	CDS
11	4215057	4215256	ENSMUSG00000034412	Tbc1d10a	+	protein_coding	3'UTR
11	4222080	4222279	ENSMUSG00000020424	Castor1	+	protein_coding	3'UTR
11	4488310	4488509	ENSMUSG00000034354	Mtmr3	-	nonsense_mediated_decay	Exon
11	4722373	4722572	ENSMUSG00000009076	Zmat5	+	processed_transcript	Exon
11	4891454	4891653	ENSMUSG00000034285	Nipsnap1	+	nonsense_mediated_decay	Intron
11	4924756	4924955	ENSMUSG00000034274	Thoc5	+	protein_coding	CDS
11	4940596	4940795	ENSMUSG00000020396	Nefh	-	protein_coding	CDS
11	4947085	4947284	ENSMUSG00000020396	Nefh	-	protein_coding	CDS
11	5042184	5042383	ENSMUSG00000009090	Ap1b1	+	protein_coding	3'UTR
11	5098851	5099050	ENSMUSG00000034175	Rhbdd3	+	protein_coding	5'UTR
11	5105710	5105909	ENSMUSG00000034175	Rhbdd3	+	protein_coding	CDS
11	5192211	5192720	ENSMUSG00000020393	Kremen1	-	protein_coding	3'UTR
11	5194099	5194298	ENSMUSG00000020393	Kremen1	-	protein_coding	3'UTR
11	5199327	5199526	ENSMUSG00000020393	Kremen1	-	protein_coding	Intron
11	5209830	5210029	ENSMUSG00000020393	Kremen1	-	protein_coding	Intron
11	5254348	5254547	ENSMUSG00000020393	Kremen1	-	protein_coding	Intron
11	5530729	5530932	ENSMUSG00000020482	Ccdc117	-	protein_coding	3'UTR
11	5762199	5762398	ENSMUSG00000049680	Urgcp	-	protein_coding	5'UTR
11	5837583	5837874	ENSMUSG00000020474	Polm	-	protein_coding	CDS
11	5964639	5964838	ENSMUSG00000002741	Ykt6	+	protein_coding	Intron
11	5967293	5967492	ENSMUSG00000002741	Ykt6	+	protein_coding	3'UTR
11	6107835	6108034	ENSMUSG00000053838	Nudcd3	-	protein_coding	3'UTR
11	6265490	6265689	ENSMUSG00000004393	Ddx56	-	protein_coding	CDS
11	6292053	6292252	ENSMUSG00000020456	Ogdh	+	protein_coding	Intron
11	6419146	6419345	ENSMUSG00000071866	Ppia	+	protein_coding	CDS
11	6433630	6433829	ENSMUSG00000041126	H2afv	-	protein_coding	CDS
11	6590830	6591029	ENSMUSG00000000378	Ccm2	+	protein_coding	Intron
11	6594259	6594458	ENSMUSG00000000378	Ccm2	+	protein_coding	Intron
11	6605365	6605564	ENSMUSG00000041073	Nacad	-	protein_coding	Intron
11	6620543	6620742	ENSMUSG00000000384	Tbrg4	-	protein_coding	Intron
11	6677172	6677371	ENSMUSG00000041046	Ramp3	+	processed_transcript	Exon
11	7070074	7070273	ENSMUSG00000020431	Adcy1	+	protein_coding	Intron
11	7161395	7161594	ENSMUSG00000020431	Adcy1	+	protein_coding	Intron
11	11115728	11115927	ENSMUSG00000050830	Vwc2	+	nonsense_mediated_decay	Exon
11	11945805	11946004	ENSMUSG00000020176	Grb10	-	protein_coding	Intron
11	11951315	11951514	ENSMUSG00000020176	Grb10	-	protein_coding	Intron
11	16504620	16504819	ENSMUSG00000078974	Sec61g	-	protein_coding	Intron
11	17200110	17200309	ENSMUSG00000033953	Ppp3r1	+	protein_coding	3'UTR
11	20062962	20063161	ENSMUSG00000020152	Actr2	-	protein_coding	3'UTR
11	20064085	20064284	ENSMUSG00000020152	Actr2	-	protein_coding	3'UTR
11	20079890	20080089	ENSMUSG00000020152	Actr2	-	protein_coding	Intron
11	20830352	20830551	ENSMUSG00000042363	Lgalsl	-	protein_coding	Intron
11	21370932	21371131	ENSMUSG00000087253	Gm12043	+	processed_transcript	Intron
11	21559506	21559705	ENSMUSG00000020321	Mdh1	-	protein_coding	Intron
11	22763115	22763314	ENSMUSG00000051650	B3gnt2	-	processed_transcript	Intron
11	22899696	22899895	ENSMUSG00000051355	Commd1	-	protein_coding	3'UTR
11	23364257	23364456	ENSMUSG00000056342	Usp34	+	protein_coding	CDS
11	23464745	23464944	ENSMUSG00000056342	Usp34	+	protein_coding	CDS
11	23885322	23885521	ENSMUSG00000020273	Papolg	-	protein_coding	Intron
11	29707834	29708033	ENSMUSG00000020458	Rtn4	+	protein_coding	CDS
11	30136926	30137143	ENSMUSG00000020315	Sptbn1	-	protein_coding	CDS
11	30141929	30142128	ENSMUSG00000020315	Sptbn1	-	protein_coding	Intron
11	30159161	30159441	ENSMUSG00000020315	Sptbn1	-	protein_coding	CDS
11	30219508	30219707	ENSMUSG00000020315	Sptbn1	-	protein_coding	CDS
11	30998433	30998632	ENSMUSG00000020305	Asb3	+	nonsense_mediated_decay	Intron
11	32253706	32253905	ENSMUSG00000020289	Nprl3	-	nonsense_mediated_decay	Intron
11	32422064	32422263	ENSMUSG00000040711	Sh3pxd2b	+	protein_coding	CDS
11	32738404	32738615	ENSMUSG00000020271	Fbxw11	+	protein_coding	Intron
11	32745887	32746086	ENSMUSG00000020271	Fbxw11	+	protein_coding	3'UTR
11	33964715	33964914	ENSMUSG00000020155	Kcnmb1	+	protein_coding	CDS
11	34813155	34813354	ENSMUSG00000069910	Spdl1	-	protein_coding	Intron
11	40692412	40692637	ENSMUSG00000042032	Mat2b	-	protein_coding	Intron
11	43420927	43421126	ENSMUSG00000020415	Pttg1	-	protein_coding	Intron
11	43682477	43682676	ENSMUSG00000044950	Pwwp2a	+	protein_coding	CDS
11	44469986	44470185	ENSMUSG00000041231	Ublcp1	-	protein_coding	Intron
11	44548813	44549012	ENSMUSG00000019189	Rnf145	+	protein_coding	CDS
11	45852127	45852326	ENSMUSG00000006169	Clint1	+	protein_coding	Intron
11	46140126	46140325	ENSMUSG00000011256	Adam19	+	protein_coding	CDS
11	46242197	46242396	ENSMUSG00000020340	Cyfip2	-	protein_coding	CDS
11	46270416	46270615	ENSMUSG00000020340	Cyfip2	-	protein_coding	Intron
11	46437026	46437225	ENSMUSG00000020397	Med7	+	protein_coding	Intron
11	46838104	46838303	ENSMUSG00000055546	Timd4	+	protein_coding	Intron
11	46843402	46843827	ENSMUSG00000055546	Timd4	+	protein_coding	3'UTR
11	48801749	48801948	ENSMUSG00000020372	Rack1	+	protein_coding	Intron
11	48803413	48803612	ENSMUSG00000020372	Rack1	+	protein_coding	Intron
11	48807452	48807651	ENSMUSG00000040365	Trim41	-	protein_coding	CDS
11	49261257	49261571	ENSMUSG00000020346	Mgat1	+	protein_coding	CDS
11	50149863	50150062	ENSMUSG00000036644	Tbc1d9b	+	protein_coding	Intron
11	50266789	50266988	ENSMUSG00000050567	Maml1	-	protein_coding	CDS
11	51601214	51601413	ENSMUSG00000020358	Hnrnpab	-	protein_coding	3'UTR
11	51623873	51624072	ENSMUSG00000001054	Rmnd5b	-	protein_coding	3'UTR
11	51685816	51686015	ENSMUSG00000007777	0610009B22Rik	-	protein_coding	CDS
11	51814062	51814261	ENSMUSG00000020387	Jade2	-	protein_coding	3'UTR
11	51814621	51814820	ENSMUSG00000020387	Jade2	-	protein_coding	3'UTR
11	51846416	51846615	ENSMUSG00000020387	Jade2	-	protein_coding	Intron
11	51967689	51967888	ENSMUSG00000097219	Gm26551	-	lincRNA	Intron
11	52246009	52246309	ENSMUSG00000097219	Gm26551	-	lincRNA	Intron
11	52383967	52384166	ENSMUSG00000020402	Vdac1	+	nonsense_mediated_decay	Exon
11	52403412	52403611	ENSMUSG00000036275	9530068E07Rik	+	protein_coding	CDS
11	52407396	52407595	ENSMUSG00000036275	9530068E07Rik	+	protein_coding	3'UTR
11	53300170	53300369	ENSMUSG00000020361	Hspa4	-	protein_coding	5'UTR
11	53433356	53433576	ENSMUSG00000018238	Gdf9	+	processed_transcript	Intron
11	53706982	53707181	ENSMUSG00000020380	Rad50	-	protein_coding	5'UTR
11	53774157	53774371	ENSMUSG00000018899	Irf1	+	protein_coding	Intron
11	54516421	54516620	ENSMUSG00000035992	Fnip1	+	protein_coding	3'UTR
11	54720118	54720325	ENSMUSG00000052298	Cdc42se2	-	protein_coding	Intron
11	55050978	55051202	ENSMUSG00000049588	Ccdc69	-	protein_coding	Intron
11	55052193	55052392	ENSMUSG00000049588	Ccdc69	-	protein_coding	Intron
11	55103745	55103944	ENSMUSG00000000594	Gm2a	+	protein_coding	Intron
11	55220444	55220643	ENSMUSG00000020261	Slc36a1	+	protein_coding	Intron
11	55233183	55233382	ENSMUSG00000020261	Slc36a1	+	protein_coding	Intron
11	55253735	55253934	ENSMUSG00000055333	Fat2	-	protein_coding	CDS
11	55487552	55487751	ENSMUSG00000018583	G3bp1	+	protein_coding	Intron
11	55497660	55497859	ENSMUSG00000018583	G3bp1	+	protein_coding	CDS
11	58307167	58307366	ENSMUSG00000037243	Zfp692	+	protein_coding	Intron
11	58982064	58982263	ENSMUSG00000020455	Trim11	+	protein_coding	CDS
11	59001687	59001886	ENSMUSG00000061462	Obscn	-	protein_coding	Intron
11	59008493	59008692	ENSMUSG00000061462	Obscn	-	protein_coding	CDS
11	59009114	59009313	ENSMUSG00000061462	Obscn	-	protein_coding	Intron
11	59428272	59428471	ENSMUSG00000009894	Snap47	-	protein_coding	CDS
11	59486703	59486902	ENSMUSG00000020472	Zkscan17	-	protein_coding	3'UTR
11	59491946	59492145	ENSMUSG00000020472	Zkscan17	-	protein_coding	Intron
11	59505154	59505353	ENSMUSG00000020472	Zkscan17	-	protein_coding	Intron
11	59741186	59741385	ENSMUSG00000005417	Mprip	+	protein_coding	Intron
11	59770006	59770205	ENSMUSG00000005417	Mprip	+	protein_coding	Intron
11	59775523	59775722	ENSMUSG00000005417	Mprip	+	protein_coding	3'UTR
11	59797948	59798147	ENSMUSG00000032633	Flcn	-	retained_intron	Intron
11	59810257	59810456	ENSMUSG00000087249	Gm16062	+	antisense	Intron
11	59848016	59848215	ENSMUSG00000032615	Nt5m	+	processed_transcript	Intron
11	60191316	60191515	ENSMUSG00000062115	Rai1	+	protein_coding	Intron
11	60203271	60203512	ENSMUSG00000020538	Srebf1	-	protein_coding	CDS
11	60220275	60220474	ENSMUSG00000020538	Srebf1	-	protein_coding	Intron
11	60227070	60227447	ENSMUSG00000000538	Tom1l2	-	protein_coding	3'UTR
11	60229047	60229246	ENSMUSG00000000538	Tom1l2	-	protein_coding	3'UTR
11	60260904	60261103	ENSMUSG00000000538	Tom1l2	-	protein_coding	Intron
11	60538207	60538436	ENSMUSG00000042650	Alkbh5	+	processed_transcript	Intron
11	60553737	60554041	ENSMUSG00000042650	Alkbh5	+	processed_transcript	Intron
11	60554259	60554458	ENSMUSG00000042650	Alkbh5	+	processed_transcript	Exon
11	60727001	60727200	ENSMUSG00000002812	Flii	-	protein_coding	Intron
11	60755800	60756038	ENSMUSG00000002814	Top3a	-	protein_coding	Intron
11	60787706	60787905	ENSMUSG00000049323	Smcr8	+	protein_coding	3'UTR
11	60830679	60830878	ENSMUSG00000042569	Dhrs7b	+	protein_coding	Intron
11	60864509	60864724	ENSMUSG00000043284	Tmem11	-	protein_coding	3'UTR
11	61336755	61336954	ENSMUSG00000069855	Slc47a2	-	protein_coding	CDS
11	61521564	61521763	ENSMUSG00000001036	Epn2	-	protein_coding	CDS
11	61533407	61533678	ENSMUSG00000001036	Epn2	-	protein_coding	Intron
11	61546123	61546527	ENSMUSG00000001036	Epn2	-	protein_coding	CDS
11	61684606	61684874	ENSMUSG00000042377	Fam83g	+	protein_coding	CDS
11	61701733	61701932	ENSMUSG00000042371	Slc5a10	-	protein_coding	Intron
11	61707855	61708054	ENSMUSG00000042371	Slc5a10	-	protein_coding	CDS
11	61729992	61730194	ENSMUSG00000020528	Prpsap2	-	protein_coding	3'UTR
11	61747313	61747512	ENSMUSG00000020528	Prpsap2	-	protein_coding	Intron
11	61915186	61915385	ENSMUSG00000047804	Akap10	-	protein_coding	CDS
11	62265539	62265738	ENSMUSG00000018500	Adora2b	+	protein_coding	CDS
11	62340297	62340496	ENSMUSG00000018501	Ncor1	-	protein_coding	Intron
11	62343016	62343215	ENSMUSG00000018501	Ncor1	-	protein_coding	CDS
11	63964217	63964416	ENSMUSG00000042148	Cox10	-	protein_coding	CDS
11	64045029	64045228	ENSMUSG00000042148	Cox10	-	protein_coding	Intron
11	64988068	64988341	ENSMUSG00000020549	Elac2	+	protein_coding	Intron
11	64998617	64998816	ENSMUSG00000020549	Elac2	+	protein_coding	Intron
11	65269723	65269922	ENSMUSG00000020542	Myocd	-	protein_coding	5'UTR
11	66472783	66472982	ENSMUSG00000053930	Shisa6	-	protein_coding	Intron
11	67192785	67192984	ENSMUSG00000033196	Myh2	+	protein_coding	Intron
11	67875085	67875284	ENSMUSG00000020905	Usp43	-	protein_coding	Intron
11	68557473	68557672	ENSMUSG00000048329	Mfsd6l	+	protein_coding	CDS
11	68785213	68785412	ENSMUSG00000020900	Myh10	+	protein_coding	CDS
11	68821662	68821861	ENSMUSG00000018736	Ndel1	-	protein_coding	3'UTR
11	68836107	68836306	ENSMUSG00000018736	Ndel1	-	protein_coding	CDS
11	69045733	69045932	ENSMUSG00000020897	Aurkb	+	protein_coding	Intron
11	69109370	69109880	ENSMUSG00000020893	Per1	+	protein_coding	3'UTR
11	69236063	69236262	ENSMUSG00000020890	Gucy2e	-	protein_coding	CDS
11	69304072	69304271	ENSMUSG00000032782	Cntrob	-	protein_coding	Intron
11	69400959	69401158	ENSMUSG00000018476	Kdm6b	-	protein_coding	CDS
11	69477044	69477243	ENSMUSG00000005237	Dnah2	-	protein_coding	Intron
11	69580395	69580610	ENSMUSG00000059552	Trp53	+	protein_coding	5'UTR
11	69605151	69605350	ENSMUSG00000041329	Atp1b2	-	protein_coding	Intron
11	69615527	69615726	ENSMUSG00000005202	Shbg	-	protein_coding	CDS
11	69640322	69640521	ENSMUSG00000018765	Fxr2	+	protein_coding	Intron
11	69667059	69667405	ENSMUSG00000059796	Eif4a1	-	protein_coding	3'UTR
11	69672100	69672299	ENSMUSG00000059796	Eif4a1	-	protein_coding	Intron
11	69743745	69743944	ENSMUSG00000005198	Polr2a	-	protein_coding	CDS
11	69758106	69758633	ENSMUSG00000005198	Polr2a	-	protein_coding	5'UTR
11	69909240	69909439	ENSMUSG00000047284	Neurl4	+	protein_coding	CDS
11	69997773	69997972	ENSMUSG00000018572	Phf23	+	protein_coding	Intron
11	69999423	69999842	ENSMUSG00000018572	Phf23	+	protein_coding	3'UTR
11	70005747	70005949	ENSMUSG00000020888	Dvl2	+	protein_coding	Intron
11	70008850	70009094	ENSMUSG00000020888	Dvl2	+	protein_coding	CDS
11	70215733	70215932	ENSMUSG00000040938	Slc16a11	+	protein_coding	CDS
11	70220514	70220713	ENSMUSG00000044367	Slc16a13	-	protein_coding	CDS
11	70237655	70237854	ENSMUSG00000020831	0610010K14Rik	-	protein_coding	Intron
11	70393643	70393872	ENSMUSG00000018921	Pelp1	-	protein_coding	Intron
11	70397561	70398079	ENSMUSG00000018921	Pelp1	-	protein_coding	Intron
11	70401720	70401924	ENSMUSG00000018921	Pelp1	-	protein_coding	Intron
11	70409781	70409980	ENSMUSG00000018921	Pelp1	-	protein_coding	CDS
11	70451924	70452123	ENSMUSG00000018923	Med11	+	protein_coding	CDS
11	70527196	70527395	ENSMUSG00000018286	Psmb6	+	protein_coding	CDS
11	70562858	70563057	ENSMUSG00000020827	Mink1	+	protein_coding	5'UTR
11	70608384	70608583	ENSMUSG00000020827	Mink1	+	protein_coding	Intron
11	70612718	70612917	ENSMUSG00000086976	Gm12316	-	antisense	Intron
11	70654187	70654535	ENSMUSG00000018293	Pfn1	-	nonsense_mediated_decay	Exon
11	70940810	70941009	ENSMUSG00000020817	Rabep1	+	protein_coding	3'UTR
11	70982767	70982966	ENSMUSG00000018446	C1qbp	-	protein_coding	CDS
11	72211782	72211981	ENSMUSG00000020801	Med31	-	protein_coding	3'UTR
11	72242411	72242610	ENSMUSG00000020805	Slc13a5	-	protein_coding	3'UTR
11	72441345	72441544	ENSMUSG00000040463	Mybbp1a	+	protein_coding	CDS
11	72607431	72607630	ENSMUSG00000020794	Ube2g1	+	protein_coding	5'UTR
11	72684381	72684580	ENSMUSG00000020794	Ube2g1	+	protein_coding	3'UTR
11	72752126	72752325	ENSMUSG00000020790	Ankfy1	+	protein_coding	CDS
11	73079477	73079676	ENSMUSG00000020783	Ncbp3	+	protein_coding	3'UTR
11	73180757	73180956	ENSMUSG00000040158	Tax1bp3	+	protein_coding	Intron
11	73267520	73267719	ENSMUSG00000043029	Trpv3	+	protein_coding	5'UTR
11	74073834	74074033	ENSMUSG00000069476	Zfp616	+	protein_coding	Intron
11	74663847	74664046	ENSMUSG00000020741	Cluh	+	protein_coding	Intron
11	74670189	74670388	ENSMUSG00000020741	Cluh	+	protein_coding	3'UTR
11	74817552	74817751	ENSMUSG00000010554	Mettl16	+	nonsense_mediated_decay	Exon
11	74866863	74867062	ENSMUSG00000038351	Sgsm2	-	protein_coding	Intron
11	75318214	75318413	ENSMUSG00000000751	Rpa1	-	protein_coding	Intron
11	75491508	75491707	ENSMUSG00000020850	Prpf8	+	protein_coding	CDS
11	75500803	75501002	ENSMUSG00000020850	Prpf8	+	protein_coding	CDS
11	75648225	75648470	ENSMUSG00000006127	Inpp5k	+	nonsense_mediated_decay	Exon
11	75673055	75673467	ENSMUSG00000017774	Myo1c	+	protein_coding	3'UTR
11	75673655	75673854	ENSMUSG00000017774	Myo1c	+	protein_coding	3'UTR
11	75765191	75765403	ENSMUSG00000020849	Ywhae	+	protein_coding	3'UTR
11	75878781	75878980	ENSMUSG00000020847	Rph3al	-	protein_coding	Intron
11	76027591	76027790	ENSMUSG00000020846	Rflnb	-	protein_coding	5'UTR
11	76262931	76263130	ENSMUSG00000020844	Nxn	-	protein_coding	CDS
11	76417552	76417751	ENSMUSG00000017631	Abr	-	protein_coding	3'UTR
11	76417906	76418105	ENSMUSG00000017631	Abr	-	protein_coding	3'UTR
11	76422956	76423157	ENSMUSG00000017631	Abr	-	protein_coding	CDS
11	76423869	76424087	ENSMUSG00000017631	Abr	-	protein_coding	Intron
11	77255346	77255548	ENSMUSG00000037926	Ssh2	+	protein_coding	Intron
11	77320548	77320747	ENSMUSG00000037926	Ssh2	+	protein_coding	Intron
11	77505142	77505341	ENSMUSG00000011877	Git1	+	protein_coding	CDS
11	77607151	77607350	ENSMUSG00000017291	Taok1	-	protein_coding	5'UTR
11	77607595	77607794	ENSMUSG00000017291	Taok1	-	protein_coding	5'UTR
11	77864876	77865216	ENSMUSG00000000631	Myo18a	+	protein_coding	3'UTR
11	77865615	77865814	ENSMUSG00000000631	Myo18a	+	protein_coding	3'UTR
11	77918433	77918632	ENSMUSG00000055045	Gm11190	-	lincRNA	Intron
11	78013291	78013490	ENSMUSG00000037791	Phf12	+	protein_coding	Intron
11	78025043	78025242	ENSMUSG00000037791	Phf12	+	protein_coding	Intron
11	78032139	78032338	ENSMUSG00000087050	Dhrs13os	-	antisense	Exon
11	78059666	78059865	ENSMUSG00000061981	Flot2	+	nonsense_mediated_decay	Exon
11	78115570	78115962	ENSMUSG00000037750	Fam222b	+	protein_coding	5'UTR
11	78154581	78154831	ENSMUSG00000037750	Fam222b	+	protein_coding	CDS
11	78160055	78160254	ENSMUSG00000017386	Traf4	-	protein_coding	CDS
11	78172038	78172237	ENSMUSG00000017405	Nek8	-	protein_coding	CDS
11	78206965	78207224	ENSMUSG00000002052	Supt6	-	protein_coding	3'UTR
11	78218997	78219196	ENSMUSG00000002052	Supt6	-	protein_coding	Intron
11	78222613	78222812	ENSMUSG00000002052	Supt6	-	protein_coding	Intron
11	78268784	78268983	ENSMUSG00000010277	2610507B11Rik	+	protein_coding	CDS
11	78304709	78305196	ENSMUSG00000002055	Spag5	+	protein_coding	CDS
11	78315277	78315486	ENSMUSG00000002055	Spag5	+	protein_coding	Intron
11	78337883	78338082	ENSMUSG00000041958	Pigs	+	protein_coding	Intron
11	78521841	78522302	ENSMUSG00000001100	Poldip2	+	nonsense_mediated_decay	Exon
11	79579325	79579524	ENSMUSG00000020716	Nf1	+	protein_coding	3'UTR
11	79626323	79626522	ENSMUSG00000017639	Rab11fip4	+	protein_coding	Intron
11	79694557	79694756	ENSMUSG00000017639	Rab11fip4	+	protein_coding	3'UTR
11	79948714	79948913	ENSMUSG00000035575	Utp6	-	protein_coding	Intron
11	80032692	80032941	ENSMUSG00000017548	Suz12	+	protein_coding	3'UTR
11	80266406	80266605	ENSMUSG00000017686	Rhot1	+	protein_coding	3'UTR
11	80472091	80472290	ENSMUSG00000017428	Psmd11	+	protein_coding	3'UTR
11	82030824	82031023	ENSMUSG00000092157	Gm17268	-	protein_coding	Intron
11	82781200	82781399	ENSMUSG00000020697	Lig3	+	protein_coding	Intron
11	82818360	82818597	ENSMUSG00000020696	Rffl	-	protein_coding	CDS
11	82890226	82890639	ENSMUSG00000018841	Rad51d	-	nonsense_mediated_decay	Exon
11	83298162	83298361	ENSMUSG00000018733	Pex12	-	protein_coding	Intron
11	83302703	83302956	ENSMUSG00000035152	Ap2b1	+	protein_coding	5'UTR
11	84008998	84009197	ENSMUSG00000034940	Synrg	+	protein_coding	CDS
11	84039251	84039450	ENSMUSG00000034940	Synrg	+	protein_coding	Intron
11	84048907	84049106	ENSMUSG00000018648	Dusp14	-	protein_coding	CDS
11	84050671	84050870	ENSMUSG00000018648	Dusp14	-	protein_coding	Intron
11	84068308	84068507	ENSMUSG00000018648	Dusp14	-	protein_coding	Intron
11	84907246	84907445	ENSMUSG00000020527	Myo19	+	protein_coding	CDS
11	84911263	84911462	ENSMUSG00000020526	Znhit3	-	processed_transcript	Exon
11	84985496	84985695	ENSMUSG00000000804	Usp32	-	protein_coding	3'UTR
11	84994355	84994554	ENSMUSG00000000804	Usp32	-	protein_coding	CDS
11	85191572	85191879	ENSMUSG00000018481	Appbp2	-	protein_coding	CDS
11	85337188	85337387	ENSMUSG00000020525	Ppm1d	+	protein_coding	Intron
11	85896797	85896996	ENSMUSG00000000094	Tbx4	+	protein_coding	Intron
11	85915444	85915735	ENSMUSG00000000094	Tbx4	+	protein_coding	3'UTR
11	86135129	86135328	ENSMUSG00000034329	Brip1	-	protein_coding	Intron
11	86689721	86689920	ENSMUSG00000072582	Ptrh2	+	protein_coding	CDS
11	87080091	87080290	ENSMUSG00000020495	Smg8	-	protein_coding	Intron
11	87127487	87127686	ENSMUSG00000018548	Trim37	+	protein_coding	Intron
11	87612051	87612250	ENSMUSG00000018401	Mtmr4	+	protein_coding	CDS
11	87738268	87738467	ENSMUSG00000020485	Supt4a	+	nonsense_mediated_decay	Intron
11	87801635	87801834	ENSMUSG00000009350	Mpo	+	protein_coding	CDS
11	87862092	87862291	ENSMUSG00000034121	Mks1	+	protein_coding	Intron
11	87980203	87980409	ENSMUSG00000020483	Dynll2	-	nonsense_mediated_decay	Exon
11	88193836	88194035	ENSMUSG00000018378	Cuedc1	+	nonsense_mediated_decay	Exon
11	88211168	88211367	ENSMUSG00000023723	Mrps23	+	protein_coding	3'UTR
11	88413726	88413955	ENSMUSG00000069769	Msi2	-	protein_coding	Intron
11	88609759	88609958	ENSMUSG00000069769	Msi2	-	protein_coding	Intron
11	88836943	88837153	ENSMUSG00000018428	Akap1	-	nonsense_mediated_decay	Exon
11	88844349	88844614	ENSMUSG00000018428	Akap1	-	nonsense_mediated_decay	Exon
11	88864230	88864429	ENSMUSG00000092399	4930556N13Rik	+	antisense	Intron
11	88874006	88874205	ENSMUSG00000092399	4930556N13Rik	+	antisense	Intron
11	88929043	88929242	ENSMUSG00000000278	Scpep1	-	protein_coding	Intron
11	88930181	88930380	ENSMUSG00000000278	Scpep1	-	protein_coding	CDS
11	88932225	88932424	ENSMUSG00000000278	Scpep1	-	protein_coding	Intron
11	90661557	90661842	ENSMUSG00000020541	Tom1l1	-	protein_coding	Intron
11	90673560	90673775	ENSMUSG00000020541	Tom1l1	-	protein_coding	CDS
11	90683083	90683282	ENSMUSG00000020541	Tom1l1	-	protein_coding	Intron
11	93908814	93909013	ENSMUSG00000059474	Mbtd1	+	protein_coding	CDS
11	94339617	94339816	ENSMUSG00000020864	Ankrd40	+	protein_coding	3'UTR
11	94742766	94742965	ENSMUSG00000020870	Cdc34b	+	protein_coding	3'UTR
11	94992181	94992449	ENSMUSG00000038976	Ppp1r9b	+	protein_coding	CDS
11	95375057	95375256	ENSMUSG00000038893	Fam117a	+	protein_coding	Intron
11	95481932	95482131	ENSMUSG00000057522	Spop	+	protein_coding	CDS
11	95485841	95486040	ENSMUSG00000057522	Spop	+	protein_coding	CDS
11	95675241	95675440	ENSMUSG00000038845	Phb	+	protein_coding	Intron
11	95781638	95781837	ENSMUSG00000075595	Zfp652	+	nonsense_mediated_decay	Intron
11	95899819	95900018	ENSMUSG00000013418	B4galnt2	-	protein_coding	Intron
11	96716521	96716720	ENSMUSG00000057058	Skap1	+	protein_coding	Intron
11	96768013	96768212	ENSMUSG00000085242	Gm11537	+	antisense	Exon
11	96818853	96819052	ENSMUSG00000038615	Nfe2l1	-	protein_coding	3'UTR
11	96819320	96819519	ENSMUSG00000038615	Nfe2l1	-	protein_coding	CDS
11	96961333	96961761	ENSMUSG00000018678	Sp2	-	protein_coding	CDS
11	97160587	97160786	ENSMUSG00000001440	Kpnb1	-	protein_coding	3'UTR
11	97168974	97169277	ENSMUSG00000001440	Kpnb1	-	protein_coding	Intron
11	97175601	97175800	ENSMUSG00000001440	Kpnb1	-	protein_coding	Intron
11	97180313	97180512	ENSMUSG00000001440	Kpnb1	-	protein_coding	Intron
11	97363349	97363548	ENSMUSG00000038485	Socs7	+	protein_coding	Intron
11	97394631	97394843	ENSMUSG00000038485	Socs7	+	protein_coding	3'UTR
11	97397728	97397927	ENSMUSG00000038485	Socs7	+	protein_coding	3'UTR
11	97531810	97532009	ENSMUSG00000038453	Srcin1	-	protein_coding	CDS
11	97681695	97681894	ENSMUSG00000038437	Mllt6	+	processed_transcript	Exon
11	97744332	97744531	ENSMUSG00000018547	Pip4k2b	-	protein_coding	Intron
11	98026982	98027181	ENSMUSG00000017404	Rpl19	+	protein_coding	Intron
11	98687746	98687990	ENSMUSG00000017221	Psmd3	+	protein_coding	Intron
11	98690953	98691154	ENSMUSG00000017221	Psmd3	+	protein_coding	Intron
11	98695567	98695766	ENSMUSG00000017221	Psmd3	+	protein_coding	3'UTR
11	98706984	98707194	ENSMUSG00000017210	Med24	-	nonsense_mediated_decay	Intron
11	98770008	98770207	ENSMUSG00000020889	Nr1d1	-	protein_coding	Intron
11	98821730	98821929	ENSMUSG00000078676	Casc3	+	protein_coding	Intron
11	98853228	98853427	ENSMUSG00000038020	Rapgefl1	+	protein_coding	3'UTR
11	98907833	98908032	ENSMUSG00000017499	Cdc6	+	nonsense_mediated_decay	Exon
11	98920751	98920950	ENSMUSG00000017499	Cdc6	+	nonsense_mediated_decay	Intron
11	98972669	98972868	ENSMUSG00000037992	Rara	+	protein_coding	Intron
11	99003368	99003567	ENSMUSG00000020914	Top2a	-	protein_coding	Intron
11	100371110	100371309	ENSMUSG00000001552	Jup	-	protein_coding	3'UTR
11	100414281	100414480	ENSMUSG00000006931	P3h4	-	protein_coding	CDS
11	100440865	100441064	ENSMUSG00000017176	Nt5c3b	-	protein_coding	Intron
11	100481202	100481401	ENSMUSG00000020917	Acly	-	protein_coding	Intron
11	100583413	100583612	ENSMUSG00000014195	Dnajc7	-	protein_coding	Intron
11	100592675	100592874	ENSMUSG00000014195	Dnajc7	-	protein_coding	Intron
11	100705078	100705280	ENSMUSG00000020918	Kat2a	-	processed_transcript	Exon
11	100939111	100939310	ENSMUSG00000004040	Stat3	-	protein_coding	Intron
11	101089713	101089912	ENSMUSG00000017801	Mlx	+	processed_transcript	Exon
11	101156866	101157065	ENSMUSG00000045007	Tubg2	+	protein_coding	Intron
11	101163340	101163539	ENSMUSG00000035172	Plekhh3	-	protein_coding	Intron
11	101179635	101179834	ENSMUSG00000017167	Cntnap1	+	protein_coding	Intron
11	101180514	101180713	ENSMUSG00000017167	Cntnap1	+	protein_coding	Intron
11	101181381	101181580	ENSMUSG00000017167	Cntnap1	+	protein_coding	Intron
11	101182222	101182421	ENSMUSG00000017167	Cntnap1	+	protein_coding	Intron
11	101187097	101187318	ENSMUSG00000017167	Cntnap1	+	protein_coding	Intron
11	101203705	101203904	ENSMUSG00000006920	Ezh1	-	protein_coding	CDS
11	101210348	101210547	ENSMUSG00000006920	Ezh1	-	protein_coding	Intron
11	101226226	101226425	ENSMUSG00000006920	Ezh1	-	protein_coding	Intron
11	101293840	101294039	ENSMUSG00000035086	Becn1	-	protein_coding	Intron
11	101298855	101299054	ENSMUSG00000035086	Becn1	-	protein_coding	Intron
11	101320810	101321009	ENSMUSG00000078652	Psme3	+	protein_coding	Intron
11	101323346	101323545	ENSMUSG00000078652	Psme3	+	protein_coding	3'UTR
11	101413782	101413981	ENSMUSG00000075528	Aarsd1	-	protein_coding	Intron
11	101416916	101417115	ENSMUSG00000075528	Aarsd1	-	protein_coding	Intron
11	101566394	101566593	ENSMUSG00000017119	Nbr1	+	protein_coding	Intron
11	101575106	101575305	ENSMUSG00000017119	Nbr1	+	protein_coding	CDS
11	101733083	101733380	ENSMUSG00000034931	Dhx8	+	protein_coding	Intron
11	101887083	101887282	ENSMUSG00000085594	Gm11551	+	antisense	Intron
11	102433109	102433308	ENSMUSG00000034708	Grn	+	protein_coding	Intron
11	102479946	102480209	ENSMUSG00000034621	Gpatch8	-	protein_coding	CDS
11	102865373	102865572	ENSMUSG00000097410	Gm26668	+	lincRNA	Exon
11	103377109	103377371	ENSMUSG00000034247	Plekhm1	-	protein_coding	CDS
11	103380081	103380280	ENSMUSG00000034247	Plekhm1	-	protein_coding	CDS
11	103677182	103677740	ENSMUSG00000020946	Gosr2	-	protein_coding	3'UTR
11	103823573	103823772	ENSMUSG00000034187	Nsf	-	protein_coding	Intron
11	103858738	103858937	ENSMUSG00000034187	Nsf	-	protein_coding	Intron
11	103861731	103861991	ENSMUSG00000034187	Nsf	-	protein_coding	Intron
11	104442075	104442274	ENSMUSG00000018412	Kansl1	-	protein_coding	5'UTR
11	104661904	104662103	ENSMUSG00000020689	Itgb3	+	protein_coding	Intron
11	104668312	104668511	ENSMUSG00000020689	Itgb3	+	protein_coding	3'UTR
11	104845503	104845702	ENSMUSG00000040838	Gm11639	+	protein_coding	Intron
11	105378921	105379120	ENSMUSG00000086487	Gm11638	+	processed_transcript	Intron
11	105927492	105927691	ENSMUSG00000053580	Tanc2	+	protein_coding	3'UTR
11	106051963	106052162	ENSMUSG00000049354	Dcaf7	+	protein_coding	Intron
11	106055453	106055652	ENSMUSG00000049354	Dcaf7	+	protein_coding	3'UTR
11	106056471	106056670	ENSMUSG00000049354	Dcaf7	+	protein_coding	3'UTR
11	106057915	106058270	ENSMUSG00000049354	Dcaf7	+	protein_coding	3'UTR
11	106163490	106163731	ENSMUSG00000069631	Strada	-	protein_coding	3'UTR
11	106167690	106167889	ENSMUSG00000069631	Strada	-	protein_coding	Intron
11	106201850	106202137	ENSMUSG00000078622	Ccdc47	-	protein_coding	Intron
11	106216948	106217147	ENSMUSG00000020705	Ddx42	+	protein_coding	5'UTR
11	106262149	106262414	ENSMUSG00000020708	Psmc5	+	protein_coding	CDS
11	106395273	106395472	ENSMUSG00000020715	Ern1	-	protein_coding	3'UTR
11	106396780	106397372	ENSMUSG00000020715	Ern1	-	protein_coding	3'UTR
11	106403375	106403574	ENSMUSG00000020715	Ern1	-	protein_coding	CDS
11	106409804	106410064	ENSMUSG00000020715	Ern1	-	protein_coding	CDS
11	106458737	106458936	ENSMUSG00000020715	Ern1	-	protein_coding	Intron
11	106568196	106568395	ENSMUSG00000040548	Tex2	-	protein_coding	CDS
11	106780464	106780663	ENSMUSG00000020719	Ddx5	-	protein_coding	3'UTR
11	107123779	107123978	ENSMUSG00000040481	Bptf	-	protein_coding	Intron
11	108931463	108931662	ENSMUSG00000000142	Axin2	+	protein_coding	CDS
11	109365612	109365811	ENSMUSG00000020611	Gna13	+	protein_coding	CDS
11	109398734	109398965	ENSMUSG00000020611	Gna13	+	protein_coding	3'UTR
11	109429987	109430186	ENSMUSG00000020610	Amz2	+	protein_coding	Intron
11	110447077	110447276	ENSMUSG00000020623	Map2k6	+	processed_transcript	Intron
11	113691817	113692016	ENSMUSG00000041623	D11Wsu47e	+	protein_coding	Intron
11	113699645	113699844	ENSMUSG00000018727	Cpsf4l	-	protein_coding	Intron
11	113706295	113706494	ENSMUSG00000018727	Cpsf4l	-	protein_coding	Intron
11	113709108	113709384	ENSMUSG00000018727	Cpsf4l	-	protein_coding	Intron
11	113778182	113778381	ENSMUSG00000041592	Sdk2	-	protein_coding	3'UTR
11	114863978	114864231	ENSMUSG00000051043	Gprc5c	+	protein_coding	CDS
11	114868502	114868701	ENSMUSG00000051043	Gprc5c	+	protein_coding	CDS
11	115124095	115124294	ENSMUSG00000047798	Cd300lf	-	protein_coding	Intron
11	115184413	115184612	ENSMUSG00000015542	Nat9	-	protein_coding	CDS
11	115188320	115188519	ENSMUSG00000045980	Tmem104	+	protein_coding	Intron
11	115243817	115244016	ENSMUSG00000045980	Tmem104	+	protein_coding	CDS
11	115348099	115348315	ENSMUSG00000034586	Hid1	-	protein_coding	3'UTR
11	115350362	115350561	ENSMUSG00000034586	Hid1	-	protein_coding	Intron
11	115475684	115475884	ENSMUSG00000057219	Armc7	+	processed_transcript	Exon
11	115501882	115502081	ENSMUSG00000020737	Jpt1	-	processed_transcript	Intron
11	115582969	115583168	ENSMUSG00000020739	Nup85	+	protein_coding	Intron
11	115603666	115603977	ENSMUSG00000020740	Gga3	-	nonsense_mediated_decay	Intron
11	115608949	115609148	ENSMUSG00000020743	Mif4gd	-	processed_transcript	Intron
11	115708217	115708416	ENSMUSG00000059923	Grb2	-	protein_coding	Intron
11	115801620	115801819	ENSMUSG00000034471	Caskin2	-	protein_coding	CDS
11	115844898	115845097	ENSMUSG00000020782	Llgl2	+	protein_coding	Intron
11	115998078	115998277	ENSMUSG00000020758	Itgb4	+	protein_coding	Intron
11	116010077	116010276	ENSMUSG00000020766	Galk1	-	protein_coding	Intron
11	116051510	116051709	ENSMUSG00000020770	Unk	+	processed_transcript	Intron
11	116059077	116059276	ENSMUSG00000020770	Unk	+	processed_transcript	Exon
11	116126993	116127192	ENSMUSG00000054517	Trim65	-	protein_coding	Intron
11	116174810	116175009	ENSMUSG00000020777	Acox1	-	protein_coding	Intron
11	116306246	116306445	ENSMUSG00000020792	Exoc7	-	processed_transcript	Intron
11	116434146	116434345	ENSMUSG00000050628	Ubald2	+	protein_coding	5'UTR
11	116477088	116477287	ENSMUSG00000015869	Prpsap1	-	protein_coding	Intron
11	116490109	116490308	ENSMUSG00000015869	Prpsap1	-	protein_coding	CDS
11	116598797	116599310	ENSMUSG00000020806	Rhbdf2	-	protein_coding	CDS
11	116600234	116600433	ENSMUSG00000020806	Rhbdf2	-	protein_coding	Intron
11	116610125	116610348	ENSMUSG00000020806	Rhbdf2	-	protein_coding	Intron
11	116677425	116677624	ENSMUSG00000057286	St6galnac2	-	protein_coding	CDS
11	116843590	116843789	ENSMUSG00000090266	Mettl23	+	protein_coding	CDS
11	117155416	117155615	ENSMUSG00000020823	Sec14l1	+	protein_coding	Intron
11	117723012	117723245	ENSMUSG00000025571	Tnrc6c	+	protein_coding	CDS
11	117732253	117732472	ENSMUSG00000025571	Tnrc6c	+	protein_coding	CDS
11	117997571	117997770	ENSMUSG00000017715	Pgs1	+	protein_coding	Intron
11	118001670	118001914	ENSMUSG00000017715	Pgs1	+	protein_coding	Intron
11	118002520	118002719	ENSMUSG00000017715	Pgs1	+	protein_coding	Intron
11	118005862	118006061	ENSMUSG00000017715	Pgs1	+	protein_coding	Intron
11	118023669	118023868	ENSMUSG00000017715	Pgs1	+	protein_coding	3'UTR
11	118133170	118133369	ENSMUSG00000017132	Cyth1	-	protein_coding	Intron
11	118161228	118161427	ENSMUSG00000017132	Cyth1	-	protein_coding	Intron
11	118274784	118274983	ENSMUSG00000033909	Usp36	-	protein_coding	Intron
11	118289781	118289980	ENSMUSG00000033909	Usp36	-	protein_coding	Intron
11	118408557	118408852	ENSMUSG00000025575	Cant1	-	protein_coding	CDS
11	118417860	118418059	ENSMUSG00000025575	Cant1	-	protein_coding	Intron
11	119030038	119030473	ENSMUSG00000025577	Cbx2	+	protein_coding	3'UTR
11	119274296	119274495	ENSMUSG00000025579	Gaa	+	protein_coding	Intron
11	119293804	119294003	ENSMUSG00000025580	Eif4a3	-	protein_coding	CDS
11	119299759	119299969	ENSMUSG00000025580	Eif4a3	-	protein_coding	CDS
11	119421320	119421519	ENSMUSG00000070327	Rnf213	+	protein_coding	CDS
11	119442119	119442318	ENSMUSG00000070327	Rnf213	+	protein_coding	CDS
11	120091505	120091716	ENSMUSG00000025377	Tepsin	-	protein_coding	CDS
11	120348768	120348967	ENSMUSG00000043644	0610009L18Rik	+	bidirectional_promoter_lncRNA	Intron
11	120377432	120377631	ENSMUSG00000025384	Faap100	-	protein_coding	CDS
11	120382380	120382579	ENSMUSG00000039703	Nploc4	-	protein_coding	CDS
11	120485388	120485587	ENSMUSG00000039640	Mrpl12	+	protein_coding	Intron
11	120611468	120611667	ENSMUSG00000025137	Pcyt2	-	protein_coding	Intron
11	120618564	120618763	ENSMUSG00000025138	Sirt7	-	retained_intron	Exon
11	120787013	120787244	ENSMUSG00000025156	Gps1	+	nonsense_mediated_decay	Intron
11	120787393	120787592	ENSMUSG00000025156	Gps1	+	nonsense_mediated_decay	Intron
11	120788118	120788317	ENSMUSG00000025156	Gps1	+	nonsense_mediated_decay	Intron
11	120967888	120968087	ENSMUSG00000025162	Csnk1d	-	protein_coding	Intron
11	120972918	120973141	ENSMUSG00000025162	Csnk1d	-	protein_coding	CDS
11	121039299	121039498	ENSMUSG00000086835	Gm11775	+	antisense	Intron
11	121147161	121147699	ENSMUSG00000039329	Tex19.1	+	protein_coding	CDS
11	121245004	121245203	ENSMUSG00000000056	Narf	+	protein_coding	Intron
11	121253620	121253819	ENSMUSG00000000056	Narf	+	protein_coding	3'UTR
11	121299786	121299985	ENSMUSG00000039275	Foxk2	+	protein_coding	Intron
11	121513128	121513327	ENSMUSG00000039238	Zfp750	-	protein_coding	CDS
11	121610041	121610240	ENSMUSG00000039230	Tbcd	+	protein_coding	Intron
11	121616574	121616773	ENSMUSG00000046605	B3gntl1	-	protein_coding	3'UTR
11	121639649	121639848	ENSMUSG00000046605	B3gntl1	-	protein_coding	Intron
11	121667831	121668030	ENSMUSG00000046605	B3gntl1	-	protein_coding	Intron
12	3309603	3310012	ENSMUSG00000020671	Rab10	-	protein_coding	5'UTR
12	3912888	3913087	ENSMUSG00000020661	Dnmt3a	+	protein_coding	3'UTR
12	4090394	4090593	ENSMUSG00000020657	Dnajc27	+	nonsense_mediated_decay	Intron
12	4214195	4214434	ENSMUSG00000020652	Cenpo	-	protein_coding	3'UTR
12	4215072	4215271	ENSMUSG00000020652	Cenpo	-	protein_coding	Intron
12	4314570	4314769	ENSMUSG00000020647	Ncoa1	-	nonsense_mediated_decay	Intron
12	4658088	4658287	ENSMUSG00000020640	Itsn2	+	protein_coding	CDS
12	4965915	4966114	ENSMUSG00000052812	Atad2b	+	protein_coding	Intron
12	5373164	5373363	ENSMUSG00000020627	Klhl29	-	protein_coding	Intron
12	5808160	5808359	ENSMUSG00000112404	Gm32442	+	lincRNA	Exon
12	7591170	7591477	ENSMUSG00000112323	Gm32828	-	lincRNA	Intron
12	8721775	8721974	ENSMUSG00000020594	Pum2	+	nonsense_mediated_decay	Intron
12	8750332	8750531	ENSMUSG00000020594	Pum2	+	nonsense_mediated_decay	Exon
12	8792787	8792986	ENSMUSG00000020592	Sdc1	+	protein_coding	3'UTR
12	8876533	8876732	ENSMUSG00000042976	9930038B18Rik	-	lincRNA	Exon
12	8922067	8922347	ENSMUSG00000020585	Laptm4a	+	protein_coding	CDS
12	8938448	8938647	ENSMUSG00000020585	Laptm4a	+	protein_coding	3'UTR
12	9495363	9495562	ENSMUSG00000114000	Gm48762	-	lincRNA	Exon
12	13609712	13609911	ENSMUSG00000113666	Gm35725	-	lincRNA	Intron
12	15814869	15815068	ENSMUSG00000020601	Trib2	-	protein_coding	Intron
12	15816308	15816507	ENSMUSG00000020601	Trib2	-	protein_coding	Intron
12	16580655	16580854	ENSMUSG00000020593	Lpin1	-	protein_coding	CDS
12	16681137	16681343	ENSMUSG00000036523	Greb1	-	protein_coding	Intron
12	16696540	16696739	ENSMUSG00000036523	Greb1	-	protein_coding	CDS
12	17069418	17069617	ENSMUSG00000113447	Gm48538	+	lincRNA	Intron
12	17545094	17545293	ENSMUSG00000011179	Odc1	+	protein_coding	Intron
12	19218400	19218599	ENSMUSG00000113110	Gm48528	+	processed_pseudogene	Exon
12	21333771	21333970	ENSMUSG00000052593	Adam17	-	protein_coding	Intron
12	24096749	24096948	ENSMUSG00000073158	9030624G23Rik	-	protein_coding	CDS
12	24575026	24575225	ENSMUSG00000020656	Grhl1	+	protein_coding	Intron
12	24990705	24990904	ENSMUSG00000036333	Kidins220	+	protein_coding	Intron
12	25036617	25036816	ENSMUSG00000036333	Kidins220	+	protein_coding	Intron
12	25058405	25058604	ENSMUSG00000036333	Kidins220	+	protein_coding	3'UTR
12	28862983	28863182	ENSMUSG00000036613	Eipr1	+	nonsense_mediated_decay	Exon
12	28866963	28867162	ENSMUSG00000036613	Eipr1	+	nonsense_mediated_decay	Exon
12	31301088	31301402	ENSMUSG00000002900	Lamb1	+	protein_coding	Intron
12	31305852	31306051	ENSMUSG00000002900	Lamb1	+	protein_coding	CDS
12	31307106	31307359	ENSMUSG00000002900	Lamb1	+	protein_coding	Intron
12	31318282	31318481	ENSMUSG00000002900	Lamb1	+	protein_coding	CDS
12	31927299	31927498	ENSMUSG00000002996	Hbp1	-	protein_coding	3'UTR
12	31959267	31959466	ENSMUSG00000002997	Prkar2b	-	protein_coding	Intron
12	32878462	32878661	ENSMUSG00000112166	Gm47948	+	lincRNA	Exon
12	33367167	33367366	ENSMUSG00000020564	Atxn7l1	+	protein_coding	CDS
12	35534630	35534829	ENSMUSG00000019256	Ahr	-	protein_coding	5'UTR
12	40059959	40060158	ENSMUSG00000002565	Scin	-	protein_coding	3'UTR
12	40216087	40216286	ENSMUSG00000001627	Ifrd1	-	protein_coding	Intron
12	40602562	40602761	ENSMUSG00000035954	Dock4	+	protein_coding	Intron
12	44861062	44861261	ENSMUSG00000046314	Stxbp6	-	protein_coding	Intron
12	50388322	50388521	ENSMUSG00000002688	Prkd1	-	protein_coding	CDS
12	51768646	51768845	ENSMUSG00000035247	Hectd1	-	protein_coding	CDS
12	51877320	51877519	ENSMUSG00000035181	Heatr5a	-	protein_coding	CDS
12	51956915	51957114	ENSMUSG00000035181	Heatr5a	-	protein_coding	Intron
12	52232617	52232816	ENSMUSG00000035142	Nubpl	+	protein_coding	Intron
12	54710318	54710526	ENSMUSG00000096214	Gm22634	+	snRNA	Exon
12	54719102	54719301	ENSMUSG00000096659	Gm25679	-	snRNA	Exon
12	55230160	55230588	ENSMUSG00000079108	Srp54c	+	protein_coding	5'UTR
12	55304477	55304676	ENSMUSG00000021023	1110008L16Rik	+	protein_coding	CDS
12	55410192	55410391	ENSMUSG00000021024	Psma6	+	protein_coding	Intron
12	55414436	55414635	ENSMUSG00000021024	Psma6	+	protein_coding	Intron
12	55491054	55491253	ENSMUSG00000021025	Nfkbia	-	protein_coding	CDS
12	57230438	57230639	ENSMUSG00000079104	Prps1l3	+	protein_coding	5'UTR
12	58989151	58989350	ENSMUSG00000020986	Sec23a	-	protein_coding	Intron
12	59001782	59001981	ENSMUSG00000020986	Sec23a	-	protein_coding	CDS
12	59011701	59011900	ENSMUSG00000020986	Sec23a	-	protein_coding	Intron
12	59185754	59185984	ENSMUSG00000021000	Mia2	+	protein_coding	Intron
12	59204577	59204776	ENSMUSG00000035329	Fbxo33	-	protein_coding	CDS
12	59219054	59219253	ENSMUSG00000035329	Fbxo33	-	protein_coding	CDS
12	64957234	64957433	ENSMUSG00000020948	Klhl28	-	protein_coding	CDS
12	67651375	67651716	ENSMUSG00000114010	Gm47432	+	lincRNA	Exon
12	69946276	69946475	ENSMUSG00000021066	Atl1	+	protein_coding	Intron
12	69959311	69959510	ENSMUSG00000021066	Atl1	+	protein_coding	CDS
12	69968947	69969146	ENSMUSG00000021067	Sav1	-	protein_coding	Intron
12	69977936	69978135	ENSMUSG00000021067	Sav1	-	protein_coding	Intron
12	70048936	70049135	ENSMUSG00000021068	Nin	-	nonsense_mediated_decay	Exon
12	70102583	70102782	ENSMUSG00000021068	Nin	-	nonsense_mediated_decay	Exon
12	70107507	70107706	ENSMUSG00000021068	Nin	-	nonsense_mediated_decay	Intron
12	70201833	70202032	ENSMUSG00000021069	Pygl	-	protein_coding	CDS
12	71139694	71139893	ENSMUSG00000034601	2700049A03Rik	+	protein_coding	Intron
12	71179157	71179356	ENSMUSG00000034601	2700049A03Rik	+	protein_coding	Intron
12	72086055	72086254	ENSMUSG00000005078	Jkamp	+	protein_coding	5'UTR
12	72270766	72270965	ENSMUSG00000021087	Rtn1	-	protein_coding	Intron
12	72794136	72794335	ENSMUSG00000021096	Ppm1a	+	nonsense_mediated_decay	Exon
12	73297618	73297817	ENSMUSG00000044712	Slc38a6	+	protein_coding	Intron
12	73702479	73702678	ENSMUSG00000021108	Prkch	+	nonsense_mediated_decay	Exon
12	73940494	73940693	ENSMUSG00000021109	Hif1a	+	protein_coding	CDS
12	75818437	75818636	ENSMUSG00000063450	Syne2	+	protein_coding	Intron
12	75966474	75966673	ENSMUSG00000063450	Syne2	+	protein_coding	CDS
12	75969461	75969660	ENSMUSG00000063450	Syne2	+	protein_coding	CDS
12	75973452	75973651	ENSMUSG00000063450	Syne2	+	protein_coding	Intron
12	76015682	76015881	ENSMUSG00000063450	Syne2	+	protein_coding	Intron
12	76020401	76020600	ENSMUSG00000063450	Syne2	+	protein_coding	CDS
12	76041473	76041719	ENSMUSG00000063450	Syne2	+	protein_coding	Intron
12	76052181	76052380	ENSMUSG00000063450	Syne2	+	protein_coding	Intron
12	76056804	76057003	ENSMUSG00000063450	Syne2	+	protein_coding	CDS
12	76103039	76103238	ENSMUSG00000063450	Syne2	+	protein_coding	Intron
12	76103820	76104019	ENSMUSG00000063450	Syne2	+	protein_coding	CDS
12	76109994	76110215	ENSMUSG00000063450	Syne2	+	protein_coding	3'UTR
12	76217459	76217658	ENSMUSG00000021056	Tex21	-	protein_coding	Intron
12	76289831	76290030	ENSMUSG00000021048	Mthfd1	+	protein_coding	Intron
12	76355781	76355980	ENSMUSG00000056459	Zbtb25	-	protein_coding	Intron
12	76385714	76385913	ENSMUSG00000033454	Zbtb1	+	protein_coding	CDS
12	76533662	76533861	ENSMUSG00000052609	Plekhg3	+	protein_coding	5'UTR
12	76577151	76577350	ENSMUSG00000052609	Plekhg3	+	protein_coding	CDS
12	77239027	77239226	ENSMUSG00000021065	Fut8	+	protein_coding	Intron
12	78226420	78226619	ENSMUSG00000047454	Gphn	+	protein_coding	5'UTR
12	78350900	78351145	ENSMUSG00000047454	Gphn	+	protein_coding	Intron
12	78964947	78965146	ENSMUSG00000046157	Tmem229b	-	protein_coding	CDS
12	79055008	79055207	ENSMUSG00000060716	Plekhh1	+	protein_coding	CDS
12	79182522	79182769	ENSMUSG00000066441	Rdh11	-	protein_coding	Intron
12	79184925	79185124	ENSMUSG00000066441	Rdh11	-	protein_coding	Intron
12	79255122	79255321	ENSMUSG00000066440	Zfyve26	-	protein_coding	Intron
12	79271935	79272134	ENSMUSG00000066440	Zfyve26	-	protein_coding	Intron
12	79273248	79273447	ENSMUSG00000066440	Zfyve26	-	protein_coding	CDS
12	79295539	79295738	ENSMUSG00000066440	Zfyve26	-	protein_coding	CDS
12	80108452	80108651	ENSMUSG00000097417	Gm26669	+	lincRNA	Exon
12	80168267	80168466	ENSMUSG00000015143	Actn1	-	protein_coding	CDS
12	80339863	80340062	ENSMUSG00000049106	Dcaf5	-	protein_coding	CDS
12	80637355	80637554	ENSMUSG00000021131	Erh	-	protein_coding	Intron
12	80679619	80680130	ENSMUSG00000048833	Slc39a9	+	protein_coding	3'UTR
12	80681465	80681664	ENSMUSG00000048833	Slc39a9	+	protein_coding	3'UTR
12	81724495	81724694	ENSMUSG00000042724	Map3k9	-	protein_coding	CDS
12	82285054	82285253	ENSMUSG00000042700	Sipa1l1	+	protein_coding	Intron
12	82339748	82339947	ENSMUSG00000042700	Sipa1l1	+	protein_coding	Intron
12	82396547	82396746	ENSMUSG00000042700	Sipa1l1	+	protein_coding	CDS
12	82432981	82433180	ENSMUSG00000042700	Sipa1l1	+	protein_coding	Intron
12	83272142	83272341	ENSMUSG00000021221	Dpf3	-	protein_coding	Intron
12	83424543	83424742	ENSMUSG00000021221	Dpf3	-	protein_coding	Intron
12	83547390	83547589	ENSMUSG00000042628	Zfyve1	-	protein_coding	3'UTR
12	83632711	83632970	ENSMUSG00000099708	Gm29361	-	antisense	Exon
12	83795173	83795372	ENSMUSG00000021224	Numb	-	nonsense_mediated_decay	Exon
12	83797048	83797247	ENSMUSG00000021224	Numb	-	nonsense_mediated_decay	Intron
12	83803660	83803859	ENSMUSG00000021224	Numb	-	nonsense_mediated_decay	Intron
12	84370337	84370536	ENSMUSG00000021235	Coq6	+	protein_coding	Intron
12	84384113	84384312	ENSMUSG00000021236	Entpd5	-	protein_coding	Intron
12	84431250	84431449	ENSMUSG00000021238	Aldh6a1	-	processed_transcript	Exon
12	84451510	84451709	ENSMUSG00000085793	Lin52	+	protein_coding	Intron
12	84530612	84530811	ENSMUSG00000085793	Lin52	+	protein_coding	3'UTR
12	84602854	84603053	ENSMUSG00000021240	Abcd4	-	nonsense_mediated_decay	Exon
12	84785038	84785266	ENSMUSG00000002020	Ltbp2	-	protein_coding	Intron
12	84934789	84934988	ENSMUSG00000042350	Arel1	-	protein_coding	Intron
12	85226079	85226404	ENSMUSG00000004788	Eif2b2	+	protein_coding	3'UTR
12	86029260	86029459	ENSMUSG00000012609	Ttll5	+	protein_coding	Intron
12	86678873	86679072	ENSMUSG00000021256	Vash1	+	protein_coding	5'UTR
12	86700691	86700890	ENSMUSG00000021257	Angel1	-	protein_coding	3'UTR
12	87176567	87176766	ENSMUSG00000034111	Tmed8	-	protein_coding	CDS
12	87313936	87314135	ENSMUSG00000021036	Sptlc2	-	protein_coding	Intron
12	88360577	88360776	ENSMUSG00000021044	Adck1	+	protein_coding	5'UTR
12	89193192	89193391	ENSMUSG00000066392	Nrxn3	+	nonsense_mediated_decay	Intron
12	91647667	91647961	ENSMUSG00000020961	Ston2	-	protein_coding	CDS
12	91825139	91825338	ENSMUSG00000020964	Sel1l	-	protein_coding	Intron
12	98677005	98677204	ENSMUSG00000021009	Ptpn21	-	protein_coding	3'UTR
12	98678196	98678395	ENSMUSG00000021009	Ptpn21	-	protein_coding	3'UTR
12	98692692	98692891	ENSMUSG00000021009	Ptpn21	-	protein_coding	Intron
12	99354250	99354449	ENSMUSG00000033731	3300002A11Rik	+	antisense	Intron
12	99884538	99884737	ENSMUSG00000021177	Tdp1	+	protein_coding	Intron
12	99964508	99964707	ENSMUSG00000045404	Kcnk13	+	protein_coding	5'UTR
12	100199527	100199833	ENSMUSG00000001175	Calm1	+	protein_coding	5'UTR
12	100381977	100382176	ENSMUSG00000033530	Ttc7b	-	protein_coding	Intron
12	100385730	100385929	ENSMUSG00000033530	Ttc7b	-	protein_coding	Intron
12	100913126	100913325	ENSMUSG00000021182	Ccdc88c	-	protein_coding	CDS
12	101082776	101082975	ENSMUSG00000041846	Ppp4r3a	-	protein_coding	5'UTR
12	101083464	101083663	ENSMUSG00000041846	Ppp4r3a	-	protein_coding	5'UTR
12	101846402	101846601	ENSMUSG00000021188	Trip11	-	protein_coding	Intron
12	101918919	101919118	ENSMUSG00000021189	Atxn3	-	protein_coding	3'UTR
12	101920871	101921070	ENSMUSG00000021189	Atxn3	-	protein_coding	3'UTR
12	102394304	102394503	ENSMUSG00000021190	Lgmn	-	protein_coding	3'UTR
12	102405608	102405807	ENSMUSG00000021190	Lgmn	-	protein_coding	Intron
12	102623142	102623341	ENSMUSG00000057963	Itpk1	-	protein_coding	Intron
12	102704720	102704919	ENSMUSG00000057963	Itpk1	-	protein_coding	5'UTR
12	102758106	102758341	ENSMUSG00000041716	Gm20604	-	protein_coding	5'UTR
12	102783703	102783902	ENSMUSG00000041702	Btbd7	-	protein_coding	3'UTR
12	103417240	103417439	ENSMUSG00000041645	Ddx24	-	protein_coding	CDS
12	103483635	103483834	ENSMUSG00000113383	Gm47267	+	lincRNA	Exon
12	104691069	104691344	ENSMUSG00000041415	Dicer1	-	protein_coding	3'UTR
12	104704520	104704719	ENSMUSG00000041415	Dicer1	-	protein_coding	Intron
12	104946721	104947017	ENSMUSG00000054150	Syne3	-	protein_coding	Intron
12	105154089	105154288	ENSMUSG00000060863	Tcl1b2	+	protein_coding	Intron
12	105166138	105166526	ENSMUSG00000066359	Tcl1b1	+	protein_coding	3'UTR
12	105180897	105181096	ENSMUSG00000000701	Tcl1b5	+	protein_coding	3'UTR
12	105202475	105202674	ENSMUSG00000079007	Tcl1b4	+	protein_coding	CDS
12	105206503	105206977	ENSMUSG00000079007	Tcl1b4	+	protein_coding	3'UTR
12	105218472	105218671	ENSMUSG00000041359	Tcl1	-	nonsense_mediated_decay	Intron
12	105222373	105222597	ENSMUSG00000041359	Tcl1	-	nonsense_mediated_decay	Intron
12	105648826	105649025	ENSMUSG00000041341	Atg2b	-	protein_coding	Intron
12	105684743	105685158	ENSMUSG00000041341	Atg2b	-	protein_coding	5'UTR
12	106075251	106075450	ENSMUSG00000021115	Vrk1	+	protein_coding	3'UTR
12	106098589	106098788	ENSMUSG00000113390	Gm32635	-	lincRNA	Intron
12	108534886	108535085	ENSMUSG00000058070	Eml1	+	protein_coding	Intron
12	108676120	108676370	ENSMUSG00000021262	Evl	+	protein_coding	Intron
12	108814625	108814824	ENSMUSG00000021264	Yy1	+	protein_coding	CDS
12	108867479	108867678	ENSMUSG00000021266	Wars	-	protein_coding	Intron
12	108945330	108945529	ENSMUSG00000040877	Wdr25	+	protein_coding	Intron
12	109594950	109595152	ENSMUSG00000085925	Rtl1	-	protein_coding	CDS
12	110544867	110545066	ENSMUSG00000017843	Ppp2r5c	+	protein_coding	Intron
12	110571123	110571322	ENSMUSG00000017843	Ppp2r5c	+	protein_coding	Intron
12	110695025	110695253	ENSMUSG00000021270	Hsp90aa1	-	protein_coding	CDS
12	110738244	110738443	ENSMUSG00000037957	Wdr20	+	protein_coding	Intron
12	110876670	110876869	ENSMUSG00000021276	Cinp	-	protein_coding	Intron
12	111112732	111112931	ENSMUSG00000037896	Rcor1	+	protein_coding	3'UTR
12	111299284	111299483	ENSMUSG00000021279	Cdc42bpb	-	protein_coding	CDS
12	111301932	111302131	ENSMUSG00000021279	Cdc42bpb	-	protein_coding	CDS
12	111313159	111313358	ENSMUSG00000021279	Cdc42bpb	-	protein_coding	Intron
12	111339637	111339836	ENSMUSG00000021279	Cdc42bpb	-	protein_coding	Intron
12	111538216	111538415	ENSMUSG00000021282	Eif5	+	protein_coding	Intron
12	111669484	111669683	ENSMUSG00000001270	Ckb	-	protein_coding	CDS
12	111670724	111670923	ENSMUSG00000001270	Ckb	-	protein_coding	Intron
12	111814297	111814496	ENSMUSG00000021286	Zfyve21	+	protein_coding	Intron
12	111823773	111823997	ENSMUSG00000021286	Zfyve21	+	protein_coding	CDS
12	111835038	111835291	ENSMUSG00000021285	Ppp1r13b	-	protein_coding	CDS
12	112042928	112043137	ENSMUSG00000054003	Tdrd9	+	protein_coding	Intron
12	112146896	112147095	ENSMUSG00000021294	Kif26a	+	protein_coding	Intron
12	112172771	112172970	ENSMUSG00000021294	Kif26a	+	protein_coding	Intron
12	112601333	112601532	ENSMUSG00000037679	Inf2	+	protein_coding	CDS
12	112653961	112654160	ENSMUSG00000001729	Akt1	-	protein_coding	3'UTR
12	112737164	112737363	ENSMUSG00000072825	Cep170b	+	protein_coding	CDS
12	113047133	113047332	ENSMUSG00000021143	Pacs2	+	protein_coding	Intron
12	116370224	116370423	ENSMUSG00000021171	Esyt2	+	nonsense_mediated_decay	Intron
12	116901040	116901239	ENSMUSG00000056553	Ptprn2	+	nonsense_mediated_decay	Intron
12	117744260	117744459	ENSMUSG00000041992	Rapgef5	+	protein_coding	Intron
12	117758541	117758740	ENSMUSG00000041992	Rapgef5	+	protein_coding	3'UTR
13	3610757	3611195	ENSMUSG00000033799	Fam208b	-	protein_coding	5'UTR
13	3924678	3924877	ENSMUSG00000021216	Tubal3	+	processed_transcript	Intron
13	8667110	8667309	ENSMUSG00000052551	Adarb2	+	nonsense_mediated_decay	Intron
13	8820276	8820475	ENSMUSG00000021147	Wdr37	-	protein_coding	Intron
13	8887491	8887690	ENSMUSG00000058258	Idi1	+	protein_coding	Intron
13	8988858	8989057	ENSMUSG00000021149	Gtpbp4	-	protein_coding	Intron
13	9621888	9622087	ENSMUSG00000048264	Dip2c	+	protein_coding	CDS
13	12402806	12403005	ENSMUSG00000050244	Heatr1	+	protein_coding	CDS
13	12623706	12623905	ENSMUSG00000097715	Gpr137b-ps	-	processed_transcript	Intron
13	13995242	13995441	ENSMUSG00000039242	B3galnt2	+	protein_coding	Intron
13	14064850	14065049	ENSMUSG00000039219	Arid4b	+	protein_coding	Intron
13	15548468	15548672	ENSMUSG00000021318	Gli3	+	protein_coding	CDS
13	19358833	19359032	ENSMUSG00000003062	Stard3nl	-	protein_coding	Intron
13	19370164	19370363	ENSMUSG00000003062	Stard3nl	-	protein_coding	CDS
13	19395558	19395757	ENSMUSG00000003062	Stard3nl	-	protein_coding	Intron
13	20605135	20605334	ENSMUSG00000041112	Elmo1	+	protein_coding	CDS
13	21180213	21180412	ENSMUSG00000021326	Trim27	+	protein_coding	5'UTR
13	21313711	21313910	ENSMUSG00000004341	Gpx6	+	protein_coding	Intron
13	21779857	21780056	ENSMUSG00000058773	Hist1h1b	-	protein_coding	CDS
13	21783014	21783230	ENSMUSG00000101972	Hist1h3i	-	protein_coding	CDS
13	22040948	22041313	ENSMUSG00000060639	Hist1h4i	-	protein_coding	CDS
13	23531186	23531397	ENSMUSG00000060981	Hist1h4h	+	protein_coding	CDS
13	23544735	23544939	ENSMUSG00000100210	Hist1h3f	+	protein_coding	CDS
13	23555198	23555397	ENSMUSG00000052565	Hist1h1d	+	protein_coding	CDS
13	23581568	23581767	ENSMUSG00000061482	Hist1h4d	+	protein_coding	CDS
13	23698233	23698458	ENSMUSG00000060678	Hist1h4c	-	protein_coding	CDS
13	23760792	23761074	ENSMUSG00000060093	Hist1h4a	-	protein_coding	CDS
13	23934537	23934879	ENSMUSG00000060081	Hist1h2aa	+	protein_coding	CDS
13	24115305	24115504	ENSMUSG00000021338	Carmil1	-	protein_coding	Intron
13	24121677	24121923	ENSMUSG00000021338	Carmil1	-	protein_coding	Intron
13	24802356	24802555	ENSMUSG00000019132	BC005537	+	protein_coding	Intron
13	30923101	30923300	ENSMUSG00000021357	Exoc2	-	protein_coding	Intron
13	32704997	32705196	ENSMUSG00000044951	Mylk4	-	protein_coding	3'UTR
13	32897954	32898153	ENSMUSG00000079049	Serpinb1c	-	protein_coding	Intron
13	34074377	34074594	ENSMUSG00000058672	Tubb2a	-	protein_coding	CDS
13	34075000	34075199	ENSMUSG00000058672	Tubb2a	-	protein_coding	CDS
13	34163073	34163293	ENSMUSG00000071451	Psmg4	+	protein_coding	CDS
13	34180994	34181193	ENSMUSG00000038267	Slc22a23	-	protein_coding	3'UTR
13	34298891	34299090	ENSMUSG00000038267	Slc22a23	-	protein_coding	Intron
13	34304963	34305162	ENSMUSG00000038267	Slc22a23	-	protein_coding	Intron
13	34344006	34344205	ENSMUSG00000038267	Slc22a23	-	protein_coding	Intron
13	35081297	35081496	ENSMUSG00000113738	Gm40910	+	lincRNA	Intron
13	37950190	37950389	ENSMUSG00000039087	Rreb1	+	protein_coding	3'UTR
13	38037337	38037536	ENSMUSG00000021428	Riok1	+	nonsense_mediated_decay	Exon
13	38346550	38346749	ENSMUSG00000039004	Bmp6	+	protein_coding	Intron
13	38469729	38469928	ENSMUSG00000039004	Bmp6	+	protein_coding	Intron
13	38500669	38500909	ENSMUSG00000038991	Txndc5	-	protein_coding	3'UTR
13	38512918	38513117	ENSMUSG00000038991	Txndc5	-	protein_coding	Intron
13	38528638	38528837	ENSMUSG00000038991	Txndc5	-	protein_coding	5'UTR
13	38942889	38943088	ENSMUSG00000021432	Slc35b3	-	nonsense_mediated_decay	Intron
13	40861221	40861420	ENSMUSG00000021360	Gcnt2	+	protein_coding	Intron
13	41009543	41009742	ENSMUSG00000038683	Pak1ip1	+	protein_coding	Intron
13	41777388	41777587	ENSMUSG00000058022	Adtrp	-	protein_coding	Intron
13	42158912	42159111	ENSMUSG00000021366	Hivep1	+	protein_coding	CDS
13	42181485	42181776	ENSMUSG00000021366	Hivep1	+	protein_coding	CDS
13	42184171	42184493	ENSMUSG00000021366	Hivep1	+	protein_coding	CDS
13	43371936	43372318	ENSMUSG00000054021	Sirt5	+	protein_coding	Intron
13	43539100	43539299	ENSMUSG00000021371	Mcur1	-	protein_coding	3'UTR
13	43549345	43549544	ENSMUSG00000021371	Mcur1	-	protein_coding	Intron
13	44731271	44731470	ENSMUSG00000038518	Jarid2	+	protein_coding	Intron
13	44906487	44906686	ENSMUSG00000038518	Jarid2	+	protein_coding	CDS
13	45078537	45078736	ENSMUSG00000078915	Hsp25-ps1	-	processed_pseudogene	Exon
13	45079608	45079807	ENSMUSG00000047061	Gm9817	+	protein_coding	3'UTR
13	45556730	45556929	ENSMUSG00000046876	Atxn1	-	protein_coding	3'UTR
13	46673627	46673826	ENSMUSG00000069237	Fam8a1	+	protein_coding	Intron
13	47005225	47005424	ENSMUSG00000051606	2010001K21Rik	+	lincRNA	Intron
13	47009262	47009578	ENSMUSG00000051606	2010001K21Rik	+	lincRNA	Exon
13	47044915	47045114	ENSMUSG00000038080	Kdm1b	+	protein_coding	Intron
13	48359392	48359591	ENSMUSG00000114695	Gm48648	-	lincRNA	Exon
13	48589041	48589240	ENSMUSG00000038042	Ptpdc1	-	protein_coding	CDS
13	48625413	48625612	ENSMUSG00000038042	Ptpdc1	-	protein_coding	5'UTR
13	48885118	48885317	ENSMUSG00000038014	Fam120a	-	protein_coding	Intron
13	49042443	49042717	ENSMUSG00000037989	Wnk2	-	protein_coding	Intron
13	49102703	49102902	ENSMUSG00000037989	Wnk2	-	protein_coding	CDS
13	49195920	49196282	ENSMUSG00000037966	Ninj1	+	protein_coding	3'UTR
13	49237368	49237586	ENSMUSG00000021384	Susd3	-	protein_coding	CDS
13	49240402	49240601	ENSMUSG00000021384	Susd3	-	protein_coding	CDS
13	49287202	49287401	ENSMUSG00000037946	Fgd3	-	protein_coding	CDS
13	49369629	49369828	ENSMUSG00000037933	Bicd2	+	protein_coding	Intron
13	49379622	49379821	ENSMUSG00000037933	Bicd2	+	protein_coding	CDS
13	49703168	49703367	ENSMUSG00000037851	Iars	+	protein_coding	Intron
13	49717932	49718131	ENSMUSG00000037851	Iars	+	protein_coding	Intron
13	49721090	49721289	ENSMUSG00000037851	Iars	+	protein_coding	Intron
13	49730017	49730291	ENSMUSG00000037851	Iars	+	protein_coding	Intron
13	51419085	51419284	ENSMUSG00000067586	S1pr3	+	protein_coding	CDS
13	51654614	51654813	ENSMUSG00000035139	Secisbp2	+	protein_coding	Intron
13	51677231	51677430	ENSMUSG00000035139	Secisbp2	+	protein_coding	Intron
13	51702560	51702759	ENSMUSG00000021451	Sema4d	-	protein_coding	CDS
13	51713589	51713788	ENSMUSG00000021451	Sema4d	-	protein_coding	Intron
13	51725058	51725257	ENSMUSG00000021451	Sema4d	-	protein_coding	Intron
13	52507853	52508052	ENSMUSG00000047842	Diras2	-	protein_coding	CDS
13	52912448	52912647	ENSMUSG00000021460	Auh	-	nonsense_mediated_decay	Intron
13	52918834	52919033	ENSMUSG00000021460	Auh	-	nonsense_mediated_decay	Intron
13	52967203	52967437	ENSMUSG00000056749	Nfil3	-	protein_coding	3'UTR
13	52967954	52968162	ENSMUSG00000056749	Nfil3	-	protein_coding	CDS
13	53016237	53016436	ENSMUSG00000113101	Gm33424	+	lincRNA	Intron
13	54503795	54503994	ENSMUSG00000043183	Simc1	+	protein_coding	CDS
13	54544968	54545167	ENSMUSG00000043183	Simc1	+	protein_coding	Intron
13	54611103	54611334	ENSMUSG00000047547	Cltb	-	protein_coding	CDS
13	54949496	54949695	ENSMUSG00000025876	Unc5a	+	protein_coding	5'UTR
13	55277651	55277870	ENSMUSG00000021488	Nsd1	+	protein_coding	Intron
13	55314592	55314791	ENSMUSG00000021488	Nsd1	+	protein_coding	3'UTR
13	55315390	55315589	ENSMUSG00000021488	Nsd1	+	protein_coding	3'UTR
13	55464343	55464542	ENSMUSG00000034686	Prr7	+	protein_coding	Intron
13	55472768	55472967	ENSMUSG00000034686	Prr7	+	protein_coding	CDS
13	55508584	55508898	ENSMUSG00000021493	Pdlim7	-	nonsense_mediated_decay	Intron
13	55593162	55593361	ENSMUSG00000058569	Tmed9	+	protein_coding	Intron
13	55670324	55670523	ENSMUSG00000021500	Ddx46	+	protein_coding	Intron
13	55676777	55676976	ENSMUSG00000021500	Ddx46	+	protein_coding	CDS
13	58127800	58128212	ENSMUSG00000007836	Hnrnpa0	-	protein_coding	CDS
13	58179457	58179656	ENSMUSG00000005312	Ubqln1	-	protein_coding	CDS
13	58808708	58808907	ENSMUSG00000055254	Ntrk2	+	protein_coding	CDS
13	59500295	59500494	ENSMUSG00000021557	Agtpbp1	-	protein_coding	CDS
13	59557095	59557337	ENSMUSG00000021557	Agtpbp1	-	protein_coding	Intron
13	59617931	59618130	ENSMUSG00000021555	Naa35	+	protein_coding	Intron
13	59636449	59636648	ENSMUSG00000021556	Golm1	-	protein_coding	3'UTR
13	59664060	59664259	ENSMUSG00000021556	Golm1	-	protein_coding	Intron
13	63299025	63299224	ENSMUSG00000021458	2010111I01Rik	+	protein_coding	Intron
13	63311834	63312312	ENSMUSG00000021461	Fancc	-	protein_coding	3'UTR
13	63509395	63509594	ENSMUSG00000021466	Ptch1	-	nonsense_mediated_decay	Exon
13	65065708	65065907	ENSMUSG00000038212	Mfsd14b	-	protein_coding	3'UTR
13	65069456	65069697	ENSMUSG00000038212	Mfsd14b	-	protein_coding	Intron
13	68564939	68565138	ENSMUSG00000034617	Mtrr	-	protein_coding	Intron
13	68566757	68566956	ENSMUSG00000034617	Mtrr	-	protein_coding	Intron
13	69815788	69815987	ENSMUSG00000097033	Gm26819	-	lincRNA	Exon
13	70589543	70589742	ENSMUSG00000034525	Ice1	-	protein_coding	CDS
13	70606129	70606555	ENSMUSG00000034525	Ice1	-	protein_coding	CDS
13	73320139	73320338	ENSMUSG00000021606	Ndufs6	-	protein_coding	Intron
13	73503084	73503283	ENSMUSG00000021608	Lpcat1	+	protein_coding	Intron
13	73514855	73515072	ENSMUSG00000021608	Lpcat1	+	protein_coding	3'UTR
13	73607778	73607977	ENSMUSG00000021610	Clptm1l	+	protein_coding	Intron
13	73626911	73627110	ENSMUSG00000021611	Tert	+	nonsense_mediated_decay	Exon
13	73646830	73647029	ENSMUSG00000021611	Tert	+	nonsense_mediated_decay	Intron
13	73648941	73649140	ENSMUSG00000021611	Tert	+	nonsense_mediated_decay	Exon
13	73816145	73816638	ENSMUSG00000017756	Slc12a7	+	protein_coding	3'UTR
13	74008876	74009075	ENSMUSG00000085881	Gm15912	-	lincRNA	Exon
13	74161806	74162005	ENSMUSG00000036123	Slc9a3	+	protein_coding	Intron
13	74206765	74206964	ENSMUSG00000034152	Exoc3	-	protein_coding	Intron
13	74563860	74564059	ENSMUSG00000113047	Gm47469	-	lincRNA	Intron
13	75849255	75849454	ENSMUSG00000021591	Glrx	+	protein_coding	3'UTR
13	76126990	76127189	ENSMUSG00000033991	Ttc37	+	protein_coding	Intron
13	76175276	76175475	ENSMUSG00000033991	Ttc37	+	protein_coding	Intron
13	78006458	78006657	ENSMUSG00000064138	Fam172a	+	nonsense_mediated_decay	Intron
13	81657655	81657854	ENSMUSG00000035840	Lysmd3	+	protein_coding	5'UTR
13	84295451	84295650	ENSMUSG00000035762	Tmem161b	+	nonsense_mediated_decay	Exon
13	85189542	85189741	ENSMUSG00000021548	Ccnh	+	protein_coding	CDS
13	85288469	85288668	ENSMUSG00000021549	Rasa1	-	protein_coding	CDS
13	90894774	90894973	ENSMUSG00000078958	Atp6ap1l	-	protein_coding	Intron
13	92708441	92708640	ENSMUSG00000021703	Serinc5	+	protein_coding	3'UTR
13	93040943	93041416	ENSMUSG00000047419	Cmya5	-	protein_coding	3'UTR
13	93045695	93045894	ENSMUSG00000047419	Cmya5	-	protein_coding	Intron
13	93147445	93147644	ENSMUSG00000042167	Tent2	-	protein_coding	3'UTR
13	93940648	93940914	ENSMUSG00000042082	Arsb	+	protein_coding	3'UTR
13	94057853	94058052	ENSMUSG00000045312	Lhfpl2	+	protein_coding	Intron
13	94094504	94094703	ENSMUSG00000045312	Lhfpl2	+	protein_coding	Intron
13	95107612	95107811	ENSMUSG00000021684	Pde8b	-	protein_coding	CDS
13	95336242	95336467	ENSMUSG00000041995	Zbed3	+	protein_coding	CDS
13	95374955	95375154	ENSMUSG00000021681	Aggf1	-	protein_coding	CDS
13	95604132	95604331	ENSMUSG00000048376	F2r	-	protein_coding	CDS
13	95648041	95648240	ENSMUSG00000021676	Iqgap2	-	protein_coding	Intron
13	95837681	95837880	ENSMUSG00000021676	Iqgap2	-	protein_coding	Intron
13	96081177	96081376	ENSMUSG00000114133	Gm20075	-	protein_coding	CDS
13	97149360	97149559	ENSMUSG00000021666	Gfm2	+	protein_coding	Intron
13	97165105	97165304	ENSMUSG00000021666	Gfm2	+	protein_coding	Intron
13	98847179	98847378	ENSMUSG00000009470	Tnpo1	-	protein_coding	Intron
13	98864262	98864461	ENSMUSG00000009470	Tnpo1	-	protein_coding	Intron
13	98994186	98994385	ENSMUSG00000114203	Gm35279	+	lincRNA	Intron
13	99516346	99516545	ENSMUSG00000052727	Map1b	-	protein_coding	CDS
13	100137485	100137684	ENSMUSG00000021645	Smn1	+	protein_coding	3'UTR
13	100426047	100426246	ENSMUSG00000021640	Naip1	-	protein_coding	CDS
13	100709926	100710125	ENSMUSG00000069089	Cdk7	-	protein_coding	Intron
13	100711299	100711553	ENSMUSG00000069089	Cdk7	-	protein_coding	Intron
13	100744389	100744588	ENSMUSG00000061474	Mrps36	-	processed_transcript	Intron
13	100781010	100781237	ENSMUSG00000041431	Ccnb1	-	protein_coding	Intron
13	100833151	100833383	ENSMUSG00000021629	Slc30a5	-	protein_coding	5'UTR
13	101757418	101757617	ENSMUSG00000041417	Pik3r1	-	protein_coding	CDS
13	102769643	102769842	ENSMUSG00000034751	Mast4	-	protein_coding	Intron
13	102804472	102804671	ENSMUSG00000034751	Mast4	-	protein_coding	Intron
13	103107327	103107526	ENSMUSG00000034751	Mast4	-	protein_coding	Intron
13	103116400	103116599	ENSMUSG00000034751	Mast4	-	protein_coding	Intron
13	103334008	103334207	ENSMUSG00000034751	Mast4	-	protein_coding	CDS
13	103833405	103833604	ENSMUSG00000021709	Erbin	-	protein_coding	CDS
13	104144214	104144413	ENSMUSG00000021711	Trappc13	-	protein_coding	Intron
13	106794421	106794620	ENSMUSG00000042590	Ipo11	-	protein_coding	3'UTR
13	106795625	106795824	ENSMUSG00000042590	Ipo11	-	protein_coding	CDS
13	106989886	106990085	ENSMUSG00000021693	Kif2a	-	protein_coding	Intron
13	111433411	111433610	ENSMUSG00000032745	Gpbp1	-	protein_coding	Intron
13	111580212	111580411	ENSMUSG00000086649	Gm15286	+	processed_transcript	Exon
13	112464225	112464424	ENSMUSG00000021756	Il6st	+	nonsense_mediated_decay	Intron
13	112891709	112891908	ENSMUSG00000016018	Mtrex	-	protein_coding	Intron
13	113686248	113686447	ENSMUSG00000114417	Gm34586	+	lincRNA	Exon
13	113807947	113808146	ENSMUSG00000042348	Arl15	+	nonsense_mediated_decay	Intron
13	119475947	119476146	ENSMUSG00000025450	Gm9752	-	processed_transcript	Exon
13	119893563	119893762	ENSMUSG00000096284	Tcstv1	-	protein_coding	CDS
13	120196095	120196385	ENSMUSG00000114398	Gm20763	+	processed_pseudogene	Exon
14	7896116	7896371	ENSMUSG00000025278	Flnb	+	protein_coding	Intron
14	7909730	7909929	ENSMUSG00000025278	Flnb	+	protein_coding	Intron
14	7930810	7931009	ENSMUSG00000025278	Flnb	+	protein_coding	CDS
14	7933960	7934173	ENSMUSG00000025278	Flnb	+	protein_coding	Intron
14	7945839	7946164	ENSMUSG00000025278	Flnb	+	protein_coding	CDS
14	8002946	8003145	ENSMUSG00000025277	Abhd6	+	protein_coding	Intron
14	12154340	12154539	ENSMUSG00000021745	Ptprg	+	nonsense_mediated_decay	Intron
14	14100367	14100566	ENSMUSG00000021738	Atxn7	+	protein_coding	CDS
14	20141686	20141885	ENSMUSG00000023243	Kcnk5	-	protein_coding	CDS
14	20343059	20343291	ENSMUSG00000021810	Ecd	-	protein_coding	Intron
14	20352789	20352988	ENSMUSG00000039599	Fam149b	+	protein_coding	Intron
14	20388638	20388837	ENSMUSG00000021811	Dnajc9	-	protein_coding	CDS
14	20479712	20479911	ENSMUSG00000021814	Anxa7	-	protein_coding	Intron
14	20661619	20661818	ENSMUSG00000039376	Synpo2l	-	protein_coding	CDS
14	20688807	20689006	ENSMUSG00000039367	Sec24c	+	protein_coding	Intron
14	20691778	20691977	ENSMUSG00000039367	Sec24c	+	protein_coding	Intron
14	20737073	20737297	ENSMUSG00000021820	Camk2g	-	protein_coding	Intron
14	20779005	20779249	ENSMUSG00000021820	Camk2g	-	protein_coding	Intron
14	21019354	21019553	ENSMUSG00000021823	Vcl	+	protein_coding	Intron
14	21052233	21052432	ENSMUSG00000021824	Ap3m1	-	protein_coding	5'UTR
14	21516894	21517093	ENSMUSG00000021767	Kat6b	+	protein_coding	CDS
14	21664497	21664696	ENSMUSG00000021767	Kat6b	+	protein_coding	CDS
14	21840528	21840727	ENSMUSG00000021771	Vdac2	+	protein_coding	Intron
14	21848451	21848650	ENSMUSG00000021773	Comtd1	-	protein_coding	CDS
14	24210221	24210420	ENSMUSG00000021782	Dlg5	-	protein_coding	Intron
14	24308285	24308484	ENSMUSG00000038925	E330034G19Rik	+	protein_coding	Intron
14	24464084	24464283	ENSMUSG00000025280	Polr3a	-	protein_coding	Intron
14	24466790	24466989	ENSMUSG00000025280	Polr3a	-	protein_coding	Intron
14	24474010	24474209	ENSMUSG00000025280	Polr3a	-	protein_coding	Intron
14	25316146	25316345	ENSMUSG00000097601	Gm26660	-	lincRNA	Exon
14	25343515	25343714	ENSMUSG00000097601	Gm26660	-	lincRNA	Intron
14	25635913	25636112	ENSMUSG00000007817	Zmiz1	+	protein_coding	CDS
14	25656818	25657017	ENSMUSG00000007817	Zmiz1	+	protein_coding	CDS
14	25660268	25660467	ENSMUSG00000007817	Zmiz1	+	protein_coding	Intron
14	25664411	25664610	ENSMUSG00000007817	Zmiz1	+	protein_coding	3'UTR
14	26668723	26668922	ENSMUSG00000043702	Pde12	-	protein_coding	CDS
14	26807650	26807849	ENSMUSG00000021879	Dnah12	+	protein_coding	Intron
14	26920932	26921131	ENSMUSG00000040760	Appl1	-	protein_coding	3'UTR
14	27082763	27082962	ENSMUSG00000040717	Il17rd	+	protein_coding	Intron
14	27094197	27094396	ENSMUSG00000040717	Il17rd	+	protein_coding	Intron
14	27387884	27388083	ENSMUSG00000021895	Arhgef3	+	protein_coding	Intron
14	27428904	27429282	ENSMUSG00000040651	Fam208a	+	protein_coding	CDS
14	27653277	27653476	ENSMUSG00000040640	Erc2	+	protein_coding	CDS
14	29001516	29001715	ENSMUSG00000021991	Cacna2d3	-	protein_coding	Intron
14	29999099	29999298	ENSMUSG00000015966	Il17rb	-	nonsense_mediated_decay	Intron
14	30082212	30082411	ENSMUSG00000015968	Cacna1d	-	protein_coding	Intron
14	30524149	30524355	ENSMUSG00000021962	Dcp1a	+	nonsense_mediated_decay	Intron
14	30525433	30525734	ENSMUSG00000021962	Dcp1a	+	nonsense_mediated_decay	Intron
14	30568357	30568556	ENSMUSG00000021957	Tkt	+	processed_transcript	Intron
14	30569026	30569260	ENSMUSG00000021957	Tkt	+	processed_transcript	Intron
14	30790758	30790957	ENSMUSG00000006527	Sfmbt1	+	protein_coding	Intron
14	31188532	31188731	ENSMUSG00000021910	Nisch	-	protein_coding	Intron
14	31229667	31229866	ENSMUSG00000021904	Sema3g	+	protein_coding	3'UTR
14	31239456	31239655	ENSMUSG00000021902	Phf7	-	nonsense_mediated_decay	Intron
14	31257377	31257827	ENSMUSG00000021901	Bap1	+	protein_coding	CDS
14	31259521	31259732	ENSMUSG00000021901	Bap1	+	protein_coding	3'UTR
14	32102642	32102841	ENSMUSG00000021906	Oxnad1	+	nonsense_mediated_decay	Exon
14	32325345	32325544	ENSMUSG00000021913	Ogdhl	+	protein_coding	Intron
14	32333743	32333942	ENSMUSG00000021913	Ogdhl	+	protein_coding	CDS
14	32347657	32347856	ENSMUSG00000021913	Ogdhl	+	protein_coding	3'UTR
14	33133238	33133437	ENSMUSG00000051506	Wdfy4	-	protein_coding	CDS
14	34310912	34311111	ENSMUSG00000021794	Glud1	+	protein_coding	CDS
14	34335393	34335592	ENSMUSG00000021794	Glud1	+	protein_coding	Intron
14	34336213	34336412	ENSMUSG00000021794	Glud1	+	protein_coding	Intron
14	34344429	34344628	ENSMUSG00000021794	Glud1	+	protein_coding	3'UTR
14	34443639	34443838	ENSMUSG00000021796	Bmpr1a	-	protein_coding	Intron
14	35520773	35520972	ENSMUSG00000041078	Grid1	+	protein_coding	CDS
14	36940493	36940692	ENSMUSG00000058690	Ccser2	-	protein_coding	CDS
14	40966637	40966836	ENSMUSG00000037824	Tspan14	-	protein_coding	Intron
14	41007276	41007475	ENSMUSG00000021792	Fam213a	-	protein_coding	Intron
14	45219933	45220439	ENSMUSG00000049092	Gpr137c	+	protein_coding	CDS
14	46084027	46084226	ENSMUSG00000044285	Gm1821	+	processed_transcript	Exon
14	47016380	47016579	ENSMUSG00000021838	Samd4	+	protein_coding	CDS
14	47189214	47189465	ENSMUSG00000037580	Gch1	-	protein_coding	5'UTR
14	47389661	47389860	ENSMUSG00000037544	Dlgap5	-	protein_coding	Intron
14	47395601	47395800	ENSMUSG00000037544	Dlgap5	-	protein_coding	Intron
14	47405679	47405878	ENSMUSG00000037544	Dlgap5	-	protein_coding	CDS
14	47515850	47516049	ENSMUSG00000037536	Fbxo34	+	protein_coding	Intron
14	47530720	47530946	ENSMUSG00000037536	Fbxo34	+	protein_coding	CDS
14	47551204	47551403	ENSMUSG00000037526	Atg14	-	protein_coding	CDS
14	48256789	48256988	ENSMUSG00000021846	Peli2	+	protein_coding	Intron
14	48257970	48258169	ENSMUSG00000021846	Peli2	+	protein_coding	Intron
14	48512275	48512474	ENSMUSG00000036339	Tmem260	+	protein_coding	Intron
14	50819742	50819941	ENSMUSG00000036023	Parp2	+	protein_coding	Intron
14	50828859	50829058	ENSMUSG00000006281	Tep1	-	protein_coding	CDS
14	50863430	50863629	ENSMUSG00000006281	Tep1	-	protein_coding	CDS
14	50926707	50926906	ENSMUSG00000035953	Pip4p1	-	protein_coding	3'UTR
14	50930254	50930453	ENSMUSG00000035953	Pip4p1	-	protein_coding	Intron
[truncated: 3,843 more rows]

## Sheet: GV_CGAAAC
#Chr	Pos_start	Pos_end	Anno_geneID	Anno_symbol	Strand	Anno_genetype	Anno_region
[truncated: 8,417 more rows]

[truncated: 7 more sheets: GV_CTCTAC, GV_CTGCCT, GV_GCCTTA, GV_GCTCAT, GV_GGACGG, GV_TAGTTG, Merge]
