# Supplementary material for: scm6A-seq reveals single-cell landscapes of the dynamic m6A during oocyte maturation and early embryonic development
Source: Nat Commun. 2023 Jan 19;14:315. doi: 10.1038/s41467-023-35958-7 (PMC9852475; doi:10.1038/s41467-023-35958-7)
Supplement: Supplementary file 5 — Supplementary Data 2 [file 41467_2023_35958_MOESM5_ESM.xlsx]

## Sheet: 70 GVs
#Chr	Pos_start	Pos_end	Anno_geneID	Anno_symbol	Strand	Anno_genetype	Anno_region
1	3613644	3613951	ENSMUSG00000051951	Xkr4	-	protein_coding	Intron
1	3985113	3985312	ENSMUSG00000102343	Gm37381	-	lincRNA	Exon
1	4367721	4367920	ENSMUSG00000025900	Rp1	-	protein_coding	Intron
1	4491202	4491597	ENSMUSG00000025902	Sox17	-	protein_coding	3'UTR
1	4777351	4777550	ENSMUSG00000033845	Mrpl15	-	protein_coding	Intron
1	4807903	4808102	ENSMUSG00000025903	Lypla1	+	nonsense_mediated_decay	Intron
1	4841110	4841309	ENSMUSG00000025903	Lypla1	+	nonsense_mediated_decay	Intron
1	4846444	4846667	ENSMUSG00000025903	Lypla1	+	nonsense_mediated_decay	Intron
1	4848857	4849056	ENSMUSG00000104217	Gm37988	+	nonsense_mediated_decay	Intron
1	4879766	4880002	ENSMUSG00000104217	Gm37988	+	nonsense_mediated_decay	Intron
1	4893547	4893752	ENSMUSG00000033813	Tcea1	+	protein_coding	Intron
1	4894944	4895145	ENSMUSG00000033813	Tcea1	+	protein_coding	Intron
1	4896493	4897179	ENSMUSG00000033813	Tcea1	+	protein_coding	3'UTR
1	4992444	4992643	ENSMUSG00000002459	Rgs20	-	protein_coding	Intron
1	5084498	5084697	ENSMUSG00000033793	Atp6v1h	+	protein_coding	Intron
1	5095707	5095906	ENSMUSG00000033793	Atp6v1h	+	protein_coding	Intron
1	5117482	5117681	ENSMUSG00000033793	Atp6v1h	+	protein_coding	Intron
1	5124280	5124479	ENSMUSG00000033793	Atp6v1h	+	protein_coding	CDS
1	5143783	5143982	ENSMUSG00000033793	Atp6v1h	+	protein_coding	Intron
1	5149976	5150212	ENSMUSG00000033793	Atp6v1h	+	protein_coding	Intron
1	5162129	5162438	ENSMUSG00000033793	Atp6v1h	+	protein_coding	3'UTR
1	6227993	6228199	ENSMUSG00000025907	Rb1cc1	+	protein_coding	Intron
1	6244975	6245174	ENSMUSG00000025907	Rb1cc1	+	protein_coding	Intron
1	6247721	6248002	ENSMUSG00000025907	Rb1cc1	+	protein_coding	Intron
1	6263059	6263258	ENSMUSG00000025907	Rb1cc1	+	protein_coding	CDS
1	6275258	6275578	ENSMUSG00000025907	Rb1cc1	+	protein_coding	3'UTR
1	6438019	6438218	ENSMUSG00000103845	Gm19026	-	processed_pseudogene	Exon
1	6438512	6438925	ENSMUSG00000103845	Gm19026	-	processed_pseudogene	Exon
1	7149095	7149569	ENSMUSG00000103509	Gm38372	+	TEC	Exon
1	7157910	7158109	ENSMUSG00000051285	Pcmtd1	+	protein_coding	Intron
1	7168491	7168690	ENSMUSG00000051285	Pcmtd1	+	protein_coding	Intron
1	8791645	8791844	ENSMUSG00000025909	Sntg1	-	protein_coding	Intron
1	8798361	8798560	ENSMUSG00000025909	Sntg1	-	protein_coding	Intron
1	9545615	9545814	ENSMUSG00000061024	Rrs1	+	protein_coding	CDS
1	9546776	9546975	ENSMUSG00000061024	Rrs1	+	protein_coding	3'UTR
1	9557962	9558161	ENSMUSG00000025911	Adhfe1	+	nonsense_mediated_decay	Intron
1	9682952	9683151	ENSMUSG00000025912	Mybl1	-	protein_coding	Intron
1	9720364	9720563	ENSMUSG00000045210	Vcpip1	-	protein_coding	3'UTR
1	9722300	9722499	ENSMUSG00000045210	Vcpip1	-	protein_coding	3'UTR
1	9723809	9724777	ENSMUSG00000045210	Vcpip1	-	protein_coding	3'UTR
1	9725079	9725278	ENSMUSG00000045210	Vcpip1	-	protein_coding	CDS
1	9732416	9732615	ENSMUSG00000045210	Vcpip1	-	protein_coding	Intron
1	9736777	9737036	ENSMUSG00000045210	Vcpip1	-	protein_coding	Intron
1	9745326	9745857	ENSMUSG00000045210	Vcpip1	-	protein_coding	CDS
1	9746071	9746347	ENSMUSG00000045210	Vcpip1	-	protein_coding	CDS
1	9746567	9746781	ENSMUSG00000045210	Vcpip1	-	protein_coding	CDS
1	9942451	9942650	ENSMUSG00000098234	Snhg6	-	lincRNA	Intron
1	10034888	10035087	ENSMUSG00000025917	Cops5	-	protein_coding	CDS
1	10037476	10037675	ENSMUSG00000025917	Cops5	-	protein_coding	Intron
1	10069274	10069473	ENSMUSG00000056763	Cspp1	+	protein_coding	Intron
1	10086124	10086323	ENSMUSG00000056763	Cspp1	+	protein_coding	Intron
1	10090433	10090632	ENSMUSG00000056763	Cspp1	+	protein_coding	Intron
1	10137631	10138329	ENSMUSG00000067851	Arfgef1	-	protein_coding	3'UTR
1	10138646	10138940	ENSMUSG00000067851	Arfgef1	-	protein_coding	3'UTR
1	10142426	10142657	ENSMUSG00000067851	Arfgef1	-	protein_coding	Intron
1	10154084	10154283	ENSMUSG00000067851	Arfgef1	-	protein_coding	Intron
1	10162948	10163147	ENSMUSG00000067851	Arfgef1	-	protein_coding	Intron
1	10171905	10172104	ENSMUSG00000067851	Arfgef1	-	protein_coding	Intron
1	10172677	10172903	ENSMUSG00000067851	Arfgef1	-	protein_coding	Intron
1	10173924	10174141	ENSMUSG00000067851	Arfgef1	-	protein_coding	Intron
1	10179678	10179958	ENSMUSG00000067851	Arfgef1	-	protein_coding	Intron
1	10196267	10196466	ENSMUSG00000067851	Arfgef1	-	protein_coding	Intron
1	10198687	10198897	ENSMUSG00000102556	Gm37569	-	TEC	Exon
1	10209361	10209560	ENSMUSG00000067851	Arfgef1	-	protein_coding	CDS
1	10213973	10214172	ENSMUSG00000067851	Arfgef1	-	protein_coding	Intron
1	10223209	10223408	ENSMUSG00000067851	Arfgef1	-	protein_coding	Intron
1	10224416	10224615	ENSMUSG00000067851	Arfgef1	-	protein_coding	Intron
1	10226081	10226280	ENSMUSG00000067851	Arfgef1	-	protein_coding	Intron
1	10429426	10429625	ENSMUSG00000042501	Cpa6	-	protein_coding	Intron
1	10783241	10783440	ENSMUSG00000103448	Gm37133	-	TEC	Exon
1	11157204	11157403	ENSMUSG00000048960	Prex2	+	protein_coding	Intron
1	11283986	11284185	ENSMUSG00000048960	Prex2	+	protein_coding	Intron
1	11298621	11299028	ENSMUSG00000048960	Prex2	+	protein_coding	3'UTR
1	11300516	11300715	ENSMUSG00000048960	Prex2	+	protein_coding	3'UTR
1	11300815	11301014	ENSMUSG00000048960	Prex2	+	protein_coding	3'UTR
1	11614203	11614402	ENSMUSG00000057715	A830018L16Rik	+	protein_coding	Intron
1	11798072	11798271	ENSMUSG00000057715	A830018L16Rik	+	protein_coding	Intron
1	11929200	11929399	ENSMUSG00000057715	A830018L16Rik	+	protein_coding	Intron
1	12786694	12786893	ENSMUSG00000016918	Sulf1	+	protein_coding	Intron
1	12866705	12866904	ENSMUSG00000025938	Slco5a1	-	protein_coding	3'UTR
1	12871512	12871711	ENSMUSG00000025938	Slco5a1	-	protein_coding	3'UTR
1	12943913	12944112	ENSMUSG00000025938	Slco5a1	-	protein_coding	CDS
1	13172521	13172720	ENSMUSG00000005886	Ncoa2	-	protein_coding	Intron
1	13269648	13269847	ENSMUSG00000005886	Ncoa2	-	protein_coding	Intron
1	13319014	13319213	ENSMUSG00000005886	Ncoa2	-	protein_coding	Intron
1	13324505	13324704	ENSMUSG00000005886	Ncoa2	-	protein_coding	Intron
1	13369196	13369395	ENSMUSG00000005886	Ncoa2	-	protein_coding	Intron
1	13369615	13369814	ENSMUSG00000005886	Ncoa2	-	protein_coding	Intron
1	13373783	13373987	ENSMUSG00000005886	Ncoa2	-	protein_coding	Intron
1	13565466	13565665	ENSMUSG00000025935	Tram1	-	protein_coding	3'UTR
1	13571617	13571936	ENSMUSG00000025935	Tram1	-	protein_coding	Intron
1	13646411	13646610	ENSMUSG00000025937	Lactb2	-	protein_coding	Intron
1	13699826	13700025	ENSMUSG00000067813	Xkr9	+	protein_coding	Intron
1	14170621	14170862	ENSMUSG00000025932	Eya1	-	protein_coding	3'UTR
1	14304246	14304445	ENSMUSG00000025932	Eya1	-	protein_coding	Intron
1	14884048	14884247	ENSMUSG00000032769	Trpa1	-	protein_coding	CDS
1	14897888	14898172	ENSMUSG00000032769	Trpa1	-	protein_coding	CDS
1	15319033	15319232	ENSMUSG00000092083	Kcnb2	+	protein_coding	Intron
1	15321560	15321759	ENSMUSG00000092083	Kcnb2	+	protein_coding	Intron
1	15457036	15457235	ENSMUSG00000092083	Kcnb2	+	protein_coding	Intron
1	15597064	15597263	ENSMUSG00000092083	Kcnb2	+	protein_coding	Intron
1	15814860	15815059	ENSMUSG00000025925	Terf1	+	protein_coding	Intron
1	15843253	15843452	ENSMUSG00000025925	Terf1	+	protein_coding	3'UTR
1	16103049	16103273	ENSMUSG00000043716	Rpl7	-	protein_coding	Intron
1	16103465	16103664	ENSMUSG00000043716	Rpl7	-	protein_coding	CDS
1	16107912	16108111	ENSMUSG00000025921	Rdh10	+	protein_coding	CDS
1	16131513	16132107	ENSMUSG00000025921	Rdh10	+	protein_coding	3'UTR
1	16132203	16132444	ENSMUSG00000025921	Rdh10	+	protein_coding	3'UTR
1	16209624	16209823	ENSMUSG00000104165	Gm38249	-	TEC	Exon
1	16239149	16239348	ENSMUSG00000100868	Gm28095	+	antisense	Intron
1	16316923	16317122	ENSMUSG00000025920	Stau2	-	protein_coding	Intron
1	16342619	16342818	ENSMUSG00000025920	Stau2	-	protein_coding	Intron
1	16344458	16344961	ENSMUSG00000025920	Stau2	-	protein_coding	Intron
1	16345280	16345769	ENSMUSG00000025920	Stau2	-	protein_coding	Intron
1	16416945	16417144	ENSMUSG00000025920	Stau2	-	protein_coding	Intron
1	16562682	16562881	ENSMUSG00000025939	Ube2w	-	protein_coding	Intron
1	16569514	16570261	ENSMUSG00000025939	Ube2w	-	protein_coding	Intron
1	16570822	16571111	ENSMUSG00000025939	Ube2w	-	protein_coding	Intron
1	16581729	16581928	ENSMUSG00000025939	Ube2w	-	protein_coding	Intron
1	16601586	16601785	ENSMUSG00000025939	Ube2w	-	protein_coding	Intron
1	16605154	16605353	ENSMUSG00000025939	Ube2w	-	protein_coding	Intron
1	16617967	16618166	ENSMUSG00000025939	Ube2w	-	protein_coding	Intron
1	16645490	16645723	ENSMUSG00000079658	Eloc	-	protein_coding	Intron
1	16656842	16657041	ENSMUSG00000079658	Eloc	-	protein_coding	Intron
1	16663350	16663549	ENSMUSG00000100959	Gm7654	-	processed_pseudogene	Exon
1	16665375	16665578	ENSMUSG00000025940	Tmem70	+	processed_transcript	Intron
1	16667686	16667965	ENSMUSG00000025940	Tmem70	+	processed_transcript	Intron
1	17151110	17151309	ENSMUSG00000025777	Gdap1	+	nonsense_mediated_decay	Intron
1	17160024	17160228	ENSMUSG00000025777	Gdap1	+	nonsense_mediated_decay	Intron
1	19163927	19164126	ENSMUSG00000042596	Tfap2d	+	protein_coding	Intron
1	20503932	20504131	ENSMUSG00000043760	Pkhd1	-	protein_coding	Intron
1	20783975	20784174	ENSMUSG00000041872	Il17f	-	protein_coding	Intron
1	20822119	20822318	ENSMUSG00000099714	Gm20587	+	processed_pseudogene	Exon
1	20935032	20935231	ENSMUSG00000025931	Paqr8	+	protein_coding	CDS
1	20999519	20999718	ENSMUSG00000041779	Tram2	-	protein_coding	3'UTR
1	21027217	21027416	ENSMUSG00000041779	Tram2	-	protein_coding	Intron
1	21028942	21029141	ENSMUSG00000041779	Tram2	-	protein_coding	Intron
1	21229486	21229685	ENSMUSG00000025933	Tmem14a	+	protein_coding	Intron
1	21349660	21350155	ENSMUSG00000067750	Khdc1a	+	protein_coding	5'UTR
1	21351243	21351442	ENSMUSG00000067750	Khdc1a	+	protein_coding	3'UTR
1	21352010	21352209	ENSMUSG00000067750	Khdc1a	+	protein_coding	3'UTR
1	21368306	21368530	ENSMUSG00000041722	Khdc1c	+	protein_coding	5'UTR
1	21369597	21369796	ENSMUSG00000041722	Khdc1c	+	protein_coding	CDS
1	21370116	21370315	ENSMUSG00000041722	Khdc1c	+	protein_coding	3'UTR
1	21370672	21370879	ENSMUSG00000041722	Khdc1c	+	protein_coding	3'UTR
1	21383626	21384020	ENSMUSG00000085079	Khdc1b	+	protein_coding	5'UTR
1	21384352	21384551	ENSMUSG00000085079	Khdc1b	+	protein_coding	Intron
1	21384806	21385830	ENSMUSG00000085079	Khdc1b	+	protein_coding	3'UTR
1	21386018	21386386	ENSMUSG00000085079	Khdc1b	+	protein_coding	3'UTR
1	21447587	21447786	ENSMUSG00000028033	Kcnq5	-	protein_coding	Intron
1	21508411	21508610	ENSMUSG00000028033	Kcnq5	-	protein_coding	Intron
1	21579191	21579390	ENSMUSG00000028033	Kcnq5	-	protein_coding	Intron
1	21632166	21632365	ENSMUSG00000028033	Kcnq5	-	protein_coding	Intron
1	21679599	21679798	ENSMUSG00000028033	Kcnq5	-	protein_coding	Intron
1	21727352	21727551	ENSMUSG00000028033	Kcnq5	-	protein_coding	Intron
1	21766620	21766819	ENSMUSG00000028033	Kcnq5	-	protein_coding	Intron
1	21801043	21801242	ENSMUSG00000028033	Kcnq5	-	protein_coding	Intron
1	21858270	21858469	ENSMUSG00000028033	Kcnq5	-	protein_coding	Intron
1	21867588	21867787	ENSMUSG00000028033	Kcnq5	-	protein_coding	Intron
1	21889182	21889381	ENSMUSG00000028033	Kcnq5	-	protein_coding	Intron
1	21900952	21901151	ENSMUSG00000028033	Kcnq5	-	protein_coding	Intron
1	21905978	21906177	ENSMUSG00000028033	Kcnq5	-	protein_coding	Intron
1	21907259	21907458	ENSMUSG00000028033	Kcnq5	-	protein_coding	Intron
1	21931452	21931651	ENSMUSG00000028033	Kcnq5	-	protein_coding	Intron
1	21938527	21938726	ENSMUSG00000028033	Kcnq5	-	protein_coding	Intron
1	21942499	21942698	ENSMUSG00000028033	Kcnq5	-	protein_coding	Intron
1	21945132	21945331	ENSMUSG00000028033	Kcnq5	-	protein_coding	Intron
1	22286478	22286677	ENSMUSG00000041670	Rims1	-	protein_coding	3'UTR
1	22287760	22287959	ENSMUSG00000041670	Rims1	-	protein_coding	3'UTR
1	22543258	22543457	ENSMUSG00000041670	Rims1	-	protein_coding	Intron
1	22689570	22689769	ENSMUSG00000041670	Rims1	-	protein_coding	Intron
1	23848202	23848503	ENSMUSG00000026156	B3gat2	+	protein_coding	3'UTR
1	23868736	23868935	ENSMUSG00000026155	Smap1	-	processed_transcript	Intron
1	23878940	23879139	ENSMUSG00000026155	Smap1	-	processed_transcript	Intron
1	23880567	23880766	ENSMUSG00000026155	Smap1	-	processed_transcript	Intron
1	23904038	23904237	ENSMUSG00000026155	Smap1	-	processed_transcript	Intron
1	23996046	23996245	ENSMUSG00000026154	Sdhaf4	-	protein_coding	3'UTR
1	24011841	24012040	ENSMUSG00000026153	Fam135a	-	protein_coding	3'UTR
1	24014590	24014789	ENSMUSG00000026153	Fam135a	-	protein_coding	Intron
1	24029324	24029523	ENSMUSG00000026153	Fam135a	-	protein_coding	CDS
1	24030329	24030528	ENSMUSG00000026153	Fam135a	-	protein_coding	Intron
1	24032535	24032734	ENSMUSG00000026153	Fam135a	-	protein_coding	Intron
1	24033089	24033288	ENSMUSG00000026153	Fam135a	-	protein_coding	Intron
1	24086355	24086554	ENSMUSG00000026153	Fam135a	-	protein_coding	Intron
1	24316262	24316461	ENSMUSG00000026141	Col19a1	-	protein_coding	Intron
1	24611547	24612123	ENSMUSG00000100131	Gm28439	-	unprocessed_pseudogene	Exon
1	24613246	24613963	ENSMUSG00000101111	Gm28437	-	unprocessed_pseudogene	Exon
1	24615365	24616166	ENSMUSG00000101249	Gm29216	-	unprocessed_pseudogene	Exon
1	24692989	24693188	ENSMUSG00000073725	Lmbrd1	+	protein_coding	Intron
1	24703903	24704102	ENSMUSG00000073725	Lmbrd1	+	protein_coding	Intron
1	24705981	24706180	ENSMUSG00000073725	Lmbrd1	+	protein_coding	Intron
1	24742612	24742811	ENSMUSG00000073725	Lmbrd1	+	protein_coding	Intron
1	24748843	24749042	ENSMUSG00000073725	Lmbrd1	+	protein_coding	Intron
1	25067744	25068092	ENSMUSG00000033569	Adgrb3	-	protein_coding	3'UTR
1	25187310	25187509	ENSMUSG00000033569	Adgrb3	-	protein_coding	Intron
1	25448636	25448835	ENSMUSG00000033569	Adgrb3	-	protein_coding	Intron
1	25456807	25457006	ENSMUSG00000033569	Adgrb3	-	protein_coding	Intron
1	25578265	25578464	ENSMUSG00000033569	Adgrb3	-	protein_coding	Intron
1	25753976	25754175	ENSMUSG00000033569	Adgrb3	-	protein_coding	Intron
1	30803307	30803506	ENSMUSG00000048874	Phf3	-	protein_coding	3'UTR
1	30805710	30805909	ENSMUSG00000048874	Phf3	-	protein_coding	CDS
1	30810602	30810807	ENSMUSG00000048874	Phf3	-	protein_coding	CDS
1	30811607	30811865	ENSMUSG00000048874	Phf3	-	protein_coding	Intron
1	30818765	30818964	ENSMUSG00000048874	Phf3	-	protein_coding	Intron
1	30824318	30824517	ENSMUSG00000048874	Phf3	-	protein_coding	CDS
1	30829672	30829900	ENSMUSG00000048874	Phf3	-	protein_coding	Intron
1	30831041	30831323	ENSMUSG00000048874	Phf3	-	protein_coding	CDS
1	30844943	30845142	ENSMUSG00000048874	Phf3	-	protein_coding	Intron
1	30845305	30845504	ENSMUSG00000048874	Phf3	-	protein_coding	Intron
1	30941783	30941982	ENSMUSG00000026064	Ptp4a1	-	protein_coding	3'UTR
1	31028139	31028338	ENSMUSG00000086727	4931428L18Rik	-	protein_coding	Intron
1	31169841	31170040	ENSMUSG00000086727	4931428L18Rik	-	protein_coding	Intron
1	31170470	31170669	ENSMUSG00000086727	4931428L18Rik	-	protein_coding	Intron
1	32448030	32448229	ENSMUSG00000026058	Khdrbs2	+	protein_coding	Intron
1	32583589	32583788	ENSMUSG00000026058	Khdrbs2	+	protein_coding	Intron
1	33517030	33517229	ENSMUSG00000026134	Prim2	-	protein_coding	Intron
1	33569787	33569986	ENSMUSG00000026134	Prim2	-	protein_coding	Intron
1	33609780	33609979	ENSMUSG00000026134	Prim2	-	protein_coding	Intron
1	33634607	33634806	ENSMUSG00000026134	Prim2	-	protein_coding	Intron
1	33669983	33670182	ENSMUSG00000103746	1700001G17Rik	+	TEC	Exon
1	33720587	33720786	ENSMUSG00000004768	Rab23	+	nonsense_mediated_decay	Intron
1	33725019	33725218	ENSMUSG00000004768	Rab23	+	nonsense_mediated_decay	Intron
1	33734718	33735037	ENSMUSG00000004768	Rab23	+	nonsense_mediated_decay	Intron
1	33739393	33739721	ENSMUSG00000004768	Rab23	+	nonsense_mediated_decay	Exon
1	33745860	33746059	ENSMUSG00000042215	Bag2	-	protein_coding	3'UTR
1	33769332	33769531	ENSMUSG00000042197	Zfp451	-	protein_coding	Intron
1	33772780	33772979	ENSMUSG00000042197	Zfp451	-	protein_coding	Intron
1	33776954	33777153	ENSMUSG00000042197	Zfp451	-	protein_coding	CDS
1	33800917	33801116	ENSMUSG00000042197	Zfp451	-	protein_coding	Intron
1	33803022	33803221	ENSMUSG00000042197	Zfp451	-	protein_coding	Intron
1	33860420	33860619	ENSMUSG00000042182	Bend6	-	protein_coding	Intron
1	34024462	34024661	ENSMUSG00000026131	Dst	+	protein_coding	Intron
1	34117461	34117706	ENSMUSG00000026131	Dst	+	protein_coding	Intron
1	34122260	34122459	ENSMUSG00000026131	Dst	+	protein_coding	Intron
1	34163177	34163376	ENSMUSG00000026131	Dst	+	protein_coding	CDS
1	34163703	34163902	ENSMUSG00000026131	Dst	+	protein_coding	Intron
1	34169806	34170005	ENSMUSG00000026131	Dst	+	protein_coding	CDS
1	34174071	34174327	ENSMUSG00000096992	Gm26788	-	antisense	Intron
1	34181613	34181891	ENSMUSG00000026131	Dst	+	protein_coding	Intron
1	34190353	34190552	ENSMUSG00000026131	Dst	+	protein_coding	CDS
1	34194541	34194740	ENSMUSG00000026131	Dst	+	protein_coding	CDS
1	34236815	34237027	ENSMUSG00000026131	Dst	+	protein_coding	Intron
1	34242713	34242912	ENSMUSG00000026131	Dst	+	protein_coding	Intron
1	34268398	34268597	ENSMUSG00000026131	Dst	+	protein_coding	Intron
1	34271417	34271656	ENSMUSG00000026131	Dst	+	protein_coding	Intron
1	34290379	34290578	ENSMUSG00000026131	Dst	+	protein_coding	CDS
1	34437568	34437767	ENSMUSG00000042111	Ccdc115	-	protein_coding	Intron
1	34443685	34443884	ENSMUSG00000026127	Imp4	+	protein_coding	CDS
1	34444448	34444718	ENSMUSG00000026127	Imp4	+	protein_coding	3'UTR
1	34448438	34448637	ENSMUSG00000026127	Imp4	+	protein_coding	3'UTR
1	34468330	34468549	ENSMUSG00000026126	Ptpn18	+	protein_coding	Intron
1	34635816	34636060	ENSMUSG00000104098	AA619741	-	processed_pseudogene	Exon
1	34679706	34679905	ENSMUSG00000037509	Arhgef4	+	protein_coding	Intron
1	34792680	34792879	ENSMUSG00000037509	Arhgef4	+	protein_coding	Intron
1	34814089	34814454	ENSMUSG00000037503	Fam168b	-	protein_coding	3'UTR
1	34814994	34815193	ENSMUSG00000037503	Fam168b	-	protein_coding	3'UTR
1	34837233	34837432	ENSMUSG00000037503	Fam168b	-	protein_coding	Intron
1	34849997	34850196	ENSMUSG00000026123	Plekhb2	+	protein_coding	Intron
1	34877619	34877818	ENSMUSG00000026123	Plekhb2	+	protein_coding	3'UTR
1	34878674	34878873	ENSMUSG00000026123	Plekhb2	+	protein_coding	3'UTR
1	36159788	36159987	ENSMUSG00000037470	Uggt1	-	protein_coding	Intron
1	36163126	36163325	ENSMUSG00000037470	Uggt1	-	protein_coding	CDS
1	36165540	36165739	ENSMUSG00000037470	Uggt1	-	protein_coding	Intron
1	36179592	36179791	ENSMUSG00000037470	Uggt1	-	protein_coding	Intron
1	36182328	36182555	ENSMUSG00000037470	Uggt1	-	protein_coding	Intron
1	36183589	36183788	ENSMUSG00000037470	Uggt1	-	protein_coding	Intron
1	36193848	36194047	ENSMUSG00000037470	Uggt1	-	protein_coding	Intron
1	36343057	36343256	ENSMUSG00000010453	Kansl3	-	nonsense_mediated_decay	Intron
1	36343695	36343894	ENSMUSG00000010453	Kansl3	-	nonsense_mediated_decay	Exon
1	36367565	36367764	ENSMUSG00000010453	Kansl3	-	nonsense_mediated_decay	Intron
1	36420038	36420237	ENSMUSG00000037432	Fer1l5	+	protein_coding	Intron
1	36424142	36424368	ENSMUSG00000001143	Lman2l	-	protein_coding	3'UTR
1	36427984	36428183	ENSMUSG00000001143	Lman2l	-	protein_coding	Intron
1	36439450	36439649	ENSMUSG00000001143	Lman2l	-	protein_coding	Intron
1	36471936	36472314	ENSMUSG00000037408	Cnnm4	+	protein_coding	CDS
1	36472525	36472724	ENSMUSG00000037408	Cnnm4	+	protein_coding	CDS
1	36506692	36506891	ENSMUSG00000037408	Cnnm4	+	protein_coding	3'UTR
1	36512002	36512201	ENSMUSG00000001138	Cnnm3	+	protein_coding	CDS
1	36525243	36525442	ENSMUSG00000001138	Cnnm3	+	protein_coding	3'UTR
1	36525964	36526163	ENSMUSG00000001138	Cnnm3	+	protein_coding	3'UTR
1	36533133	36533332	ENSMUSG00000109510	Gm42417	-	protein_coding	Intron
1	36549604	36550041	ENSMUSG00000026121	Sema4c	-	protein_coding	CDS
1	36559632	36559831	ENSMUSG00000087589	D430040D24Rik	+	antisense	Intron
1	36635041	36635240	ENSMUSG00000046337	Fam178b	-	protein_coding	Intron
1	36704326	36704525	ENSMUSG00000037351	Actr1b	-	protein_coding	Intron
1	36751202	36751599	ENSMUSG00000102416	4933424G06Rik	+	protein_coding	Intron
1	36792443	36792752	ENSMUSG00000026116	Tmem131	-	protein_coding	3'UTR
1	36810265	36810464	ENSMUSG00000026116	Tmem131	-	protein_coding	CDS
1	36814467	36814666	ENSMUSG00000026116	Tmem131	-	protein_coding	Intron
1	36824591	36824790	ENSMUSG00000026116	Tmem131	-	protein_coding	Intron
1	36826941	36827140	ENSMUSG00000026116	Tmem131	-	protein_coding	CDS
1	36840254	36840453	ENSMUSG00000026116	Tmem131	-	protein_coding	Intron
1	36929139	36929338	ENSMUSG00000026116	Tmem131	-	protein_coding	Intron
1	36930625	36930825	ENSMUSG00000026116	Tmem131	-	protein_coding	Intron
1	36931102	36931301	ENSMUSG00000026116	Tmem131	-	protein_coding	Intron
1	37309440	37309639	ENSMUSG00000026113	Inpp4a	+	protein_coding	Intron
1	37384399	37384598	ENSMUSG00000026113	Inpp4a	+	protein_coding	Intron
1	37403100	37403299	ENSMUSG00000026113	Inpp4a	+	protein_coding	Intron
1	37417419	37417618	ENSMUSG00000026112	Coa5	-	protein_coding	3'UTR
1	37417757	37417956	ENSMUSG00000026112	Coa5	-	protein_coding	3'UTR
1	37418742	37418941	ENSMUSG00000026112	Coa5	-	protein_coding	3'UTR
1	37430310	37430509	ENSMUSG00000026111	Unc50	+	protein_coding	5'UTR
1	37431505	37431769	ENSMUSG00000026111	Unc50	+	protein_coding	Intron
1	37432570	37432855	ENSMUSG00000026111	Unc50	+	protein_coding	Intron
1	37438163	37438362	ENSMUSG00000026111	Unc50	+	protein_coding	Intron
1	37456402	37456603	ENSMUSG00000026110	Mgat4a	-	protein_coding	Intron
1	37819415	37819614	ENSMUSG00000060771	Tsga10	-	protein_coding	Intron
1	37834978	37835177	ENSMUSG00000060771	Tsga10	-	protein_coding	Intron
1	37874968	37875167	ENSMUSG00000037216	Lipt1	+	protein_coding	CDS
1	37875444	37875749	ENSMUSG00000026088	Mitd1	-	protein_coding	Intron
1	37898086	37898387	ENSMUSG00000026087	Mrpl30	+	protein_coding	CDS
1	37987285	37987597	ENSMUSG00000058407	Txndc9	-	protein_coding	3'UTR
1	37990186	37990385	ENSMUSG00000058407	Txndc9	-	protein_coding	CDS
1	38041711	38041910	ENSMUSG00000026083	Eif5b	+	protein_coding	CDS
1	38044750	38044997	ENSMUSG00000026083	Eif5b	+	protein_coding	Intron
1	38051278	38051477	ENSMUSG00000026083	Eif5b	+	protein_coding	Intron
1	38051739	38051938	ENSMUSG00000026083	Eif5b	+	protein_coding	3'UTR
1	38052942	38053157	ENSMUSG00000026083	Eif5b	+	protein_coding	3'UTR
1	38053434	38053633	ENSMUSG00000026083	Eif5b	+	protein_coding	3'UTR
1	38057530	38057741	ENSMUSG00000026082	Rev1	-	protein_coding	Intron
1	38074358	38074557	ENSMUSG00000026082	Rev1	-	protein_coding	Intron
1	38078674	38078873	ENSMUSG00000026082	Rev1	-	protein_coding	Intron
1	38087913	38088121	ENSMUSG00000026082	Rev1	-	protein_coding	CDS
1	38088348	38088547	ENSMUSG00000026082	Rev1	-	protein_coding	CDS
1	38105387	38105586	ENSMUSG00000026082	Rev1	-	protein_coding	Intron
1	38125286	38125485	ENSMUSG00000026082	Rev1	-	protein_coding	Intron
1	38153594	38153793	ENSMUSG00000102716	Gm5099	+	lincRNA	Intron
1	38186197	38186396	ENSMUSG00000037138	Aff3	-	protein_coding	Intron
1	38204722	38204921	ENSMUSG00000037138	Aff3	-	protein_coding	Intron
1	38218187	38218386	ENSMUSG00000037138	Aff3	-	protein_coding	CDS
1	38245615	38245814	ENSMUSG00000085391	Gm16150	+	antisense	Intron
1	38281678	38281877	ENSMUSG00000037138	Aff3	-	protein_coding	Intron
1	38339402	38339601	ENSMUSG00000037138	Aff3	-	protein_coding	Intron
1	38350976	38351175	ENSMUSG00000037138	Aff3	-	protein_coding	Intron
1	38364817	38365016	ENSMUSG00000037138	Aff3	-	protein_coding	Intron
1	38467747	38467946	ENSMUSG00000037138	Aff3	-	protein_coding	Intron
1	38482691	38482890	ENSMUSG00000037138	Aff3	-	protein_coding	Intron
1	38484047	38484283	ENSMUSG00000037138	Aff3	-	protein_coding	Intron
1	38533605	38533804	ENSMUSG00000037138	Aff3	-	protein_coding	Intron
1	38535318	38535517	ENSMUSG00000037138	Aff3	-	protein_coding	CDS
1	38541184	38541383	ENSMUSG00000037138	Aff3	-	protein_coding	Intron
1	38556079	38556278	ENSMUSG00000037138	Aff3	-	protein_coding	Intron
1	38560516	38560715	ENSMUSG00000037138	Aff3	-	protein_coding	Intron
1	38795209	38795408	ENSMUSG00000048814	Lonrf2	-	protein_coding	3'UTR
1	38797989	38798188	ENSMUSG00000048814	Lonrf2	-	protein_coding	CDS
1	38800472	38800671	ENSMUSG00000048814	Lonrf2	-	protein_coding	Intron
1	39209151	39209350	ENSMUSG00000026077	Npas2	+	protein_coding	Intron
1	39322004	39322203	ENSMUSG00000026077	Npas2	+	protein_coding	Intron
1	39341662	39341985	ENSMUSG00000026077	Npas2	+	protein_coding	Intron
1	39371785	39372028	ENSMUSG00000003134	Tbc1d8	-	protein_coding	3'UTR
1	39376795	39376994	ENSMUSG00000003134	Tbc1d8	-	protein_coding	CDS
1	39382413	39382612	ENSMUSG00000003134	Tbc1d8	-	protein_coding	Intron
1	39392231	39392430	ENSMUSG00000003134	Tbc1d8	-	protein_coding	Intron
1	39393985	39394184	ENSMUSG00000003134	Tbc1d8	-	protein_coding	CDS
1	39405149	39405348	ENSMUSG00000003134	Tbc1d8	-	protein_coding	Intron
1	39459674	39459873	ENSMUSG00000003134	Tbc1d8	-	protein_coding	Intron
1	39470880	39471079	ENSMUSG00000003134	Tbc1d8	-	protein_coding	Intron
1	39536094	39536343	ENSMUSG00000003135	Cnot11	+	protein_coding	CDS
1	39542573	39542796	ENSMUSG00000003135	Cnot11	+	protein_coding	Intron
1	39552267	39552497	ENSMUSG00000048234	Rnf149	-	protein_coding	3'UTR
1	39565262	39565461	ENSMUSG00000048234	Rnf149	-	protein_coding	Intron
1	39920542	39920741	ENSMUSG00000026074	Map4k4	+	protein_coding	Intron
1	39941798	39941997	ENSMUSG00000026074	Map4k4	+	protein_coding	Intron
1	39956619	39956818	ENSMUSG00000026074	Map4k4	+	protein_coding	Intron
1	39985257	39985456	ENSMUSG00000026074	Map4k4	+	protein_coding	Intron
1	39998626	39998825	ENSMUSG00000026074	Map4k4	+	protein_coding	Intron
1	40019061	40019260	ENSMUSG00000026074	Map4k4	+	protein_coding	Intron
1	40024337	40024573	ENSMUSG00000026074	Map4k4	+	protein_coding	Intron
1	40105290	40105685	ENSMUSG00000026073	Il1r2	+	protein_coding	CDS
1	40242282	40242481	ENSMUSG00000103560	Gm38070	+	TEC	Exon
1	40303821	40304020	ENSMUSG00000026072	Il1r1	+	protein_coding	Intron
1	40315810	40316094	ENSMUSG00000026072	Il1r1	+	protein_coding	3'UTR
1	40487082	40487281	ENSMUSG00000026070	Il18r1	+	protein_coding	Intron
1	40580511	40580710	ENSMUSG00000026065	Slc9a4	+	protein_coding	CDS
1	40629608	40629976	ENSMUSG00000026065	Slc9a4	+	protein_coding	3'UTR
1	40630230	40630429	ENSMUSG00000026065	Slc9a4	+	protein_coding	3'UTR
1	40732710	40732909	ENSMUSG00000026062	Slc9a2	+	protein_coding	Intron
1	40772154	40772780	ENSMUSG00000103270	Gm37915	+	antisense	Exon
1	40820408	40820613	ENSMUSG00000079588	Tmem182	+	protein_coding	Intron
1	40825609	40825808	ENSMUSG00000079588	Tmem182	+	protein_coding	Intron
1	42869024	42869223	ENSMUSG00000060679	Mrps9	+	protein_coding	Intron
1	42903306	42903539	ENSMUSG00000060679	Mrps9	+	protein_coding	CDS
1	43054242	43054441	ENSMUSG00000070939	Tgfbrap1	-	protein_coding	Intron
1	43056197	43056396	ENSMUSG00000100269	Gm28782	+	antisense	Exon
1	43075382	43075718	ENSMUSG00000070939	Tgfbrap1	-	protein_coding	CDS
1	43114834	43115033	ENSMUSG00000010290	AI597479	+	protein_coding	3'UTR
1	43131085	43131284	ENSMUSG00000008136	Fhl2	-	protein_coding	Intron
1	43459513	43459712	ENSMUSG00000066877	Nck2	+	protein_coding	Intron
1	43558411	43558610	ENSMUSG00000066877	Nck2	+	protein_coding	Intron
1	43562150	43562349	ENSMUSG00000066877	Nck2	+	protein_coding	Intron
1	43563361	43563560	ENSMUSG00000066877	Nck2	+	protein_coding	Intron
1	43749247	43749725	ENSMUSG00000057363	Uxs1	-	protein_coding	3'UTR
1	43749938	43750152	ENSMUSG00000057363	Uxs1	-	protein_coding	3'UTR
1	43787810	43788009	ENSMUSG00000057363	Uxs1	-	protein_coding	Intron
1	43947854	43948053	ENSMUSG00000041763	Tpp2	+	protein_coding	Intron
1	43960086	43960285	ENSMUSG00000041763	Tpp2	+	protein_coding	CDS
1	43962511	43962710	ENSMUSG00000041763	Tpp2	+	protein_coding	Intron
1	43974614	43974973	ENSMUSG00000041763	Tpp2	+	protein_coding	Intron
1	43977213	43977415	ENSMUSG00000041763	Tpp2	+	protein_coding	CDS
1	44091267	44091517	ENSMUSG00000026049	Tex30	-	protein_coding	CDS
1	44155604	44155803	ENSMUSG00000026048	Ercc5	+	protein_coding	Intron
1	44162705	44162904	ENSMUSG00000026048	Ercc5	+	protein_coding	Intron
1	44711279	44711478	ENSMUSG00000056870	Gulp1	+	protein_coding	Intron
1	44716630	44716829	ENSMUSG00000056870	Gulp1	+	protein_coding	Intron
1	44756731	44756964	ENSMUSG00000056870	Gulp1	+	protein_coding	Intron
1	44757391	44757590	ENSMUSG00000103071	Gm38110	+	TEC	Exon
1	44766092	44766291	ENSMUSG00000056870	Gulp1	+	protein_coding	Intron
1	45321645	45321844	ENSMUSG00000026043	Col3a1	+	protein_coding	Intron
1	45325387	45325586	ENSMUSG00000026043	Col3a1	+	protein_coding	Intron
1	45328879	45329104	ENSMUSG00000026043	Col3a1	+	protein_coding	Intron
1	45333610	45333809	ENSMUSG00000026043	Col3a1	+	protein_coding	Intron
1	45344964	45345234	ENSMUSG00000026043	Col3a1	+	protein_coding	Intron
1	45345849	45346194	ENSMUSG00000026043	Col3a1	+	protein_coding	CDS
1	45347130	45347329	ENSMUSG00000026043	Col3a1	+	protein_coding	CDS
1	45348787	45348986	ENSMUSG00000026043	Col3a1	+	protein_coding	3'UTR
1	45465266	45465465	ENSMUSG00000026042	Col5a2	-	protein_coding	Intron
1	45812143	45812342	ENSMUSG00000025995	Wdr75	+	protein_coding	Intron
1	45822559	45822787	ENSMUSG00000025995	Wdr75	+	protein_coding	Intron
1	45908939	45909138	ENSMUSG00000025993	Slc40a1	-	protein_coding	3'UTR
1	46199819	46200018	ENSMUSG00000041144	Dnah7b	+	protein_coding	Intron
1	46227124	46227323	ENSMUSG00000041144	Dnah7b	+	protein_coding	Intron
1	46261516	46261715	ENSMUSG00000041144	Dnah7b	+	protein_coding	Intron
1	46307775	46307974	ENSMUSG00000041144	Dnah7b	+	protein_coding	Intron
1	46373286	46373485	ENSMUSG00000041144	Dnah7b	+	protein_coding	CDS
1	46485862	46486061	ENSMUSG00000101337	Dnah7c	+	protein_coding	Intron
1	46491521	46491720	ENSMUSG00000101337	Dnah7c	+	protein_coding	Intron
1	46639677	46639876	ENSMUSG00000101337	Dnah7c	+	protein_coding	Intron
1	46646995	46647306	ENSMUSG00000101337	Dnah7c	+	protein_coding	Intron
1	46649248	46649454	ENSMUSG00000101337	Dnah7c	+	protein_coding	CDS
1	46661591	46661790	ENSMUSG00000101337	Dnah7c	+	protein_coding	Intron
1	46666129	46666438	ENSMUSG00000101337	Dnah7c	+	protein_coding	CDS
1	46689083	46689282	ENSMUSG00000101337	Dnah7c	+	protein_coding	Intron
1	46807503	46807907	ENSMUSG00000025986	Slc39a10	-	protein_coding	3'UTR
1	46808816	46810052	ENSMUSG00000025986	Slc39a10	-	protein_coding	3'UTR
1	46811836	46812122	ENSMUSG00000025986	Slc39a10	-	protein_coding	Intron
1	46827292	46827491	ENSMUSG00000025986	Slc39a10	-	protein_coding	CDS
1	46832386	46832585	ENSMUSG00000025986	Slc39a10	-	protein_coding	Intron
1	46834953	46835152	ENSMUSG00000025986	Slc39a10	-	protein_coding	Intron
1	46835673	46835951	ENSMUSG00000025986	Slc39a10	-	protein_coding	CDS
1	49296317	49296577	ENSMUSG00000051616	C230029F24Rik	+	lincRNA	Intron
1	51302709	51302908	ENSMUSG00000045954	Cavin2	+	protein_coding	3'UTR
1	51466836	51467035	ENSMUSG00000026107	Nabp1	-	nonsense_mediated_decay	Exon
1	51471181	51471380	ENSMUSG00000026107	Nabp1	-	nonsense_mediated_decay	Exon
1	51477346	51477545	ENSMUSG00000026107	Nabp1	-	nonsense_mediated_decay	Intron
1	51478061	51478260	ENSMUSG00000026107	Nabp1	-	nonsense_mediated_decay	Exon
1	51750980	51751202	ENSMUSG00000018417	Myo1b	-	protein_coding	3'UTR
1	51796861	51797060	ENSMUSG00000018417	Myo1b	-	protein_coding	Intron
1	51820033	51820392	ENSMUSG00000018417	Myo1b	-	protein_coding	Intron
1	51848489	51848688	ENSMUSG00000101724	Gm29453	-	sense_intronic	Exon
1	51854363	51854562	ENSMUSG00000018417	Myo1b	-	protein_coding	Intron
1	51860413	51860818	ENSMUSG00000018417	Myo1b	-	protein_coding	Intron
1	51868014	51868213	ENSMUSG00000018417	Myo1b	-	protein_coding	Intron
1	51915650	51915855	ENSMUSG00000018417	Myo1b	-	protein_coding	Intron
1	52065373	52065572	ENSMUSG00000062939	Stat4	+	protein_coding	Intron
1	52074729	52074928	ENSMUSG00000062939	Stat4	+	protein_coding	Intron
1	52076567	52076766	ENSMUSG00000062939	Stat4	+	protein_coding	CDS
1	52119491	52119690	ENSMUSG00000026104	Stat1	+	protein_coding	5'UTR
1	52152283	52152482	ENSMUSG00000101628	Gm28177	+	processed_transcript	Intron
1	52159378	52159577	ENSMUSG00000026104	Stat1	+	protein_coding	3'UTR
1	52160211	52160410	ENSMUSG00000026104	Stat1	+	protein_coding	3'UTR
1	52183455	52183654	ENSMUSG00000026103	Gls	-	protein_coding	Intron
1	52185832	52186317	ENSMUSG00000026103	Gls	-	protein_coding	Intron
1	52186636	52187156	ENSMUSG00000026103	Gls	-	protein_coding	Intron
1	52188526	52188725	ENSMUSG00000026103	Gls	-	protein_coding	Intron
1	52190505	52190938	ENSMUSG00000026103	Gls	-	protein_coding	Intron
1	52191064	52191263	ENSMUSG00000026103	Gls	-	protein_coding	CDS
1	52196139	52196338	ENSMUSG00000026103	Gls	-	protein_coding	Intron
1	52199983	52200182	ENSMUSG00000026103	Gls	-	protein_coding	Intron
1	52202633	52202832	ENSMUSG00000026103	Gls	-	protein_coding	Intron
1	52203847	52204046	ENSMUSG00000026103	Gls	-	protein_coding	Intron
1	52204831	52205034	ENSMUSG00000026103	Gls	-	protein_coding	Intron
1	52205890	52206140	ENSMUSG00000026103	Gls	-	protein_coding	Intron
1	52210026	52210225	ENSMUSG00000026103	Gls	-	protein_coding	Intron
1	52222354	52222553	ENSMUSG00000026103	Gls	-	protein_coding	Intron
1	52232822	52233021	ENSMUSG00000026103	Gls	-	protein_coding	CDS
1	52457653	52458053	ENSMUSG00000002881	Nab1	-	protein_coding	3'UTR
1	52489998	52490197	ENSMUSG00000002881	Nab1	-	protein_coding	CDS
1	52500038	52500237	ENSMUSG00000002881	Nab1	-	protein_coding	Intron
1	52640866	52641186	ENSMUSG00000043015	Nemp2	+	nonsense_mediated_decay	Exon
1	52650230	52650429	ENSMUSG00000043015	Nemp2	+	nonsense_mediated_decay	Exon
1	52656435	52656758	ENSMUSG00000041439	Mfsd6	-	protein_coding	3'UTR
1	52707992	52708191	ENSMUSG00000041439	Mfsd6	-	protein_coding	Intron
1	52708619	52708818	ENSMUSG00000041439	Mfsd6	-	protein_coding	CDS
1	53207428	53207627	ENSMUSG00000026098	Pms1	-	protein_coding	Intron
1	53234715	53234914	ENSMUSG00000026098	Pms1	-	protein_coding	Intron
1	53309342	53309541	ENSMUSG00000026097	Ormdl1	+	protein_coding	3'UTR
1	53336490	53336689	ENSMUSG00000099913	Gm28551	-	nonsense_mediated_decay	Intron
1	53344753	53344952	ENSMUSG00000026095	Asnsd1	-	protein_coding	CDS
1	53346448	53346647	ENSMUSG00000026095	Asnsd1	-	protein_coding	Intron
1	53346916	53347115	ENSMUSG00000026095	Asnsd1	-	protein_coding	Intron
1	53347259	53347531	ENSMUSG00000099913	Gm28551	-	nonsense_mediated_decay	Exon
1	53408201	53408400	ENSMUSG00000096141	Dnah7a	-	protein_coding	Intron
1	53437312	53437511	ENSMUSG00000096141	Dnah7a	-	protein_coding	Intron
1	53534388	53534826	ENSMUSG00000096141	Dnah7a	-	protein_coding	Intron
1	53649152	53649351	ENSMUSG00000096141	Dnah7a	-	protein_coding	Intron
1	53678928	53679127	ENSMUSG00000096141	Dnah7a	-	protein_coding	Intron
1	53812041	53812240	ENSMUSG00000042807	Hecw2	-	protein_coding	3'UTR
1	53812963	53813162	ENSMUSG00000042807	Hecw2	-	protein_coding	3'UTR
1	53929164	53929363	ENSMUSG00000042807	Hecw2	-	protein_coding	Intron
1	54140245	54140444	ENSMUSG00000042807	Hecw2	-	protein_coding	Intron
1	54363119	54363318	ENSMUSG00000025983	Ccdc150	+	nonsense_mediated_decay	Intron
1	54396223	54396422	ENSMUSG00000041303	Gtf3c3	-	protein_coding	3'UTR
1	54404858	54405057	ENSMUSG00000041303	Gtf3c3	-	protein_coding	Intron
1	54419238	54419437	ENSMUSG00000041303	Gtf3c3	-	protein_coding	Intron
1	54420657	54420862	ENSMUSG00000041303	Gtf3c3	-	protein_coding	Intron
1	54428738	54428937	ENSMUSG00000041303	Gtf3c3	-	protein_coding	CDS
1	54494023	54494222	ENSMUSG00000073678	Pgap1	-	protein_coding	Intron
1	54528354	54528553	ENSMUSG00000073678	Pgap1	-	protein_coding	Intron
1	54542870	54543069	ENSMUSG00000073678	Pgap1	-	protein_coding	Intron
1	54645618	54645883	ENSMUSG00000052331	Ankrd44	-	protein_coding	3'UTR
1	54646623	54646960	ENSMUSG00000052331	Ankrd44	-	protein_coding	3'UTR
1	54647063	54647262	ENSMUSG00000052331	Ankrd44	-	protein_coding	3'UTR
1	54647712	54648323	ENSMUSG00000052331	Ankrd44	-	protein_coding	3'UTR
1	54649227	54649426	ENSMUSG00000052331	Ankrd44	-	protein_coding	Intron
1	54665589	54665788	ENSMUSG00000052331	Ankrd44	-	protein_coding	Intron
1	54729661	54729860	ENSMUSG00000052331	Ankrd44	-	protein_coding	CDS
1	54734883	54735082	ENSMUSG00000052331	Ankrd44	-	protein_coding	Intron
1	54763477	54763676	ENSMUSG00000052331	Ankrd44	-	protein_coding	Intron
1	54766585	54766784	ENSMUSG00000052331	Ankrd44	-	protein_coding	Intron
1	54985847	54986204	ENSMUSG00000025982	Sf3b1	-	protein_coding	3'UTR
1	54987143	54987383	ENSMUSG00000025982	Sf3b1	-	protein_coding	3'UTR
1	54987759	54988032	ENSMUSG00000025982	Sf3b1	-	protein_coding	Intron
1	54990363	54990562	ENSMUSG00000025982	Sf3b1	-	protein_coding	CDS
1	54994141	54994459	ENSMUSG00000025982	Sf3b1	-	protein_coding	Intron
1	54995189	54995388	ENSMUSG00000025982	Sf3b1	-	protein_coding	Intron
1	55000642	55000912	ENSMUSG00000025982	Sf3b1	-	protein_coding	CDS
1	55001218	55001417	ENSMUSG00000025982	Sf3b1	-	protein_coding	Intron
1	55002945	55003197	ENSMUSG00000025982	Sf3b1	-	protein_coding	Intron
1	55004670	55004869	ENSMUSG00000025982	Sf3b1	-	protein_coding	Intron
1	55007305	55007505	ENSMUSG00000025982	Sf3b1	-	protein_coding	Intron
1	55007827	55008026	ENSMUSG00000025982	Sf3b1	-	protein_coding	Intron
1	55015755	55015954	ENSMUSG00000025982	Sf3b1	-	protein_coding	Intron
1	55019092	55019291	ENSMUSG00000025982	Sf3b1	-	protein_coding	Intron
1	55052927	55053126	ENSMUSG00000103030	E330011M16Rik	-	TEC	Exon
1	55064364	55064563	ENSMUSG00000025981	Coq10b	+	protein_coding	Intron
1	55072439	55072638	ENSMUSG00000025981	Coq10b	+	protein_coding	3'UTR
1	55081862	55082151	ENSMUSG00000025980	Hspd1	-	protein_coding	Intron
1	55089174	55089373	ENSMUSG00000073676	Hspe1	+	protein_coding	Intron
1	55091074	55091305	ENSMUSG00000073676	Hspe1	+	protein_coding	3'UTR
1	55131325	55131552	ENSMUSG00000025979	Mob4	+	protein_coding	5'UTR
1	55132715	55132914	ENSMUSG00000025979	Mob4	+	protein_coding	Intron
1	55145201	55145400	ENSMUSG00000025979	Mob4	+	protein_coding	Intron
1	55150990	55151267	ENSMUSG00000025979	Mob4	+	protein_coding	Intron
1	55188672	55188909	ENSMUSG00000025978	Rftn2	-	protein_coding	Intron
1	55209223	55209422	ENSMUSG00000025978	Rftn2	-	protein_coding	Intron
1	55238765	55238964	ENSMUSG00000046994	Mars2	+	protein_coding	CDS
1	55242900	55243265	ENSMUSG00000046994	Mars2	+	protein_coding	3'UTR
1	55491676	55491875	ENSMUSG00000038349	Plcl1	+	protein_coding	Intron
1	55494105	55494304	ENSMUSG00000038349	Plcl1	+	protein_coding	Intron
1	55553614	55553813	ENSMUSG00000038349	Plcl1	+	protein_coding	Intron
1	55642979	55643178	ENSMUSG00000038349	Plcl1	+	protein_coding	Intron
1	55644851	55645050	ENSMUSG00000038349	Plcl1	+	protein_coding	Intron
1	56910575	56910774	ENSMUSG00000038331	Satb2	-	protein_coding	Intron
1	56988284	56988483	ENSMUSG00000087022	9130024F11Rik	+	antisense	Intron
1	57205269	57205468	ENSMUSG00000101429	BC055402	-	lincRNA	Intron
1	57891169	57891368	ENSMUSG00000038305	Spats2l	+	protein_coding	Intron
1	57933590	57933789	ENSMUSG00000038305	Spats2l	+	protein_coding	Intron
1	57936349	57936548	ENSMUSG00000038305	Spats2l	+	protein_coding	Intron
1	57964618	57964817	ENSMUSG00000054770	Kctd18	-	nonsense_mediated_decay	Intron
1	57996036	57996315	ENSMUSG00000026039	Sgo2a	+	protein_coding	5'UTR
1	58013690	58013889	ENSMUSG00000026039	Sgo2a	+	protein_coding	Intron
1	58025031	58025230	ENSMUSG00000026039	Sgo2a	+	protein_coding	3'UTR
1	58025592	58025846	ENSMUSG00000026039	Sgo2a	+	protein_coding	3'UTR
1	58070225	58070424	ENSMUSG00000063558	Aox1	+	protein_coding	Intron
1	58143127	58143326	ENSMUSG00000064294	Aox3	+	protein_coding	Intron
1	58397799	58397998	ENSMUSG00000051223	Bzw1	+	protein_coding	Intron
1	58399047	58399270	ENSMUSG00000051223	Bzw1	+	protein_coding	Intron
1	58400099	58400322	ENSMUSG00000051223	Bzw1	+	protein_coding	Intron
1	58402501	58402700	ENSMUSG00000051223	Bzw1	+	protein_coding	Intron
1	58412083	58412324	ENSMUSG00000026034	Clk1	-	protein_coding	CDS
1	58417544	58417743	ENSMUSG00000026034	Clk1	-	protein_coding	Intron
1	58420134	58420333	ENSMUSG00000026034	Clk1	-	protein_coding	Intron
1	58421641	58421840	ENSMUSG00000026034	Clk1	-	protein_coding	Intron
1	58430992	58431191	ENSMUSG00000026035	Ppil3	-	protein_coding	3'UTR
1	58438183	58438382	ENSMUSG00000026035	Ppil3	-	protein_coding	Intron
1	58440696	58440905	ENSMUSG00000026035	Ppil3	-	protein_coding	Intron
1	58444951	58445150	ENSMUSG00000026035	Ppil3	-	protein_coding	5'UTR
1	58463619	58464236	ENSMUSG00000026037	Orc2	-	protein_coding	3'UTR
1	58485871	58486070	ENSMUSG00000026037	Orc2	-	protein_coding	Intron
1	58523062	58523305	ENSMUSG00000085054	Gm15834	+	lincRNA	Exon
1	58527732	58527931	ENSMUSG00000038174	Fam126b	-	nonsense_mediated_decay	Exon
1	58528787	58528986	ENSMUSG00000038174	Fam126b	-	nonsense_mediated_decay	Exon
1	58529111	58529450	ENSMUSG00000038174	Fam126b	-	nonsense_mediated_decay	Exon
1	58552021	58552311	ENSMUSG00000038174	Fam126b	-	nonsense_mediated_decay	Exon
1	58565716	58565915	ENSMUSG00000038174	Fam126b	-	nonsense_mediated_decay	Intron
1	58646879	58647079	ENSMUSG00000059647	Cbx3-ps7	+	processed_pseudogene	Exon
1	58711510	58711709	ENSMUSG00000026031	Cflar	+	protein_coding	Intron
1	58726435	58726634	ENSMUSG00000026031	Cflar	+	protein_coding	CDS
1	58734521	58734720	ENSMUSG00000026031	Cflar	+	protein_coding	Intron
1	58752420	58752638	ENSMUSG00000026031	Cflar	+	protein_coding	CDS
1	58825291	58825490	ENSMUSG00000026029	Casp8	+	protein_coding	Intron
1	58844463	58844931	ENSMUSG00000026029	Casp8	+	protein_coding	CDS
1	58901040	58901239	ENSMUSG00000026028	Trak2	-	protein_coding	3'UTR
1	58902548	58903324	ENSMUSG00000026028	Trak2	-	protein_coding	3'UTR
1	58916929	58917128	ENSMUSG00000026028	Trak2	-	protein_coding	Intron
1	58935710	58935909	ENSMUSG00000026028	Trak2	-	protein_coding	CDS
1	58946062	58946261	ENSMUSG00000026028	Trak2	-	protein_coding	Intron
1	58985141	58985340	ENSMUSG00000026027	Stradb	+	nonsense_mediated_decay	Intron
1	58989691	58989890	ENSMUSG00000026027	Stradb	+	nonsense_mediated_decay	Exon
1	58991072	58991330	ENSMUSG00000026027	Stradb	+	nonsense_mediated_decay	Intron
1	58992241	58992562	ENSMUSG00000026027	Stradb	+	nonsense_mediated_decay	Intron
1	58994797	58994996	ENSMUSG00000026027	Stradb	+	nonsense_mediated_decay	Exon
1	59100851	59101168	ENSMUSG00000038079	Tmem237	-	protein_coding	3'UTR
1	59121132	59121331	ENSMUSG00000079550	Mpp4	-	protein_coding	3'UTR
1	59162962	59163161	ENSMUSG00000079550	Mpp4	-	protein_coding	5'UTR
1	59170272	59170471	ENSMUSG00000026024	Als2	-	protein_coding	Intron
1	59175066	59175265	ENSMUSG00000026024	Als2	-	protein_coding	Intron
1	59198957	59199156	ENSMUSG00000026024	Als2	-	protein_coding	CDS
1	59232390	59232589	ENSMUSG00000026024	Als2	-	protein_coding	Intron
1	59378948	59379147	ENSMUSG00000099922	Gm29016	+	lincRNA	Intron
1	59483784	59483983	ENSMUSG00000041075	Fzd7	+	protein_coding	CDS
1	59639666	59639910	ENSMUSG00000026021	Sumo1	-	protein_coding	3'UTR
1	59644388	59644594	ENSMUSG00000026021	Sumo1	-	protein_coding	Intron
1	59667729	59667928	ENSMUSG00000026021	Sumo1	-	protein_coding	Intron
1	59693585	59693784	ENSMUSG00000026020	Nop58	+	protein_coding	Intron
1	59697146	59697345	ENSMUSG00000026020	Nop58	+	protein_coding	Intron
1	59698380	59698618	ENSMUSG00000026020	Nop58	+	protein_coding	Intron
1	59704124	59704331	ENSMUSG00000026020	Nop58	+	protein_coding	Intron
1	59763618	59763861	ENSMUSG00000067336	Bmpr2	+	protein_coding	5'UTR
1	59767317	59767516	ENSMUSG00000067336	Bmpr2	+	protein_coding	Intron
1	59768968	59769167	ENSMUSG00000067336	Bmpr2	+	protein_coding	Intron
1	59769775	59769974	ENSMUSG00000067336	Bmpr2	+	protein_coding	Intron
1	59780013	59780212	ENSMUSG00000067336	Bmpr2	+	protein_coding	Intron
1	59781478	59781677	ENSMUSG00000067336	Bmpr2	+	protein_coding	Intron
1	59782721	59782920	ENSMUSG00000067336	Bmpr2	+	protein_coding	Intron
1	59783452	59783651	ENSMUSG00000067336	Bmpr2	+	protein_coding	Intron
1	59786077	59786276	ENSMUSG00000067336	Bmpr2	+	protein_coding	Intron
1	59791373	59791572	ENSMUSG00000067336	Bmpr2	+	protein_coding	Intron
1	59792308	59792507	ENSMUSG00000067336	Bmpr2	+	protein_coding	Intron
1	59794789	59794988	ENSMUSG00000067336	Bmpr2	+	protein_coding	Intron
1	59795798	59795997	ENSMUSG00000067336	Bmpr2	+	protein_coding	Intron
1	59820717	59820916	ENSMUSG00000067336	Bmpr2	+	protein_coding	Intron
1	59845854	59846053	ENSMUSG00000067336	Bmpr2	+	protein_coding	Intron
1	59851305	59851504	ENSMUSG00000067336	Bmpr2	+	protein_coding	Intron
1	59852296	59852579	ENSMUSG00000067336	Bmpr2	+	protein_coding	CDS
1	59856369	59856568	ENSMUSG00000067336	Bmpr2	+	protein_coding	Intron
1	59867732	59868087	ENSMUSG00000067336	Bmpr2	+	protein_coding	CDS
1	59868625	59868824	ENSMUSG00000067336	Bmpr2	+	protein_coding	Intron
1	59870781	59870999	ENSMUSG00000067336	Bmpr2	+	protein_coding	3'UTR
1	59871727	59872043	ENSMUSG00000067336	Bmpr2	+	protein_coding	3'UTR
1	59872516	59872715	ENSMUSG00000067336	Bmpr2	+	protein_coding	3'UTR
1	59874607	59874806	ENSMUSG00000067336	Bmpr2	+	protein_coding	3'UTR
1	59875039	59875238	ENSMUSG00000067336	Bmpr2	+	protein_coding	3'UTR
1	59875385	59875584	ENSMUSG00000067336	Bmpr2	+	protein_coding	3'UTR
1	59876834	59877033	ENSMUSG00000067336	Bmpr2	+	protein_coding	3'UTR
1	59915475	59915674	ENSMUSG00000041040	Fam117b	+	protein_coding	Intron
1	59916867	59917066	ENSMUSG00000041040	Fam117b	+	protein_coding	Intron
1	59981654	59982545	ENSMUSG00000041040	Fam117b	+	protein_coding	3'UTR
1	59982742	59982941	ENSMUSG00000041040	Fam117b	+	protein_coding	3'UTR
1	59983267	59983812	ENSMUSG00000041040	Fam117b	+	protein_coding	3'UTR
1	59984344	59984634	ENSMUSG00000041040	Fam117b	+	protein_coding	3'UTR
1	59984773	59985244	ENSMUSG00000041040	Fam117b	+	protein_coding	3'UTR
1	60020927	60021175	ENSMUSG00000026018	Ica1l	-	protein_coding	Intron
1	60081876	60082075	ENSMUSG00000026019	Wdr12	-	protein_coding	Intron
1	60082343	60082542	ENSMUSG00000026019	Wdr12	-	protein_coding	Intron
1	60115992	60116192	ENSMUSG00000026017	Carf	+	nonsense_mediated_decay	Intron
1	60200989	60201188	ENSMUSG00000073664	Nbeal1	+	protein_coding	Intron
1	60232379	60232578	ENSMUSG00000073664	Nbeal1	+	protein_coding	Intron
1	60235436	60235635	ENSMUSG00000073664	Nbeal1	+	protein_coding	CDS
1	60239247	60239446	ENSMUSG00000073664	Nbeal1	+	protein_coding	Intron
1	60263229	60263428	ENSMUSG00000073664	Nbeal1	+	protein_coding	Intron
1	60264363	60264562	ENSMUSG00000073664	Nbeal1	+	protein_coding	Intron
1	60266273	60266472	ENSMUSG00000073664	Nbeal1	+	protein_coding	Intron
1	60331550	60331749	ENSMUSG00000073664	Nbeal1	+	protein_coding	3'UTR
1	60331966	60332165	ENSMUSG00000073664	Nbeal1	+	protein_coding	3'UTR
1	60387832	60388031	ENSMUSG00000049439	Cyp20a1	+	protein_coding	3'UTR
1	60476975	60477577	ENSMUSG00000026782	Abi2	+	protein_coding	Intron
1	60505610	60506060	ENSMUSG00000026014	Raph1	-	protein_coding	Intron
1	60703919	60704235	ENSMUSG00000101188	Eif4a-ps4	+	processed_pseudogene	Exon
1	61461113	61461312	ENSMUSG00000086408	Gm11588	+	lincRNA	Intron
1	61823703	61823902	ENSMUSG00000085842	Pard3bos1	-	antisense	Intron
1	61830366	61830565	ENSMUSG00000085842	Pard3bos1	-	antisense	Intron
1	61932907	61933106	ENSMUSG00000052062	Pard3b	+	protein_coding	Intron
1	62544177	62544376	ENSMUSG00000052062	Pard3b	+	protein_coding	Intron
1	62573750	62573949	ENSMUSG00000052062	Pard3b	+	protein_coding	Intron
1	62599089	62599288	ENSMUSG00000052062	Pard3b	+	protein_coding	Intron
1	62740315	62740514	ENSMUSG00000025969	Nrp2	+	protein_coding	Intron
1	63006557	63006990	ENSMUSG00000040865	Ino80d	-	nonsense_mediated_decay	Intron
1	63007630	63007829	ENSMUSG00000040865	Ino80d	-	nonsense_mediated_decay	Intron
1	63010151	63010352	ENSMUSG00000040865	Ino80d	-	nonsense_mediated_decay	Intron
1	63047461	63047660	ENSMUSG00000040865	Ino80d	-	nonsense_mediated_decay	Intron
1	63053335	63053534	ENSMUSG00000040865	Ino80d	-	nonsense_mediated_decay	Intron
1	63053966	63054238	ENSMUSG00000040865	Ino80d	-	nonsense_mediated_decay	Intron
1	63056384	63056638	ENSMUSG00000040865	Ino80d	-	nonsense_mediated_decay	Intron
1	63056815	63057032	ENSMUSG00000040865	Ino80d	-	nonsense_mediated_decay	Intron
1	63057152	63057620	ENSMUSG00000040865	Ino80d	-	nonsense_mediated_decay	Intron
1	63060935	63061134	ENSMUSG00000040865	Ino80d	-	nonsense_mediated_decay	Intron
1	63061856	63062055	ENSMUSG00000040865	Ino80d	-	nonsense_mediated_decay	Intron
1	63072009	63072208	ENSMUSG00000040865	Ino80d	-	nonsense_mediated_decay	Intron
1	63086012	63086291	ENSMUSG00000040865	Ino80d	-	nonsense_mediated_decay	Exon
1	63115716	63115915	ENSMUSG00000084799	Ino80dos	+	lincRNA	Intron
1	63117154	63117353	ENSMUSG00000101599	Gm20342	+	lincRNA	Exon
1	63118940	63119139	ENSMUSG00000101599	Gm20342	+	lincRNA	Exon
1	63120346	63120545	ENSMUSG00000101599	Gm20342	+	lincRNA	Exon
1	63148302	63148567	ENSMUSG00000025968	Ndufs1	-	protein_coding	CDS
1	63164544	63164743	ENSMUSG00000025968	Ndufs1	-	protein_coding	Intron
1	63731597	63731796	ENSMUSG00000025962	Fastkd2	+	protein_coding	CDS
1	64029555	64029754	ENSMUSG00000025959	Klf7	-	protein_coding	3'UTR
1	64032115	64032407	ENSMUSG00000025959	Klf7	-	protein_coding	3'UTR
1	64091737	64091936	ENSMUSG00000025959	Klf7	-	protein_coding	Intron
1	64294631	64294830	ENSMUSG00000101895	Gm28981	-	lincRNA	Intron
1	64552182	64552381	ENSMUSG00000025958	Creb1	+	nonsense_mediated_decay	Intron
1	64585906	64586105	ENSMUSG00000025958	Creb1	+	nonsense_mediated_decay	Intron
1	64701014	64701215	ENSMUSG00000070871	Ccnyl1	+	protein_coding	Intron
1	64713126	64713325	ENSMUSG00000070871	Ccnyl1	+	protein_coding	Intron
1	64718268	64718487	ENSMUSG00000070871	Ccnyl1	+	protein_coding	Intron
1	64721675	64721874	ENSMUSG00000070871	Ccnyl1	+	protein_coding	CDS
1	64734630	64734829	ENSMUSG00000045005	Fzd5	-	protein_coding	3'UTR
1	64882994	64883293	ENSMUSG00000051344	Plekhm3	-	nonsense_mediated_decay	Exon
1	64922025	64922224	ENSMUSG00000051344	Plekhm3	-	nonsense_mediated_decay	Exon
1	64993881	64994084	ENSMUSG00000084416	Rpl10a-ps1	-	processed_pseudogene	Exon
1	65019676	65019875	ENSMUSG00000025955	Akr1cl	-	protein_coding	Intron
1	65020355	65020679	ENSMUSG00000025955	Akr1cl	-	protein_coding	Intron
1	65022441	65022640	ENSMUSG00000025955	Akr1cl	-	protein_coding	Intron
1	65025476	65025675	ENSMUSG00000025955	Akr1cl	-	protein_coding	CDS
1	65025854	65026346	ENSMUSG00000025955	Akr1cl	-	protein_coding	Intron
1	65028521	65028720	ENSMUSG00000090042	Gm8550	+	processed_pseudogene	Exon
1	65028817	65029016	ENSMUSG00000025955	Akr1cl	-	protein_coding	Intron
1	65032057	65032256	ENSMUSG00000025955	Akr1cl	-	protein_coding	Intron
1	65032547	65032794	ENSMUSG00000025955	Akr1cl	-	protein_coding	5'UTR
1	65158758	65159283	ENSMUSG00000025950	Idh1	-	protein_coding	3'UTR
1	65161722	65161922	ENSMUSG00000025950	Idh1	-	protein_coding	CDS
1	65164918	65165139	ENSMUSG00000025950	Idh1	-	protein_coding	Intron
1	65173357	65173556	ENSMUSG00000025950	Idh1	-	protein_coding	Intron
1	65202910	65203109	ENSMUSG00000025949	Pikfyve	+	protein_coding	Intron
1	65239985	65240184	ENSMUSG00000025949	Pikfyve	+	protein_coding	Intron
1	66208371	66208570	ENSMUSG00000015222	Map2	+	protein_coding	Intron
1	66241743	66241942	ENSMUSG00000015222	Map2	+	protein_coding	Intron
1	66374272	66374471	ENSMUSG00000015222	Map2	+	protein_coding	Intron
1	66438887	66439086	ENSMUSG00000015222	Map2	+	protein_coding	CDS
1	66439203	66439409	ENSMUSG00000015222	Map2	+	protein_coding	3'UTR
1	66439605	66439804	ENSMUSG00000015222	Map2	+	protein_coding	3'UTR
1	66581937	66582136	ENSMUSG00000055567	Unc80	+	protein_coding	Intron
1	66622268	66622554	ENSMUSG00000055567	Unc80	+	protein_coding	Intron
1	66673595	66673794	ENSMUSG00000055567	Unc80	+	protein_coding	Intron
1	66683195	66683394	ENSMUSG00000055567	Unc80	+	protein_coding	Intron
1	66707723	66707922	ENSMUSG00000026005	Rpe	+	nonsense_mediated_decay	Intron
1	66710328	66710527	ENSMUSG00000026005	Rpe	+	nonsense_mediated_decay	Intron
1	66718552	66718997	ENSMUSG00000026005	Rpe	+	nonsense_mediated_decay	Exon
1	66772758	66772957	ENSMUSG00000026004	Kansl1l	-	protein_coding	Intron
1	66777453	66777652	ENSMUSG00000102776	Gm38162	+	TEC	Exon
1	66789094	66789457	ENSMUSG00000026004	Kansl1l	-	protein_coding	Intron
1	66798169	66798368	ENSMUSG00000026004	Kansl1l	-	protein_coding	Intron
1	66854484	66854722	ENSMUSG00000026003	Acadl	-	protein_coding	Intron
1	67029761	67029961	ENSMUSG00000026000	Lancl1	-	protein_coding	Intron
1	67188715	67188914	ENSMUSG00000025991	Cps1	+	protein_coding	Intron
1	68039457	68039656	ENSMUSG00000062209	Erbb4	-	protein_coding	3'UTR
1	68798661	68798860	ENSMUSG00000062209	Erbb4	-	protein_coding	Intron
1	69538119	69538318	ENSMUSG00000101156	Gm29114	+	antisense	Intron
1	69660635	69660834	ENSMUSG00000099954	Gm28112	-	sense_intronic	Exon
1	69681568	69681767	ENSMUSG00000025997	Ikzf2	-	protein_coding	Intron
1	69925878	69926077	ENSMUSG00000053153	Spag16	+	protein_coding	Intron
1	70154384	70154583	ENSMUSG00000053153	Spag16	+	protein_coding	Intron
1	70451463	70451837	ENSMUSG00000053153	Spag16	+	protein_coding	Intron
1	70452550	70452857	ENSMUSG00000053153	Spag16	+	protein_coding	Intron
1	70627932	70628132	ENSMUSG00000053153	Spag16	+	protein_coding	Intron
1	70785463	70786197	ENSMUSG00000045648	Vwc2l	+	protein_coding	Intron
1	71028962	71029230	ENSMUSG00000026196	Bard1	-	protein_coding	3'UTR
1	71047442	71047641	ENSMUSG00000026196	Bard1	-	protein_coding	Intron
1	71065387	71065615	ENSMUSG00000026196	Bard1	-	protein_coding	CDS
1	71102524	71102723	ENSMUSG00000026196	Bard1	-	protein_coding	Intron
1	71597212	71597411	ENSMUSG00000026193	Fn1	-	protein_coding	CDS
1	71963469	71963668	ENSMUSG00000101848	4933417E11Rik	-	lincRNA	Exon
1	72162201	72162400	ENSMUSG00000039395	Mreg	-	protein_coding	Intron
1	72226249	72226525	ENSMUSG00000094655	Gm25360	+	snRNA	Exon
1	72236955	72237251	ENSMUSG00000094050	Gm23472	+	snRNA	Exon
1	72244254	72244483	ENSMUSG00000093956	Gm24497	+	snRNA	Exon
1	72255014	72255282	ENSMUSG00000093843	Gm25939	+	snRNA	Exon
1	72264726	72265102	ENSMUSG00000097131	D230017M19Rik	+	lincRNA	Exon
1	72266723	72266962	ENSMUSG00000026189	Pecr	-	nonsense_mediated_decay	Intron
1	72270104	72270312	ENSMUSG00000026189	Pecr	-	nonsense_mediated_decay	Intron
1	72276112	72276325	ENSMUSG00000026189	Pecr	-	nonsense_mediated_decay	Intron
1	72319070	72319269	ENSMUSG00000026187	Xrcc5	+	protein_coding	CDS
1	72356864	72357063	ENSMUSG00000026187	Xrcc5	+	protein_coding	Intron
1	72364206	72364405	ENSMUSG00000026187	Xrcc5	+	protein_coding	Intron
1	72367549	72367755	ENSMUSG00000026187	Xrcc5	+	protein_coding	Intron
1	72369631	72369830	ENSMUSG00000026187	Xrcc5	+	protein_coding	Intron
1	72393901	72394151	ENSMUSG00000026187	Xrcc5	+	protein_coding	Intron
1	72534954	72535153	ENSMUSG00000039372	2022-03-04	-	protein_coding	CDS
1	72587072	72587271	ENSMUSG00000039354	Smarcal1	+	protein_coding	Intron
1	72591172	72591371	ENSMUSG00000039354	Smarcal1	+	protein_coding	CDS
1	72591848	72592047	ENSMUSG00000039354	Smarcal1	+	protein_coding	Intron
1	72595804	72596003	ENSMUSG00000039354	Smarcal1	+	protein_coding	CDS
1	72612764	72612964	ENSMUSG00000039354	Smarcal1	+	protein_coding	CDS
1	72632833	72633032	ENSMUSG00000039354	Smarcal1	+	protein_coding	CDS
1	72712686	72712885	ENSMUSG00000046330	Rpl37a	+	nonsense_mediated_decay	Intron
1	72859304	72859503	ENSMUSG00000026185	Igfbp5	-	processed_transcript	Intron
1	72861334	72861546	ENSMUSG00000026185	Igfbp5	-	processed_transcript	Exon
1	72865178	72865377	ENSMUSG00000026185	Igfbp5	-	processed_transcript	Intron
1	73922466	73922665	ENSMUSG00000055322	Tns1	-	protein_coding	Intron
1	73941834	73942033	ENSMUSG00000055322	Tns1	-	protein_coding	CDS
1	73944450	73944649	ENSMUSG00000055322	Tns1	-	protein_coding	Intron
1	74015845	74016044	ENSMUSG00000055322	Tns1	-	protein_coding	Intron
1	74267601	74267800	ENSMUSG00000006304	Arpc2	+	protein_coding	Intron
1	74280595	74280794	ENSMUSG00000006299	Aamp	-	protein_coding	Intron
1	74281922	74282121	ENSMUSG00000006299	Aamp	-	protein_coding	Intron
1	74282910	74283189	ENSMUSG00000006299	Aamp	-	protein_coding	Intron
1	74292266	74292465	ENSMUSG00000006301	Tmbim1	-	protein_coding	Intron
1	74293734	74293961	ENSMUSG00000006301	Tmbim1	-	protein_coding	Intron
1	74303716	74303915	ENSMUSG00000006301	Tmbim1	-	protein_coding	Intron
1	74314792	74314991	ENSMUSG00000026179	Pnkd	+	protein_coding	Intron
1	74422981	74423266	ENSMUSG00000026175	Vil1	+	protein_coding	Intron
1	74430657	74430883	ENSMUSG00000026175	Vil1	+	protein_coding	Intron
1	74438655	74438854	ENSMUSG00000033364	Usp37	-	protein_coding	3'UTR
1	74439064	74439263	ENSMUSG00000033364	Usp37	-	protein_coding	3'UTR
1	74439877	74440076	ENSMUSG00000033364	Usp37	-	protein_coding	CDS
1	74450310	74450509	ENSMUSG00000033364	Usp37	-	protein_coding	Intron
1	74517119	74517318	ENSMUSG00000026174	Cnot9	+	protein_coding	CDS
1	74528945	74529144	ENSMUSG00000026174	Cnot9	+	protein_coding	3'UTR
1	74529252	74529489	ENSMUSG00000026174	Cnot9	+	protein_coding	3'UTR
1	74587529	74587728	ENSMUSG00000026135	Zfp142	-	nonsense_mediated_decay	Exon
1	74606376	74606575	ENSMUSG00000033276	Stk36	+	protein_coding	Intron
1	74631594	74631793	ENSMUSG00000033276	Stk36	+	protein_coding	Intron
1	74636639	74636877	ENSMUSG00000033276	Stk36	+	protein_coding	3'UTR
1	74679043	74679358	ENSMUSG00000033257	Ttll4	+	protein_coding	CDS
1	74685958	74686157	ENSMUSG00000033257	Ttll4	+	protein_coding	Intron
1	74687073	74687272	ENSMUSG00000033257	Ttll4	+	protein_coding	Intron
1	74691078	74691277	ENSMUSG00000033257	Ttll4	+	protein_coding	Intron
1	74696584	74696783	ENSMUSG00000033257	Ttll4	+	protein_coding	Intron
1	74698354	74698712	ENSMUSG00000033257	Ttll4	+	protein_coding	3'UTR
1	74699222	74699794	ENSMUSG00000033257	Ttll4	+	protein_coding	3'UTR
1	74700633	74701033	ENSMUSG00000033257	Ttll4	+	protein_coding	3'UTR
1	74926358	74926557	ENSMUSG00000047021	Cfap65	-	protein_coding	CDS
1	74945812	74946433	ENSMUSG00000006538	Ihh	-	protein_coding	CDS
1	74978011	74978210	ENSMUSG00000026162	Nhej1	-	protein_coding	Intron
1	74983071	74983607	ENSMUSG00000026162	Nhej1	-	protein_coding	Intron
1	74984069	74984760	ENSMUSG00000026162	Nhej1	-	protein_coding	Intron
1	75137586	75137785	ENSMUSG00000033159	Cnppd1	-	protein_coding	Intron
1	75175967	75176178	ENSMUSG00000026198	Abcb6	-	protein_coding	Intron
1	75177233	75177432	ENSMUSG00000026198	Abcb6	-	protein_coding	CDS
1	75179666	75180039	ENSMUSG00000026198	Abcb6	-	protein_coding	CDS
1	75180849	75181069	ENSMUSG00000033124	Atg9a	-	protein_coding	3'UTR
1	75182396	75182595	ENSMUSG00000099519	Gm29253	-	processed_transcript	Intron
1	75184614	75184813	ENSMUSG00000033124	Atg9a	-	protein_coding	CDS
1	75192451	75192696	ENSMUSG00000026199	Ankzf1	+	protein_coding	CDS
1	75206184	75206383	ENSMUSG00000026200	Glb1l	-	nonsense_mediated_decay	Intron
1	75215124	75215883	ENSMUSG00000026202	Tuba4a	-	protein_coding	3'UTR
1	75245233	75245568	ENSMUSG00000026203	Dnajb2	+	protein_coding	3'UTR
1	75404980	75405179	ENSMUSG00000026207	Speg	+	protein_coding	CDS
1	75475604	75475803	ENSMUSG00000032997	Chpf	-	protein_coding	CDS
1	75490830	75491029	ENSMUSG00000026211	Obsl1	-	protein_coding	CDS
1	75491300	75491525	ENSMUSG00000026211	Obsl1	-	protein_coding	CDS
1	75498005	75498204	ENSMUSG00000026211	Obsl1	-	protein_coding	CDS
1	75501759	75501958	ENSMUSG00000026211	Obsl1	-	protein_coding	Intron
1	75503317	75503516	ENSMUSG00000026211	Obsl1	-	protein_coding	CDS
1	75508108	75508307	ENSMUSG00000032968	Inha	+	protein_coding	Intron
1	75509365	75509970	ENSMUSG00000032968	Inha	+	protein_coding	CDS
1	75521540	75521739	ENSMUSG00000026213	Stk11ip	+	protein_coding	5'UTR
1	75551075	75551274	ENSMUSG00000006576	Slc4a3	+	protein_coding	Intron
1	76494488	76494687	ENSMUSG00000100553	Gm17751	+	lincRNA	Intron
1	76500377	76500576	ENSMUSG00000100553	Gm17751	+	lincRNA	Exon
1	76500853	76501148	ENSMUSG00000100553	Gm17751	+	lincRNA	Exon
1	76501694	76501893	ENSMUSG00000100827	Gm29069	+	lincRNA	Intron
1	76502700	76502899	ENSMUSG00000100827	Gm29069	+	lincRNA	Intron
1	77372789	77373022	ENSMUSG00000026235	Epha4	-	nonsense_mediated_decay	Intron
1	77380677	77380910	ENSMUSG00000026235	Epha4	-	nonsense_mediated_decay	Intron
1	77383393	77383592	ENSMUSG00000026235	Epha4	-	nonsense_mediated_decay	Intron
1	77386908	77387107	ENSMUSG00000026235	Epha4	-	nonsense_mediated_decay	Intron
1	77444813	77445014	ENSMUSG00000026235	Epha4	-	nonsense_mediated_decay	Exon
1	77463380	77463579	ENSMUSG00000026235	Epha4	-	nonsense_mediated_decay	Intron
1	77490720	77490919	ENSMUSG00000026235	Epha4	-	nonsense_mediated_decay	Intron
1	78143521	78143720	ENSMUSG00000004872	Pax3	-	protein_coding	Intron
1	78316407	78316606	ENSMUSG00000032908	Sgpp2	+	protein_coding	Intron
1	78361225	78361424	ENSMUSG00000032908	Sgpp2	+	protein_coding	Intron
1	78368415	78368614	ENSMUSG00000032908	Sgpp2	+	protein_coding	Intron
1	78425082	78425321	ENSMUSG00000026245	Farsb	-	protein_coding	CDS
1	78443461	78443716	ENSMUSG00000026245	Farsb	-	protein_coding	Intron
1	78462120	78462364	ENSMUSG00000026245	Farsb	-	protein_coding	Intron
1	78462767	78462966	ENSMUSG00000026245	Farsb	-	protein_coding	CDS
1	78463119	78463318	ENSMUSG00000026245	Farsb	-	protein_coding	Intron
1	78470939	78471162	ENSMUSG00000026245	Farsb	-	protein_coding	Intron
1	78477997	78478196	ENSMUSG00000026245	Farsb	-	protein_coding	Intron
1	78481062	78481261	ENSMUSG00000026245	Farsb	-	protein_coding	Intron
1	78488583	78488782	ENSMUSG00000026245	Farsb	-	protein_coding	Intron
1	78694304	78694519	ENSMUSG00000032883	Acsl3	+	protein_coding	Intron
1	78696939	78697138	ENSMUSG00000032883	Acsl3	+	protein_coding	Intron
1	78706425	78706789	ENSMUSG00000032883	Acsl3	+	protein_coding	3'UTR
1	78791749	78791948	ENSMUSG00000099706	Gm29536	-	lincRNA	Exon
1	78819051	78819250	ENSMUSG00000047330	Kcne4	+	protein_coding	3'UTR
1	79608684	79608883	ENSMUSG00000054702	Ap1s3	-	protein_coding	3'UTR
1	79702709	79703119	ENSMUSG00000073643	Wdfy1	-	protein_coding	3'UTR
1	79743497	79743696	ENSMUSG00000073643	Wdfy1	-	protein_coding	Intron
1	79748582	79748781	ENSMUSG00000073643	Wdfy1	-	protein_coding	Intron
1	79794420	79794817	ENSMUSG00000026249	Serpine2	-	protein_coding	3'UTR
1	79795302	79795501	ENSMUSG00000026249	Serpine2	-	protein_coding	Intron
1	79799899	79800098	ENSMUSG00000026249	Serpine2	-	protein_coding	Intron
1	79808260	79808459	ENSMUSG00000026249	Serpine2	-	protein_coding	Intron
1	79810363	79810609	ENSMUSG00000026249	Serpine2	-	protein_coding	Intron
1	79813507	79813706	ENSMUSG00000026249	Serpine2	-	protein_coding	Intron
1	79815581	79815780	ENSMUSG00000026249	Serpine2	-	protein_coding	Intron
1	79816561	79816918	ENSMUSG00000026249	Serpine2	-	protein_coding	CDS
1	79820553	79820752	ENSMUSG00000026249	Serpine2	-	protein_coding	Intron
1	79821356	79821555	ENSMUSG00000026249	Serpine2	-	protein_coding	CDS
1	79845958	79846157	ENSMUSG00000026249	Serpine2	-	protein_coding	Intron
1	79850814	79851013	ENSMUSG00000026249	Serpine2	-	protein_coding	Intron
1	79858429	79858628	ENSMUSG00000026249	Serpine2	-	protein_coding	5'UTR
1	80190009	80190240	ENSMUSG00000099552	9830004L10Rik	+	lincRNA	Exon
1	80289885	80290084	ENSMUSG00000004364	Cul3	-	protein_coding	Intron
1	80529857	80530056	ENSMUSG00000038608	Dock10	-	protein_coding	Intron
1	82237321	82237520	ENSMUSG00000055980	Irs1	-	protein_coding	3'UTR
1	82240324	82240523	ENSMUSG00000055980	Irs1	-	protein_coding	Intron
1	82245808	82246007	ENSMUSG00000055980	Irs1	-	protein_coding	Intron
1	82251180	82251379	ENSMUSG00000055980	Irs1	-	protein_coding	Intron
1	82255781	82255980	ENSMUSG00000055980	Irs1	-	protein_coding	Intron
1	82266749	82266948	ENSMUSG00000055980	Irs1	-	protein_coding	Intron
1	82268719	82268918	ENSMUSG00000055980	Irs1	-	protein_coding	Intron
1	82277605	82277804	ENSMUSG00000055980	Irs1	-	protein_coding	Intron
1	82278242	82278441	ENSMUSG00000055980	Irs1	-	protein_coding	Intron
1	82280361	82280560	ENSMUSG00000055980	Irs1	-	protein_coding	Intron
1	82287164	82287363	ENSMUSG00000055980	Irs1	-	protein_coding	CDS
1	82289971	82290239	ENSMUSG00000055980	Irs1	-	protein_coding	CDS
1	82340550	82340749	ENSMUSG00000026142	Rhbdd1	+	protein_coding	CDS
1	82371103	82371302	ENSMUSG00000026142	Rhbdd1	+	protein_coding	Intron
1	82443702	82443901	ENSMUSG00000026142	Rhbdd1	+	protein_coding	3'UTR
1	82444562	82444761	ENSMUSG00000026142	Rhbdd1	+	protein_coding	3'UTR
1	82451386	82451585	ENSMUSG00000067158	Col4a4	-	protein_coding	3'UTR
1	82486290	82486489	ENSMUSG00000067158	Col4a4	-	protein_coding	Intron
1	82487340	82487539	ENSMUSG00000067158	Col4a4	-	protein_coding	Intron
1	82719053	82719340	ENSMUSG00000079465	Col4a3	+	protein_coding	3'UTR
1	82724926	82725142	ENSMUSG00000026150	Mff	+	protein_coding	5'UTR
1	82729372	82729628	ENSMUSG00000026150	Mff	+	protein_coding	Intron
1	82737026	82737225	ENSMUSG00000026150	Mff	+	protein_coding	Intron
1	82849318	82849517	ENSMUSG00000026159	Agfg1	+	protein_coding	Intron
1	82860728	82860927	ENSMUSG00000026159	Agfg1	+	protein_coding	Intron
1	82876210	82876419	ENSMUSG00000026159	Agfg1	+	protein_coding	CDS
1	82882369	82882570	ENSMUSG00000026159	Agfg1	+	protein_coding	Intron
1	82883182	82883381	ENSMUSG00000026159	Agfg1	+	protein_coding	CDS
1	82894518	82894717	ENSMUSG00000026159	Agfg1	+	protein_coding	Intron
1	83030221	83030487	ENSMUSG00000038496	Slc19a3	-	protein_coding	Intron
1	83200452	83200651	ENSMUSG00000053161	Daw1	+	nonsense_mediated_decay	Intron
1	84654840	84655039	ENSMUSG00000036766	Dner	-	protein_coding	Intron
1	84687320	84687519	ENSMUSG00000036766	Dner	-	protein_coding	Intron
1	84724382	84724612	ENSMUSG00000026219	Trip12	-	protein_coding	3'UTR
1	84725242	84725441	ENSMUSG00000026219	Trip12	-	protein_coding	Intron
1	84725539	84725820	ENSMUSG00000026219	Trip12	-	protein_coding	Intron
1	84726014	84726269	ENSMUSG00000026219	Trip12	-	protein_coding	Intron
1	84730337	84730536	ENSMUSG00000026219	Trip12	-	protein_coding	Intron
1	84738531	84738730	ENSMUSG00000026219	Trip12	-	protein_coding	Intron
1	84739365	84739584	ENSMUSG00000026219	Trip12	-	protein_coding	Intron
1	84743704	84743925	ENSMUSG00000026219	Trip12	-	protein_coding	Intron
1	84744517	84744726	ENSMUSG00000026219	Trip12	-	protein_coding	Intron
1	84750262	84750465	ENSMUSG00000026219	Trip12	-	protein_coding	CDS
1	84751412	84751613	ENSMUSG00000026219	Trip12	-	protein_coding	Intron
1	84754157	84754357	ENSMUSG00000026219	Trip12	-	protein_coding	Intron
1	84755546	84755745	ENSMUSG00000026219	Trip12	-	protein_coding	Intron
1	84760395	84761113	ENSMUSG00000026219	Trip12	-	protein_coding	Intron
1	84763687	84763886	ENSMUSG00000026219	Trip12	-	protein_coding	Intron
1	84783645	84783844	ENSMUSG00000026219	Trip12	-	protein_coding	Intron
1	84793829	84794028	ENSMUSG00000026219	Trip12	-	protein_coding	CDS
1	84795880	84796079	ENSMUSG00000026219	Trip12	-	protein_coding	Intron
1	84802064	84802263	ENSMUSG00000026219	Trip12	-	protein_coding	Intron
1	84807863	84808234	ENSMUSG00000103505	Gm38374	-	TEC	Exon
1	84814631	84814888	ENSMUSG00000026219	Trip12	-	protein_coding	Intron
1	84826179	84826378	ENSMUSG00000026219	Trip12	-	protein_coding	Intron
1	84827444	84827643	ENSMUSG00000026219	Trip12	-	protein_coding	Intron
1	84830761	84830960	ENSMUSG00000026219	Trip12	-	protein_coding	Intron
1	84896528	84896727	ENSMUSG00000073633	Fbxo36	+	processed_transcript	Exon
1	85100211	85100410	ENSMUSG00000073631	Gm10553	+	protein_coding	CDS
1	85112494	85112733	ENSMUSG00000072109	A530040E14Rik	+	antisense	Intron
1	85113087	85113808	ENSMUSG00000072109	A530040E14Rik	+	antisense	Exon
1	85160222	85160421	ENSMUSG00000091199	Gm2619	-	transcribed_unprocessed_pseudogene	Intron
1	85214062	85214261	ENSMUSG00000091199	Gm2619	-	transcribed_unprocessed_pseudogene	Intron
1	85586050	85586249	ENSMUSG00000070034	Sp110	-	protein_coding	Intron
1	85609828	85610131	ENSMUSG00000070031	Sp140	+	protein_coding	Intron
1	85610647	85610846	ENSMUSG00000070031	Sp140	+	protein_coding	CDS
1	85693352	85693551	ENSMUSG00000026222	Sp100	+	protein_coding	Intron
1	85719947	85720146	ENSMUSG00000052760	A630001G21Rik	-	protein_coding	Intron
1	85729604	85729803	ENSMUSG00000052760	A630001G21Rik	-	protein_coding	Intron
1	85818365	85818564	ENSMUSG00000036707	Cab39	+	protein_coding	CDS
1	85835449	85835669	ENSMUSG00000036707	Cab39	+	protein_coding	Intron
1	85837328	85837527	ENSMUSG00000036707	Cab39	+	protein_coding	Intron
1	85842229	85842538	ENSMUSG00000036707	Cab39	+	protein_coding	Intron
1	85849245	85849577	ENSMUSG00000036707	Cab39	+	protein_coding	3'UTR
1	85894656	85894855	ENSMUSG00000026223	Itm2c	+	protein_coding	CDS
1	85907781	85907980	ENSMUSG00000026223	Itm2c	+	protein_coding	3'UTR
1	85908525	85908724	ENSMUSG00000026223	Itm2c	+	protein_coding	3'UTR
1	86071648	86071848	ENSMUSG00000026229	Psmd1	+	protein_coding	Intron
1	86075827	86076130	ENSMUSG00000026229	Psmd1	+	protein_coding	CDS
1	86094301	86094500	ENSMUSG00000026229	Psmd1	+	protein_coding	Intron
1	86118595	86118794	ENSMUSG00000026229	Psmd1	+	protein_coding	Intron
1	86126558	86126757	ENSMUSG00000026229	Psmd1	+	protein_coding	Intron
1	86128149	86128348	ENSMUSG00000026229	Psmd1	+	protein_coding	CDS
1	86133772	86133971	ENSMUSG00000026229	Psmd1	+	protein_coding	Intron
1	86350325	86350639	ENSMUSG00000026234	Ncl	-	protein_coding	3'UTR
1	86351135	86351481	ENSMUSG00000026234	Ncl	-	protein_coding	Intron
1	86352324	86352523	ENSMUSG00000026234	Ncl	-	protein_coding	Intron
1	86368375	86368574	ENSMUSG00000073627	C130036L24Rik	+	processed_transcript	Intron
1	86546462	86546661	ENSMUSG00000026239	Pde6d	-	processed_transcript	Intron
1	86669652	86669851	ENSMUSG00000026241	Nppc	-	protein_coding	CDS
1	86873386	86873585	ENSMUSG00000053333	Dis3l2	+	protein_coding	Intron
1	86880882	86881081	ENSMUSG00000053333	Dis3l2	+	protein_coding	Intron
1	86884836	86885035	ENSMUSG00000053333	Dis3l2	+	protein_coding	Intron
1	86965470	86965669	ENSMUSG00000053333	Dis3l2	+	protein_coding	Intron
1	87049633	87049832	ENSMUSG00000053333	Dis3l2	+	protein_coding	CDS
1	87089404	87089603	ENSMUSG00000026246	Alppl2	-	protein_coding	CDS
1	87223973	87224172	ENSMUSG00000026254	Eif4e2	+	protein_coding	Intron
1	87336302	87336501	ENSMUSG00000048000	Gigyf2	+	protein_coding	Intron
1	87354422	87354677	ENSMUSG00000048000	Gigyf2	+	protein_coding	Intron
1	87389298	87389497	ENSMUSG00000048000	Gigyf2	+	protein_coding	Intron
1	87398328	87398527	ENSMUSG00000048000	Gigyf2	+	protein_coding	Intron
1	87410475	87410674	ENSMUSG00000048000	Gigyf2	+	protein_coding	Intron
1	87415632	87415831	ENSMUSG00000048000	Gigyf2	+	protein_coding	Intron
1	87476829	87477028	ENSMUSG00000026259	Ngef	-	protein_coding	3'UTR
1	87503140	87503339	ENSMUSG00000026259	Ngef	-	protein_coding	Intron
1	87509985	87510184	ENSMUSG00000026259	Ngef	-	protein_coding	Intron
1	87562529	87562728	ENSMUSG00000026259	Ngef	-	protein_coding	Intron
1	87719410	87719609	ENSMUSG00000026288	Inpp5d	+	protein_coding	3'UTR
1	87776947	87777302	ENSMUSG00000087968	Gm25395	+	scaRNA	Exon
1	87779001	87779200	ENSMUSG00000026289	Atg16l1	+	protein_coding	Intron
1	87785929	87786128	ENSMUSG00000026289	Atg16l1	+	protein_coding	Intron
1	87875366	87875565	ENSMUSG00000070738	Dgkd	+	protein_coding	Intron
1	87882969	87883168	ENSMUSG00000070738	Dgkd	+	protein_coding	Intron
1	87918663	87918862	ENSMUSG00000070738	Dgkd	+	protein_coding	Intron
1	87931979	87932200	ENSMUSG00000070738	Dgkd	+	protein_coding	Intron
1	87936794	87936993	ENSMUSG00000070738	Dgkd	+	protein_coding	CDS
1	87943321	87944042	ENSMUSG00000070738	Dgkd	+	protein_coding	3'UTR
1	87950570	87950769	ENSMUSG00000005501	Usp40	-	nonsense_mediated_decay	Intron
1	87954886	87955085	ENSMUSG00000005501	Usp40	-	nonsense_mediated_decay	Intron
1	87967359	87967558	ENSMUSG00000005501	Usp40	-	nonsense_mediated_decay	Intron
1	87990363	87990562	ENSMUSG00000005501	Usp40	-	nonsense_mediated_decay	Intron
1	88137209	88137408	ENSMUSG00000054545	Ugt1a6a	+	protein_coding	Intron
1	88261991	88262190	ENSMUSG00000079429	Mroh2a	+	protein_coding	3'UTR
1	88263067	88263976	ENSMUSG00000044783	Hjurp	-	protein_coding	3'UTR
1	88264111	88264764	ENSMUSG00000044783	Hjurp	-	protein_coding	3'UTR
1	88264943	88265552	ENSMUSG00000044783	Hjurp	-	protein_coding	CDS
1	88267651	88267989	ENSMUSG00000044783	Hjurp	-	protein_coding	Intron
1	88269150	88269349	ENSMUSG00000044783	Hjurp	-	protein_coding	Intron
1	88272849	88273048	ENSMUSG00000044783	Hjurp	-	protein_coding	Intron
1	88274523	88274722	ENSMUSG00000044783	Hjurp	-	protein_coding	Intron
1	88275748	88275947	ENSMUSG00000044783	Hjurp	-	protein_coding	Intron
1	89132403	89132602	ENSMUSG00000036206	Sh3bp4	+	protein_coding	Intron
1	89146754	89146953	ENSMUSG00000036206	Sh3bp4	+	protein_coding	Intron
1	89153857	89154062	ENSMUSG00000036206	Sh3bp4	+	protein_coding	3'UTR
1	89348790	89348989	ENSMUSG00000101288	Gm28342	-	lincRNA	Intron
1	89455414	89455631	ENSMUSG00000055013	Agap1	+	protein_coding	CDS
1	89475138	89475337	ENSMUSG00000055013	Agap1	+	protein_coding	Intron
1	89490460	89490659	ENSMUSG00000055013	Agap1	+	protein_coding	Intron
1	89581175	89581374	ENSMUSG00000055013	Agap1	+	protein_coding	Intron
1	89629982	89630181	ENSMUSG00000055013	Agap1	+	protein_coding	Intron
1	89671826	89672025	ENSMUSG00000055013	Agap1	+	protein_coding	Intron
1	89711649	89711848	ENSMUSG00000055013	Agap1	+	protein_coding	Intron
1	89760059	89760258	ENSMUSG00000055013	Agap1	+	protein_coding	Intron
1	89891012	89891357	ENSMUSG00000055013	Agap1	+	protein_coding	3'UTR
1	89927884	89928083	ENSMUSG00000034486	Gbx2	-	protein_coding	3'UTR
1	89928260	89928459	ENSMUSG00000034486	Gbx2	-	protein_coding	3'UTR
1	89988595	89988794	ENSMUSG00000067081	Asb18	-	protein_coding	Intron
1	90211526	90211725	ENSMUSG00000044337	Ackr3	+	protein_coding	Intron
1	90612428	90612849	ENSMUSG00000034432	Cops8	+	protein_coding	3'UTR
1	90613165	90613364	ENSMUSG00000034432	Cops8	+	protein_coding	3'UTR
1	90766999	90767399	ENSMUSG00000048126	Col6a3	-	protein_coding	Intron
1	90788030	90788276	ENSMUSG00000048126	Col6a3	-	protein_coding	Intron
1	90797983	90798182	ENSMUSG00000048126	Col6a3	-	protein_coding	CDS
1	90803475	90803674	ENSMUSG00000048126	Col6a3	-	protein_coding	Intron
1	90811104	90811303	ENSMUSG00000048126	Col6a3	-	protein_coding	Intron
1	90815948	90816147	ENSMUSG00000048126	Col6a3	-	protein_coding	CDS
1	90827988	90828187	ENSMUSG00000048126	Col6a3	-	protein_coding	CDS
1	90843551	90843750	ENSMUSG00000048126	Col6a3	-	protein_coding	Intron
1	91066842	91067041	ENSMUSG00000026305	Lrrfip1	+	protein_coding	Intron
1	91096238	91096437	ENSMUSG00000026305	Lrrfip1	+	protein_coding	Intron
1	91252710	91252916	ENSMUSG00000034343	Ube2f	+	protein_coding	Intron
1	91259876	91260075	ENSMUSG00000034343	Ube2f	+	protein_coding	Intron
1	91390975	91391174	ENSMUSG00000026309	Ilkap	-	nonsense_mediated_decay	Intron
1	91545705	91545904	ENSMUSG00000026311	Asb1	+	protein_coding	Intron
1	91550117	91550316	ENSMUSG00000026311	Asb1	+	protein_coding	Intron
1	91551037	91551236	ENSMUSG00000026311	Asb1	+	protein_coding	Intron
1	91552335	91552611	ENSMUSG00000026311	Asb1	+	protein_coding	Intron
1	91801971	91802170	ENSMUSG00000007805	Twist2	+	protein_coding	CDS
1	91958736	91958944	ENSMUSG00000026313	Hdac4	-	protein_coding	Intron
1	92015142	92015342	ENSMUSG00000026313	Hdac4	-	protein_coding	Intron
1	92027074	92027273	ENSMUSG00000026313	Hdac4	-	protein_coding	Intron
1	92053329	92053528	ENSMUSG00000026313	Hdac4	-	protein_coding	Intron
1	92093708	92093907	ENSMUSG00000026313	Hdac4	-	protein_coding	Intron
1	92119105	92119304	ENSMUSG00000026313	Hdac4	-	protein_coding	Intron
1	92457657	92457856	ENSMUSG00000026260	Ndufa10	-	nonsense_mediated_decay	Intron
1	92469666	92469865	ENSMUSG00000026260	Ndufa10	-	nonsense_mediated_decay	Intron
1	92640316	92640527	ENSMUSG00000073616	Cops9	-	nonsense_mediated_decay	Intron
1	92714622	92714821	ENSMUSG00000100546	Gm29483	-	lincRNA	Exon
1	92715185	92715384	ENSMUSG00000100546	Gm29483	-	lincRNA	Intron
1	92855196	92855395	ENSMUSG00000034220	Gpc1	+	protein_coding	Intron
1	92916786	92916985	ENSMUSG00000026269	Rnpepl1	+	protein_coding	CDS
1	92917676	92917875	ENSMUSG00000026269	Rnpepl1	+	protein_coding	Intron
1	92946935	92947134	ENSMUSG00000026270	Capn10	+	protein_coding	Intron
1	93230206	93230405	ENSMUSG00000084989	Crocc2	+	protein_coding	3'UTR
1	93259711	93259910	ENSMUSG00000047793	Sned1	+	protein_coding	Intron
1	93274050	93274249	ENSMUSG00000047793	Sned1	+	protein_coding	CDS
1	93304690	93304889	ENSMUSG00000026273	Mterf4	-	protein_coding	CDS
1	93307809	93308008	ENSMUSG00000101172	Gm28535	+	antisense	Intron
1	93321188	93321499	ENSMUSG00000026274	Pask	-	protein_coding	CDS
1	93350957	93351156	ENSMUSG00000026275	Ppp1r7	+	protein_coding	Intron
1	93351579	93351778	ENSMUSG00000026275	Ppp1r7	+	protein_coding	Intron
1	93356954	93357153	ENSMUSG00000026275	Ppp1r7	+	protein_coding	Intron
1	93365302	93365523	ENSMUSG00000026275	Ppp1r7	+	protein_coding	3'UTR
1	93371806	93372005	ENSMUSG00000026275	Ppp1r7	+	protein_coding	3'UTR
1	93406390	93406589	ENSMUSG00000034088	Hdlbp	-	protein_coding	3'UTR
1	93406964	93407486	ENSMUSG00000034088	Hdlbp	-	protein_coding	3'UTR
1	93426420	93426619	ENSMUSG00000034088	Hdlbp	-	protein_coding	Intron
1	93428319	93428518	ENSMUSG00000034088	Hdlbp	-	protein_coding	Intron
1	93430037	93430296	ENSMUSG00000034088	Hdlbp	-	protein_coding	CDS
1	93432995	93433194	ENSMUSG00000034088	Hdlbp	-	protein_coding	Intron
1	93437018	93437217	ENSMUSG00000034088	Hdlbp	-	protein_coding	CDS
1	93442013	93442212	ENSMUSG00000034088	Hdlbp	-	protein_coding	Intron
1	93445448	93445648	ENSMUSG00000034088	Hdlbp	-	protein_coding	Intron
1	93478132	93478376	ENSMUSG00000034088	Hdlbp	-	protein_coding	Intron
1	93487427	93487626	ENSMUSG00000026276	2022-09-02	+	protein_coding	Intron
1	93489151	93489350	ENSMUSG00000026276	2022-09-02	+	protein_coding	Intron
1	93491273	93491472	ENSMUSG00000026276	2022-09-02	+	protein_coding	Intron
1	93498455	93498654	ENSMUSG00000026276	2022-09-02	+	protein_coding	Intron
1	93508001	93508377	ENSMUSG00000026276	2022-09-02	+	protein_coding	3'UTR
1	93508520	93508984	ENSMUSG00000026276	2022-09-02	+	protein_coding	3'UTR
1	93509551	93509750	ENSMUSG00000026276	2022-09-02	+	protein_coding	3'UTR
1	93569972	93570171	ENSMUSG00000034066	Farp2	+	protein_coding	Intron
1	93581183	93581382	ENSMUSG00000034066	Farp2	+	protein_coding	Intron
1	93583225	93583424	ENSMUSG00000034066	Farp2	+	protein_coding	Intron
1	93588962	93589161	ENSMUSG00000034066	Farp2	+	protein_coding	Intron
1	93719087	93719286	ENSMUSG00000026279	Thap4	-	protein_coding	Intron
1	93725081	93725280	ENSMUSG00000026279	Thap4	-	protein_coding	CDS
1	93737119	93737318	ENSMUSG00000101952	Gm10550	+	antisense	Intron
1	93749850	93750049	ENSMUSG00000026279	Thap4	-	protein_coding	CDS
1	93773830	93774029	ENSMUSG00000026280	Atg4b	+	protein_coding	Intron
1	93775667	93775884	ENSMUSG00000026280	Atg4b	+	protein_coding	Intron
1	93781924	93782123	ENSMUSG00000026280	Atg4b	+	protein_coding	Intron
1	93782769	93782968	ENSMUSG00000026280	Atg4b	+	protein_coding	Intron
1	93787981	93788285	ENSMUSG00000026280	Atg4b	+	protein_coding	3'UTR
1	93789039	93789238	ENSMUSG00000026280	Atg4b	+	protein_coding	3'UTR
1	93800634	93800849	ENSMUSG00000026281	Dtymk	-	protein_coding	Intron
1	93801540	93801754	ENSMUSG00000026281	Dtymk	-	protein_coding	Intron
1	93811790	93812079	ENSMUSG00000026283	Ing5	+	protein_coding	CDS
1	93812186	93812385	ENSMUSG00000026283	Ing5	+	protein_coding	Intron
1	93836582	93836781	ENSMUSG00000073609	D2hgdh	+	protein_coding	Intron
1	93838926	93839125	ENSMUSG00000073609	D2hgdh	+	protein_coding	Intron
1	94004575	94004774	ENSMUSG00000073608	Gal3st2c	+	protein_coding	Intron
1	94468972	94469327	ENSMUSG00000100347	Gm7895	-	processed_pseudogene	Exon
1	95334130	95334329	ENSMUSG00000051185	Fam174a	+	protein_coding	3'UTR
1	97191962	97192251	ENSMUSG00000100484	Gm7133	+	unprocessed_pseudogene	Intron
1	97643979	97644178	ENSMUSG00000044768	D1Ertd622e	-	protein_coding	3'UTR
1	97645229	97645471	ENSMUSG00000044768	D1Ertd622e	-	protein_coding	3'UTR
1	97645824	97646023	ENSMUSG00000044768	D1Ertd622e	-	protein_coding	CDS
1	97647405	97647604	ENSMUSG00000044768	D1Ertd622e	-	protein_coding	Intron
1	97649883	97650082	ENSMUSG00000044768	D1Ertd622e	-	protein_coding	Intron
1	97654219	97654418	ENSMUSG00000044768	D1Ertd622e	-	protein_coding	Intron
1	97706512	97706919	ENSMUSG00000040648	Ppip5k2	-	protein_coding	3'UTR
1	97707089	97707632	ENSMUSG00000040648	Ppip5k2	-	protein_coding	3'UTR
1	97716359	97716558	ENSMUSG00000040648	Ppip5k2	-	protein_coding	Intron
1	97723582	97723794	ENSMUSG00000040648	Ppip5k2	-	protein_coding	CDS
1	97729831	97730030	ENSMUSG00000040648	Ppip5k2	-	protein_coding	CDS
1	97740332	97740531	ENSMUSG00000040648	Ppip5k2	-	protein_coding	Intron
1	97745060	97745259	ENSMUSG00000040648	Ppip5k2	-	protein_coding	Intron
1	97749406	97749606	ENSMUSG00000040648	Ppip5k2	-	protein_coding	Intron
1	97752533	97752793	ENSMUSG00000040648	Ppip5k2	-	protein_coding	Intron
1	97759000	97759199	ENSMUSG00000040648	Ppip5k2	-	protein_coding	Intron
1	97821501	97821729	ENSMUSG00000026335	Pam	-	protein_coding	3'UTR
1	97902063	97902262	ENSMUSG00000026335	Pam	-	protein_coding	Intron
1	98026723	98026922	ENSMUSG00000026335	Pam	-	protein_coding	Intron
1	98029804	98030003	ENSMUSG00000026335	Pam	-	protein_coding	Intron
1	98066243	98066442	ENSMUSG00000026335	Pam	-	protein_coding	Intron
1	98076861	98077060	ENSMUSG00000026335	Pam	-	protein_coding	Intron
1	98089836	98090037	ENSMUSG00000026335	Pam	-	protein_coding	Intron
1	99877559	99877758	ENSMUSG00000067028	Cntnap5b	+	protein_coding	Intron
1	99896966	99897165	ENSMUSG00000067028	Cntnap5b	+	protein_coding	Intron
1	99973337	99973536	ENSMUSG00000067028	Cntnap5b	+	protein_coding	Intron
1	100227413	100227612	ENSMUSG00000067028	Cntnap5b	+	protein_coding	Intron
1	105283230	105283429	ENSMUSG00000047496	Rnf152	-	protein_coding	3'UTR
1	105283646	105283845	ENSMUSG00000047496	Rnf152	-	protein_coding	3'UTR
1	105398308	105398507	ENSMUSG00000101214	AC124553.1	-	sense_overlapping	Intron
1	105456195	105456394	ENSMUSG00000067017	Gm3608	+	pseudogene	Exon
1	105521636	105521835	ENSMUSG00000056536	Pign	-	protein_coding	3'UTR
1	105635033	105635232	ENSMUSG00000056536	Pign	-	protein_coding	Intron
1	105656531	105656730	ENSMUSG00000056536	Pign	-	protein_coding	Intron
1	105688523	105688722	ENSMUSG00000026319	Relch	+	nonsense_mediated_decay	Intron
1	105693063	105693262	ENSMUSG00000026319	Relch	+	nonsense_mediated_decay	Exon
1	105697881	105698080	ENSMUSG00000026319	Relch	+	nonsense_mediated_decay	Intron
1	105710144	105710343	ENSMUSG00000104044	Gm37566	+	TEC	Exon
1	105715378	105715577	ENSMUSG00000026319	Relch	+	nonsense_mediated_decay	Intron
1	105721270	105721469	ENSMUSG00000026319	Relch	+	nonsense_mediated_decay	Exon
1	105725675	105725874	ENSMUSG00000026319	Relch	+	nonsense_mediated_decay	Exon
1	105731211	105731410	ENSMUSG00000026319	Relch	+	nonsense_mediated_decay	Intron
1	105732403	105732602	ENSMUSG00000026319	Relch	+	nonsense_mediated_decay	Intron
1	105736009	105736208	ENSMUSG00000026319	Relch	+	nonsense_mediated_decay	Intron
1	105979579	105979778	ENSMUSG00000099843	Gm7160	-	lincRNA	Intron
1	105991022	105991891	ENSMUSG00000038866	Zcchc2	+	protein_coding	CDS
1	106000954	106001180	ENSMUSG00000038866	Zcchc2	+	protein_coding	Intron
1	106019866	106020065	ENSMUSG00000038866	Zcchc2	+	protein_coding	Intron
1	106030799	106030998	ENSMUSG00000038866	Zcchc2	+	protein_coding	CDS
1	106032232	106032579	ENSMUSG00000038866	Zcchc2	+	protein_coding	3'UTR
1	106033079	106033342	ENSMUSG00000038866	Zcchc2	+	protein_coding	3'UTR
1	106172259	106172458	ENSMUSG00000044340	Phlpp1	+	protein_coding	CDS
1	106174203	106174402	ENSMUSG00000044340	Phlpp1	+	protein_coding	Intron
1	106185427	106185626	ENSMUSG00000044340	Phlpp1	+	protein_coding	Intron
1	106214908	106215107	ENSMUSG00000044340	Phlpp1	+	protein_coding	Intron
1	106220453	106220652	ENSMUSG00000103291	Gm38235	+	TEC	Exon
1	106266218	106266417	ENSMUSG00000044340	Phlpp1	+	protein_coding	Intron
1	106347114	106347313	ENSMUSG00000044340	Phlpp1	+	protein_coding	Intron
1	106366452	106366651	ENSMUSG00000044340	Phlpp1	+	protein_coding	Intron
1	106600594	106600793	ENSMUSG00000057329	Bcl2	-	protein_coding	Intron
1	106614702	106614901	ENSMUSG00000057329	Bcl2	-	protein_coding	Intron
1	106704559	106704758	ENSMUSG00000057329	Bcl2	-	protein_coding	Intron
1	106720634	106720833	ENSMUSG00000009905	Kdsr	-	protein_coding	3'UTR
1	106771231	106771430	ENSMUSG00000009907	Vps4b	-	protein_coding	Intron
1	106772281	106772480	ENSMUSG00000009907	Vps4b	-	protein_coding	Intron
1	106775025	106775224	ENSMUSG00000009907	Vps4b	-	protein_coding	Intron
1	106787740	106787939	ENSMUSG00000009907	Vps4b	-	protein_coding	Intron
1	107373842	107374041	ENSMUSG00000026327	Serpinb11	+	protein_coding	Intron
1	107936531	107936730	ENSMUSG00000100457	D830032E09Rik	+	lincRNA	Intron
1	108378262	108378461	ENSMUSG00000100041	Gm5702	-	processed_pseudogene	Exon
1	116143584	116143783	ENSMUSG00000070695	Cntnap5a	+	protein_coding	Intron
1	117604033	117604232	ENSMUSG00000107979	Zfp813-ps	+	lincRNA	Exon
1	117625467	117625666	ENSMUSG00000101373	Zfp813-ps	+	processed_pseudogene	Exon
1	117626405	117626604	ENSMUSG00000101373	Zfp813-ps	+	processed_pseudogene	Exon
1	117626954	117627153	ENSMUSG00000101373	Zfp813-ps	+	processed_pseudogene	Exon
1	117782934	117783133	ENSMUSG00000101303	B020011L13Rik	+	protein_coding	Intron
1	118299003	118299202	ENSMUSG00000026374	Tsn	-	protein_coding	3'UTR
1	118300526	118300849	ENSMUSG00000026374	Tsn	-	protein_coding	3'UTR
1	118304512	118304736	ENSMUSG00000026374	Tsn	-	protein_coding	Intron
1	118310388	118310587	ENSMUSG00000026374	Tsn	-	protein_coding	Intron
1	118310988	118311313	ENSMUSG00000026374	Tsn	-	protein_coding	5'UTR
1	118323720	118323919	ENSMUSG00000026377	Nifk	+	protein_coding	Intron
1	118332373	118332572	ENSMUSG00000026377	Nifk	+	protein_coding	CDS
1	118333042	118333241	ENSMUSG00000026377	Nifk	+	protein_coding	3'UTR
1	118433867	118434066	ENSMUSG00000064302	Clasp1	+	protein_coding	Intron
1	118435320	118435519	ENSMUSG00000064302	Clasp1	+	protein_coding	Intron
1	118459041	118459242	ENSMUSG00000064302	Clasp1	+	protein_coding	Intron
1	118468492	118468691	ENSMUSG00000064302	Clasp1	+	protein_coding	Intron
1	118502933	118503132	ENSMUSG00000064302	Clasp1	+	protein_coding	Intron
1	118519537	118519736	ENSMUSG00000064302	Clasp1	+	protein_coding	Intron
1	118530169	118530368	ENSMUSG00000064302	Clasp1	+	protein_coding	Intron
1	118543106	118543381	ENSMUSG00000064302	Clasp1	+	protein_coding	CDS
1	118552086	118552285	ENSMUSG00000064302	Clasp1	+	protein_coding	Intron
1	118601795	118601994	ENSMUSG00000064302	Clasp1	+	protein_coding	Intron
1	118609261	118609460	ENSMUSG00000064302	Clasp1	+	protein_coding	3'UTR
1	118652939	118653138	ENSMUSG00000026380	Tfcp2l1	+	protein_coding	Intron
1	118677599	118677887	ENSMUSG00000026380	Tfcp2l1	+	protein_coding	3'UTR
1	118680525	118680724	ENSMUSG00000026380	Tfcp2l1	+	protein_coding	3'UTR
1	118682452	118682651	ENSMUSG00000026380	Tfcp2l1	+	protein_coding	3'UTR
1	118837093	118837292	ENSMUSG00000048402	Gli2	-	protein_coding	CDS
1	118956981	118957180	ENSMUSG00000048402	Gli2	-	protein_coding	Intron
1	119416570	119416961	ENSMUSG00000037035	Inhbb	-	protein_coding	3'UTR
1	119420565	119421031	ENSMUSG00000037035	Inhbb	-	protein_coding	CDS
1	119421779	119422166	ENSMUSG00000037035	Inhbb	-	protein_coding	5'UTR
1	119479474	119479673	ENSMUSG00000004451	Ralb	-	protein_coding	Intron
1	119594330	119594661	ENSMUSG00000026383	Epb41l5	-	protein_coding	Intron
1	119595095	119595413	ENSMUSG00000026383	Epb41l5	-	protein_coding	Intron
1	119605043	119605242	ENSMUSG00000026383	Epb41l5	-	protein_coding	Intron
1	119630586	119630785	ENSMUSG00000026383	Epb41l5	-	protein_coding	Intron
1	119648211	119648410	ENSMUSG00000026383	Epb41l5	-	protein_coding	Intron
1	119654262	119654461	ENSMUSG00000026384	Ptpn4	-	protein_coding	3'UTR
1	119657367	119657566	ENSMUSG00000026384	Ptpn4	-	protein_coding	3'UTR
1	119675373	119675629	ENSMUSG00000026384	Ptpn4	-	protein_coding	Intron
1	119686297	119686650	ENSMUSG00000026384	Ptpn4	-	protein_coding	Intron
1	119692831	119693030	ENSMUSG00000026384	Ptpn4	-	protein_coding	Intron
1	119703877	119704420	ENSMUSG00000026384	Ptpn4	-	protein_coding	Intron
1	119719215	119719414	ENSMUSG00000026384	Ptpn4	-	protein_coding	Intron
1	119727534	119727733	ENSMUSG00000026384	Ptpn4	-	protein_coding	Intron
1	119734671	119734870	ENSMUSG00000026384	Ptpn4	-	protein_coding	Intron
1	119764424	119764623	ENSMUSG00000026384	Ptpn4	-	protein_coding	Intron
1	119766702	119766901	ENSMUSG00000026384	Ptpn4	-	protein_coding	Intron
1	119782338	119782537	ENSMUSG00000026384	Ptpn4	-	protein_coding	Intron
1	119802190	119802389	ENSMUSG00000026384	Ptpn4	-	protein_coding	Intron
1	119909136	119909335	ENSMUSG00000036975	Tmem177	-	protein_coding	3'UTR
1	119973202	119973477	ENSMUSG00000036962	Cfap221	-	protein_coding	Intron
1	119975309	119975508	ENSMUSG00000036962	Cfap221	-	protein_coding	Intron
1	120150607	120150806	ENSMUSG00000026388	3110009E18Rik	+	protein_coding	CDS
1	120160619	120160818	ENSMUSG00000026388	3110009E18Rik	+	protein_coding	Intron
1	120182610	120183008	ENSMUSG00000026388	3110009E18Rik	+	protein_coding	Intron
1	120227370	120227569	ENSMUSG00000026389	Steap3	-	protein_coding	3'UTR
1	120229938	120230137	ENSMUSG00000026389	Steap3	-	protein_coding	Intron
1	121319552	121319962	ENSMUSG00000003721	Insig2	-	protein_coding	CDS
1	121330669	121330868	ENSMUSG00000104253	Gm37174	+	TEC	Exon
1	121434559	121434758	ENSMUSG00000026339	Ccdc93	+	protein_coding	Intron
1	121557216	121557415	ENSMUSG00000001674	Ddx18	-	protein_coding	Intron
1	121559966	121560165	ENSMUSG00000001674	Ddx18	-	protein_coding	Intron
1	121561113	121561595	ENSMUSG00000001674	Ddx18	-	protein_coding	CDS
1	121561874	121562073	ENSMUSG00000001674	Ddx18	-	protein_coding	Intron
1	123332076	123332438	ENSMUSG00000036815	Dpp10	-	protein_coding	3'UTR
1	123333100	123333314	ENSMUSG00000036815	Dpp10	-	protein_coding	3'UTR
1	123333945	123334144	ENSMUSG00000036815	Dpp10	-	protein_coding	3'UTR
1	123340919	123341118	ENSMUSG00000036815	Dpp10	-	protein_coding	Intron
1	123411521	123411720	ENSMUSG00000036815	Dpp10	-	protein_coding	Intron
1	123581044	123581243	ENSMUSG00000036815	Dpp10	-	protein_coding	Intron
1	123649542	123649741	ENSMUSG00000036815	Dpp10	-	protein_coding	Intron
1	123796033	123796232	ENSMUSG00000036815	Dpp10	-	protein_coding	Intron
1	124029597	124029796	ENSMUSG00000036815	Dpp10	-	protein_coding	Intron
1	124643640	124643839	ENSMUSG00000100851	Gm28928	-	lincRNA	Intron
1	125393148	125393534	ENSMUSG00000026341	Actr3	-	protein_coding	3'UTR
1	125393665	125394016	ENSMUSG00000026341	Actr3	-	protein_coding	3'UTR
1	125397309	125397509	ENSMUSG00000026341	Actr3	-	protein_coding	Intron
1	125403206	125403405	ENSMUSG00000026341	Actr3	-	protein_coding	Intron
1	125408324	125408523	ENSMUSG00000026341	Actr3	-	protein_coding	Intron
1	125411082	125411281	ENSMUSG00000026341	Actr3	-	protein_coding	Intron
1	125435156	125435379	ENSMUSG00000026341	Actr3	-	protein_coding	Intron
1	125595099	125595298	ENSMUSG00000026342	Slc35f5	+	protein_coding	3'UTR
1	125913589	125913788	ENSMUSG00000049690	Nckap5	-	protein_coding	3'UTR
1	125914594	125914793	ENSMUSG00000049690	Nckap5	-	protein_coding	3'UTR
1	126069118	126069317	ENSMUSG00000049690	Nckap5	-	protein_coding	Intron
1	126113232	126113431	ENSMUSG00000049690	Nckap5	-	protein_coding	Intron
1	126131820	126132019	ENSMUSG00000049690	Nckap5	-	protein_coding	Intron
1	126173222	126173421	ENSMUSG00000049690	Nckap5	-	protein_coding	Intron
1	126203009	126203208	ENSMUSG00000049690	Nckap5	-	protein_coding	Intron
1	126421084	126421283	ENSMUSG00000049690	Nckap5	-	protein_coding	Intron
1	126512009	126512208	ENSMUSG00000049690	Nckap5	-	protein_coding	Intron
1	126642621	126642820	ENSMUSG00000049690	Nckap5	-	protein_coding	Intron
1	127278148	127278347	ENSMUSG00000036155	Mgat5	+	protein_coding	Intron
1	127279737	127279936	ENSMUSG00000036155	Mgat5	+	protein_coding	Intron
1	127281719	127282183	ENSMUSG00000036155	Mgat5	+	protein_coding	Intron
1	127282788	127283037	ENSMUSG00000099471	Gm8451	-	processed_pseudogene	Exon
1	127309272	127309471	ENSMUSG00000036155	Mgat5	+	protein_coding	Intron
1	127342691	127342890	ENSMUSG00000036155	Mgat5	+	protein_coding	Intron
1	127390795	127391048	ENSMUSG00000036155	Mgat5	+	protein_coding	Intron
1	127392291	127392490	ENSMUSG00000036155	Mgat5	+	protein_coding	Intron
1	127415727	127415926	ENSMUSG00000036155	Mgat5	+	protein_coding	Intron
1	127456165	127456364	ENSMUSG00000036155	Mgat5	+	protein_coding	Intron
1	127485444	127485643	ENSMUSG00000036155	Mgat5	+	protein_coding	3'UTR
1	127486969	127487254	ENSMUSG00000026347	Tmem163	-	protein_coding	Intron
1	127774301	127774500	ENSMUSG00000026349	Ccnt2	+	protein_coding	Intron
1	127803505	127803761	ENSMUSG00000026349	Ccnt2	+	protein_coding	3'UTR
1	127804136	127804496	ENSMUSG00000026349	Ccnt2	+	protein_coding	3'UTR
1	127804740	127805222	ENSMUSG00000026349	Ccnt2	+	protein_coding	3'UTR
1	127805798	127805997	ENSMUSG00000026349	Ccnt2	+	protein_coding	3'UTR
1	127903712	127903934	ENSMUSG00000036104	Rab3gap1	+	protein_coding	CDS
1	127908416	127908615	ENSMUSG00000036104	Rab3gap1	+	protein_coding	Intron
1	127909902	127910142	ENSMUSG00000036104	Rab3gap1	+	protein_coding	Intron
1	127915670	127915869	ENSMUSG00000036104	Rab3gap1	+	protein_coding	Intron
1	127921699	127921898	ENSMUSG00000036104	Rab3gap1	+	protein_coding	Intron
1	127927520	127927719	ENSMUSG00000036104	Rab3gap1	+	protein_coding	Intron
1	127928073	127928298	ENSMUSG00000036104	Rab3gap1	+	protein_coding	Intron
1	127938024	127938238	ENSMUSG00000036104	Rab3gap1	+	protein_coding	Intron
1	128078906	128079105	ENSMUSG00000036086	Zranb3	-	protein_coding	Intron
1	128113269	128113468	ENSMUSG00000056211	R3hdm1	+	protein_coding	Intron
1	128142276	128142475	ENSMUSG00000056211	R3hdm1	+	protein_coding	Intron
1	128170312	128170511	ENSMUSG00000056211	R3hdm1	+	protein_coding	Intron
1	128173931	128174130	ENSMUSG00000056211	R3hdm1	+	protein_coding	Intron
1	128195799	128195998	ENSMUSG00000056211	R3hdm1	+	protein_coding	Intron
1	128237373	128237699	ENSMUSG00000056211	R3hdm1	+	protein_coding	3'UTR
1	128247673	128247872	ENSMUSG00000026353	Ubxn4	+	protein_coding	Intron
1	128256121	128256321	ENSMUSG00000026353	Ubxn4	+	protein_coding	CDS
1	128269992	128270485	ENSMUSG00000026353	Ubxn4	+	protein_coding	Intron
1	128277085	128277392	ENSMUSG00000026353	Ubxn4	+	protein_coding	3'UTR
1	128277806	128278140	ENSMUSG00000026353	Ubxn4	+	protein_coding	3'UTR
1	128287336	128287535	ENSMUSG00000026354	Lct	-	protein_coding	Intron
1	128331560	128331938	ENSMUSG00000026355	Mcm6	-	protein_coding	3'UTR
1	128333336	128333605	ENSMUSG00000026355	Mcm6	-	protein_coding	Intron
1	128339277	128339476	ENSMUSG00000026355	Mcm6	-	protein_coding	CDS
1	128341197	128341396	ENSMUSG00000026355	Mcm6	-	protein_coding	CDS
1	128343302	128343514	ENSMUSG00000026355	Mcm6	-	protein_coding	Intron
1	128345708	128345907	ENSMUSG00000026355	Mcm6	-	protein_coding	Intron
1	128351247	128351485	ENSMUSG00000026355	Mcm6	-	protein_coding	Intron
1	128359430	128359629	ENSMUSG00000026355	Mcm6	-	protein_coding	CDS
1	128363687	128363886	ENSMUSG00000026356	Dars	-	protein_coding	3'UTR
1	128366784	128366983	ENSMUSG00000026356	Dars	-	protein_coding	Intron
1	128373802	128374045	ENSMUSG00000026356	Dars	-	protein_coding	Intron
1	128410426	128410625	ENSMUSG00000026356	Dars	-	protein_coding	Intron
1	129919843	129920042	ENSMUSG00000042581	Thsd7b	+	protein_coding	Intron
1	130019932	130020131	ENSMUSG00000042581	Thsd7b	+	protein_coding	Intron
1	130439076	130439275	ENSMUSG00000026399	Cd55	-	protein_coding	3'UTR
1	130440036	130440313	ENSMUSG00000026399	Cd55	-	protein_coding	3'UTR
1	130446713	130446912	ENSMUSG00000026399	Cd55	-	protein_coding	Intron
1	130449294	130449493	ENSMUSG00000026399	Cd55	-	protein_coding	Intron
1	130451507	130451706	ENSMUSG00000026399	Cd55	-	protein_coding	Intron
1	130457910	130458109	ENSMUSG00000026399	Cd55	-	protein_coding	Intron
1	130459574	130459773	ENSMUSG00000026399	Cd55	-	protein_coding	CDS
1	130461648	130461930	ENSMUSG00000026399	Cd55	-	protein_coding	Intron
1	130615023	130615222	ENSMUSG00000042554	Zp3r	-	protein_coding	Intron
1	130644598	130644797	ENSMUSG00000026405	C4bp	-	protein_coding	Intron
1	130696512	130696711	ENSMUSG00000026409	Pfkfb2	-	protein_coding	Intron
1	130707755	130707954	ENSMUSG00000101904	Gm29427	-	nonsense_mediated_decay	Intron
1	130721021	130721220	ENSMUSG00000046404	Yod1	+	protein_coding	3'UTR
1	130723464	130723930	ENSMUSG00000046404	Yod1	+	protein_coding	3'UTR
1	130851394	130851593	ENSMUSG00000026417	Pigr	+	protein_coding	3'UTR
1	131055522	131055721	ENSMUSG00000016528	Mapkapk2	-	protein_coding	Intron
1	131096692	131096891	ENSMUSG00000016528	Mapkapk2	-	protein_coding	Intron
1	131154340	131154539	ENSMUSG00000026427	Eif2d	+	nonsense_mediated_decay	Intron
1	131176365	131176564	ENSMUSG00000026427	Eif2d	+	nonsense_mediated_decay	Intron
1	131181045	131181244	ENSMUSG00000026430	Rassf5	-	protein_coding	Intron
1	131181952	131182151	ENSMUSG00000026430	Rassf5	-	protein_coding	Intron
1	131275079	131275278	ENSMUSG00000042349	Ikbke	-	protein_coding	CDS
1	131288281	131288699	ENSMUSG00000026425	Srgap2	-	protein_coding	3'UTR
1	131391482	131391681	ENSMUSG00000026425	Srgap2	-	protein_coding	Intron
1	131406026	131406225	ENSMUSG00000026425	Srgap2	-	protein_coding	Intron
1	131491715	131491914	ENSMUSG00000026425	Srgap2	-	protein_coding	Intron
1	131517401	131517600	ENSMUSG00000026425	Srgap2	-	protein_coding	Intron
1	131525001	131525306	ENSMUSG00000026425	Srgap2	-	protein_coding	5'UTR
1	131527955	131528154	ENSMUSG00000055184	Fam72a	+	protein_coding	5'UTR
1	131753933	131754132	ENSMUSG00000042268	Slc26a9	+	protein_coding	Intron
1	131842103	131842302	ENSMUSG00000013275	Slc41a1	+	protein_coding	Intron
1	131920892	131921091	ENSMUSG00000026434	Nucks1	+	protein_coding	Intron
1	131969131	131969330	ENSMUSG00000026435	Slc45a3	+	protein_coding	Intron
1	131977888	131978134	ENSMUSG00000026435	Slc45a3	+	protein_coding	CDS
1	131982251	131982521	ENSMUSG00000026435	Slc45a3	+	protein_coding	3'UTR
1	131982751	131982950	ENSMUSG00000026435	Slc45a3	+	protein_coding	3'UTR
1	132021593	132021792	ENSMUSG00000026436	Elk4	+	protein_coding	Intron
1	132024338	132024537	ENSMUSG00000059149	Mfsd4a	-	protein_coding	Intron
1	132024836	132025420	ENSMUSG00000059149	Mfsd4a	-	protein_coding	Intron
1	132027407	132027606	ENSMUSG00000059149	Mfsd4a	-	protein_coding	Intron
1	132031821	132032525	ENSMUSG00000059149	Mfsd4a	-	protein_coding	Intron
1	132037427	132037647	ENSMUSG00000097454	Gm26892	+	lincRNA	Exon
1	132067635	132067873	ENSMUSG00000059149	Mfsd4a	-	protein_coding	CDS
1	132105816	132106015	ENSMUSG00000103966	Gm37120	+	TEC	Exon
1	132358718	132358917	ENSMUSG00000042066	Tmcc2	-	protein_coding	Intron
1	132380464	132380663	ENSMUSG00000042066	Tmcc2	-	protein_coding	Intron
1	132449371	132449705	ENSMUSG00000042046	Dstyk	+	protein_coding	CDS
1	132453257	132453456	ENSMUSG00000042046	Dstyk	+	protein_coding	Intron
1	132453737	132453936	ENSMUSG00000042046	Dstyk	+	protein_coding	Intron
1	132458361	132458593	ENSMUSG00000042046	Dstyk	+	protein_coding	Intron
1	132463028	132463227	ENSMUSG00000042046	Dstyk	+	protein_coding	Intron
1	132464289	132464522	ENSMUSG00000042046	Dstyk	+	protein_coding	3'UTR
1	132464764	132464963	ENSMUSG00000042046	Dstyk	+	protein_coding	3'UTR
1	132466178	132466624	ENSMUSG00000042046	Dstyk	+	protein_coding	3'UTR
1	132504672	132504871	ENSMUSG00000026439	Rbbp5	+	protein_coding	3'UTR
1	132505065	132505422	ENSMUSG00000026439	Rbbp5	+	protein_coding	3'UTR
1	132523462	132523661	ENSMUSG00000053024	Cntn2	-	protein_coding	Intron
1	132526171	132526370	ENSMUSG00000053024	Cntn2	-	protein_coding	Intron
1	132928833	132929032	ENSMUSG00000026443	Lrrn2	+	processed_transcript	Intron
1	132990110	132990320	ENSMUSG00000054387	Mdm4	-	protein_coding	3'UTR
1	132990748	132992209	ENSMUSG00000054387	Mdm4	-	protein_coding	3'UTR
1	132994315	132994557	ENSMUSG00000054387	Mdm4	-	protein_coding	Intron
1	132996373	132996629	ENSMUSG00000054387	Mdm4	-	protein_coding	Intron
1	133001089	133001342	ENSMUSG00000054387	Mdm4	-	protein_coding	Intron
1	133003604	133003809	ENSMUSG00000054387	Mdm4	-	protein_coding	Intron
1	133007003	133007202	ENSMUSG00000054387	Mdm4	-	protein_coding	Intron
1	133007721	133007920	ENSMUSG00000054387	Mdm4	-	protein_coding	Intron
1	133012438	133012637	ENSMUSG00000054387	Mdm4	-	protein_coding	Intron
1	133106285	133106484	ENSMUSG00000026447	Pik3c2b	+	protein_coding	3'UTR
1	133107142	133107517	ENSMUSG00000026447	Pik3c2b	+	protein_coding	3'UTR
1	133133012	133133457	ENSMUSG00000046062	Ppp1r15b	+	processed_transcript	Intron
1	133138712	133138911	ENSMUSG00000046062	Ppp1r15b	+	processed_transcript	Exon
1	133366846	133367045	ENSMUSG00000070644	Etnk2	+	protein_coding	Intron
1	133368828	133369027	ENSMUSG00000070644	Etnk2	+	protein_coding	Intron
1	133379825	133380024	ENSMUSG00000070644	Etnk2	+	protein_coding	3'UTR
1	133606079	133606278	ENSMUSG00000090553	Snrpe	-	protein_coding	Intron
1	133619955	133620154	ENSMUSG00000102976	Zc3h11a	-	protein_coding	3'UTR
1	133621193	133621582	ENSMUSG00000102976	Zc3h11a	-	protein_coding	3'UTR
1	133638277	133638476	ENSMUSG00000116275	Zc3h11a	-	protein_coding	Intron
1	133645636	133645835	ENSMUSG00000102976	Zc3h11a	-	protein_coding	CDS
1	133653057	133653256	ENSMUSG00000116275	Zc3h11a	-	protein_coding	Intron
1	133653867	133654237	ENSMUSG00000094410	Gm38394	-	nonsense_mediated_decay	Intron
1	133655358	133655557	ENSMUSG00000094410	Gm38394	-	nonsense_mediated_decay	Exon
1	133657421	133657620	ENSMUSG00000102049	Zbed6	-	protein_coding	CDS
1	133658024	133658223	ENSMUSG00000102049	Zbed6	-	protein_coding	CDS
1	133659927	133660126	ENSMUSG00000102049	Zbed6	-	protein_coding	5'UTR
1	133703757	133704354	ENSMUSG00000026463	Atp2b4	-	protein_coding	3'UTR
1	133746642	133746841	ENSMUSG00000026463	Atp2b4	-	protein_coding	Intron
1	133751933	133752132	ENSMUSG00000026463	Atp2b4	-	protein_coding	Intron
1	134075921	134076120	ENSMUSG00000020423	Btg2	-	protein_coding	3'UTR
1	134133800	134133999	ENSMUSG00000026450	Chit1	+	protein_coding	Intron
1	134411469	134411668	ENSMUSG00000026456	Cyb5r1	+	nonsense_mediated_decay	Exon
1	134424033	134424232	ENSMUSG00000026457	Adipor1	+	protein_coding	Intron
1	134426020	134426219	ENSMUSG00000026457	Adipor1	+	protein_coding	Intron
1	134428269	134428468	ENSMUSG00000026457	Adipor1	+	protein_coding	Intron
1	134431712	134431911	ENSMUSG00000026457	Adipor1	+	protein_coding	3'UTR
1	134487043	134487270	ENSMUSG00000026455	Klhl12	+	protein_coding	CDS
1	134489432	134489631	ENSMUSG00000026455	Klhl12	+	protein_coding	3'UTR
1	134506204	134506581	ENSMUSG00000042229	Rabif	+	protein_coding	3'UTR
1	134506891	134507090	ENSMUSG00000042229	Rabif	+	protein_coding	3'UTR
1	134576775	134576975	ENSMUSG00000042207	Kdm5b	+	protein_coding	Intron
1	134625350	134625549	ENSMUSG00000042207	Kdm5b	+	protein_coding	Intron
1	134631247	134631446	ENSMUSG00000042207	Kdm5b	+	protein_coding	CDS
1	134777224	134777423	ENSMUSG00000073557	Ppp1r12b	-	protein_coding	CDS
1	134803140	134803339	ENSMUSG00000073557	Ppp1r12b	-	protein_coding	Intron
1	134832118	134832317	ENSMUSG00000073557	Ppp1r12b	-	protein_coding	Intron
1	134880578	134880777	ENSMUSG00000073557	Ppp1r12b	-	protein_coding	Intron
1	134928202	134928401	ENSMUSG00000073557	Ppp1r12b	-	protein_coding	Intron
1	134934516	134934715	ENSMUSG00000073557	Ppp1r12b	-	protein_coding	Intron
1	134972181	134972380	ENSMUSG00000026429	Ube2t	+	nonsense_mediated_decay	Intron
1	134973884	134974186	ENSMUSG00000026429	Ube2t	+	nonsense_mediated_decay	Exon
1	134983973	134984172	ENSMUSG00000042793	Lgr6	-	protein_coding	3'UTR
1	134986794	134987500	ENSMUSG00000042793	Lgr6	-	protein_coding	CDS
1	135099204	135099403	ENSMUSG00000042793	Lgr6	-	protein_coding	Intron
1	135123458	135123657	ENSMUSG00000097993	Ptprv	-	processed_transcript	Exon
1	135254083	135254282	ENSMUSG00000003051	Elf3	-	protein_coding	3'UTR
1	135256937	135257170	ENSMUSG00000003051	Elf3	-	protein_coding	CDS
1	135301765	135301985	ENSMUSG00000062580	Timm17a	-	protein_coding	3'UTR
1	135310077	135310276	ENSMUSG00000062580	Timm17a	-	protein_coding	Intron
1	135389130	135389335	ENSMUSG00000041879	Ipo9	-	nonsense_mediated_decay	Intron
1	135393972	135394171	ENSMUSG00000041879	Ipo9	-	nonsense_mediated_decay	Intron
1	135402155	135402354	ENSMUSG00000041879	Ipo9	-	nonsense_mediated_decay	Exon
1	135406319	135406533	ENSMUSG00000041879	Ipo9	-	nonsense_mediated_decay	Intron
1	135420109	135420308	ENSMUSG00000041879	Ipo9	-	nonsense_mediated_decay	Intron
1	135424289	135424488	ENSMUSG00000041879	Ipo9	-	nonsense_mediated_decay	Intron
1	135425977	135426176	ENSMUSG00000041879	Ipo9	-	nonsense_mediated_decay	Intron
1	135430131	135430391	ENSMUSG00000041879	Ipo9	-	nonsense_mediated_decay	Intron
1	135451518	135451717	ENSMUSG00000009418	Nav1	-	protein_coding	Intron
1	135458507	135458706	ENSMUSG00000009418	Nav1	-	protein_coding	Intron
1	135470507	135470706	ENSMUSG00000009418	Nav1	-	protein_coding	CDS
1	135478632	135478831	ENSMUSG00000009418	Nav1	-	protein_coding	Intron
1	135612997	135613196	ENSMUSG00000090399	Gm38399	-	lincRNA	Intron
1	135676128	135676327	ENSMUSG00000090399	Gm38399	-	lincRNA	Intron
1	135740060	135740259	ENSMUSG00000026421	Csrp1	+	protein_coding	Intron
1	135747118	135747317	ENSMUSG00000026421	Csrp1	+	protein_coding	Intron
1	135750566	135750765	ENSMUSG00000026421	Csrp1	+	protein_coding	Intron
1	135751320	135751519	ENSMUSG00000026421	Csrp1	+	protein_coding	3'UTR
1	135751635	135751986	ENSMUSG00000026421	Csrp1	+	protein_coding	3'UTR
1	136027966	136028165	ENSMUSG00000026411	Tmem9	+	protein_coding	Intron
1	136063857	136064056	ENSMUSG00000026407	Cacna1s	+	protein_coding	Intron
1	136078457	136078656	ENSMUSG00000026407	Cacna1s	+	protein_coding	Intron
1	136185259	136185458	ENSMUSG00000087230	Mroh3	-	protein_coding	Intron
1	136185787	136185986	ENSMUSG00000087230	Mroh3	-	protein_coding	Intron
1	136186550	136186783	ENSMUSG00000087230	Mroh3	-	protein_coding	CDS
1	136268194	136268726	ENSMUSG00000041570	Camsap2	-	protein_coding	3'UTR
1	136269752	136270173	ENSMUSG00000041570	Camsap2	-	protein_coding	3'UTR
1	136270306	136270505	ENSMUSG00000041570	Camsap2	-	protein_coding	3'UTR
1	136273655	136273854	ENSMUSG00000041570	Camsap2	-	protein_coding	CDS
1	136274602	136274801	ENSMUSG00000041570	Camsap2	-	protein_coding	Intron
1	136276404	136276609	ENSMUSG00000041570	Camsap2	-	protein_coding	Intron
1	136280360	136280586	ENSMUSG00000041570	Camsap2	-	protein_coding	CDS
1	136292767	136293005	ENSMUSG00000041570	Camsap2	-	protein_coding	CDS
1	136293144	136293401	ENSMUSG00000041570	Camsap2	-	protein_coding	Intron
1	136302251	136302450	ENSMUSG00000041570	Camsap2	-	protein_coding	Intron
1	136304202	136304441	ENSMUSG00000041570	Camsap2	-	protein_coding	CDS
1	136467988	136468617	ENSMUSG00000041498	Kif14	+	protein_coding	CDS
1	136471551	136471750	ENSMUSG00000041498	Kif14	+	protein_coding	Intron
1	136510241	136510440	ENSMUSG00000041498	Kif14	+	protein_coding	Intron
1	136513751	136513950	ENSMUSG00000041498	Kif14	+	protein_coding	Intron
1	136526822	136527034	ENSMUSG00000041498	Kif14	+	protein_coding	Intron
1	136527714	136527929	ENSMUSG00000041498	Kif14	+	protein_coding	3'UTR
1	136528365	136528564	ENSMUSG00000041498	Kif14	+	protein_coding	3'UTR
1	136528963	136529186	ENSMUSG00000041498	Kif14	+	protein_coding	3'UTR
1	136627415	136627614	ENSMUSG00000041483	Zfp281	+	protein_coding	CDS
1	136628000	136628199	ENSMUSG00000041483	Zfp281	+	protein_coding	3'UTR
1	136860899	136861098	ENSMUSG00000026398	Nr5a2	-	protein_coding	Intron
1	136867783	136867982	ENSMUSG00000026398	Nr5a2	-	protein_coding	Intron
1	136870829	136871028	ENSMUSG00000026398	Nr5a2	-	protein_coding	Intron
1	136873760	136873959	ENSMUSG00000026398	Nr5a2	-	protein_coding	Intron
1	136878866	136879065	ENSMUSG00000026398	Nr5a2	-	protein_coding	Intron
1	136884555	136884754	ENSMUSG00000026398	Nr5a2	-	protein_coding	Intron
1	136885106	136885305	ENSMUSG00000026398	Nr5a2	-	protein_coding	Intron
1	136889622	136889827	ENSMUSG00000026398	Nr5a2	-	protein_coding	Intron
1	136904381	136904580	ENSMUSG00000026398	Nr5a2	-	protein_coding	Intron
1	136907729	136908181	ENSMUSG00000026398	Nr5a2	-	protein_coding	Intron
1	136918724	136918923	ENSMUSG00000026398	Nr5a2	-	protein_coding	Intron
1	136922615	136922819	ENSMUSG00000026398	Nr5a2	-	protein_coding	Intron
1	136924287	136924486	ENSMUSG00000026398	Nr5a2	-	protein_coding	Intron
1	136938617	136938816	ENSMUSG00000026398	Nr5a2	-	protein_coding	Intron
1	136939596	136939864	ENSMUSG00000026398	Nr5a2	-	protein_coding	Intron
1	138483978	138484177	ENSMUSG00000026393	Nek7	-	protein_coding	3'UTR
1	138485235	138485434	ENSMUSG00000026393	Nek7	-	protein_coding	3'UTR
1	138486012	138486371	ENSMUSG00000026393	Nek7	-	protein_coding	3'UTR
1	138502414	138502613	ENSMUSG00000026393	Nek7	-	protein_coding	Intron
1	138593425	138593632	ENSMUSG00000026393	Nek7	-	protein_coding	Intron
1	138593981	138594180	ENSMUSG00000026393	Nek7	-	protein_coding	Intron
1	138604749	138604948	ENSMUSG00000026393	Nek7	-	protein_coding	Intron
1	138609982	138610215	ENSMUSG00000026393	Nek7	-	protein_coding	Intron
1	138610920	138611189	ENSMUSG00000026393	Nek7	-	protein_coding	Intron
1	138982294	138982493	ENSMUSG00000056268	Dennd1b	+	protein_coding	Intron
1	139005096	139005295	ENSMUSG00000056268	Dennd1b	+	protein_coding	Intron
1	139038204	139038403	ENSMUSG00000056268	Dennd1b	+	protein_coding	Intron
1	139058927	139059126	ENSMUSG00000056268	Dennd1b	+	protein_coding	Intron
1	139062916	139063115	ENSMUSG00000056268	Dennd1b	+	protein_coding	Intron
1	139066191	139066390	ENSMUSG00000056268	Dennd1b	+	protein_coding	Intron
1	139077915	139078114	ENSMUSG00000056268	Dennd1b	+	protein_coding	Intron
1	139126508	139126707	ENSMUSG00000056268	Dennd1b	+	protein_coding	Intron
1	139142573	139142772	ENSMUSG00000056268	Dennd1b	+	protein_coding	Intron
1	139171114	139171313	ENSMUSG00000056268	Dennd1b	+	protein_coding	3'UTR
1	139247710	139248118	ENSMUSG00000063681	Crb1	-	protein_coding	Intron
1	139248459	139248658	ENSMUSG00000063681	Crb1	-	protein_coding	CDS
1	139424044	139424243	ENSMUSG00000033964	Zbtb41	+	nonsense_mediated_decay	Exon
1	139443062	139443261	ENSMUSG00000033964	Zbtb41	+	nonsense_mediated_decay	Intron
1	139464430	139464629	ENSMUSG00000033952	Aspm	+	protein_coding	Intron
1	139468051	139468250	ENSMUSG00000033952	Aspm	+	protein_coding	Intron
1	139470755	139470954	ENSMUSG00000033952	Aspm	+	protein_coding	Intron
1	139476265	139476464	ENSMUSG00000033952	Aspm	+	protein_coding	Intron
1	139476746	139477023	ENSMUSG00000033952	Aspm	+	protein_coding	CDS
1	139477788	139477987	ENSMUSG00000033952	Aspm	+	protein_coding	CDS
1	139478517	139478716	ENSMUSG00000033952	Aspm	+	protein_coding	CDS
1	139479984	139480268	ENSMUSG00000033952	Aspm	+	protein_coding	CDS
1	139483525	139483766	ENSMUSG00000033952	Aspm	+	protein_coding	Intron
1	139485747	139485972	ENSMUSG00000033952	Aspm	+	protein_coding	Intron
1	139487210	139487599	ENSMUSG00000033952	Aspm	+	protein_coding	CDS
1	139488401	139488664	ENSMUSG00000033952	Aspm	+	protein_coding	CDS
1	139491574	139491871	ENSMUSG00000033952	Aspm	+	protein_coding	Intron
1	139493728	139494069	ENSMUSG00000033952	Aspm	+	protein_coding	3'UTR
1	139658137	139658336	ENSMUSG00000090623	Cfhr3	-	unprocessed_pseudogene	Intron
1	140089589	140089799	ENSMUSG00000026365	Cfh	-	nonsense_mediated_decay	Intron
1	140105537	140105736	ENSMUSG00000026365	Cfh	-	nonsense_mediated_decay	Intron
1	140108459	140108658	ENSMUSG00000026365	Cfh	-	nonsense_mediated_decay	Exon
1	140115847	140116046	ENSMUSG00000026365	Cfh	-	nonsense_mediated_decay	Intron
1	140135995	140136236	ENSMUSG00000026365	Cfh	-	nonsense_mediated_decay	Intron
1	140176200	140176399	ENSMUSG00000026365	Cfh	-	nonsense_mediated_decay	Intron
1	140258115	140258314	ENSMUSG00000052726	Kcnt2	+	protein_coding	Intron
1	140326741	140326940	ENSMUSG00000052726	Kcnt2	+	protein_coding	Intron
1	140507784	140507983	ENSMUSG00000052726	Kcnt2	+	protein_coding	Intron
1	140524864	140525063	ENSMUSG00000052726	Kcnt2	+	protein_coding	Intron
1	140532661	140532860	ENSMUSG00000052726	Kcnt2	+	protein_coding	Intron
1	140573654	140573853	ENSMUSG00000052726	Kcnt2	+	protein_coding	Intron
1	140640874	140641073	ENSMUSG00000102368	4930590L20Rik	-	antisense	Intron
1	143604923	143605122	ENSMUSG00000026361	Cdc73	-	protein_coding	3'UTR
1	143621573	143621772	ENSMUSG00000026361	Cdc73	-	protein_coding	Intron
1	143625178	143625377	ENSMUSG00000026361	Cdc73	-	protein_coding	Intron
1	143640342	143640755	ENSMUSG00000026361	Cdc73	-	protein_coding	Intron
1	143651818	143652017	ENSMUSG00000033849	B3galt2	+	protein_coding	3'UTR
1	143688928	143689127	ENSMUSG00000026361	Cdc73	-	protein_coding	Intron
1	143741673	143741872	ENSMUSG00000018196	Glrx2	+	retained_intron	Intron
1	143756767	143756966	ENSMUSG00000018199	Trove2	-	protein_coding	3'UTR
1	143757132	143757331	ENSMUSG00000018199	Trove2	-	protein_coding	3'UTR
1	143778960	143779159	ENSMUSG00000100455	Gm29170	+	sense_intronic	Exon
1	144001052	144001643	ENSMUSG00000026360	Rgs2	-	protein_coding	3'UTR
1	144175647	144175846	ENSMUSG00000051079	Rgs13	-	protein_coding	Intron
1	144525127	144525326	ENSMUSG00000098509	Rgs21	-	protein_coding	Intron
1	146436049	146436248	ENSMUSG00000099964	Gm29514	-	antisense	Intron
1	146849422	146849621	ENSMUSG00000035131	Brinp3	+	nonsense_mediated_decay	Intron
1	149904028	149904227	ENSMUSG00000056220	Pla2g4a	-	protein_coding	Intron
1	149923247	149923446	ENSMUSG00000056220	Pla2g4a	-	protein_coding	Intron
1	150380150	150380349	ENSMUSG00000006010	Odr4	-	protein_coding	Intron
1	150402297	150402496	ENSMUSG00000006005	Tpr	+	protein_coding	Intron
1	150811354	150811553	ENSMUSG00000066842	Hmcn1	-	protein_coding	Intron
1	150845488	150845687	ENSMUSG00000066842	Hmcn1	-	protein_coding	Intron
1	150973032	150973231	ENSMUSG00000066842	Hmcn1	-	protein_coding	Intron
1	151345842	151346041	ENSMUSG00000023150	Ivns1abp	+	nonsense_mediated_decay	Intron
1	151350983	151351459	ENSMUSG00000023150	Ivns1abp	+	nonsense_mediated_decay	Intron
1	151355459	151356236	ENSMUSG00000023150	Ivns1abp	+	nonsense_mediated_decay	Exon
1	151356716	151356935	ENSMUSG00000023150	Ivns1abp	+	nonsense_mediated_decay	Intron
1	151357384	151357583	ENSMUSG00000023150	Ivns1abp	+	nonsense_mediated_decay	Intron
1	151358962	151359388	ENSMUSG00000023150	Ivns1abp	+	nonsense_mediated_decay	Intron
1	151367746	151367945	ENSMUSG00000052748	Swt1	-	protein_coding	3'UTR
1	151384123	151384410	ENSMUSG00000052748	Swt1	-	protein_coding	Intron
1	151388424	151388741	ENSMUSG00000052748	Swt1	-	protein_coding	Intron
1	151402789	151403142	ENSMUSG00000052748	Swt1	-	protein_coding	CDS
1	151405251	151405507	ENSMUSG00000052748	Swt1	-	protein_coding	Intron
1	151428169	151428368	ENSMUSG00000052748	Swt1	-	protein_coding	Intron
1	151435009	151435208	ENSMUSG00000053286	Trmt1l	+	nonsense_mediated_decay	Intron
1	151469386	151469585	ENSMUSG00000026484	Rnf2	-	protein_coding	3'UTR
1	151470577	151471071	ENSMUSG00000026484	Rnf2	-	protein_coding	3'UTR
1	151476758	151477027	ENSMUSG00000026484	Rnf2	-	protein_coding	CDS
1	151684628	151684827	ENSMUSG00000026483	Fam129a	+	nonsense_mediated_decay	Intron
1	151718046	151718245	ENSMUSG00000026483	Fam129a	+	nonsense_mediated_decay	Exon
1	151770691	151770890	ENSMUSG00000043019	Edem3	+	protein_coding	Intron
1	151778535	151778734	ENSMUSG00000043019	Edem3	+	protein_coding	Intron
1	151788379	151788578	ENSMUSG00000043019	Edem3	+	protein_coding	Intron
1	151804696	151804895	ENSMUSG00000043019	Edem3	+	protein_coding	CDS
1	151883142	151883341	ENSMUSG00000032666	1700025G04Rik	-	nonsense_mediated_decay	Intron
1	151886609	151886808	ENSMUSG00000032666	1700025G04Rik	-	nonsense_mediated_decay	Intron
1	152039777	152039976	ENSMUSG00000032666	1700025G04Rik	-	nonsense_mediated_decay	Intron
1	152436647	152437289	ENSMUSG00000032649	Colgalt2	+	nonsense_mediated_decay	Intron
1	152509057	152509497	ENSMUSG00000032649	Colgalt2	+	nonsense_mediated_decay	Exon
1	152694637	152694836	ENSMUSG00000026482	Rgl1	-	protein_coding	Intron
1	152766724	152766923	ENSMUSG00000008475	Arpc5	+	protein_coding	CDS
1	152769343	152769542	ENSMUSG00000008475	Arpc5	+	protein_coding	Intron
1	152824138	152824337	ENSMUSG00000026480	Ncf2	+	protein_coding	CDS
1	152858717	152859009	ENSMUSG00000042772	Smg7	-	protein_coding	Intron
1	152870583	152870782	ENSMUSG00000042772	Smg7	-	protein_coding	Intron
1	152884668	152884867	ENSMUSG00000042772	Smg7	-	protein_coding	Intron
1	152893751	152893950	ENSMUSG00000042772	Smg7	-	protein_coding	Intron
1	153097930	153098129	ENSMUSG00000042751	Nmnat2	+	nonsense_mediated_decay	Intron
1	153122806	153123362	ENSMUSG00000026479	Lamc2	-	protein_coding	3'UTR
1	153148841	153149040	ENSMUSG00000026479	Lamc2	-	protein_coding	CDS
1	153220352	153220737	ENSMUSG00000026478	Lamc1	-	protein_coding	3'UTR
1	153247093	153247292	ENSMUSG00000026478	Lamc1	-	protein_coding	Intron
1	153249534	153249733	ENSMUSG00000026478	Lamc1	-	protein_coding	CDS
1	153250895	153251094	ENSMUSG00000026478	Lamc1	-	protein_coding	Intron
1	153300756	153300955	ENSMUSG00000026478	Lamc1	-	protein_coding	Intron
1	153460091	153460290	ENSMUSG00000042699	Dhx9	-	protein_coding	Intron
1	153467575	153467774	ENSMUSG00000042699	Dhx9	-	protein_coding	Intron
1	153468576	153468775	ENSMUSG00000042699	Dhx9	-	protein_coding	Intron
1	153484870	153485069	ENSMUSG00000042699	Dhx9	-	protein_coding	Intron
1	153903268	153903467	ENSMUSG00000026473	Glul	+	protein_coding	Intron
1	153908843	153909178	ENSMUSG00000026473	Glul	+	protein_coding	3'UTR
1	154108470	154108669	ENSMUSG00000100627	A830008E24Rik	-	lincRNA	Intron
1	154247692	154247891	ENSMUSG00000099933	4930452N14Rik	-	lincRNA	Intron
1	154482401	154482600	ENSMUSG00000004110	Cacna1e	-	protein_coding	Intron
1	154506846	154507046	ENSMUSG00000004110	Cacna1e	-	protein_coding	Intron
1	154837020	154837219	ENSMUSG00000004110	Cacna1e	-	protein_coding	Intron
1	155098098	155098297	ENSMUSG00000056708	Ier5	-	protein_coding	3'UTR
1	155160780	155160979	ENSMUSG00000026470	Stx6	+	protein_coding	Intron
1	155174138	155174337	ENSMUSG00000026470	Stx6	+	protein_coding	Intron
1	155280460	155280946	ENSMUSG00000026469	Xpr1	-	protein_coding	3'UTR
1	155306105	155306304	ENSMUSG00000026469	Xpr1	-	protein_coding	Intron
1	155330139	155330338	ENSMUSG00000026469	Xpr1	-	protein_coding	Intron
1	155330440	155330639	ENSMUSG00000026469	Xpr1	-	protein_coding	Intron
1	155349054	155349253	ENSMUSG00000026469	Xpr1	-	protein_coding	Intron
1	155615868	155616067	ENSMUSG00000033701	Acbd6	+	processed_transcript	Exon
1	155629010	155629216	ENSMUSG00000033701	Acbd6	+	processed_transcript	Intron
1	155781067	155781266	ENSMUSG00000033684	Qsox1	-	protein_coding	Intron
1	155846816	155847018	ENSMUSG00000033671	Cep350	-	protein_coding	3'UTR
1	155848280	155848678	ENSMUSG00000033671	Cep350	-	protein_coding	3'UTR
1	155862014	155862213	ENSMUSG00000033671	Cep350	-	protein_coding	CDS
1	155898559	155898758	ENSMUSG00000033671	Cep350	-	protein_coding	Intron
1	155914642	155914841	ENSMUSG00000033671	Cep350	-	protein_coding	CDS
1	155915260	155915529	ENSMUSG00000033671	Cep350	-	protein_coding	Intron
1	155931369	155931568	ENSMUSG00000033671	Cep350	-	protein_coding	Intron
1	155933076	155933332	ENSMUSG00000033671	Cep350	-	protein_coding	CDS
1	155953209	155953408	ENSMUSG00000033671	Cep350	-	protein_coding	CDS
1	156006330	156006880	ENSMUSG00000026466	Tor1aip1	-	nonsense_mediated_decay	Exon
1	156043849	156044048	ENSMUSG00000050565	Tor1aip2	+	protein_coding	Intron
1	156051525	156051945	ENSMUSG00000050565	Tor1aip2	+	protein_coding	Intron
1	156203814	156204013	ENSMUSG00000015484	Fam163a	-	protein_coding	Intron
1	156263353	156263580	ENSMUSG00000060985	Tdrd5	-	protein_coding	CDS
1	156271029	156271228	ENSMUSG00000060985	Tdrd5	-	protein_coding	Intron
1	156276371	156276622	ENSMUSG00000060985	Tdrd5	-	protein_coding	Intron
1	156277190	156277389	ENSMUSG00000060985	Tdrd5	-	protein_coding	Intron
1	156284095	156284349	ENSMUSG00000060985	Tdrd5	-	protein_coding	Intron
1	156285221	156285420	ENSMUSG00000060985	Tdrd5	-	protein_coding	Intron
1	156288086	156288310	ENSMUSG00000060985	Tdrd5	-	protein_coding	Intron
1	156293128	156293335	ENSMUSG00000060985	Tdrd5	-	protein_coding	Intron
1	156301526	156301758	ENSMUSG00000060985	Tdrd5	-	protein_coding	Intron
1	156302236	156302569	ENSMUSG00000060985	Tdrd5	-	protein_coding	CDS
1	156303176	156303375	ENSMUSG00000060985	Tdrd5	-	protein_coding	Intron
1	156332501	156332700	ENSMUSG00000026601	Axdnd1	-	protein_coding	Intron
1	156424540	156424739	ENSMUSG00000026600	Soat1	-	protein_coding	3'UTR
1	156425112	156425407	ENSMUSG00000026600	Soat1	-	protein_coding	3'UTR
1	156427752	156427951	ENSMUSG00000026600	Soat1	-	protein_coding	3'UTR
1	156428594	156428923	ENSMUSG00000026600	Soat1	-	protein_coding	3'UTR
1	156429132	156429370	ENSMUSG00000026600	Soat1	-	protein_coding	3'UTR
1	156429677	156430936	ENSMUSG00000026600	Soat1	-	protein_coding	3'UTR
1	156436801	156437000	ENSMUSG00000026600	Soat1	-	protein_coding	Intron
1	156437549	156437748	ENSMUSG00000026600	Soat1	-	protein_coding	Intron
1	156439107	156439314	ENSMUSG00000026600	Soat1	-	protein_coding	Intron
1	156445796	156445995	ENSMUSG00000026600	Soat1	-	protein_coding	Intron
1	156448193	156448392	ENSMUSG00000026600	Soat1	-	protein_coding	Intron
1	156463891	156464090	ENSMUSG00000026600	Soat1	-	protein_coding	Intron
1	156586674	156586873	ENSMUSG00000104293	Gm38043	+	TEC	Exon
1	156622590	156622789	ENSMUSG00000026596	Abl2	+	protein_coding	Intron
1	156625462	156625661	ENSMUSG00000026596	Abl2	+	protein_coding	CDS
1	156633826	156634058	ENSMUSG00000026596	Abl2	+	protein_coding	Intron
1	156642479	156643579	ENSMUSG00000026596	Abl2	+	protein_coding	3'UTR
1	156643710	156643909	ENSMUSG00000026596	Abl2	+	protein_coding	3'UTR
1	156644790	156645024	ENSMUSG00000026596	Abl2	+	protein_coding	3'UTR
1	156645180	156645758	ENSMUSG00000026596	Abl2	+	protein_coding	3'UTR
1	156645955	156646194	ENSMUSG00000026596	Abl2	+	protein_coding	3'UTR
1	156646986	156647185	ENSMUSG00000026596	Abl2	+	protein_coding	3'UTR
1	156648153	156648376	ENSMUSG00000026596	Abl2	+	protein_coding	3'UTR
1	156648819	156649215	ENSMUSG00000026596	Abl2	+	protein_coding	3'UTR
1	156649400	156649599	ENSMUSG00000026596	Abl2	+	protein_coding	3'UTR
1	156680351	156680550	ENSMUSG00000033557	Fam20b	-	protein_coding	3'UTR
1	156681366	156681604	ENSMUSG00000033557	Fam20b	-	protein_coding	CDS
1	156808803	156809002	ENSMUSG00000026594	Ralgps2	-	nonsense_mediated_decay	Exon
1	156812354	156812553	ENSMUSG00000026594	Ralgps2	-	nonsense_mediated_decay	Intron
1	156832761	156832960	ENSMUSG00000026594	Ralgps2	-	nonsense_mediated_decay	Intron
1	156869289	156869488	ENSMUSG00000026594	Ralgps2	-	nonsense_mediated_decay	Intron
1	156939335	156939564	ENSMUSG00000026594	Ralgps2	-	nonsense_mediated_decay	Intron
1	157343990	157344189	ENSMUSG00000070565	Rasal2	-	protein_coding	Intron
1	157358752	157358951	ENSMUSG00000070565	Rasal2	-	protein_coding	Intron
1	157368427	157368626	ENSMUSG00000070565	Rasal2	-	protein_coding	Intron
1	157465719	157465918	ENSMUSG00000033488	Cryzl2	+	protein_coding	CDS
1	158273351	158273550	ENSMUSG00000004031	Brinp2	-	nonsense_mediated_decay	Intron
1	158295452	158295651	ENSMUSG00000004031	Brinp2	-	nonsense_mediated_decay	Exon
1	158377222	158377421	ENSMUSG00000103762	Gm37861	+	TEC	Exon
1	158505458	158505657	ENSMUSG00000026587	Astn1	+	protein_coding	Intron
1	159238935	159239134	ENSMUSG00000040782	Cop1	+	protein_coding	Intron
1	159239574	159239774	ENSMUSG00000040782	Cop1	+	protein_coding	Intron
1	159243883	159244082	ENSMUSG00000040782	Cop1	+	protein_coding	Intron
1	159244629	159244847	ENSMUSG00000040782	Cop1	+	protein_coding	Intron
1	159257084	159257283	ENSMUSG00000040782	Cop1	+	protein_coding	Intron
1	159262364	159262563	ENSMUSG00000040782	Cop1	+	protein_coding	Intron
1	159279798	159279997	ENSMUSG00000040782	Cop1	+	protein_coding	Intron
1	159288948	159289234	ENSMUSG00000040782	Cop1	+	protein_coding	Intron
1	159304271	159304470	ENSMUSG00000040782	Cop1	+	protein_coding	Intron
1	159308489	159308694	ENSMUSG00000040782	Cop1	+	protein_coding	Intron
1	159308888	159309096	ENSMUSG00000040782	Cop1	+	protein_coding	Intron
1	159311079	159311278	ENSMUSG00000040782	Cop1	+	protein_coding	Intron
1	159319770	159319969	ENSMUSG00000040782	Cop1	+	protein_coding	Intron
1	159327100	159327315	ENSMUSG00000040782	Cop1	+	protein_coding	Intron
1	159346841	159347201	ENSMUSG00000040782	Cop1	+	protein_coding	3'UTR
1	160195247	160195492	ENSMUSG00000058267	Mrps14	+	protein_coding	Intron
1	160196959	160197270	ENSMUSG00000058267	Mrps14	+	protein_coding	Intron
1	160199507	160199848	ENSMUSG00000058267	Mrps14	+	protein_coding	3'UTR
1	160286503	160286702	ENSMUSG00000104302	Gm36975	+	antisense	Intron
1	160312024	160312223	ENSMUSG00000026721	Rabgap1l	-	protein_coding	Intron
1	160385219	160385418	ENSMUSG00000026721	Rabgap1l	-	protein_coding	Intron
1	160535317	160535516	ENSMUSG00000026721	Rabgap1l	-	protein_coding	Intron
1	160616992	160617191	ENSMUSG00000026721	Rabgap1l	-	protein_coding	Intron
1	160786580	160786779	ENSMUSG00000026721	Rabgap1l	-	protein_coding	Intron
1	160942531	160942730	ENSMUSG00000040423	Rc3h1	+	protein_coding	CDS
1	160953872	160954071	ENSMUSG00000040423	Rc3h1	+	protein_coding	Intron
1	160970904	160971260	ENSMUSG00000040423	Rc3h1	+	protein_coding	3'UTR
1	160973684	160973883	ENSMUSG00000040423	Rc3h1	+	protein_coding	3'UTR
1	160987576	160987775	ENSMUSG00000026715	Serpinc1	+	protein_coding	Intron
1	161002289	161002525	ENSMUSG00000026715	Serpinc1	+	protein_coding	CDS
1	161010814	161011013	ENSMUSG00000043467	Zbtb37	-	nonsense_mediated_decay	Intron
1	161078427	161078626	ENSMUSG00000026708	Cenpl	+	nonsense_mediated_decay	Intron
1	161086161	161086364	ENSMUSG00000026708	Cenpl	+	nonsense_mediated_decay	Exon
1	161197837	161198036	ENSMUSG00000102817	Gm6185	+	transcribed_unprocessed_pseudogene	Intron
1	161247094	161247353	ENSMUSG00000026701	Prdx6	-	protein_coding	Intron
1	161497000	161497199	ENSMUSG00000066755	Tnfsf18	+	protein_coding	Intron
1	161817232	161817457	ENSMUSG00000040297	Suco	-	protein_coding	3'UTR
1	161817928	161818205	ENSMUSG00000040297	Suco	-	protein_coding	3'UTR
1	161833945	161834313	ENSMUSG00000040297	Suco	-	protein_coding	CDS
1	161834856	161835191	ENSMUSG00000040297	Suco	-	protein_coding	CDS
1	161851416	161851615	ENSMUSG00000040297	Suco	-	protein_coding	Intron
1	161852135	161852334	ENSMUSG00000040297	Suco	-	protein_coding	Intron
1	161859181	161859380	ENSMUSG00000040297	Suco	-	protein_coding	Intron
1	161863792	161863991	ENSMUSG00000040297	Suco	-	protein_coding	Intron
1	161869676	161869875	ENSMUSG00000040297	Suco	-	protein_coding	Intron
1	161892207	161892406	ENSMUSG00000103158	Gm31925	+	lincRNA	Intron
1	161970572	161971336	ENSMUSG00000086277	4930558K02Rik	-	protein_coding	Intron
1	161973612	161973811	ENSMUSG00000086277	4930558K02Rik	-	protein_coding	Intron
1	162141926	162142125	ENSMUSG00000040265	Dnm3	-	protein_coding	Intron
1	162180603	162180802	ENSMUSG00000040265	Dnm3	-	protein_coding	Intron
1	162220183	162220382	ENSMUSG00000078190	Dnm3os	+	antisense	Intron
1	162327810	162328009	ENSMUSG00000040265	Dnm3	-	protein_coding	Intron
1	162365925	162366124	ENSMUSG00000040265	Dnm3	-	protein_coding	Intron
1	162394878	162395077	ENSMUSG00000040265	Dnm3	-	protein_coding	Intron
1	162413096	162413295	ENSMUSG00000040265	Dnm3	-	protein_coding	Intron
1	162422103	162422302	ENSMUSG00000040265	Dnm3	-	protein_coding	Intron
1	162545963	162546162	ENSMUSG00000026694	Mettl13	-	nonsense_mediated_decay	Intron
1	162588274	162588473	ENSMUSG00000026696	Vamp4	+	protein_coding	Intron
1	162639765	162639964	ENSMUSG00000026697	Myoc	+	protein_coding	Intron
1	162647105	162647361	ENSMUSG00000091060	Myocos	-	processed_transcript	Exon
1	162649405	162649631	ENSMUSG00000026697	Myoc	+	protein_coding	3'UTR
1	162680561	162680760	ENSMUSG00000040225	Prrc2c	-	protein_coding	Intron
1	162683934	162684133	ENSMUSG00000040225	Prrc2c	-	protein_coding	Intron
1	162702003	162702208	ENSMUSG00000040225	Prrc2c	-	protein_coding	Intron
1	162706288	162706487	ENSMUSG00000040225	Prrc2c	-	protein_coding	CDS
1	162708732	162709004	ENSMUSG00000040225	Prrc2c	-	protein_coding	CDS
1	162729963	162730162	ENSMUSG00000040225	Prrc2c	-	protein_coding	Intron
1	162958351	162958550	ENSMUSG00000026691	Fmo3	-	protein_coding	CDS
1	163000257	163000456	ENSMUSG00000103288	Gm37273	+	antisense	Intron
1	163818362	163818561	ENSMUSG00000026585	Kifap3	+	protein_coding	Intron
1	163913861	163914060	ENSMUSG00000026585	Kifap3	+	protein_coding	Intron
1	163932442	163932641	ENSMUSG00000026584	Scyl3	+	protein_coding	Intron
1	163954047	163954315	ENSMUSG00000041406	BC055324	-	protein_coding	CDS
1	163959201	163959400	ENSMUSG00000041406	BC055324	-	protein_coding	CDS
1	163974913	163975112	ENSMUSG00000041406	BC055324	-	protein_coding	Intron
1	163977939	163978158	ENSMUSG00000041406	BC055324	-	protein_coding	Intron
1	163982540	163982740	ENSMUSG00000041406	BC055324	-	protein_coding	Intron
1	163986748	163986947	ENSMUSG00000041406	BC055324	-	protein_coding	Intron
1	164264598	164264797	ENSMUSG00000040918	Slc19a2	+	protein_coding	3'UTR
1	164265201	164265400	ENSMUSG00000040918	Slc19a2	+	protein_coding	3'UTR
1	164299346	164299601	ENSMUSG00000026577	Blzf1	-	protein_coding	Intron
1	164340055	164340254	ENSMUSG00000026575	Nme7	+	nonsense_mediated_decay	Intron
1	164369116	164369315	ENSMUSG00000026575	Nme7	+	nonsense_mediated_decay	Intron
1	164383334	164383533	ENSMUSG00000026575	Nme7	+	nonsense_mediated_decay	Intron
1	164415718	164415917	ENSMUSG00000026575	Nme7	+	nonsense_mediated_decay	Intron
1	164457581	164457780	ENSMUSG00000026576	Atp1b1	-	protein_coding	Intron
1	165149273	165149751	ENSMUSG00000026572	Tbx19	-	protein_coding	Intron
1	165192821	165193020	ENSMUSG00000040848	Sft2d2	-	nonsense_mediated_decay	Intron
1	165224373	165224572	ENSMUSG00000040843	Tiprl	-	nonsense_mediated_decay	Intron
1	165232788	165232987	ENSMUSG00000102302	Gm38190	-	sense_intronic	Exon
1	165349564	165349765	ENSMUSG00000026571	Dcaf6	-	protein_coding	Intron
1	165461414	165461613	ENSMUSG00000026568	Mpc2	+	protein_coding	Intron
1	165462407	165462606	ENSMUSG00000026568	Mpc2	+	protein_coding	Intron
1	165605525	165605724	ENSMUSG00000026566	Mpzl1	-	protein_coding	CDS
1	165609093	165609292	ENSMUSG00000026566	Mpzl1	-	protein_coding	Intron
1	165649220	165649419	ENSMUSG00000040723	Rcsd1	-	protein_coding	3'UTR
1	165654340	165654539	ENSMUSG00000040723	Rcsd1	-	protein_coding	Intron
1	165763762	165763961	ENSMUSG00000040713	Creg1	+	nonsense_mediated_decay	Exon
1	165774148	165774347	ENSMUSG00000040713	Creg1	+	nonsense_mediated_decay	Exon
1	165787435	165787634	ENSMUSG00000089829	Gm16565	+	sense_overlapping	Intron
1	165865832	165866031	ENSMUSG00000005763	Cd247	+	protein_coding	Intron
1	165870491	165870690	ENSMUSG00000005763	Cd247	+	protein_coding	3'UTR
1	165875580	165875779	ENSMUSG00000026565	Pou2f1	-	protein_coding	Intron
1	165901944	165902219	ENSMUSG00000026565	Pou2f1	-	protein_coding	Intron
1	165914022	165914304	ENSMUSG00000026565	Pou2f1	-	protein_coding	Intron
1	165980099	165980298	ENSMUSG00000026565	Pou2f1	-	protein_coding	Intron
1	166225434	166225633	ENSMUSG00000040629	Mael	-	protein_coding	Intron
1	166266728	166266927	ENSMUSG00000040612	Ildr2	+	protein_coding	Intron
1	166382198	166382397	ENSMUSG00000026563	Tada1	+	protein_coding	Intron
1	166391941	166392140	ENSMUSG00000026563	Tada1	+	protein_coding	Intron
1	166393282	166393481	ENSMUSG00000026563	Tada1	+	protein_coding	3'UTR
1	166395613	166395812	ENSMUSG00000040596	Pogk	-	protein_coding	Intron
1	166403403	166403602	ENSMUSG00000040596	Pogk	-	protein_coding	CDS
1	167223784	167224367	ENSMUSG00000026558	Uck2	-	protein_coding	3'UTR
1	167241038	167241237	ENSMUSG00000026558	Uck2	-	protein_coding	Intron
1	167249287	167249486	ENSMUSG00000026558	Uck2	-	protein_coding	Intron
1	167316288	167316487	ENSMUSG00000052428	Tmco1	+	nonsense_mediated_decay	Intron
1	167330580	167330779	ENSMUSG00000052428	Tmco1	+	nonsense_mediated_decay	Intron
1	167357353	167357552	ENSMUSG00000026687	Aldh9a1	+	protein_coding	Intron
1	167365820	167366078	ENSMUSG00000026687	Aldh9a1	+	protein_coding	Intron
1	167367520	167367720	ENSMUSG00000026687	Aldh9a1	+	protein_coding	3'UTR
1	167367927	167368286	ENSMUSG00000026687	Aldh9a1	+	protein_coding	3'UTR
1	167378103	167378386	ENSMUSG00000026688	Mgst3	-	protein_coding	Intron
1	168154022	168154221	ENSMUSG00000052534	Pbx1	-	protein_coding	3'UTR
1	168237618	168237849	ENSMUSG00000052534	Pbx1	-	protein_coding	Intron
1	168241505	168241704	ENSMUSG00000052534	Pbx1	-	protein_coding	Intron
1	168248247	168248446	ENSMUSG00000052534	Pbx1	-	protein_coding	Intron
1	168251697	168251896	ENSMUSG00000052534	Pbx1	-	protein_coding	Intron
1	168277995	168278194	ENSMUSG00000052534	Pbx1	-	protein_coding	Intron
1	168292793	168292992	ENSMUSG00000052534	Pbx1	-	protein_coding	Intron
1	168306315	168306514	ENSMUSG00000052534	Pbx1	-	protein_coding	Intron
1	168316840	168317262	ENSMUSG00000052534	Pbx1	-	protein_coding	Intron
1	168321032	168321299	ENSMUSG00000052534	Pbx1	-	protein_coding	Intron
1	168321983	168322182	ENSMUSG00000052534	Pbx1	-	protein_coding	Intron
1	168326888	168327087	ENSMUSG00000052534	Pbx1	-	protein_coding	Intron
1	168327177	168327376	ENSMUSG00000052534	Pbx1	-	protein_coding	Intron
1	168338014	168338213	ENSMUSG00000052534	Pbx1	-	protein_coding	Intron
1	168341279	168341478	ENSMUSG00000052534	Pbx1	-	protein_coding	Intron
1	168345509	168345708	ENSMUSG00000052534	Pbx1	-	protein_coding	Intron
1	168362602	168362801	ENSMUSG00000052534	Pbx1	-	protein_coding	Intron
1	168369609	168369808	ENSMUSG00000052534	Pbx1	-	protein_coding	Intron
1	168377166	168377367	ENSMUSG00000052534	Pbx1	-	protein_coding	Intron
1	168378798	168378997	ENSMUSG00000052534	Pbx1	-	protein_coding	Intron
1	168383323	168383522	ENSMUSG00000052534	Pbx1	-	protein_coding	Intron
1	168391377	168391576	ENSMUSG00000052534	Pbx1	-	protein_coding	Intron
1	168394633	168395119	ENSMUSG00000052534	Pbx1	-	protein_coding	Intron
1	168400944	168401396	ENSMUSG00000052534	Pbx1	-	protein_coding	Intron
1	168415971	168416170	ENSMUSG00000052534	Pbx1	-	protein_coding	Intron
1	168418290	168418489	ENSMUSG00000052534	Pbx1	-	protein_coding	Intron
1	168419305	168419504	ENSMUSG00000052534	Pbx1	-	protein_coding	Intron
1	168422741	168422956	ENSMUSG00000052534	Pbx1	-	protein_coding	Intron
1	168425328	168425527	ENSMUSG00000052534	Pbx1	-	protein_coding	Intron
1	168428904	168429308	ENSMUSG00000052534	Pbx1	-	protein_coding	Intron
1	169498222	169498871	ENSMUSG00000026683	Nuf2	-	protein_coding	3'UTR
1	169504266	169504465	ENSMUSG00000026683	Nuf2	-	protein_coding	Intron
1	169523717	169523948	ENSMUSG00000026683	Nuf2	-	protein_coding	Intron
1	169531159	169531358	ENSMUSG00000026683	Nuf2	-	protein_coding	Intron
1	169950043	169950242	ENSMUSG00000026675	Hsd17b7	-	protein_coding	3'UTR
1	169950672	169951140	ENSMUSG00000026675	Hsd17b7	-	protein_coding	3'UTR
1	169952130	169952507	ENSMUSG00000026675	Hsd17b7	-	protein_coding	3'UTR
1	169952890	169953089	ENSMUSG00000026675	Hsd17b7	-	protein_coding	3'UTR
1	169959516	169959715	ENSMUSG00000026675	Hsd17b7	-	protein_coding	Intron
1	169967186	169967385	ENSMUSG00000026675	Hsd17b7	-	protein_coding	CDS
1	169975715	169976197	ENSMUSG00000026674	Ddr2	-	protein_coding	3'UTR
1	170004483	170004728	ENSMUSG00000026674	Ddr2	-	protein_coding	Intron
1	170088610	170088809	ENSMUSG00000026674	Ddr2	-	protein_coding	Intron
1	170152979	170153178	ENSMUSG00000026670	Uap1	-	protein_coding	Intron
1	170166535	170166734	ENSMUSG00000026670	Uap1	-	protein_coding	CDS
1	170193509	170193762	ENSMUSG00000026667	Uhmk1	-	protein_coding	3'UTR
1	170194816	170195455	ENSMUSG00000026667	Uhmk1	-	protein_coding	3'UTR
1	170195927	170196126	ENSMUSG00000026667	Uhmk1	-	protein_coding	3'UTR
1	170196277	170196476	ENSMUSG00000026667	Uhmk1	-	protein_coding	3'UTR
1	170196780	170197361	ENSMUSG00000026667	Uhmk1	-	protein_coding	3'UTR
1	170197540	170197782	ENSMUSG00000026667	Uhmk1	-	protein_coding	3'UTR
1	170198205	170198603	ENSMUSG00000026667	Uhmk1	-	protein_coding	3'UTR
1	170204966	170205165	ENSMUSG00000026667	Uhmk1	-	protein_coding	Intron
1	170212248	170212505	ENSMUSG00000026667	Uhmk1	-	protein_coding	CDS
1	170214825	170215082	ENSMUSG00000044306	4930500M09Rik	+	antisense	Exon
1	170298373	170298572	ENSMUSG00000102752	Gm7694	-	protein_coding	3'UTR
1	170438864	170439067	ENSMUSG00000038473	Nos1ap	-	protein_coding	Intron
1	170461977	170462234	ENSMUSG00000038473	Nos1ap	-	protein_coding	Intron
1	170487481	170487680	ENSMUSG00000038473	Nos1ap	-	protein_coding	Intron
1	170707338	170707571	ENSMUSG00000026663	Atf6	-	protein_coding	3'UTR
1	170708838	170709107	ENSMUSG00000026663	Atf6	-	protein_coding	3'UTR
1	170733981	170734180	ENSMUSG00000026663	Atf6	-	protein_coding	Intron
1	170763842	170764041	ENSMUSG00000026663	Atf6	-	protein_coding	Intron
1	170787172	170787371	ENSMUSG00000026663	Atf6	-	protein_coding	Intron
1	170791523	170791722	ENSMUSG00000026663	Atf6	-	protein_coding	Intron
1	170793791	170793990	ENSMUSG00000026663	Atf6	-	protein_coding	Intron
1	170848947	170849146	ENSMUSG00000026663	Atf6	-	protein_coding	Intron
1	170873213	170873412	ENSMUSG00000053925	Gm9929	+	processed_transcript	Intron
1	170874177	170874458	ENSMUSG00000053925	Gm9929	+	processed_transcript	Intron
1	170880017	170880216	ENSMUSG00000026659	Dusp12	-	nonsense_mediated_decay	Intron
1	170880717	170880916	ENSMUSG00000053925	Gm9929	+	processed_transcript	Exon
1	170884058	170884257	ENSMUSG00000026659	Dusp12	-	nonsense_mediated_decay	Intron
1	171129650	171129849	ENSMUSG00000058076	Sdhc	-	protein_coding	3'UTR
1	171132243	171132442	ENSMUSG00000058076	Sdhc	-	protein_coding	Intron
1	171135924	171136123	ENSMUSG00000058076	Sdhc	-	protein_coding	CDS
1	171141377	171141587	ENSMUSG00000058076	Sdhc	-	protein_coding	Intron
1	171143368	171143609	ENSMUSG00000058076	Sdhc	-	protein_coding	Intron
1	171145585	171145812	ENSMUSG00000058076	Sdhc	-	protein_coding	Intron
1	171237044	171237243	ENSMUSG00000013593	Ndufs2	-	protein_coding	CDS
1	171238168	171238396	ENSMUSG00000013593	Ndufs2	-	protein_coding	Intron
1	171238584	171238783	ENSMUSG00000013593	Ndufs2	-	protein_coding	Intron
1	171240274	171240473	ENSMUSG00000013593	Ndufs2	-	protein_coding	Intron
1	171253102	171253301	ENSMUSG00000006403	Adamts4	+	protein_coding	CDS
1	171259243	171259442	ENSMUSG00000006403	Adamts4	+	protein_coding	3'UTR
1	171277088	171277287	ENSMUSG00000062729	Ppox	-	protein_coding	CDS
1	171284779	171284978	ENSMUSG00000053483	Usp21	-	protein_coding	Intron
1	171285145	171285344	ENSMUSG00000053483	Usp21	-	protein_coding	Intron
1	171289009	171289208	ENSMUSG00000062963	Ufc1	-	nonsense_mediated_decay	Intron
1	171330362	171330561	ENSMUSG00000013973	Dedd	+	protein_coding	Intron
1	171333000	171333199	ENSMUSG00000013973	Dedd	+	protein_coding	Intron
1	171340325	171340536	ENSMUSG00000013997	Nit1	-	protein_coding	Intron
1	171341001	171341455	ENSMUSG00000013973	Dedd	+	protein_coding	3'UTR
1	171341589	171341875	ENSMUSG00000013973	Dedd	+	protein_coding	3'UTR
1	171358050	171358252	ENSMUSG00000006412	Pfdn2	+	protein_coding	3'UTR
1	171439904	171440103	ENSMUSG00000038235	F11r	+	protein_coding	Intron
1	171502943	171503153	ENSMUSG00000091993	B930036N10Rik	-	antisense	Exon
1	171582918	171583117	ENSMUSG00000004709	Cd244a	+	protein_coding	3'UTR
1	172071317	172071552	ENSMUSG00000003458	Ncstn	-	nonsense_mediated_decay	Intron
1	172077250	172077449	ENSMUSG00000003458	Ncstn	-	nonsense_mediated_decay	Intron
1	172087620	172087821	ENSMUSG00000026553	Copa	+	protein_coding	Intron
1	172092268	172092469	ENSMUSG00000103380	Gm37756	-	antisense	Exon
1	172101380	172101580	ENSMUSG00000026553	Copa	+	protein_coding	CDS
1	172102216	172102477	ENSMUSG00000026553	Copa	+	protein_coding	Intron
1	172104144	172104396	ENSMUSG00000026553	Copa	+	protein_coding	Intron
1	172109809	172110113	ENSMUSG00000026553	Copa	+	protein_coding	Intron
1	172110758	172111013	ENSMUSG00000026553	Copa	+	protein_coding	Intron
1	172113027	172113226	ENSMUSG00000026553	Copa	+	protein_coding	CDS
1	172118047	172118246	ENSMUSG00000026553	Copa	+	protein_coding	Intron
1	172120038	172120237	ENSMUSG00000026553	Copa	+	protein_coding	Intron
1	172122200	172122399	ENSMUSG00000026553	Copa	+	protein_coding	3'UTR
1	172130671	172130870	ENSMUSG00000003464	Pex19	+	protein_coding	CDS
1	172134921	172135215	ENSMUSG00000003464	Pex19	+	protein_coding	3'UTR
1	172149074	172149273	ENSMUSG00000026554	Dcaf8	+	nonsense_mediated_decay	Intron
1	172186862	172187075	ENSMUSG00000026554	Dcaf8	+	nonsense_mediated_decay	Intron
1	172187360	172187628	ENSMUSG00000026554	Dcaf8	+	nonsense_mediated_decay	Intron
1	172272516	172272715	ENSMUSG00000007097	Atp1a2	-	protein_coding	3'UTR
1	172317674	172317873	ENSMUSG00000038034	Igsf8	+	protein_coding	CDS
1	172376716	172376924	ENSMUSG00000050229	Pigm	+	protein_coding	CDS
1	172381365	172381564	ENSMUSG00000050229	Pigm	+	protein_coding	3'UTR
1	172484790	172484989	ENSMUSG00000037995	Igsf9	+	protein_coding	CDS
1	172505195	172505465	ENSMUSG00000026547	Tagln2	+	protein_coding	Intron
1	172506624	172506823	ENSMUSG00000026547	Tagln2	+	protein_coding	3'UTR
1	172506986	172507185	ENSMUSG00000026547	Tagln2	+	protein_coding	3'UTR
1	173573604	173573803	ENSMUSG00000073491	Ifi213	-	protein_coding	Intron
1	173739355	173739554	ENSMUSG00000073490	Ifi207	-	protein_coding	Intron
1	173794253	173794452	ENSMUSG00000090222	Ifi203-ps	-	unprocessed_pseudogene	Intron
1	173874023	173874222	ENSMUSG00000090272	Mndal	-	protein_coding	Intron
1	173926841	173927040	ENSMUSG00000039997	Ifi203	-	protein_coding	CDS
1	174615824	174616023	ENSMUSG00000028354	Fmn2	+	protein_coding	Intron
1	174616460	174616659	ENSMUSG00000028354	Fmn2	+	protein_coding	Intron
1	174774658	174774857	ENSMUSG00000028354	Fmn2	+	protein_coding	Intron
1	174804291	174804490	ENSMUSG00000028354	Fmn2	+	protein_coding	Intron
1	174821324	174821673	ENSMUSG00000028354	Fmn2	+	protein_coding	3'UTR
1	174822395	174822594	ENSMUSG00000028354	Fmn2	+	protein_coding	3'UTR
1	174853884	174854087	ENSMUSG00000050069	Grem2	-	protein_coding	Intron
1	174868258	174868457	ENSMUSG00000050069	Grem2	-	protein_coding	Intron
1	174897106	174897305	ENSMUSG00000050069	Grem2	-	protein_coding	Intron
1	175161038	175161237	ENSMUSG00000026527	Rgs7	-	protein_coding	Intron
1	175356730	175356929	ENSMUSG00000026527	Rgs7	-	protein_coding	Intron
1	175396783	175396982	ENSMUSG00000026527	Rgs7	-	protein_coding	Intron
1	175577962	175578364	ENSMUSG00000103079	Gm36307	+	lincRNA	Exon
[truncated: 30,194 more rows]

## Sheet: 50 GVs
#Chr	Pos_start	Pos_end	Anno_geneID	Anno_symbol	Strand	Anno_genetype	Anno_region
1	3216707	3216906	ENSMUSG00000051951	Xkr4	-	protein_coding	CDS
1	3411538	3411737	ENSMUSG00000051951	Xkr4	-	protein_coding	Intron
1	3557728	3557927	ENSMUSG00000051951	Xkr4	-	protein_coding	Intron
1	3606383	3606582	ENSMUSG00000051951	Xkr4	-	protein_coding	Intron
1	3917846	3918045	ENSMUSG00000102343	Gm37381	-	lincRNA	Intron
1	3935094	3935293	ENSMUSG00000102343	Gm37381	-	lincRNA	Intron
1	3985073	3985278	ENSMUSG00000102343	Gm37381	-	lincRNA	Exon
1	4059262	4059461	ENSMUSG00000025900	Rp1	-	protein_coding	Intron
1	4092706	4092905	ENSMUSG00000025900	Rp1	-	protein_coding	Intron
1	4383806	4384005	ENSMUSG00000025900	Rp1	-	protein_coding	Intron
1	4491657	4491856	ENSMUSG00000025902	Sox17	-	protein_coding	CDS
1	4776326	4776525	ENSMUSG00000033845	Mrpl15	-	protein_coding	3'UTR
1	4785486	4785685	ENSMUSG00000033845	Mrpl15	-	protein_coding	CDS
1	4807915	4808128	ENSMUSG00000025903	Lypla1	+	nonsense_mediated_decay	Intron
1	4816125	4816324	ENSMUSG00000025903	Lypla1	+	nonsense_mediated_decay	Intron
1	4821643	4821842	ENSMUSG00000025903	Lypla1	+	nonsense_mediated_decay	Intron
1	4841006	4841205	ENSMUSG00000025903	Lypla1	+	nonsense_mediated_decay	Exon
1	4845316	4845515	ENSMUSG00000025903	Lypla1	+	nonsense_mediated_decay	Intron
1	4846333	4846737	ENSMUSG00000025903	Lypla1	+	nonsense_mediated_decay	Intron
1	4848857	4849063	ENSMUSG00000104217	Gm37988	+	nonsense_mediated_decay	Intron
1	4858379	4858578	ENSMUSG00000104217	Gm37988	+	nonsense_mediated_decay	Intron
1	4867509	4867991	ENSMUSG00000104217	Gm37988	+	nonsense_mediated_decay	Intron
1	4878034	4878247	ENSMUSG00000104217	Gm37988	+	nonsense_mediated_decay	Intron
1	4879691	4879890	ENSMUSG00000104217	Gm37988	+	nonsense_mediated_decay	Intron
1	4889484	4889738	ENSMUSG00000033813	Tcea1	+	protein_coding	Intron
1	4892001	4892520	ENSMUSG00000033813	Tcea1	+	protein_coding	Intron
1	4894949	4895204	ENSMUSG00000033813	Tcea1	+	protein_coding	Intron
1	4896570	4897001	ENSMUSG00000033813	Tcea1	+	protein_coding	3'UTR
1	4897460	4897659	ENSMUSG00000033813	Tcea1	+	protein_coding	3'UTR
1	4910397	4910596	ENSMUSG00000002459	Rgs20	-	protein_coding	CDS
1	4953095	4953294	ENSMUSG00000002459	Rgs20	-	protein_coding	Intron
1	5083246	5083445	ENSMUSG00000033793	Atp6v1h	+	protein_coding	Intron
1	5117398	5117650	ENSMUSG00000033793	Atp6v1h	+	protein_coding	Intron
1	5149966	5150239	ENSMUSG00000033793	Atp6v1h	+	protein_coding	Intron
1	5152280	5152479	ENSMUSG00000033793	Atp6v1h	+	protein_coding	Intron
1	6227982	6228181	ENSMUSG00000025907	Rb1cc1	+	protein_coding	Intron
1	6244173	6244461	ENSMUSG00000025907	Rb1cc1	+	protein_coding	Intron
1	6244831	6245164	ENSMUSG00000025907	Rb1cc1	+	protein_coding	Intron
1	6245614	6245839	ENSMUSG00000025907	Rb1cc1	+	protein_coding	Intron
1	6249272	6249722	ENSMUSG00000025907	Rb1cc1	+	protein_coding	CDS
1	6250532	6250945	ENSMUSG00000025907	Rb1cc1	+	protein_coding	Intron
1	6265620	6265819	ENSMUSG00000025907	Rb1cc1	+	protein_coding	Intron
1	6275894	6276093	ENSMUSG00000025907	Rb1cc1	+	protein_coding	3'UTR
1	6664246	6664445	ENSMUSG00000033740	St18	+	protein_coding	Intron
1	6684428	6684627	ENSMUSG00000033740	St18	+	protein_coding	Intron
1	6850195	6850394	ENSMUSG00000033740	St18	+	protein_coding	Intron
1	6860058	6860257	ENSMUSG00000033740	St18	+	protein_coding	3'UTR
1	7120446	7120734	ENSMUSG00000051285	Pcmtd1	+	protein_coding	CDS
1	7125865	7126161	ENSMUSG00000051285	Pcmtd1	+	protein_coding	Intron
1	7152652	7152851	ENSMUSG00000051285	Pcmtd1	+	protein_coding	Intron
1	7172807	7173190	ENSMUSG00000051285	Pcmtd1	+	protein_coding	3'UTR
1	7379386	7379585	ENSMUSG00000097797	Gm26901	-	lincRNA	Intron
1	7396756	7396955	ENSMUSG00000097797	Gm26901	-	lincRNA	Intron
1	8470609	8470808	ENSMUSG00000025909	Sntg1	-	protein_coding	Intron
1	8531831	8532031	ENSMUSG00000025909	Sntg1	-	protein_coding	Intron
1	8542720	8542919	ENSMUSG00000025909	Sntg1	-	protein_coding	Intron
1	8553383	8553582	ENSMUSG00000025909	Sntg1	-	protein_coding	Intron
1	8585767	8585966	ENSMUSG00000025909	Sntg1	-	protein_coding	Intron
1	8791660	8792084	ENSMUSG00000025909	Sntg1	-	protein_coding	Intron
1	8797808	8798014	ENSMUSG00000025909	Sntg1	-	protein_coding	Intron
1	8798187	8798527	ENSMUSG00000025909	Sntg1	-	protein_coding	Intron
1	9162489	9162688	ENSMUSG00000025909	Sntg1	-	protein_coding	Intron
1	9450615	9450814	ENSMUSG00000102272	Gm7512	+	processed_pseudogene	Exon
1	9556968	9557167	ENSMUSG00000025911	Adhfe1	+	nonsense_mediated_decay	Exon
1	9559794	9559993	ENSMUSG00000025911	Adhfe1	+	nonsense_mediated_decay	Intron
1	9576223	9576595	ENSMUSG00000025911	Adhfe1	+	nonsense_mediated_decay	Exon
1	9669405	9669670	ENSMUSG00000025912	Mybl1	-	protein_coding	3'UTR
1	9673652	9673851	ENSMUSG00000025912	Mybl1	-	protein_coding	CDS
1	9678110	9678309	ENSMUSG00000025912	Mybl1	-	protein_coding	Intron
1	9685465	9685725	ENSMUSG00000025912	Mybl1	-	protein_coding	Intron
1	9692571	9692782	ENSMUSG00000025912	Mybl1	-	protein_coding	Intron
1	9721304	9721690	ENSMUSG00000045210	Vcpip1	-	protein_coding	3'UTR
1	9723861	9724434	ENSMUSG00000045210	Vcpip1	-	protein_coding	3'UTR
1	9724540	9724778	ENSMUSG00000045210	Vcpip1	-	protein_coding	CDS
1	9724978	9725347	ENSMUSG00000045210	Vcpip1	-	protein_coding	CDS
1	9736814	9737013	ENSMUSG00000045210	Vcpip1	-	protein_coding	Intron
1	9745303	9745833	ENSMUSG00000045210	Vcpip1	-	protein_coding	CDS
1	9746050	9746311	ENSMUSG00000045210	Vcpip1	-	protein_coding	CDS
1	9746620	9746819	ENSMUSG00000045210	Vcpip1	-	protein_coding	CDS
1	9747329	9747677	ENSMUSG00000045210	Vcpip1	-	protein_coding	CDS
1	9943639	9944092	ENSMUSG00000098234	Snhg6	-	lincRNA	Intron
1	9962550	9962749	ENSMUSG00000099032	Tcf24	-	protein_coding	3'UTR
1	10024632	10024933	ENSMUSG00000025917	Cops5	-	protein_coding	3'UTR
1	10033810	10034020	ENSMUSG00000025917	Cops5	-	protein_coding	Intron
1	10034745	10035091	ENSMUSG00000025917	Cops5	-	protein_coding	Intron
1	10037711	10038098	ENSMUSG00000025917	Cops5	-	protein_coding	5'UTR
1	10047175	10047374	ENSMUSG00000056763	Cspp1	+	protein_coding	Intron
1	10058950	10059149	ENSMUSG00000056763	Cspp1	+	protein_coding	Intron
1	10071432	10071631	ENSMUSG00000056763	Cspp1	+	protein_coding	Intron
1	10073893	10074092	ENSMUSG00000056763	Cspp1	+	protein_coding	Intron
1	10102111	10102310	ENSMUSG00000056763	Cspp1	+	protein_coding	Intron
1	10123388	10123587	ENSMUSG00000056763	Cspp1	+	protein_coding	Intron
1	10131110	10131309	ENSMUSG00000056763	Cspp1	+	protein_coding	Intron
1	10137628	10138369	ENSMUSG00000067851	Arfgef1	-	protein_coding	3'UTR
1	10138607	10138932	ENSMUSG00000067851	Arfgef1	-	protein_coding	3'UTR
1	10140287	10140548	ENSMUSG00000067851	Arfgef1	-	protein_coding	Intron
1	10141370	10141594	ENSMUSG00000067851	Arfgef1	-	protein_coding	Intron
1	10145470	10145669	ENSMUSG00000067851	Arfgef1	-	protein_coding	Intron
1	10147210	10147451	ENSMUSG00000067851	Arfgef1	-	protein_coding	Intron
1	10157786	10158034	ENSMUSG00000067851	Arfgef1	-	protein_coding	CDS
1	10163523	10163762	ENSMUSG00000067851	Arfgef1	-	protein_coding	Intron
1	10171098	10171297	ENSMUSG00000067851	Arfgef1	-	protein_coding	Intron
1	10171908	10172107	ENSMUSG00000067851	Arfgef1	-	protein_coding	Intron
1	10173868	10174149	ENSMUSG00000067851	Arfgef1	-	protein_coding	Intron
1	10175793	10176101	ENSMUSG00000067851	Arfgef1	-	protein_coding	Intron
1	10179675	10179935	ENSMUSG00000067851	Arfgef1	-	protein_coding	Intron
1	10183863	10184167	ENSMUSG00000067851	Arfgef1	-	protein_coding	CDS
1	10188693	10188957	ENSMUSG00000067851	Arfgef1	-	protein_coding	CDS
1	10189065	10189264	ENSMUSG00000067851	Arfgef1	-	protein_coding	Intron
1	10194071	10194456	ENSMUSG00000067851	Arfgef1	-	protein_coding	CDS
1	10198646	10198950	ENSMUSG00000102556	Gm37569	-	TEC	Exon
1	10209305	10209605	ENSMUSG00000067851	Arfgef1	-	protein_coding	CDS
1	10213945	10214144	ENSMUSG00000067851	Arfgef1	-	protein_coding	Intron
1	10219972	10220171	ENSMUSG00000067851	Arfgef1	-	protein_coding	Intron
1	10225180	10225379	ENSMUSG00000067851	Arfgef1	-	protein_coding	Intron
1	10545151	10545350	ENSMUSG00000042501	Cpa6	-	protein_coding	Intron
1	10561047	10561246	ENSMUSG00000042501	Cpa6	-	protein_coding	Intron
1	10575920	10576119	ENSMUSG00000042501	Cpa6	-	protein_coding	Intron
1	10805954	10806153	ENSMUSG00000100212	Gm5522	+	processed_pseudogene	Exon
1	11253773	11253972	ENSMUSG00000048960	Prex2	+	protein_coding	Intron
1	11266076	11266277	ENSMUSG00000048960	Prex2	+	protein_coding	Intron
1	11298470	11298669	ENSMUSG00000048960	Prex2	+	protein_coding	3'UTR
1	11299198	11299553	ENSMUSG00000048960	Prex2	+	protein_coding	3'UTR
1	11508037	11508236	ENSMUSG00000057715	A830018L16Rik	+	protein_coding	Intron
1	11599976	11600175	ENSMUSG00000057715	A830018L16Rik	+	protein_coding	Intron
1	11761435	11761634	ENSMUSG00000057715	A830018L16Rik	+	protein_coding	Intron
1	11844281	11844480	ENSMUSG00000057715	A830018L16Rik	+	protein_coding	Intron
1	12670300	12670499	ENSMUSG00000101314	Gm29663	-	lincRNA	Exon
1	12671990	12672189	ENSMUSG00000097171	Gm17644	+	lincRNA	Exon
1	12824447	12824696	ENSMUSG00000016918	Sulf1	+	protein_coding	Intron
1	12867451	12868049	ENSMUSG00000025938	Slco5a1	-	protein_coding	3'UTR
1	12869455	12869660	ENSMUSG00000025938	Slco5a1	-	protein_coding	3'UTR
1	12870282	12870481	ENSMUSG00000025938	Slco5a1	-	protein_coding	3'UTR
1	12871165	12871364	ENSMUSG00000025938	Slco5a1	-	protein_coding	3'UTR
1	12885431	12885630	ENSMUSG00000025938	Slco5a1	-	protein_coding	Intron
1	12894367	12894566	ENSMUSG00000025938	Slco5a1	-	protein_coding	CDS
1	13156201	13156452	ENSMUSG00000005886	Ncoa2	-	protein_coding	Intron
1	13159980	13160179	ENSMUSG00000005886	Ncoa2	-	protein_coding	Intron
1	13174189	13174507	ENSMUSG00000005886	Ncoa2	-	protein_coding	CDS
1	13184205	13184404	ENSMUSG00000005886	Ncoa2	-	protein_coding	CDS
1	13276813	13277012	ENSMUSG00000005886	Ncoa2	-	protein_coding	Intron
1	13288807	13289275	ENSMUSG00000005886	Ncoa2	-	protein_coding	Intron
1	13319311	13319510	ENSMUSG00000005886	Ncoa2	-	protein_coding	Intron
1	13333369	13333568	ENSMUSG00000005886	Ncoa2	-	protein_coding	Intron
1	13339738	13339937	ENSMUSG00000005886	Ncoa2	-	protein_coding	Intron
1	13343304	13343503	ENSMUSG00000005886	Ncoa2	-	protein_coding	Intron
1	13360755	13360954	ENSMUSG00000005886	Ncoa2	-	protein_coding	Intron
1	13564617	13565093	ENSMUSG00000025935	Tram1	-	protein_coding	3'UTR
1	13565491	13565769	ENSMUSG00000025935	Tram1	-	protein_coding	3'UTR
1	13574475	13574674	ENSMUSG00000025935	Tram1	-	protein_coding	Intron
1	13581761	13581960	ENSMUSG00000025935	Tram1	-	protein_coding	Intron
1	13643236	13643435	ENSMUSG00000025937	Lactb2	-	protein_coding	Intron
1	13847138	13847337	ENSMUSG00000102166	Gm36947	-	TEC	Exon
1	14234925	14235124	ENSMUSG00000025932	Eya1	-	protein_coding	Intron
1	14287907	14288106	ENSMUSG00000025932	Eya1	-	protein_coding	Intron
1	14309483	14310029	ENSMUSG00000025932	Eya1	-	protein_coding	5'UTR
1	14886717	14886916	ENSMUSG00000032769	Trpa1	-	protein_coding	Intron
1	14901665	14901874	ENSMUSG00000032769	Trpa1	-	protein_coding	Intron
1	14902962	14903161	ENSMUSG00000032769	Trpa1	-	protein_coding	Intron
1	14904001	14904200	ENSMUSG00000032769	Trpa1	-	protein_coding	Intron
1	14912257	14912456	ENSMUSG00000032769	Trpa1	-	protein_coding	Intron
1	15312960	15313179	ENSMUSG00000092083	Kcnb2	+	protein_coding	Intron
1	15318285	15318484	ENSMUSG00000092083	Kcnb2	+	protein_coding	Intron
1	15348330	15348529	ENSMUSG00000092083	Kcnb2	+	protein_coding	Intron
1	15349308	15349507	ENSMUSG00000092083	Kcnb2	+	protein_coding	Intron
1	15390293	15390492	ENSMUSG00000092083	Kcnb2	+	protein_coding	Intron
1	15396298	15396497	ENSMUSG00000092083	Kcnb2	+	protein_coding	Intron
1	15436237	15436453	ENSMUSG00000092083	Kcnb2	+	protein_coding	Intron
1	15450077	15450276	ENSMUSG00000092083	Kcnb2	+	protein_coding	Intron
1	15815929	15816168	ENSMUSG00000025925	Terf1	+	protein_coding	Intron
1	15819713	15819920	ENSMUSG00000025925	Terf1	+	protein_coding	Intron
1	15836524	15836723	ENSMUSG00000025925	Terf1	+	protein_coding	Intron
1	15843198	15843454	ENSMUSG00000025925	Terf1	+	protein_coding	3'UTR
1	16101658	16101857	ENSMUSG00000043716	Rpl7	-	protein_coding	CDS
1	16103013	16103278	ENSMUSG00000043716	Rpl7	-	protein_coding	Intron
1	16112272	16112471	ENSMUSG00000025921	Rdh10	+	protein_coding	Intron
1	16125808	16126007	ENSMUSG00000025921	Rdh10	+	protein_coding	Intron
1	16128190	16128389	ENSMUSG00000025921	Rdh10	+	protein_coding	Intron
1	16131573	16132044	ENSMUSG00000025921	Rdh10	+	protein_coding	3'UTR
1	16229321	16229520	ENSMUSG00000025920	Stau2	-	protein_coding	3'UTR
1	16285816	16286015	ENSMUSG00000025920	Stau2	-	protein_coding	Intron
1	16344205	16344894	ENSMUSG00000025920	Stau2	-	protein_coding	Intron
1	16345265	16345749	ENSMUSG00000025920	Stau2	-	protein_coding	Intron
1	16355503	16355702	ENSMUSG00000025920	Stau2	-	protein_coding	Intron
1	16369651	16369850	ENSMUSG00000025920	Stau2	-	protein_coding	Intron
1	16392339	16392538	ENSMUSG00000025920	Stau2	-	protein_coding	Intron
1	16401069	16401268	ENSMUSG00000025920	Stau2	-	protein_coding	Intron
1	16411083	16411282	ENSMUSG00000025920	Stau2	-	protein_coding	Intron
1	16442393	16442592	ENSMUSG00000025920	Stau2	-	protein_coding	Intron
1	16519013	16519212	ENSMUSG00000025920	Stau2	-	protein_coding	Intron
1	16566940	16567139	ENSMUSG00000025939	Ube2w	-	protein_coding	Intron
1	16569551	16570303	ENSMUSG00000025939	Ube2w	-	protein_coding	Intron
1	16570821	16571238	ENSMUSG00000025939	Ube2w	-	protein_coding	Intron
1	16574126	16574325	ENSMUSG00000025939	Ube2w	-	protein_coding	Intron
1	16581728	16581959	ENSMUSG00000025939	Ube2w	-	protein_coding	Intron
1	16585090	16585414	ENSMUSG00000025939	Ube2w	-	protein_coding	Intron
1	16597802	16598044	ENSMUSG00000025939	Ube2w	-	protein_coding	Intron
1	16604024	16604223	ENSMUSG00000025939	Ube2w	-	protein_coding	Intron
1	16608474	16608673	ENSMUSG00000025939	Ube2w	-	protein_coding	Intron
1	16645502	16645714	ENSMUSG00000079658	Eloc	-	protein_coding	Intron
1	16656819	16657044	ENSMUSG00000079658	Eloc	-	protein_coding	Intron
1	16667669	16667868	ENSMUSG00000025940	Tmem70	+	processed_transcript	Exon
1	16902744	16902943	ENSMUSG00000101640	Gm28376	+	antisense	Intron
1	16926033	16926232	ENSMUSG00000101640	Gm28376	+	antisense	Intron
1	16986357	16986556	ENSMUSG00000101640	Gm28376	+	antisense	Intron
1	17069442	17069641	ENSMUSG00000042686	Jph1	-	protein_coding	Intron
1	17156992	17157244	ENSMUSG00000025777	Gdap1	+	nonsense_mediated_decay	Exon
1	17732806	17733005	ENSMUSG00000025776	Crispld1	+	protein_coding	Intron
1	17745869	17746068	ENSMUSG00000025776	Crispld1	+	protein_coding	Intron
1	19123670	19123869	ENSMUSG00000042596	Tfap2d	+	protein_coding	Intron
1	19226095	19226294	ENSMUSG00000025927	Tfap2b	+	protein_coding	Intron
1	20092684	20092883	ENSMUSG00000043760	Pkhd1	-	protein_coding	Intron
1	20149575	20149774	ENSMUSG00000043760	Pkhd1	-	protein_coding	Intron
1	20194377	20194621	ENSMUSG00000043760	Pkhd1	-	protein_coding	Intron
1	20288017	20288216	ENSMUSG00000043760	Pkhd1	-	protein_coding	Intron
1	20297481	20297680	ENSMUSG00000043760	Pkhd1	-	protein_coding	Intron
1	20310366	20310565	ENSMUSG00000043760	Pkhd1	-	protein_coding	Intron
1	20344046	20344245	ENSMUSG00000043760	Pkhd1	-	protein_coding	Intron
1	20347145	20347344	ENSMUSG00000043760	Pkhd1	-	protein_coding	CDS
1	20350216	20350415	ENSMUSG00000043760	Pkhd1	-	protein_coding	Intron
1	20360837	20361036	ENSMUSG00000043760	Pkhd1	-	protein_coding	Intron
1	20373661	20373918	ENSMUSG00000043760	Pkhd1	-	protein_coding	Intron
1	20393059	20393280	ENSMUSG00000043760	Pkhd1	-	protein_coding	Intron
1	20394278	20394479	ENSMUSG00000043760	Pkhd1	-	protein_coding	Intron
1	20588627	20588826	ENSMUSG00000043760	Pkhd1	-	protein_coding	Intron
1	20787411	20787610	ENSMUSG00000041872	Il17f	-	protein_coding	Intron
1	20790399	20790598	ENSMUSG00000041872	Il17f	-	protein_coding	5'UTR
1	20817148	20817392	ENSMUSG00000041859	Mcm3	-	protein_coding	CDS
1	20934884	20935083	ENSMUSG00000025931	Paqr8	+	protein_coding	CDS
1	20998045	20998244	ENSMUSG00000041779	Tram2	-	protein_coding	3'UTR
1	21000624	21000979	ENSMUSG00000041779	Tram2	-	protein_coding	3'UTR
1	21006675	21006874	ENSMUSG00000041779	Tram2	-	protein_coding	Intron
1	21026059	21026368	ENSMUSG00000041779	Tram2	-	protein_coding	Intron
1	21026946	21027289	ENSMUSG00000041779	Tram2	-	protein_coding	Intron
1	21030178	21030377	ENSMUSG00000041779	Tram2	-	protein_coding	Intron
1	21036489	21036688	ENSMUSG00000041779	Tram2	-	protein_coding	Intron
1	21050783	21050983	ENSMUSG00000041779	Tram2	-	protein_coding	Intron
1	21060865	21061064	ENSMUSG00000041779	Tram2	-	protein_coding	Intron
1	21225578	21225777	ENSMUSG00000025933	Tmem14a	+	protein_coding	Intron
1	21227266	21227465	ENSMUSG00000025933	Tmem14a	+	protein_coding	Intron
1	21228193	21228392	ENSMUSG00000025933	Tmem14a	+	protein_coding	Intron
1	21228961	21229160	ENSMUSG00000025933	Tmem14a	+	protein_coding	Intron
1	21229792	21230081	ENSMUSG00000025933	Tmem14a	+	protein_coding	3'UTR
1	21349640	21350143	ENSMUSG00000067750	Khdc1a	+	protein_coding	5'UTR
1	21350435	21350634	ENSMUSG00000067750	Khdc1a	+	protein_coding	Intron
1	21350902	21351586	ENSMUSG00000067750	Khdc1a	+	protein_coding	3'UTR
1	21351781	21352155	ENSMUSG00000067750	Khdc1a	+	protein_coding	3'UTR
1	21368278	21368809	ENSMUSG00000041722	Khdc1c	+	protein_coding	5'UTR
1	21369590	21369841	ENSMUSG00000041722	Khdc1c	+	protein_coding	CDS
1	21370475	21370871	ENSMUSG00000041722	Khdc1c	+	protein_coding	3'UTR
1	21383557	21384088	ENSMUSG00000085079	Khdc1b	+	protein_coding	5'UTR
1	21384334	21384547	ENSMUSG00000085079	Khdc1b	+	protein_coding	Intron
1	21384821	21385856	ENSMUSG00000085079	Khdc1b	+	protein_coding	3'UTR
1	21385984	21386403	ENSMUSG00000085079	Khdc1b	+	protein_coding	3'UTR
1	21453551	21453750	ENSMUSG00000028033	Kcnq5	-	protein_coding	Intron
1	21607651	21607850	ENSMUSG00000028033	Kcnq5	-	protein_coding	Intron
1	21625746	21625945	ENSMUSG00000028033	Kcnq5	-	protein_coding	Intron
1	21676132	21676331	ENSMUSG00000028033	Kcnq5	-	protein_coding	Intron
1	21690095	21690294	ENSMUSG00000028033	Kcnq5	-	protein_coding	Intron
1	21718895	21719095	ENSMUSG00000028033	Kcnq5	-	protein_coding	Intron
1	21789043	21789242	ENSMUSG00000028033	Kcnq5	-	protein_coding	Intron
1	21800496	21800695	ENSMUSG00000028033	Kcnq5	-	protein_coding	Intron
1	21806337	21806536	ENSMUSG00000028033	Kcnq5	-	protein_coding	Intron
1	21821476	21821675	ENSMUSG00000028033	Kcnq5	-	protein_coding	Intron
1	21858473	21858672	ENSMUSG00000028033	Kcnq5	-	protein_coding	Intron
1	21877804	21878003	ENSMUSG00000028033	Kcnq5	-	protein_coding	Intron
1	21900223	21900422	ENSMUSG00000028033	Kcnq5	-	protein_coding	Intron
1	21904920	21905119	ENSMUSG00000028033	Kcnq5	-	protein_coding	Intron
1	21915404	21915603	ENSMUSG00000028033	Kcnq5	-	protein_coding	Intron
1	21953029	21953228	ENSMUSG00000028033	Kcnq5	-	protein_coding	Intron
1	21960088	21960287	ENSMUSG00000097109	Gm26580	+	lincRNA	Exon
1	22286567	22286766	ENSMUSG00000041670	Rims1	-	protein_coding	3'UTR
1	22287072	22287481	ENSMUSG00000041670	Rims1	-	protein_coding	3'UTR
1	22287748	22288013	ENSMUSG00000041670	Rims1	-	protein_coding	3'UTR
1	22289879	22290078	ENSMUSG00000041670	Rims1	-	protein_coding	Intron
1	22396813	22397012	ENSMUSG00000041670	Rims1	-	protein_coding	Intron
1	22654870	22655069	ENSMUSG00000041670	Rims1	-	protein_coding	Intron
1	23762954	23763288	ENSMUSG00000026156	B3gat2	+	protein_coding	CDS
1	23772266	23772465	ENSMUSG00000026156	B3gat2	+	protein_coding	Intron
1	23815274	23815536	ENSMUSG00000026156	B3gat2	+	protein_coding	Intron
1	23845175	23845374	ENSMUSG00000026156	B3gat2	+	protein_coding	3'UTR
1	23845776	23846503	ENSMUSG00000026156	B3gat2	+	protein_coding	3'UTR
1	23849123	23849322	ENSMUSG00000026155	Smap1	-	processed_transcript	Intron
1	23849582	23849781	ENSMUSG00000026155	Smap1	-	processed_transcript	Intron
1	23865115	23865318	ENSMUSG00000026155	Smap1	-	processed_transcript	Intron
1	23898620	23898819	ENSMUSG00000026155	Smap1	-	processed_transcript	Intron
1	23996004	23996210	ENSMUSG00000026154	Sdhaf4	-	protein_coding	3'UTR
1	23999144	23999343	ENSMUSG00000026154	Sdhaf4	-	protein_coding	Intron
1	24005496	24005695	ENSMUSG00000102495	Gm26524	+	TEC	Exon
1	24014603	24014843	ENSMUSG00000026153	Fam135a	-	protein_coding	Intron
1	24025677	24025876	ENSMUSG00000026153	Fam135a	-	protein_coding	Intron
1	24029311	24029510	ENSMUSG00000026153	Fam135a	-	protein_coding	CDS
1	24043325	24043524	ENSMUSG00000026153	Fam135a	-	protein_coding	Intron
1	24053131	24053330	ENSMUSG00000026153	Fam135a	-	protein_coding	CDS
1	24071269	24071468	ENSMUSG00000026153	Fam135a	-	protein_coding	Intron
1	24264146	24264602	ENSMUSG00000026141	Col19a1	-	protein_coding	3'UTR
1	24316268	24316467	ENSMUSG00000026141	Col19a1	-	protein_coding	Intron
1	24360571	24360770	ENSMUSG00000026141	Col19a1	-	protein_coding	Intron
1	24408476	24408675	ENSMUSG00000026141	Col19a1	-	protein_coding	Intron
1	24611546	24611898	ENSMUSG00000100131	Gm28439	-	unprocessed_pseudogene	Exon
1	24612378	24612644	ENSMUSG00000067736	Gm10222	-	unprocessed_pseudogene	Exon
1	24684933	24685132	ENSMUSG00000073725	Lmbrd1	+	protein_coding	Intron
1	24685493	24685693	ENSMUSG00000073725	Lmbrd1	+	protein_coding	Intron
1	24720943	24721142	ENSMUSG00000073725	Lmbrd1	+	protein_coding	Intron
1	24741653	24741852	ENSMUSG00000073725	Lmbrd1	+	protein_coding	Intron
1	24743892	24744102	ENSMUSG00000073725	Lmbrd1	+	protein_coding	Intron
1	24757779	24757978	ENSMUSG00000073725	Lmbrd1	+	protein_coding	Intron
1	24762637	24762886	ENSMUSG00000073725	Lmbrd1	+	protein_coding	3'UTR
1	24763229	24763639	ENSMUSG00000073725	Lmbrd1	+	protein_coding	3'UTR
1	25067923	25068222	ENSMUSG00000033569	Adgrb3	-	protein_coding	3'UTR
1	25111553	25111843	ENSMUSG00000033569	Adgrb3	-	protein_coding	CDS
1	25254087	25254286	ENSMUSG00000033569	Adgrb3	-	protein_coding	Intron
1	25298362	25298561	ENSMUSG00000103209	Gm37331	-	TEC	Exon
1	25456855	25457054	ENSMUSG00000033569	Adgrb3	-	protein_coding	Intron
1	25528886	25529085	ENSMUSG00000033569	Adgrb3	-	protein_coding	Intron
1	25532532	25532731	ENSMUSG00000033569	Adgrb3	-	protein_coding	CDS
1	30802963	30803806	ENSMUSG00000048874	Phf3	-	protein_coding	3'UTR
1	30804357	30804865	ENSMUSG00000048874	Phf3	-	protein_coding	CDS
1	30805479	30806351	ENSMUSG00000048874	Phf3	-	protein_coding	CDS
1	30808530	30808769	ENSMUSG00000048874	Phf3	-	protein_coding	Intron
1	30810565	30810818	ENSMUSG00000048874	Phf3	-	protein_coding	CDS
1	30811577	30811888	ENSMUSG00000048874	Phf3	-	protein_coding	Intron
1	30812841	30813064	ENSMUSG00000048874	Phf3	-	protein_coding	Intron
1	30820522	30820761	ENSMUSG00000048874	Phf3	-	protein_coding	Intron
1	30820945	30821305	ENSMUSG00000048874	Phf3	-	protein_coding	Intron
1	30824076	30824513	ENSMUSG00000048874	Phf3	-	protein_coding	CDS
1	30829629	30830289	ENSMUSG00000048874	Phf3	-	protein_coding	CDS
1	30830587	30830828	ENSMUSG00000048874	Phf3	-	protein_coding	CDS
1	30831073	30831292	ENSMUSG00000048874	Phf3	-	protein_coding	CDS
1	30847119	30847318	ENSMUSG00000048874	Phf3	-	protein_coding	Intron
1	30850964	30851163	ENSMUSG00000048874	Phf3	-	protein_coding	Intron
1	30862868	30863228	ENSMUSG00000048874	Phf3	-	protein_coding	CDS
1	30868533	30868732	ENSMUSG00000048874	Phf3	-	protein_coding	Intron
1	30941795	30942011	ENSMUSG00000026064	Ptp4a1	-	protein_coding	3'UTR
1	30944781	30945005	ENSMUSG00000026064	Ptp4a1	-	protein_coding	Intron
1	31008615	31008814	ENSMUSG00000086727	4931428L18Rik	-	protein_coding	Intron
1	31035470	31035669	ENSMUSG00000086727	4931428L18Rik	-	protein_coding	Intron
1	31138818	31139017	ENSMUSG00000100910	Gm29128	+	antisense	Intron
1	31189742	31189941	ENSMUSG00000050217	Lgsn	+	protein_coding	Intron
1	31222325	31222604	ENSMUSG00000086727	4931428L18Rik	-	protein_coding	Intron
1	32250079	32250278	ENSMUSG00000026058	Khdrbs2	+	protein_coding	Intron
1	33066143	33066348	ENSMUSG00000102917	Gm37724	+	lincRNA	Exon
1	33453873	33454164	ENSMUSG00000026134	Prim2	-	protein_coding	3'UTR
1	33467755	33467954	ENSMUSG00000026134	Prim2	-	protein_coding	Intron
1	33491378	33491577	ENSMUSG00000026134	Prim2	-	protein_coding	Intron
1	33496956	33497155	ENSMUSG00000026134	Prim2	-	protein_coding	Intron
1	33556732	33556937	ENSMUSG00000026134	Prim2	-	protein_coding	Intron
1	33593674	33593873	ENSMUSG00000026134	Prim2	-	protein_coding	Intron
1	33723798	33724159	ENSMUSG00000004768	Rab23	+	nonsense_mediated_decay	Exon
1	33740329	33740528	ENSMUSG00000004768	Rab23	+	nonsense_mediated_decay	Exon
1	33740710	33741469	ENSMUSG00000004768	Rab23	+	nonsense_mediated_decay	Exon
1	33761760	33762015	ENSMUSG00000042197	Zfp451	-	protein_coding	3'UTR
1	33770661	33770860	ENSMUSG00000042197	Zfp451	-	protein_coding	Intron
1	33776411	33776658	ENSMUSG00000042197	Zfp451	-	protein_coding	CDS
1	33776778	33777023	ENSMUSG00000042197	Zfp451	-	protein_coding	CDS
1	33778919	33779134	ENSMUSG00000042197	Zfp451	-	protein_coding	Intron
1	33779785	33779984	ENSMUSG00000042197	Zfp451	-	protein_coding	Intron
1	33781983	33782182	ENSMUSG00000042197	Zfp451	-	protein_coding	CDS
1	33782848	33783053	ENSMUSG00000042197	Zfp451	-	protein_coding	Intron
1	33795682	33796002	ENSMUSG00000042197	Zfp451	-	protein_coding	Intron
1	33796231	33796558	ENSMUSG00000042197	Zfp451	-	protein_coding	Intron
1	33801184	33801532	ENSMUSG00000042197	Zfp451	-	protein_coding	Intron
1	33802185	33802384	ENSMUSG00000042197	Zfp451	-	protein_coding	Intron
1	33803072	33803271	ENSMUSG00000042197	Zfp451	-	protein_coding	Intron
1	33805174	33805373	ENSMUSG00000042197	Zfp451	-	protein_coding	Intron
1	33873641	33873840	ENSMUSG00000042182	Bend6	-	protein_coding	Intron
1	33968891	33969090	ENSMUSG00000026131	Dst	+	protein_coding	Intron
1	34001292	34001534	ENSMUSG00000026131	Dst	+	protein_coding	Intron
1	34031274	34031473	ENSMUSG00000026131	Dst	+	protein_coding	Intron
1	34116179	34116378	ENSMUSG00000026131	Dst	+	protein_coding	Intron
1	34156864	34157063	ENSMUSG00000026131	Dst	+	protein_coding	Intron
1	34160632	34160857	ENSMUSG00000026131	Dst	+	protein_coding	Intron
1	34167341	34167540	ENSMUSG00000096992	Gm26788	-	antisense	Intron
1	34167845	34168044	ENSMUSG00000026131	Dst	+	protein_coding	CDS
1	34169812	34170011	ENSMUSG00000026131	Dst	+	protein_coding	CDS
1	34177617	34177816	ENSMUSG00000096992	Gm26788	-	antisense	Intron
1	34181611	34181810	ENSMUSG00000026131	Dst	+	protein_coding	Intron
1	34182254	34182568	ENSMUSG00000026131	Dst	+	protein_coding	Intron
1	34183133	34183412	ENSMUSG00000026131	Dst	+	protein_coding	Intron
1	34187473	34187730	ENSMUSG00000026131	Dst	+	protein_coding	Intron
1	34189736	34189935	ENSMUSG00000026131	Dst	+	protein_coding	CDS
1	34191872	34192079	ENSMUSG00000026131	Dst	+	protein_coding	CDS
1	34192885	34193180	ENSMUSG00000026131	Dst	+	protein_coding	CDS
1	34198574	34198773	ENSMUSG00000026131	Dst	+	protein_coding	CDS
1	34202902	34203101	ENSMUSG00000026131	Dst	+	protein_coding	Intron
1	34211234	34211433	ENSMUSG00000026131	Dst	+	protein_coding	CDS
1	34228120	34228402	ENSMUSG00000026131	Dst	+	protein_coding	CDS
1	34237509	34237708	ENSMUSG00000026131	Dst	+	protein_coding	Intron
1	34256246	34256445	ENSMUSG00000026131	Dst	+	protein_coding	CDS
1	34263376	34263575	ENSMUSG00000026131	Dst	+	protein_coding	CDS
1	34294438	34294733	ENSMUSG00000026131	Dst	+	protein_coding	Intron
1	34295155	34295453	ENSMUSG00000026131	Dst	+	protein_coding	CDS
1	34436715	34436968	ENSMUSG00000042111	Ccdc115	-	protein_coding	3'UTR
1	34437273	34437480	ENSMUSG00000042111	Ccdc115	-	protein_coding	3'UTR
1	34439542	34439741	ENSMUSG00000042111	Ccdc115	-	protein_coding	5'UTR
1	34439920	34440119	ENSMUSG00000026127	Imp4	+	protein_coding	Intron
1	34468494	34468693	ENSMUSG00000026126	Ptpn18	+	protein_coding	Intron
1	34473639	34473857	ENSMUSG00000026126	Ptpn18	+	protein_coding	3'UTR
1	34635695	34636058	ENSMUSG00000104098	AA619741	-	processed_pseudogene	Exon
1	34775729	34775928	ENSMUSG00000037509	Arhgef4	+	protein_coding	Intron
1	34812025	34812224	ENSMUSG00000037509	Arhgef4	+	protein_coding	3'UTR
1	34814091	34814516	ENSMUSG00000037503	Fam168b	-	protein_coding	3'UTR
1	34814624	34814823	ENSMUSG00000037503	Fam168b	-	protein_coding	3'UTR
1	34815462	34815696	ENSMUSG00000037503	Fam168b	-	protein_coding	3'UTR
1	34816264	34816463	ENSMUSG00000037503	Fam168b	-	protein_coding	3'UTR
1	34820902	34821101	ENSMUSG00000037503	Fam168b	-	protein_coding	Intron
1	34869322	34869521	ENSMUSG00000026123	Plekhb2	+	protein_coding	Intron
1	34877207	34877406	ENSMUSG00000026123	Plekhb2	+	protein_coding	3'UTR
1	34878353	34879323	ENSMUSG00000026123	Plekhb2	+	protein_coding	3'UTR
1	35625741	35625940	ENSMUSG00000104417	Gm37068	-	lincRNA	Exon
1	36087955	36088154	ENSMUSG00000045216	Hs6st1	+	protein_coding	Intron
1	36098238	36098721	ENSMUSG00000045216	Hs6st1	+	protein_coding	Intron
1	36103631	36103843	ENSMUSG00000045216	Hs6st1	+	protein_coding	CDS
1	36104394	36104668	ENSMUSG00000045216	Hs6st1	+	protein_coding	3'UTR
1	36104897	36105102	ENSMUSG00000045216	Hs6st1	+	protein_coding	3'UTR
1	36106221	36106452	ENSMUSG00000045216	Hs6st1	+	protein_coding	3'UTR
1	36140663	36140862	ENSMUSG00000037470	Uggt1	-	protein_coding	3'UTR
1	36142256	36142455	ENSMUSG00000037470	Uggt1	-	protein_coding	3'UTR
1	36143205	36143555	ENSMUSG00000037470	Uggt1	-	protein_coding	3'UTR
1	36143924	36144245	ENSMUSG00000037470	Uggt1	-	protein_coding	3'UTR
1	36154963	36155162	ENSMUSG00000037470	Uggt1	-	protein_coding	Intron
1	36173303	36173547	ENSMUSG00000037470	Uggt1	-	protein_coding	Intron
1	36173901	36174108	ENSMUSG00000037470	Uggt1	-	protein_coding	Intron
1	36174697	36174909	ENSMUSG00000037470	Uggt1	-	protein_coding	Intron
1	36182296	36182495	ENSMUSG00000037470	Uggt1	-	protein_coding	Intron
1	36192249	36192448	ENSMUSG00000037470	Uggt1	-	protein_coding	Intron
1	36207763	36207962	ENSMUSG00000037470	Uggt1	-	protein_coding	Intron
1	36222842	36223041	ENSMUSG00000037470	Uggt1	-	protein_coding	Intron
1	36269157	36269356	ENSMUSG00000047180	Neurl3	-	protein_coding	CDS
1	36346703	36346902	ENSMUSG00000010453	Kansl3	-	nonsense_mediated_decay	Intron
1	36362605	36362804	ENSMUSG00000010453	Kansl3	-	nonsense_mediated_decay	Intron
1	36367732	36367931	ENSMUSG00000010453	Kansl3	-	nonsense_mediated_decay	Exon
1	36381586	36381785	ENSMUSG00000037432	Fer1l5	+	protein_coding	Intron
1	36420436	36420635	ENSMUSG00000037432	Fer1l5	+	protein_coding	Intron
1	36423326	36424258	ENSMUSG00000001143	Lman2l	-	protein_coding	3'UTR
1	36436378	36436577	ENSMUSG00000001143	Lman2l	-	protein_coding	Intron
1	36471728	36471952	ENSMUSG00000037408	Cnnm4	+	protein_coding	CDS
1	36472547	36472746	ENSMUSG00000037408	Cnnm4	+	protein_coding	CDS
1	36476427	36476626	ENSMUSG00000037408	Cnnm4	+	protein_coding	Intron
1	36508564	36508763	ENSMUSG00000037408	Cnnm4	+	protein_coding	3'UTR
1	36512842	36513154	ENSMUSG00000001138	Cnnm3	+	protein_coding	CDS
1	36521856	36522055	ENSMUSG00000001138	Cnnm3	+	protein_coding	Intron
1	36549732	36550090	ENSMUSG00000026121	Sema4c	-	protein_coding	CDS
1	36578342	36578541	ENSMUSG00000046337	Fam178b	-	protein_coding	Intron
1	36587382	36587581	ENSMUSG00000046337	Fam178b	-	protein_coding	Intron
1	36670044	36670243	ENSMUSG00000046337	Fam178b	-	protein_coding	Intron
1	36672094	36672293	ENSMUSG00000046337	Fam178b	-	protein_coding	Intron
1	36700177	36700377	ENSMUSG00000037351	Actr1b	-	protein_coding	Intron
1	36701938	36702137	ENSMUSG00000037351	Actr1b	-	protein_coding	Intron
1	36704238	36704549	ENSMUSG00000037351	Actr1b	-	protein_coding	Intron
1	36739398	36739597	ENSMUSG00000104237	Gm33533	-	lincRNA	Exon
1	36750208	36750599	ENSMUSG00000102416	4933424G06Rik	+	protein_coding	Intron
1	36751261	36751548	ENSMUSG00000102416	4933424G06Rik	+	protein_coding	Intron
1	36781128	36781333	ENSMUSG00000026117	Zap70	+	protein_coding	CDS
1	36792169	36792414	ENSMUSG00000026116	Tmem131	-	protein_coding	3'UTR
1	36792677	36792905	ENSMUSG00000026116	Tmem131	-	protein_coding	3'UTR
1	36798754	36798988	ENSMUSG00000026116	Tmem131	-	protein_coding	Intron
1	36818509	36818708	ENSMUSG00000026116	Tmem131	-	protein_coding	Intron
1	36824573	36824772	ENSMUSG00000026116	Tmem131	-	protein_coding	Intron
1	36876178	36876377	ENSMUSG00000026116	Tmem131	-	protein_coding	Intron
1	36897904	36898103	ENSMUSG00000026116	Tmem131	-	protein_coding	Intron
1	36902392	36902591	ENSMUSG00000026116	Tmem131	-	protein_coding	Intron
1	36921223	36921422	ENSMUSG00000026116	Tmem131	-	protein_coding	Intron
1	37315187	37315386	ENSMUSG00000026113	Inpp4a	+	protein_coding	Intron
1	37366147	37366346	ENSMUSG00000026113	Inpp4a	+	protein_coding	CDS
1	37369473	37369674	ENSMUSG00000026113	Inpp4a	+	protein_coding	Intron
1	37377687	37377998	ENSMUSG00000026113	Inpp4a	+	protein_coding	Intron
1	37382832	37383034	ENSMUSG00000026113	Inpp4a	+	protein_coding	Intron
1	37408244	37408634	ENSMUSG00000026113	Inpp4a	+	protein_coding	3'UTR
1	37417221	37417585	ENSMUSG00000026112	Coa5	-	protein_coding	3'UTR
1	37418617	37419173	ENSMUSG00000026112	Coa5	-	protein_coding	3'UTR
1	37419952	37420151	ENSMUSG00000026112	Coa5	-	protein_coding	3'UTR
1	37431325	37431768	ENSMUSG00000026111	Unc50	+	protein_coding	CDS
1	37432570	37432856	ENSMUSG00000026111	Unc50	+	protein_coding	Intron
1	37441590	37442010	ENSMUSG00000026110	Mgat4a	-	protein_coding	3'UTR
1	37442140	37442354	ENSMUSG00000026110	Mgat4a	-	protein_coding	3'UTR
1	37442489	37442688	ENSMUSG00000026110	Mgat4a	-	protein_coding	3'UTR
1	37443402	37443894	ENSMUSG00000026110	Mgat4a	-	protein_coding	3'UTR
1	37448917	37449137	ENSMUSG00000026110	Mgat4a	-	protein_coding	Intron
1	37456404	37456640	ENSMUSG00000026110	Mgat4a	-	protein_coding	Intron
1	37466720	37466919	ENSMUSG00000026110	Mgat4a	-	protein_coding	Intron
1	37490180	37490390	ENSMUSG00000026110	Mgat4a	-	protein_coding	CDS
1	37618398	37618597	ENSMUSG00000026090	2010300C02Rik	-	protein_coding	Intron
1	37694234	37694433	ENSMUSG00000026090	2010300C02Rik	-	protein_coding	Intron
1	37801642	37801841	ENSMUSG00000060771	Tsga10	-	protein_coding	CDS
1	37807042	37807241	ENSMUSG00000060771	Tsga10	-	protein_coding	Intron
1	37847269	37847468	ENSMUSG00000060771	Tsga10	-	protein_coding	Intron
1	37863980	37864179	ENSMUSG00000060771	Tsga10	-	protein_coding	Intron
1	37865333	37865532	ENSMUSG00000097268	Gm26805	+	antisense	Exon
1	37872533	37872839	ENSMUSG00000037216	Lipt1	+	protein_coding	Intron
1	37874930	37875318	ENSMUSG00000037216	Lipt1	+	protein_coding	CDS
1	37875468	37876312	ENSMUSG00000026088	Mitd1	-	protein_coding	Intron
1	37934956	37935155	ENSMUSG00000087374	Gm15457	+	antisense	Intron
1	37987419	37987729	ENSMUSG00000058407	Txndc9	-	protein_coding	3'UTR
1	37990144	37990370	ENSMUSG00000058407	Txndc9	-	protein_coding	CDS
1	37993796	37993995	ENSMUSG00000058407	Txndc9	-	protein_coding	Intron
1	37995594	37995806	ENSMUSG00000058407	Txndc9	-	protein_coding	CDS
1	38037628	38037827	ENSMUSG00000026083	Eif5b	+	protein_coding	Intron
1	38040548	38040748	ENSMUSG00000026083	Eif5b	+	protein_coding	Intron
1	38041785	38041984	ENSMUSG00000026083	Eif5b	+	protein_coding	Intron
1	38045413	38045682	ENSMUSG00000026083	Eif5b	+	protein_coding	Intron
1	38051236	38051443	ENSMUSG00000026083	Eif5b	+	protein_coding	Intron
1	38051682	38052097	ENSMUSG00000026083	Eif5b	+	protein_coding	3'UTR
1	38052922	38053171	ENSMUSG00000026083	Eif5b	+	protein_coding	3'UTR
1	38053298	38053497	ENSMUSG00000026083	Eif5b	+	protein_coding	3'UTR
1	38056608	38056847	ENSMUSG00000026082	Rev1	-	protein_coding	CDS
1	38057477	38057715	ENSMUSG00000026082	Rev1	-	protein_coding	Intron
1	38073621	38073820	ENSMUSG00000026082	Rev1	-	protein_coding	Intron
1	38080589	38080788	ENSMUSG00000026082	Rev1	-	protein_coding	Intron
1	38096804	38097003	ENSMUSG00000026082	Rev1	-	protein_coding	Intron
1	38107457	38107656	ENSMUSG00000026082	Rev1	-	protein_coding	Intron
1	38177306	38177618	ENSMUSG00000037138	Aff3	-	protein_coding	3'UTR
1	38178546	38178745	ENSMUSG00000037138	Aff3	-	protein_coding	3'UTR
1	38210176	38210375	ENSMUSG00000037138	Aff3	-	protein_coding	CDS
1	38215177	38215376	ENSMUSG00000037138	Aff3	-	protein_coding	Intron
1	38218194	38218402	ENSMUSG00000037138	Aff3	-	protein_coding	CDS
1	38247329	38247528	ENSMUSG00000037138	Aff3	-	protein_coding	Intron
1	38251836	38252035	ENSMUSG00000037138	Aff3	-	protein_coding	Intron
1	38277785	38277984	ENSMUSG00000037138	Aff3	-	protein_coding	Intron
1	38486109	38486314	ENSMUSG00000037138	Aff3	-	protein_coding	Intron
1	38492665	38492864	ENSMUSG00000037138	Aff3	-	protein_coding	Intron
1	38493052	38493252	ENSMUSG00000037138	Aff3	-	protein_coding	Intron
1	38501591	38501790	ENSMUSG00000037138	Aff3	-	protein_coding	Intron
1	38503553	38503752	ENSMUSG00000037138	Aff3	-	protein_coding	Intron
1	38510186	38510385	ENSMUSG00000037138	Aff3	-	protein_coding	Intron
1	38538488	38538687	ENSMUSG00000037138	Aff3	-	protein_coding	Intron
1	38583919	38584118	ENSMUSG00000037138	Aff3	-	protein_coding	Intron
1	38592120	38592319	ENSMUSG00000037138	Aff3	-	protein_coding	Intron
1	38618822	38619021	ENSMUSG00000037138	Aff3	-	protein_coding	Intron
1	38646721	38646920	ENSMUSG00000037138	Aff3	-	protein_coding	Intron
1	38797408	38797607	ENSMUSG00000048814	Lonrf2	-	protein_coding	3'UTR
1	38797730	38798118	ENSMUSG00000048814	Lonrf2	-	protein_coding	3'UTR
1	38868362	38868561	ENSMUSG00000026080	Chst10	-	protein_coding	Intron
1	38994959	38995181	ENSMUSG00000026078	Pdcl3	+	protein_coding	Intron
1	38995298	38995573	ENSMUSG00000026078	Pdcl3	+	protein_coding	Intron
1	38995779	38996073	ENSMUSG00000026078	Pdcl3	+	protein_coding	CDS
1	38996264	38996709	ENSMUSG00000026078	Pdcl3	+	protein_coding	3'UTR
1	39201606	39201805	ENSMUSG00000026077	Npas2	+	protein_coding	Intron
1	39239674	39239873	ENSMUSG00000026077	Npas2	+	protein_coding	Intron
1	39246121	39246320	ENSMUSG00000026077	Npas2	+	protein_coding	Intron
1	39348464	39348663	ENSMUSG00000026077	Npas2	+	protein_coding	Intron
1	39372419	39372618	ENSMUSG00000003134	Tbc1d8	-	protein_coding	CDS
1	39376791	39376990	ENSMUSG00000003134	Tbc1d8	-	protein_coding	CDS
1	39391961	39392186	ENSMUSG00000003134	Tbc1d8	-	protein_coding	CDS
1	39402629	39402828	ENSMUSG00000003134	Tbc1d8	-	protein_coding	CDS
1	39422564	39422763	ENSMUSG00000003134	Tbc1d8	-	protein_coding	Intron
1	39423229	39423428	ENSMUSG00000003134	Tbc1d8	-	protein_coding	Intron
1	39425891	39426117	ENSMUSG00000003134	Tbc1d8	-	protein_coding	Intron
1	39436281	39436480	ENSMUSG00000003134	Tbc1d8	-	protein_coding	Intron
1	39439811	39440010	ENSMUSG00000003134	Tbc1d8	-	protein_coding	Intron
1	39536108	39536355	ENSMUSG00000003135	Cnot11	+	protein_coding	CDS
1	39542477	39542793	ENSMUSG00000003135	Cnot11	+	protein_coding	Intron
1	39548650	39548849	ENSMUSG00000077704	Snord89	-	snoRNA	Exon
1	39558200	39558399	ENSMUSG00000048234	Rnf149	-	protein_coding	Intron
1	39650799	39650998	ENSMUSG00000050967	Creg2	-	protein_coding	CDS
1	39915309	39915508	ENSMUSG00000026074	Map4k4	+	protein_coding	Intron
1	39925424	39925623	ENSMUSG00000026074	Map4k4	+	protein_coding	Intron
1	39949972	39950171	ENSMUSG00000026074	Map4k4	+	protein_coding	Intron
1	39967565	39967764	ENSMUSG00000026074	Map4k4	+	protein_coding	Intron
1	39982543	39982742	ENSMUSG00000026074	Map4k4	+	protein_coding	Intron
1	40006706	40006925	ENSMUSG00000026074	Map4k4	+	protein_coding	CDS
1	40013334	40013537	ENSMUSG00000026074	Map4k4	+	protein_coding	Intron
1	40019659	40019859	ENSMUSG00000026074	Map4k4	+	protein_coding	Intron
1	40021141	40021340	ENSMUSG00000026074	Map4k4	+	protein_coding	Intron
1	40078819	40079018	ENSMUSG00000097899	Gm16894	-	antisense	Intron
1	40086241	40086440	ENSMUSG00000026073	Il1r2	+	protein_coding	Intron
1	40115032	40115378	ENSMUSG00000026073	Il1r2	+	protein_coding	Intron
1	40239215	40239420	ENSMUSG00000103560	Gm38070	+	TEC	Exon
1	40242000	40242199	ENSMUSG00000103560	Gm38070	+	TEC	Exon
1	40287373	40287572	ENSMUSG00000026072	Il1r1	+	protein_coding	Intron
1	40309998	40310511	ENSMUSG00000026072	Il1r1	+	protein_coding	Intron
1	40315533	40315735	ENSMUSG00000026072	Il1r1	+	protein_coding	3'UTR
1	40444514	40444713	ENSMUSG00000026069	Il1rl1	+	protein_coding	Intron
1	40476630	40476829	ENSMUSG00000026070	Il18r1	+	protein_coding	Intron
1	40580407	40580714	ENSMUSG00000026065	Slc9a4	+	protein_coding	CDS
1	40583886	40584085	ENSMUSG00000026065	Slc9a4	+	protein_coding	CDS
1	40601011	40601210	ENSMUSG00000026065	Slc9a4	+	protein_coding	Intron
1	40602854	40603053	ENSMUSG00000026065	Slc9a4	+	protein_coding	CDS
1	40685300	40685499	ENSMUSG00000026062	Slc9a2	+	protein_coding	Intron
1	40688246	40688446	ENSMUSG00000026062	Slc9a2	+	protein_coding	Intron
1	40726381	40726580	ENSMUSG00000026062	Slc9a2	+	protein_coding	Intron
1	40771913	40772322	ENSMUSG00000103270	Gm37915	+	antisense	Exon
1	40772710	40772982	ENSMUSG00000103270	Gm37915	+	antisense	Exon
1	40781217	40781528	ENSMUSG00000103270	Gm37915	+	antisense	Intron
1	40784278	40784477	ENSMUSG00000103270	Gm37915	+	antisense	Intron
1	40787369	40787568	ENSMUSG00000041945	Mfsd9	-	nonsense_mediated_decay	Intron
1	40820373	40820606	ENSMUSG00000079588	Tmem182	+	protein_coding	Intron
1	40853686	40853885	ENSMUSG00000079588	Tmem182	+	protein_coding	Intron
1	40854805	40855037	ENSMUSG00000079588	Tmem182	+	protein_coding	CDS
1	41832618	41832844	ENSMUSG00000100832	Gm29260	+	lincRNA	Intron
1	42302864	42303063	ENSMUSG00000101299	Gm28175	+	lincRNA	Intron
1	42877623	42877829	ENSMUSG00000060679	Mrps9	+	protein_coding	Intron
1	42896146	42896345	ENSMUSG00000060679	Mrps9	+	protein_coding	Intron
1	42903865	42904064	ENSMUSG00000060679	Mrps9	+	protein_coding	Intron
1	42904539	42904738	ENSMUSG00000060679	Mrps9	+	protein_coding	Intron
1	43047937	43048168	ENSMUSG00000070939	Tgfbrap1	-	protein_coding	3'UTR
1	43048277	43048476	ENSMUSG00000070939	Tgfbrap1	-	protein_coding	3'UTR
1	43051546	43051919	ENSMUSG00000070939	Tgfbrap1	-	protein_coding	CDS
1	43059758	43059957	ENSMUSG00000070939	Tgfbrap1	-	protein_coding	Intron
1	43092695	43092894	ENSMUSG00000041878	8430432A02Rik	+	antisense	Exon
1	43104201	43104400	ENSMUSG00000010290	AI597479	+	protein_coding	Intron
1	43113224	43113982	ENSMUSG00000010290	AI597479	+	protein_coding	3'UTR
1	43114105	43114360	ENSMUSG00000010290	AI597479	+	protein_coding	3'UTR
1	43114517	43114716	ENSMUSG00000010290	AI597479	+	protein_coding	3'UTR
1	43114863	43115178	ENSMUSG00000010290	AI597479	+	protein_coding	3'UTR
1	43115532	43115940	ENSMUSG00000010290	AI597479	+	protein_coding	3'UTR
1	43130451	43130650	ENSMUSG00000008136	Fhl2	-	protein_coding	Intron
1	43131350	43131549	ENSMUSG00000008136	Fhl2	-	protein_coding	Intron
1	43146971	43147176	ENSMUSG00000008136	Fhl2	-	protein_coding	Intron
1	43451772	43451971	ENSMUSG00000066877	Nck2	+	protein_coding	Intron
1	43456259	43456458	ENSMUSG00000066877	Nck2	+	protein_coding	Intron
1	43554401	43554736	ENSMUSG00000066877	Nck2	+	protein_coding	CDS
1	43558864	43559292	ENSMUSG00000066877	Nck2	+	protein_coding	Intron
1	43559592	43559791	ENSMUSG00000066877	Nck2	+	protein_coding	Intron
1	43561964	43562300	ENSMUSG00000066877	Nck2	+	protein_coding	Intron
1	43569776	43569975	ENSMUSG00000066877	Nck2	+	protein_coding	3'UTR
1	43749884	43750170	ENSMUSG00000057363	Uxs1	-	protein_coding	3'UTR
1	43760345	43760562	ENSMUSG00000057363	Uxs1	-	protein_coding	Intron
1	43762653	43762852	ENSMUSG00000057363	Uxs1	-	protein_coding	Intron
1	43770302	43770501	ENSMUSG00000057363	Uxs1	-	protein_coding	Intron
1	43771567	43771783	ENSMUSG00000057363	Uxs1	-	protein_coding	Intron
1	43779893	43780092	ENSMUSG00000057363	Uxs1	-	protein_coding	Intron
1	43786525	43786724	ENSMUSG00000090243	Gm16103	+	processed_pseudogene	Exon
1	43790301	43790538	ENSMUSG00000057363	Uxs1	-	protein_coding	Intron
1	43791344	43791543	ENSMUSG00000057363	Uxs1	-	protein_coding	Intron
1	43951160	43951359	ENSMUSG00000041763	Tpp2	+	protein_coding	Intron
1	43954657	43954939	ENSMUSG00000041763	Tpp2	+	protein_coding	Intron
1	43958920	43959119	ENSMUSG00000041763	Tpp2	+	protein_coding	Intron
1	43964467	43964666	ENSMUSG00000041763	Tpp2	+	protein_coding	Intron
1	43973518	43973717	ENSMUSG00000041763	Tpp2	+	protein_coding	Intron
1	43977278	43977539	ENSMUSG00000041763	Tpp2	+	protein_coding	Intron
1	43983090	43983289	ENSMUSG00000041763	Tpp2	+	protein_coding	CDS
1	44086689	44086986	ENSMUSG00000026049	Tex30	-	protein_coding	3'UTR
1	44091329	44091528	ENSMUSG00000026049	Tex30	-	protein_coding	CDS
1	44106853	44107053	ENSMUSG00000026047	Kdelc1	-	protein_coding	3'UTR
1	44110723	44110922	ENSMUSG00000026047	Kdelc1	-	protein_coding	CDS
1	44112572	44112771	ENSMUSG00000026047	Kdelc1	-	protein_coding	CDS
1	44116846	44117075	ENSMUSG00000026047	Kdelc1	-	protein_coding	Intron
1	44120216	44120415	ENSMUSG00000041684	Bivm	+	protein_coding	Intron
1	44141853	44142052	ENSMUSG00000041684	Bivm	+	protein_coding	Intron
1	44143197	44143676	ENSMUSG00000041684	Bivm	+	protein_coding	3'UTR
1	44151231	44151430	ENSMUSG00000026048	Ercc5	+	protein_coding	Intron
1	44160989	44161188	ENSMUSG00000026048	Ercc5	+	protein_coding	Intron
1	44164413	44164612	ENSMUSG00000026048	Ercc5	+	protein_coding	Intron
1	44693547	44693746	ENSMUSG00000056870	Gulp1	+	protein_coding	Intron
1	44757389	44757882	ENSMUSG00000103071	Gm38110	+	TEC	Exon
1	44758140	44758339	ENSMUSG00000103071	Gm38110	+	TEC	Exon
1	44796543	44796742	ENSMUSG00000056870	Gulp1	+	protein_coding	3'UTR
1	45345980	45346179	ENSMUSG00000026043	Col3a1	+	protein_coding	CDS
1	45347292	45347491	ENSMUSG00000026043	Col3a1	+	protein_coding	Intron
1	45483343	45483542	ENSMUSG00000026042	Col5a2	-	protein_coding	Intron
1	45486346	45486545	ENSMUSG00000104476	Gm38211	-	TEC	Exon
1	45795560	45795786	ENSMUSG00000025995	Wdr75	+	protein_coding	Intron
1	45803889	45804088	ENSMUSG00000025995	Wdr75	+	protein_coding	CDS
1	45812089	45812386	ENSMUSG00000025995	Wdr75	+	protein_coding	Intron
1	45816521	45816720	ENSMUSG00000025995	Wdr75	+	protein_coding	CDS
1	45822523	45822739	ENSMUSG00000025995	Wdr75	+	protein_coding	Intron
1	45908576	45908775	ENSMUSG00000025993	Slc40a1	-	protein_coding	3'UTR
1	46132662	46132861	ENSMUSG00000041144	Dnah7b	+	protein_coding	Intron
1	46150039	46150238	ENSMUSG00000041144	Dnah7b	+	protein_coding	Intron
1	46214377	46214642	ENSMUSG00000041144	Dnah7b	+	protein_coding	Intron
1	46219369	46219734	ENSMUSG00000041144	Dnah7b	+	protein_coding	Intron
1	46243375	46243574	ENSMUSG00000041144	Dnah7b	+	protein_coding	Intron
1	46300470	46300669	ENSMUSG00000041144	Dnah7b	+	protein_coding	Intron
1	46307325	46307524	ENSMUSG00000041144	Dnah7b	+	protein_coding	Intron
1	46324794	46324993	ENSMUSG00000041144	Dnah7b	+	protein_coding	Intron
1	46342513	46342712	ENSMUSG00000041144	Dnah7b	+	protein_coding	Intron
1	46619260	46619459	ENSMUSG00000101337	Dnah7c	+	protein_coding	Intron
1	46639149	46639518	ENSMUSG00000101337	Dnah7c	+	protein_coding	Intron
1	46640325	46640614	ENSMUSG00000101337	Dnah7c	+	protein_coding	Intron
1	46647121	46647320	ENSMUSG00000101337	Dnah7c	+	protein_coding	Intron
1	46649216	46649630	ENSMUSG00000101337	Dnah7c	+	protein_coding	CDS
1	46660151	46660463	ENSMUSG00000101337	Dnah7c	+	protein_coding	Intron
1	46660580	46661157	ENSMUSG00000101337	Dnah7c	+	protein_coding	Intron
1	46661478	46662060	ENSMUSG00000101337	Dnah7c	+	protein_coding	Intron
1	46666206	46666422	ENSMUSG00000101337	Dnah7c	+	protein_coding	CDS
1	46670869	46671097	ENSMUSG00000101337	Dnah7c	+	protein_coding	Intron
1	46687176	46687375	ENSMUSG00000101337	Dnah7c	+	protein_coding	Intron
1	46697015	46697214	ENSMUSG00000101337	Dnah7c	+	protein_coding	Intron
1	46807591	46808257	ENSMUSG00000025986	Slc39a10	-	protein_coding	3'UTR
1	46808666	46808964	ENSMUSG00000025986	Slc39a10	-	protein_coding	3'UTR
1	46809272	46810057	ENSMUSG00000025986	Slc39a10	-	protein_coding	3'UTR
1	46811792	46812154	ENSMUSG00000025986	Slc39a10	-	protein_coding	Intron
1	46816413	46816612	ENSMUSG00000025986	Slc39a10	-	protein_coding	Intron
1	46817869	46818108	ENSMUSG00000025986	Slc39a10	-	protein_coding	Intron
1	46827220	46827491	ENSMUSG00000025986	Slc39a10	-	protein_coding	CDS
1	46832358	46832680	ENSMUSG00000025986	Slc39a10	-	protein_coding	Intron
1	46835597	46836151	ENSMUSG00000025986	Slc39a10	-	protein_coding	CDS
1	46853276	46853618	ENSMUSG00000025986	Slc39a10	-	protein_coding	Intron
1	47155673	47155872	ENSMUSG00000101447	Gm28826	+	lincRNA	Intron
1	47188813	47189012	ENSMUSG00000101447	Gm28826	+	lincRNA	Exon
1	49274178	49274377	ENSMUSG00000051616	C230029F24Rik	+	lincRNA	Intron
1	49296675	49297024	ENSMUSG00000051616	C230029F24Rik	+	lincRNA	Intron
1	49297216	49297415	ENSMUSG00000051616	C230029F24Rik	+	lincRNA	Intron
1	50955351	50955550	ENSMUSG00000026109	Tmeff2	+	protein_coding	Intron
1	50972493	50972692	ENSMUSG00000026109	Tmeff2	+	protein_coding	Intron
1	51468474	51468673	ENSMUSG00000026107	Nabp1	-	nonsense_mediated_decay	Exon
1	51471207	51471406	ENSMUSG00000026107	Nabp1	-	nonsense_mediated_decay	Exon
1	51472159	51472358	ENSMUSG00000026107	Nabp1	-	nonsense_mediated_decay	Intron
1	51509343	51509700	ENSMUSG00000099413	Gm17767	-	lincRNA	Exon
1	51517563	51517762	ENSMUSG00000099413	Gm17767	-	lincRNA	Intron
1	51588701	51588900	ENSMUSG00000099413	Gm17767	-	lincRNA	Intron
1	51589165	51589387	ENSMUSG00000099413	Gm17767	-	lincRNA	Intron
1	51755471	51755670	ENSMUSG00000018417	Myo1b	-	protein_coding	Intron
1	51756961	51757162	ENSMUSG00000018417	Myo1b	-	protein_coding	Intron
1	51762402	51762601	ENSMUSG00000018417	Myo1b	-	protein_coding	CDS
1	51769698	51770057	ENSMUSG00000018417	Myo1b	-	protein_coding	Intron
1	51792025	51792224	ENSMUSG00000018417	Myo1b	-	protein_coding	Intron
1	51805410	51805609	ENSMUSG00000018417	Myo1b	-	protein_coding	Intron
1	51808360	51808559	ENSMUSG00000018417	Myo1b	-	protein_coding	Intron
1	51826393	51826592	ENSMUSG00000018417	Myo1b	-	protein_coding	Intron
1	51832923	51833122	ENSMUSG00000018417	Myo1b	-	protein_coding	Intron
1	51834290	51834525	ENSMUSG00000018417	Myo1b	-	protein_coding	Intron
1	51835288	51835487	ENSMUSG00000018417	Myo1b	-	protein_coding	Intron
1	51843284	51843483	ENSMUSG00000018417	Myo1b	-	protein_coding	Intron
1	51855186	51855385	ENSMUSG00000018417	Myo1b	-	protein_coding	Intron
1	51857432	51857631	ENSMUSG00000018417	Myo1b	-	protein_coding	Intron
1	51858449	51858692	ENSMUSG00000018417	Myo1b	-	protein_coding	Intron
1	51859649	51859885	ENSMUSG00000018417	Myo1b	-	protein_coding	Intron
1	51860042	51861015	ENSMUSG00000018417	Myo1b	-	protein_coding	Intron
1	51863126	51863325	ENSMUSG00000018417	Myo1b	-	protein_coding	Intron
1	51866530	51866729	ENSMUSG00000018417	Myo1b	-	protein_coding	Intron
1	51889514	51889713	ENSMUSG00000018417	Myo1b	-	protein_coding	Intron
1	52164907	52165106	ENSMUSG00000026103	Gls	-	protein_coding	3'UTR
1	52168205	52168404	ENSMUSG00000026103	Gls	-	protein_coding	Intron
1	52178633	52178926	ENSMUSG00000026103	Gls	-	protein_coding	Intron
1	52181146	52181345	ENSMUSG00000026103	Gls	-	protein_coding	Intron
1	52186742	52186941	ENSMUSG00000026103	Gls	-	protein_coding	Intron
1	52191019	52191218	ENSMUSG00000026103	Gls	-	protein_coding	CDS
1	52192574	52192791	ENSMUSG00000026103	Gls	-	protein_coding	Intron
1	52195985	52196184	ENSMUSG00000026103	Gls	-	protein_coding	Intron
1	52196782	52196981	ENSMUSG00000026103	Gls	-	protein_coding	Intron
1	52199800	52199999	ENSMUSG00000026103	Gls	-	protein_coding	Intron
1	52202232	52202431	ENSMUSG00000026103	Gls	-	protein_coding	Intron
1	52203251	52203487	ENSMUSG00000026103	Gls	-	protein_coding	Intron
1	52204023	52204222	ENSMUSG00000026103	Gls	-	protein_coding	Intron
1	52204846	52205045	ENSMUSG00000026103	Gls	-	protein_coding	Intron
1	52206307	52206797	ENSMUSG00000026103	Gls	-	protein_coding	Intron
1	52216661	52216860	ENSMUSG00000026103	Gls	-	protein_coding	Intron
1	52217947	52218146	ENSMUSG00000026103	Gls	-	protein_coding	Intron
1	52288528	52288727	ENSMUSG00000099648	Gm5975	-	processed_pseudogene	Exon
1	52457614	52457836	ENSMUSG00000002881	Nab1	-	protein_coding	3'UTR
1	52480752	52480952	ENSMUSG00000002881	Nab1	-	protein_coding	Intron
1	52486650	52486849	ENSMUSG00000002881	Nab1	-	protein_coding	Intron
1	52489749	52489948	ENSMUSG00000002881	Nab1	-	protein_coding	Intron
1	52650174	52650416	ENSMUSG00000043015	Nemp2	+	nonsense_mediated_decay	Exon
1	52656566	52656765	ENSMUSG00000041439	Mfsd6	-	protein_coding	3'UTR
1	52657953	52658152	ENSMUSG00000041439	Mfsd6	-	protein_coding	3'UTR
1	52705805	52706004	ENSMUSG00000041439	Mfsd6	-	protein_coding	Intron
1	52803542	52803741	ENSMUSG00000026102	Inpp1	-	protein_coding	Intron
1	52804046	52804245	ENSMUSG00000026102	Inpp1	-	protein_coding	Intron
1	52897676	52897875	ENSMUSG00000041426	Hibch	+	protein_coding	Intron
1	52919789	52919988	ENSMUSG00000041426	Hibch	+	protein_coding	Intron
1	52920514	52920713	ENSMUSG00000041426	Hibch	+	protein_coding	3'UTR
1	53206712	53206942	ENSMUSG00000026098	Pms1	-	protein_coding	CDS
1	53242581	53242780	ENSMUSG00000026098	Pms1	-	protein_coding	Intron
1	53246402	53246601	ENSMUSG00000026098	Pms1	-	protein_coding	Intron
1	53274962	53275161	ENSMUSG00000026098	Pms1	-	protein_coding	Intron
1	53299003	53299216	ENSMUSG00000026097	Ormdl1	+	protein_coding	CDS
1	53309747	53309955	ENSMUSG00000026097	Ormdl1	+	protein_coding	3'UTR
1	53313754	53313953	ENSMUSG00000026096	Osgepl1	+	nonsense_mediated_decay	Exon
1	53320264	53320488	ENSMUSG00000026096	Osgepl1	+	nonsense_mediated_decay	Intron
1	53326183	53326383	ENSMUSG00000099913	Gm28551	-	nonsense_mediated_decay	Exon
1	53344646	53344910	ENSMUSG00000026095	Asnsd1	-	protein_coding	CDS
1	53346446	53346664	ENSMUSG00000026095	Asnsd1	-	protein_coding	Intron
1	53347358	53347618	ENSMUSG00000099913	Gm28551	-	nonsense_mediated_decay	Exon
1	53407752	53407956	ENSMUSG00000096141	Dnah7a	-	protein_coding	Intron
1	53408159	53408379	ENSMUSG00000096141	Dnah7a	-	protein_coding	Intron
1	53409477	53409809	ENSMUSG00000096141	Dnah7a	-	protein_coding	Intron
1	53546912	53547111	ENSMUSG00000096141	Dnah7a	-	protein_coding	Intron
1	53757205	53757404	ENSMUSG00000026094	Stk17b	-	protein_coding	3'UTR
1	53811168	53811367	ENSMUSG00000042807	Hecw2	-	protein_coding	3'UTR
1	53875838	53876117	ENSMUSG00000042807	Hecw2	-	protein_coding	Intron
1	54020936	54021135	ENSMUSG00000042807	Hecw2	-	protein_coding	Intron
1	54039525	54039724	ENSMUSG00000042807	Hecw2	-	protein_coding	Intron
1	54076051	54076250	ENSMUSG00000042807	Hecw2	-	protein_coding	Intron
1	54132450	54132649	ENSMUSG00000042807	Hecw2	-	protein_coding	Intron
1	54397223	54397948	ENSMUSG00000041303	Gtf3c3	-	protein_coding	3'UTR
1	54419200	54419537	ENSMUSG00000041303	Gtf3c3	-	protein_coding	Intron
1	54420375	54420574	ENSMUSG00000041303	Gtf3c3	-	protein_coding	CDS
1	54430141	54430340	ENSMUSG00000041303	Gtf3c3	-	protein_coding	Intron
1	54448232	54448431	ENSMUSG00000109809	Gm34066	-	lincRNA	Intron
1	54476055	54476517	ENSMUSG00000073678	Pgap1	-	protein_coding	3'UTR
1	54478250	54478562	ENSMUSG00000073678	Pgap1	-	protein_coding	3'UTR
1	54494025	54494224	ENSMUSG00000073678	Pgap1	-	protein_coding	Intron
1	54524150	54524349	ENSMUSG00000073678	Pgap1	-	protein_coding	Intron
1	54535073	54535303	ENSMUSG00000073678	Pgap1	-	protein_coding	Intron
1	54645479	54645903	ENSMUSG00000052331	Ankrd44	-	protein_coding	3'UTR
1	54645997	54646222	ENSMUSG00000052331	Ankrd44	-	protein_coding	3'UTR
1	54646544	54647398	ENSMUSG00000052331	Ankrd44	-	protein_coding	3'UTR
1	54647623	54648409	ENSMUSG00000052331	Ankrd44	-	protein_coding	3'UTR
1	54649234	54649584	ENSMUSG00000052331	Ankrd44	-	protein_coding	Intron
1	54651489	54651721	ENSMUSG00000052331	Ankrd44	-	protein_coding	Intron
1	54655468	54655667	ENSMUSG00000052331	Ankrd44	-	protein_coding	Intron
1	54660837	54661194	ENSMUSG00000052331	Ankrd44	-	protein_coding	CDS
1	54667214	54667568	ENSMUSG00000052331	Ankrd44	-	protein_coding	CDS
1	54734829	54735074	ENSMUSG00000052331	Ankrd44	-	protein_coding	Intron
1	54736043	54736242	ENSMUSG00000052331	Ankrd44	-	protein_coding	Intron
1	54742920	54743518	ENSMUSG00000052331	Ankrd44	-	protein_coding	Intron
1	54762112	54762449	ENSMUSG00000052331	Ankrd44	-	protein_coding	CDS
1	54763447	54763699	ENSMUSG00000052331	Ankrd44	-	protein_coding	Intron
1	54766178	54766377	ENSMUSG00000052331	Ankrd44	-	protein_coding	Intron
1	54766586	54766887	ENSMUSG00000052331	Ankrd44	-	protein_coding	Intron
1	54792293	54792492	ENSMUSG00000052331	Ankrd44	-	protein_coding	Intron
1	54849948	54850147	ENSMUSG00000052331	Ankrd44	-	protein_coding	Intron
1	54877315	54877610	ENSMUSG00000052331	Ankrd44	-	protein_coding	Intron
1	54909040	54909239	ENSMUSG00000052331	Ankrd44	-	protein_coding	Intron
1	54985790	54986014	ENSMUSG00000025982	Sf3b1	-	protein_coding	3'UTR
1	54986405	54986689	ENSMUSG00000025982	Sf3b1	-	protein_coding	3'UTR
1	54986891	54987374	ENSMUSG00000025982	Sf3b1	-	protein_coding	3'UTR
1	54987765	54988139	ENSMUSG00000025982	Sf3b1	-	protein_coding	CDS
1	54989660	54989859	ENSMUSG00000025982	Sf3b1	-	protein_coding	Intron
1	54990140	54990522	ENSMUSG00000025982	Sf3b1	-	protein_coding	CDS
1	54994151	54994450	ENSMUSG00000025982	Sf3b1	-	protein_coding	Intron
1	54997841	54998182	ENSMUSG00000025982	Sf3b1	-	protein_coding	Intron
1	55000492	55000896	ENSMUSG00000025982	Sf3b1	-	protein_coding	CDS
1	55001225	55001491	ENSMUSG00000025982	Sf3b1	-	protein_coding	Intron
1	55001774	55002176	ENSMUSG00000025982	Sf3b1	-	protein_coding	Intron
1	55006106	55006344	ENSMUSG00000025982	Sf3b1	-	protein_coding	CDS
1	55014715	55014914	ENSMUSG00000025982	Sf3b1	-	protein_coding	Intron
1	55019109	55019333	ENSMUSG00000025982	Sf3b1	-	protein_coding	Intron
1	55026718	55026917	ENSMUSG00000025982	Sf3b1	-	protein_coding	Intron
1	55052904	55053128	ENSMUSG00000103030	E330011M16Rik	-	TEC	Exon
1	55064184	55064476	ENSMUSG00000025981	Coq10b	+	protein_coding	CDS
1	55071797	55072265	ENSMUSG00000025981	Coq10b	+	protein_coding	3'UTR
1	55077836	55078248	ENSMUSG00000025980	Hspd1	-	protein_coding	3'UTR
1	55079957	55080168	ENSMUSG00000025980	Hspd1	-	protein_coding	Intron
1	55081616	55081815	ENSMUSG00000025980	Hspd1	-	protein_coding	CDS
1	55082461	55082660	ENSMUSG00000025980	Hspd1	-	protein_coding	Intron
1	55083596	55083795	ENSMUSG00000025980	Hspd1	-	protein_coding	Intron
1	55086636	55086926	ENSMUSG00000025980	Hspd1	-	protein_coding	CDS
1	55087646	55087845	ENSMUSG00000025980	Hspd1	-	protein_coding	Intron
1	55089057	55089405	ENSMUSG00000073676	Hspe1	+	protein_coding	Intron
1	55090739	55090979	ENSMUSG00000073676	Hspe1	+	protein_coding	Intron
1	55091072	55091311	ENSMUSG00000073676	Hspe1	+	protein_coding	3'UTR
1	55145220	55145419	ENSMUSG00000025979	Mob4	+	protein_coding	Intron
1	55208320	55208519	ENSMUSG00000025978	Rftn2	-	protein_coding	Intron
1	55238295	55238521	ENSMUSG00000046994	Mars2	+	protein_coding	CDS
1	55242258	55242653	ENSMUSG00000046994	Mars2	+	protein_coding	3'UTR
1	55243206	55243405	ENSMUSG00000046994	Mars2	+	protein_coding	3'UTR
1	55553814	55554013	ENSMUSG00000038349	Plcl1	+	protein_coding	Intron
1	55625854	55626053	ENSMUSG00000038349	Plcl1	+	protein_coding	Intron
1	55702006	55702240	ENSMUSG00000038349	Plcl1	+	protein_coding	CDS
1	55716006	55716205	ENSMUSG00000038349	Plcl1	+	protein_coding	Intron
1	55752188	55752418	ENSMUSG00000038349	Plcl1	+	protein_coding	3'UTR
1	55963984	55964183	ENSMUSG00000099950	9130227L01Rik	+	lincRNA	Intron
1	55964365	55964564	ENSMUSG00000099950	9130227L01Rik	+	lincRNA	Intron
1	56794413	56794612	ENSMUSG00000038331	Satb2	-	protein_coding	3'UTR
1	56796563	56796762	ENSMUSG00000038331	Satb2	-	protein_coding	3'UTR
1	56928865	56929064	ENSMUSG00000038331	Satb2	-	protein_coding	Intron
1	56974315	56974514	ENSMUSG00000087022	9130024F11Rik	+	antisense	Intron
1	57393286	57393485	ENSMUSG00000048495	Tyw5	-	protein_coding	CDS
1	57406242	57406441	ENSMUSG00000025971	Maip1	+	protein_coding	5'UTR
1	57794138	57794337	ENSMUSG00000038305	Spats2l	+	protein_coding	Intron
1	57965276	57965492	ENSMUSG00000054770	Kctd18	-	nonsense_mediated_decay	Exon
1	57967358	57967557	ENSMUSG00000054770	Kctd18	-	nonsense_mediated_decay	Intron
1	57969847	57970046	ENSMUSG00000054770	Kctd18	-	nonsense_mediated_decay	Intron
1	57996074	57996302	ENSMUSG00000026039	Sgo2a	+	protein_coding	5'UTR
1	58005734	58005933	ENSMUSG00000026039	Sgo2a	+	protein_coding	Intron
1	58013702	58013901	ENSMUSG00000026039	Sgo2a	+	protein_coding	Intron
1	58016240	58016523	ENSMUSG00000026039	Sgo2a	+	protein_coding	CDS
1	58016960	58017325	ENSMUSG00000026039	Sgo2a	+	protein_coding	CDS
1	58025258	58025462	ENSMUSG00000026039	Sgo2a	+	protein_coding	3'UTR
1	58025729	58025928	ENSMUSG00000026039	Sgo2a	+	protein_coding	3'UTR
1	58041804	58042003	ENSMUSG00000063558	Aox1	+	protein_coding	Intron
1	58138337	58138536	ENSMUSG00000064294	Aox3	+	protein_coding	Intron
1	58177555	58177754	ENSMUSG00000064294	Aox3	+	protein_coding	Intron
1	58262074	58262273	ENSMUSG00000038242	Aox4	+	protein_coding	Intron
1	58394245	58394444	ENSMUSG00000051223	Bzw1	+	protein_coding	Intron
1	58397720	58397919	ENSMUSG00000051223	Bzw1	+	protein_coding	CDS
1	58399036	58399326	ENSMUSG00000051223	Bzw1	+	protein_coding	Intron
1	58400116	58400319	ENSMUSG00000051223	Bzw1	+	protein_coding	Intron
1	58400742	58400963	ENSMUSG00000051223	Bzw1	+	protein_coding	Intron
1	58402989	58403188	ENSMUSG00000051223	Bzw1	+	protein_coding	Intron
1	58418195	58418394	ENSMUSG00000026034	Clk1	-	protein_coding	Intron
1	58419204	58419403	ENSMUSG00000026034	Clk1	-	protein_coding	Intron
1	58421103	58421306	ENSMUSG00000026034	Clk1	-	protein_coding	CDS
1	58421625	58421837	ENSMUSG00000026034	Clk1	-	protein_coding	Intron
1	58434205	58434404	ENSMUSG00000026035	Ppil3	-	protein_coding	Intron
1	58442337	58442536	ENSMUSG00000026035	Ppil3	-	protein_coding	Intron
1	58447694	58447904	ENSMUSG00000026036	Nif3l1	+	protein_coding	CDS
1	58451709	58451908	ENSMUSG00000026036	Nif3l1	+	protein_coding	Intron
1	58461860	58462059	ENSMUSG00000026036	Nif3l1	+	protein_coding	Intron
1	58463434	58464074	ENSMUSG00000026037	Orc2	-	protein_coding	3'UTR
1	58469471	58469726	ENSMUSG00000026037	Orc2	-	protein_coding	Intron
1	58472127	58472330	ENSMUSG00000026037	Orc2	-	protein_coding	Intron
1	58480062	58480317	ENSMUSG00000026037	Orc2	-	protein_coding	Intron
1	58527840	58528403	ENSMUSG00000038174	Fam126b	-	nonsense_mediated_decay	Exon
1	58528566	58528813	ENSMUSG00000038174	Fam126b	-	nonsense_mediated_decay	Exon
1	58529029	58529519	ENSMUSG00000038174	Fam126b	-	nonsense_mediated_decay	Exon
1	58531708	58531907	ENSMUSG00000038174	Fam126b	-	nonsense_mediated_decay	Intron
1	58535205	58535469	ENSMUSG00000038174	Fam126b	-	nonsense_mediated_decay	Intron
1	58540006	58540235	ENSMUSG00000038174	Fam126b	-	nonsense_mediated_decay	Intron
1	58544477	58544756	ENSMUSG00000038174	Fam126b	-	nonsense_mediated_decay	Intron
1	58548662	58548934	ENSMUSG00000038174	Fam126b	-	nonsense_mediated_decay	Intron
1	58552053	58552252	ENSMUSG00000038174	Fam126b	-	nonsense_mediated_decay	Exon
1	58564751	58564950	ENSMUSG00000038174	Fam126b	-	nonsense_mediated_decay	Intron
1	58565736	58565935	ENSMUSG00000038174	Fam126b	-	nonsense_mediated_decay	Intron
1	58595778	58595977	ENSMUSG00000026032	Ndufb3	+	protein_coding	3'UTR
1	58685092	58685291	ENSMUSG00000047528	Als2cr12	-	protein_coding	Intron
1	58719081	58719280	ENSMUSG00000026031	Cflar	+	protein_coding	Intron
1	58724743	58724942	ENSMUSG00000026031	Cflar	+	protein_coding	Intron
1	58730553	58730752	ENSMUSG00000026031	Cflar	+	protein_coding	Intron
1	58752445	58752821	ENSMUSG00000026031	Cflar	+	protein_coding	CDS
1	58844510	58844919	ENSMUSG00000026029	Casp8	+	protein_coding	CDS
1	58901912	58902111	ENSMUSG00000026028	Trak2	-	protein_coding	3'UTR
1	58902349	58902548	ENSMUSG00000026028	Trak2	-	protein_coding	3'UTR
1	58921623	58921869	ENSMUSG00000026028	Trak2	-	protein_coding	CDS
1	58925667	58925866	ENSMUSG00000026028	Trak2	-	protein_coding	Intron
1	58940488	58940687	ENSMUSG00000026028	Trak2	-	protein_coding	Intron
1	58946264	58946469	ENSMUSG00000026028	Trak2	-	protein_coding	5'UTR
1	58966856	58967055	ENSMUSG00000026028	Trak2	-	protein_coding	Intron
1	58979966	58980194	ENSMUSG00000026027	Stradb	+	nonsense_mediated_decay	Intron
1	58985634	58985833	ENSMUSG00000026027	Stradb	+	nonsense_mediated_decay	Intron
1	58988512	58988814	ENSMUSG00000026027	Stradb	+	nonsense_mediated_decay	Intron
1	58991064	58991263	ENSMUSG00000026027	Stradb	+	nonsense_mediated_decay	Intron
1	58992315	58992565	ENSMUSG00000026027	Stradb	+	nonsense_mediated_decay	Intron
1	58994439	58995064	ENSMUSG00000026027	Stradb	+	nonsense_mediated_decay	Exon
1	59100881	59101080	ENSMUSG00000038079	Tmem237	-	protein_coding	3'UTR
1	59107976	59108221	ENSMUSG00000038079	Tmem237	-	protein_coding	CDS
1	59108527	59108726	ENSMUSG00000038079	Tmem237	-	protein_coding	Intron
1	59162964	59163655	ENSMUSG00000079550	Mpp4	-	protein_coding	5'UTR
1	59164734	59164933	ENSMUSG00000026024	Als2	-	protein_coding	Intron
1	59170274	59170544	ENSMUSG00000026024	Als2	-	protein_coding	Intron
1	59178198	59178598	ENSMUSG00000026024	Als2	-	protein_coding	Intron
1	59185295	59185494	ENSMUSG00000026024	Als2	-	protein_coding	Intron
1	59191629	59191943	ENSMUSG00000026024	Als2	-	protein_coding	Intron
1	59198903	59199124	ENSMUSG00000026024	Als2	-	protein_coding	Intron
1	59209746	59209945	ENSMUSG00000026024	Als2	-	protein_coding	Intron
1	59270737	59270936	ENSMUSG00000026023	Cdk15	+	protein_coding	Intron
1	59378907	59379123	ENSMUSG00000099922	Gm29016	+	lincRNA	Intron
1	59639436	59640021	ENSMUSG00000026021	Sumo1	-	protein_coding	3'UTR
1	59666819	59667018	ENSMUSG00000026021	Sumo1	-	protein_coding	Intron
1	59695308	59695507	ENSMUSG00000026020	Nop58	+	protein_coding	Intron
1	59698392	59698628	ENSMUSG00000026020	Nop58	+	protein_coding	Intron
1	59704647	59704885	ENSMUSG00000026020	Nop58	+	protein_coding	Intron
1	59706633	59706833	ENSMUSG00000026020	Nop58	+	protein_coding	CDS
1	59711328	59711570	ENSMUSG00000026020	Nop58	+	protein_coding	3'UTR
1	59716299	59716498	ENSMUSG00000026020	Nop58	+	protein_coding	3'UTR
1	59771773	59772127	ENSMUSG00000067336	Bmpr2	+	protein_coding	Intron
1	59774226	59774442	ENSMUSG00000067336	Bmpr2	+	protein_coding	Intron
1	59776019	59776218	ENSMUSG00000067336	Bmpr2	+	protein_coding	Intron
1	59782549	59782748	ENSMUSG00000067336	Bmpr2	+	protein_coding	Intron
1	59793507	59793706	ENSMUSG00000067336	Bmpr2	+	protein_coding	Intron
1	59813709	59813918	ENSMUSG00000067336	Bmpr2	+	protein_coding	Intron
1	59815408	59815607	ENSMUSG00000067336	Bmpr2	+	protein_coding	Intron
1	59821093	59821298	ENSMUSG00000067336	Bmpr2	+	protein_coding	Intron
1	59822088	59822287	ENSMUSG00000067336	Bmpr2	+	protein_coding	Intron
1	59827235	59827434	ENSMUSG00000067336	Bmpr2	+	protein_coding	Intron
1	59831477	59831676	ENSMUSG00000067336	Bmpr2	+	protein_coding	Intron
1	59836727	59836926	ENSMUSG00000067336	Bmpr2	+	protein_coding	Intron
1	59844587	59844786	ENSMUSG00000067336	Bmpr2	+	protein_coding	Intron
1	59845655	59845879	ENSMUSG00000067336	Bmpr2	+	protein_coding	Intron
1	59847102	59847301	ENSMUSG00000067336	Bmpr2	+	protein_coding	Intron
1	59848307	59848506	ENSMUSG00000067336	Bmpr2	+	protein_coding	Intron
1	59851281	59851511	ENSMUSG00000067336	Bmpr2	+	protein_coding	Intron
1	59852335	59852579	ENSMUSG00000067336	Bmpr2	+	protein_coding	Intron
1	59861187	59861386	ENSMUSG00000067336	Bmpr2	+	protein_coding	Intron
1	59864733	59864932	ENSMUSG00000067336	Bmpr2	+	protein_coding	Intron
1	59868197	59868464	ENSMUSG00000067336	Bmpr2	+	protein_coding	CDS
1	59870305	59870758	ENSMUSG00000067336	Bmpr2	+	protein_coding	3'UTR
1	59870959	59872392	ENSMUSG00000067336	Bmpr2	+	protein_coding	3'UTR
1	59873482	59873867	ENSMUSG00000067336	Bmpr2	+	protein_coding	3'UTR
1	59874076	59874367	ENSMUSG00000067336	Bmpr2	+	protein_coding	3'UTR
1	59875034	59875360	ENSMUSG00000067336	Bmpr2	+	protein_coding	3'UTR
1	59875841	59876040	ENSMUSG00000067336	Bmpr2	+	protein_coding	3'UTR
1	59876729	59876928	ENSMUSG00000067336	Bmpr2	+	protein_coding	3'UTR
1	59877296	59877666	ENSMUSG00000067336	Bmpr2	+	protein_coding	3'UTR
1	59916504	59916703	ENSMUSG00000041040	Fam117b	+	protein_coding	Intron
1	59921216	59921415	ENSMUSG00000041040	Fam117b	+	protein_coding	Intron
1	59970467	59970854	ENSMUSG00000041040	Fam117b	+	protein_coding	CDS
1	59971974	59972173	ENSMUSG00000041040	Fam117b	+	protein_coding	Intron
1	59974992	59975191	ENSMUSG00000041040	Fam117b	+	protein_coding	Intron
1	59981681	59982079	ENSMUSG00000041040	Fam117b	+	protein_coding	3'UTR
1	59982174	59983036	ENSMUSG00000041040	Fam117b	+	protein_coding	3'UTR
1	59983185	59983518	ENSMUSG00000041040	Fam117b	+	protein_coding	3'UTR
1	59984190	59984801	ENSMUSG00000041040	Fam117b	+	protein_coding	3'UTR
1	59984918	59985486	ENSMUSG00000041040	Fam117b	+	protein_coding	3'UTR
1	59990639	59991103	ENSMUSG00000026018	Ica1l	-	protein_coding	3'UTR
1	59997375	59997574	ENSMUSG00000026018	Ica1l	-	protein_coding	CDS
1	60027892	60028091	ENSMUSG00000026018	Ica1l	-	protein_coding	Intron
1	60111248	60111447	ENSMUSG00000026017	Carf	+	nonsense_mediated_decay	Intron
1	60135260	60135459	ENSMUSG00000026017	Carf	+	nonsense_mediated_decay	Intron
1	60138110	60138309	ENSMUSG00000026017	Carf	+	nonsense_mediated_decay	Intron
1	60148096	60148295	ENSMUSG00000026017	Carf	+	nonsense_mediated_decay	Exon
1	60181730	60181929	ENSMUSG00000073664	Nbeal1	+	protein_coding	Intron
1	60200913	60201161	ENSMUSG00000073664	Nbeal1	+	protein_coding	Intron
1	60209001	60209200	ENSMUSG00000073664	Nbeal1	+	protein_coding	Intron
1	60217221	60217420	ENSMUSG00000073664	Nbeal1	+	protein_coding	Intron
1	60248420	60248662	ENSMUSG00000073664	Nbeal1	+	protein_coding	Intron
1	60254910	60255220	ENSMUSG00000073664	Nbeal1	+	protein_coding	Intron
1	60257484	60257708	ENSMUSG00000073664	Nbeal1	+	protein_coding	Intron
1	60264384	60264626	ENSMUSG00000073664	Nbeal1	+	protein_coding	Intron
1	60266348	60266547	ENSMUSG00000073664	Nbeal1	+	protein_coding	Intron
1	60266742	60266941	ENSMUSG00000073664	Nbeal1	+	protein_coding	Intron
1	60278051	60278250	ENSMUSG00000073664	Nbeal1	+	protein_coding	Intron
1	60330960	60331233	ENSMUSG00000073664	Nbeal1	+	protein_coding	3'UTR
1	60334600	60334870	ENSMUSG00000073664	Nbeal1	+	protein_coding	3'UTR
1	60336886	60337085	ENSMUSG00000073664	Nbeal1	+	protein_coding	3'UTR
1	60337764	60338121	ENSMUSG00000073664	Nbeal1	+	protein_coding	3'UTR
1	60375712	60375911	ENSMUSG00000049439	Cyp20a1	+	protein_coding	Intron
1	60418758	60418957	ENSMUSG00000026782	Abi2	+	protein_coding	Intron
1	60477026	60477267	ENSMUSG00000026782	Abi2	+	protein_coding	Intron
1	60480199	60480398	ENSMUSG00000026782	Abi2	+	protein_coding	3'UTR
1	60517699	60517898	ENSMUSG00000026014	Raph1	-	protein_coding	Intron
1	60524538	60524737	ENSMUSG00000026014	Raph1	-	protein_coding	Intron
1	60525621	60525865	ENSMUSG00000026014	Raph1	-	protein_coding	CDS
1	60533169	60533368	ENSMUSG00000026014	Raph1	-	protein_coding	Intron
1	60552816	60553015	ENSMUSG00000026014	Raph1	-	protein_coding	Intron
1	60703929	60704639	ENSMUSG00000101188	Eif4a-ps4	+	processed_pseudogene	Exon
1	61443457	61443656	ENSMUSG00000086408	Gm11588	+	lincRNA	Intron
1	61776456	61776655	ENSMUSG00000085842	Pard3bos1	-	antisense	Intron
1	61792890	61793089	ENSMUSG00000085842	Pard3bos1	-	antisense	Intron
1	61850185	61850384	ENSMUSG00000085842	Pard3bos1	-	antisense	Intron
1	61924503	61924702	ENSMUSG00000052062	Pard3b	+	protein_coding	Intron
1	61949559	61949758	ENSMUSG00000052062	Pard3b	+	protein_coding	Intron
1	62013627	62013826	ENSMUSG00000052062	Pard3b	+	protein_coding	Intron
1	62061905	62062104	ENSMUSG00000052062	Pard3b	+	protein_coding	Intron
1	62175078	62175277	ENSMUSG00000052062	Pard3b	+	protein_coding	Intron
1	62209590	62209789	ENSMUSG00000052062	Pard3b	+	protein_coding	Intron
1	62257912	62258111	ENSMUSG00000052062	Pard3b	+	protein_coding	Intron
1	62796174	62796373	ENSMUSG00000025969	Nrp2	+	protein_coding	Intron
1	62981781	62981980	ENSMUSG00000040865	Ino80d	-	nonsense_mediated_decay	Intron
1	62994605	62994863	ENSMUSG00000040865	Ino80d	-	nonsense_mediated_decay	Intron
1	63007492	63007963	ENSMUSG00000040865	Ino80d	-	nonsense_mediated_decay	Intron
1	63010127	63010566	ENSMUSG00000040865	Ino80d	-	nonsense_mediated_decay	Intron
1	63051508	63051707	ENSMUSG00000040865	Ino80d	-	nonsense_mediated_decay	Intron
1	63054052	63054252	ENSMUSG00000040865	Ino80d	-	nonsense_mediated_decay	Intron
1	63054431	63054684	ENSMUSG00000040865	Ino80d	-	nonsense_mediated_decay	Intron
1	63055828	63056058	ENSMUSG00000040865	Ino80d	-	nonsense_mediated_decay	Intron
1	63056249	63056564	ENSMUSG00000040865	Ino80d	-	nonsense_mediated_decay	Intron
1	63057319	63057531	ENSMUSG00000040865	Ino80d	-	nonsense_mediated_decay	Intron
1	63058898	63059097	ENSMUSG00000040865	Ino80d	-	nonsense_mediated_decay	Exon
1	63067503	63067702	ENSMUSG00000040865	Ino80d	-	nonsense_mediated_decay	Intron
1	63143583	63143809	ENSMUSG00000084799	Ino80dos	+	lincRNA	Intron
1	63149788	63149998	ENSMUSG00000025968	Ndufs1	-	protein_coding	Intron
1	63154355	63154554	ENSMUSG00000025968	Ndufs1	-	protein_coding	Intron
1	63163629	63163831	ENSMUSG00000025968	Ndufs1	-	protein_coding	CDS
1	63169105	63169304	ENSMUSG00000025968	Ndufs1	-	protein_coding	Intron
1	63170653	63170875	ENSMUSG00000025968	Ndufs1	-	protein_coding	Intron
1	63177218	63177417	ENSMUSG00000025967	Eef1b2	+	nonsense_mediated_decay	Intron
1	63179020	63179219	ENSMUSG00000064602	Snora41	+	snoRNA	Exon
1	63209566	63209785	ENSMUSG00000046856	Gpr1	-	processed_transcript	Intron
1	63730630	63730829	ENSMUSG00000025962	Fastkd2	+	protein_coding	Intron
1	63733912	63734111	ENSMUSG00000025962	Fastkd2	+	protein_coding	Intron
1	63751273	63751472	ENSMUSG00000025962	Fastkd2	+	protein_coding	CDS
1	63753420	63753619	ENSMUSG00000025962	Fastkd2	+	protein_coding	3'UTR
1	64030050	64030249	ENSMUSG00000025959	Klf7	-	protein_coding	3'UTR
1	64031411	64031651	ENSMUSG00000025959	Klf7	-	protein_coding	3'UTR
1	64032052	64032363	ENSMUSG00000025959	Klf7	-	protein_coding	3'UTR
1	64033007	64033206	ENSMUSG00000025959	Klf7	-	protein_coding	3'UTR
1	64034377	64034576	ENSMUSG00000025959	Klf7	-	protein_coding	3'UTR
1	64034835	64035119	ENSMUSG00000025959	Klf7	-	protein_coding	3'UTR
1	64073513	64073712	ENSMUSG00000025959	Klf7	-	protein_coding	Intron
1	64078943	64079227	ENSMUSG00000025959	Klf7	-	protein_coding	CDS
1	64539217	64539416	ENSMUSG00000025958	Creb1	+	nonsense_mediated_decay	Intron
1	64581764	64581963	ENSMUSG00000025958	Creb1	+	nonsense_mediated_decay	Intron
1	64690418	64690623	ENSMUSG00000087213	2810408I11Rik	-	antisense	Exon
1	64701014	64701232	ENSMUSG00000070871	Ccnyl1	+	protein_coding	Intron
1	64705080	64705279	ENSMUSG00000070871	Ccnyl1	+	protein_coding	Intron
1	64718221	64718494	ENSMUSG00000070871	Ccnyl1	+	protein_coding	Intron
1	64721494	64721693	ENSMUSG00000070871	Ccnyl1	+	protein_coding	Intron
1	64737012	64737211	ENSMUSG00000102140	Gm38058	+	TEC	Exon
1	64789202	64789447	ENSMUSG00000051344	Plekhm3	-	nonsense_mediated_decay	Intron
1	64789992	64790191	ENSMUSG00000051344	Plekhm3	-	nonsense_mediated_decay	Intron
1	64790643	64790863	ENSMUSG00000051344	Plekhm3	-	nonsense_mediated_decay	Intron
1	64791408	64791795	ENSMUSG00000051344	Plekhm3	-	nonsense_mediated_decay	Intron
1	64792005	64792204	ENSMUSG00000051344	Plekhm3	-	nonsense_mediated_decay	Intron
1	64794271	64794470	ENSMUSG00000051344	Plekhm3	-	nonsense_mediated_decay	Exon
1	64831774	64831973	ENSMUSG00000051344	Plekhm3	-	nonsense_mediated_decay	Intron
1	64922341	64922540	ENSMUSG00000051344	Plekhm3	-	nonsense_mediated_decay	Exon
1	64955111	64955310	ENSMUSG00000051344	Plekhm3	-	nonsense_mediated_decay	Intron
1	64993883	64994127	ENSMUSG00000084416	Rpl10a-ps1	-	processed_pseudogene	Exon
1	65013017	65013224	ENSMUSG00000025955	Akr1cl	-	protein_coding	3'UTR
1	65013360	65013559	ENSMUSG00000025955	Akr1cl	-	protein_coding	Intron
1	65014525	65014724	ENSMUSG00000025955	Akr1cl	-	protein_coding	Intron
1	65016540	65016762	ENSMUSG00000025955	Akr1cl	-	protein_coding	Intron
1	65019382	65019847	ENSMUSG00000025955	Akr1cl	-	protein_coding	Intron
1	65021044	65021419	ENSMUSG00000025955	Akr1cl	-	protein_coding	Intron
1	65024683	65024882	ENSMUSG00000025955	Akr1cl	-	protein_coding	Intron
1	65025379	65025668	ENSMUSG00000025955	Akr1cl	-	protein_coding	Intron
1	65028373	65028572	ENSMUSG00000090042	Gm8550	+	processed_pseudogene	Exon
1	65029273	65029472	ENSMUSG00000025955	Akr1cl	-	protein_coding	Intron
1	65032446	65032747	ENSMUSG00000025955	Akr1cl	-	protein_coding	5'UTR
1	65103937	65104136	ENSMUSG00000100846	Gm28845	-	protein_coding	Intron
1	65117993	65118192	ENSMUSG00000100846	Gm28845	-	protein_coding	Intron
1	65158682	65159003	ENSMUSG00000025950	Idh1	-	protein_coding	3'UTR
1	65162999	65163198	ENSMUSG00000025950	Idh1	-	protein_coding	Intron
1	65165948	65166193	ENSMUSG00000025950	Idh1	-	protein_coding	Intron
1	65168397	65168596	ENSMUSG00000025950	Idh1	-	protein_coding	Intron
1	65169319	65169518	ENSMUSG00000025950	Idh1	-	protein_coding	Intron
1	65170216	65170543	ENSMUSG00000025950	Idh1	-	protein_coding	Intron
1	65170836	65171122	ENSMUSG00000025950	Idh1	-	protein_coding	CDS
1	65172152	65172351	ENSMUSG00000025950	Idh1	-	protein_coding	Intron
1	65173997	65174196	ENSMUSG00000025950	Idh1	-	protein_coding	Intron
1	65174603	65174802	ENSMUSG00000025950	Idh1	-	protein_coding	Intron
1	65175071	65175316	ENSMUSG00000025950	Idh1	-	protein_coding	Intron
1	65192224	65192447	ENSMUSG00000025949	Pikfyve	+	protein_coding	Intron
1	65196722	65196926	ENSMUSG00000025949	Pikfyve	+	protein_coding	Intron
1	65202845	65203116	ENSMUSG00000025949	Pikfyve	+	protein_coding	Intron
1	65205620	65205848	ENSMUSG00000025949	Pikfyve	+	protein_coding	Intron
1	65216304	65216503	ENSMUSG00000025949	Pikfyve	+	protein_coding	Intron
1	65235386	65235585	ENSMUSG00000025949	Pikfyve	+	protein_coding	Intron
1	65242653	65242852	ENSMUSG00000025949	Pikfyve	+	protein_coding	Intron
1	65246321	65246942	ENSMUSG00000025949	Pikfyve	+	protein_coding	CDS
1	65250221	65250480	ENSMUSG00000025949	Pikfyve	+	protein_coding	Intron
1	65253387	65253586	ENSMUSG00000025949	Pikfyve	+	protein_coding	CDS
1	65258853	65259318	ENSMUSG00000025949	Pikfyve	+	protein_coding	Intron
1	65267212	65267411	ENSMUSG00000025949	Pikfyve	+	protein_coding	Intron
1	65271394	65271594	ENSMUSG00000025949	Pikfyve	+	protein_coding	Intron
1	65273831	65274136	ENSMUSG00000025949	Pikfyve	+	protein_coding	3'UTR
1	65389009	65389208	ENSMUSG00000025946	Pth2r	+	protein_coding	3'UTR
1	66184436	66184635	ENSMUSG00000015222	Map2	+	protein_coding	Intron
1	66350886	66351085	ENSMUSG00000015222	Map2	+	protein_coding	Intron
1	66428124	66428323	ENSMUSG00000015222	Map2	+	protein_coding	Intron
1	66439610	66439972	ENSMUSG00000015222	Map2	+	protein_coding	3'UTR
1	66440800	66441080	ENSMUSG00000015222	Map2	+	protein_coding	3'UTR
1	66521847	66522046	ENSMUSG00000055567	Unc80	+	protein_coding	Intron
1	66673655	66673969	ENSMUSG00000055567	Unc80	+	protein_coding	Intron
1	66677355	66677554	ENSMUSG00000055567	Unc80	+	protein_coding	CDS
1	66681050	66681249	ENSMUSG00000055567	Unc80	+	protein_coding	Intron
1	66706482	66706681	ENSMUSG00000026005	Rpe	+	nonsense_mediated_decay	Intron
1	66713471	66713670	ENSMUSG00000026005	Rpe	+	nonsense_mediated_decay	Intron
1	66716021	66716243	ENSMUSG00000026005	Rpe	+	nonsense_mediated_decay	Intron
1	66717935	66718134	ENSMUSG00000026005	Rpe	+	nonsense_mediated_decay	Exon
1	66719413	66719843	ENSMUSG00000026004	Kansl1l	-	protein_coding	3'UTR
1	66735465	66735664	ENSMUSG00000026004	Kansl1l	-	protein_coding	Intron
1	66735885	66736084	ENSMUSG00000026004	Kansl1l	-	protein_coding	Intron
1	66742815	66743014	ENSMUSG00000026004	Kansl1l	-	protein_coding	Intron
1	66750281	66750480	ENSMUSG00000026004	Kansl1l	-	protein_coding	Intron
1	66777872	66778071	ENSMUSG00000026004	Kansl1l	-	protein_coding	CDS
1	66797624	66797834	ENSMUSG00000026004	Kansl1l	-	protein_coding	Intron
1	66813652	66813851	ENSMUSG00000103382	Gm37755	+	TEC	Exon
1	66854478	66854717	ENSMUSG00000026003	Acadl	-	protein_coding	Intron
1	66857320	66857520	ENSMUSG00000026003	Acadl	-	protein_coding	CDS
1	67006702	67007026	ENSMUSG00000026000	Lancl1	-	protein_coding	Intron
1	67151423	67151622	ENSMUSG00000025991	Cps1	+	protein_coding	Intron
1	67199278	67199477	ENSMUSG00000025991	Cps1	+	protein_coding	Intron
1	68071409	68071608	ENSMUSG00000062209	Erbb4	-	protein_coding	Intron
1	68201515	68201714	ENSMUSG00000062209	Erbb4	-	protein_coding	Intron
1	68285510	68285709	ENSMUSG00000062209	Erbb4	-	protein_coding	Intron
1	68499992	68500191	ENSMUSG00000062209	Erbb4	-	protein_coding	Intron
1	68556205	68556404	ENSMUSG00000062209	Erbb4	-	protein_coding	Intron
1	69006922	69007121	ENSMUSG00000062209	Erbb4	-	protein_coding	Intron
1	69097171	69097370	ENSMUSG00000087514	Gm16076	-	sense_intronic	Intron
1	69377519	69377718	ENSMUSG00000101387	Pced1c-ps	+	processed_pseudogene	Exon
1	69533426	69533861	ENSMUSG00000101156	Gm29114	+	antisense	Intron
1	69540440	69540639	ENSMUSG00000101156	Gm29114	+	antisense	Exon
1	69636171	69636370	ENSMUSG00000025997	Ikzf2	-	protein_coding	Intron
1	69639037	69639236	ENSMUSG00000025997	Ikzf2	-	protein_coding	Intron
1	69859992	69860191	ENSMUSG00000053153	Spag16	+	protein_coding	Intron
1	69924560	69924898	ENSMUSG00000053153	Spag16	+	protein_coding	Intron
1	70152152	70152351	ENSMUSG00000053153	Spag16	+	protein_coding	Intron
1	70289871	70290070	ENSMUSG00000053153	Spag16	+	protein_coding	Intron
1	70445289	70445488	ENSMUSG00000053153	Spag16	+	protein_coding	Intron
1	70451472	70451802	ENSMUSG00000053153	Spag16	+	protein_coding	Intron
1	70670188	70670387	ENSMUSG00000053153	Spag16	+	protein_coding	Intron
1	70774203	70774402	ENSMUSG00000045648	Vwc2l	+	protein_coding	Intron
1	70785817	70786193	ENSMUSG00000045648	Vwc2l	+	protein_coding	Intron
1	70788111	70788310	ENSMUSG00000045648	Vwc2l	+	protein_coding	Intron
1	70789168	70789367	ENSMUSG00000045648	Vwc2l	+	protein_coding	Intron
1	71029666	71029889	ENSMUSG00000026196	Bard1	-	protein_coding	3'UTR
1	71030398	71030698	ENSMUSG00000026196	Bard1	-	protein_coding	CDS
1	71047539	71047746	ENSMUSG00000026196	Bard1	-	protein_coding	CDS
1	71056642	71056841	ENSMUSG00000026196	Bard1	-	protein_coding	Intron
1	71074646	71075055	ENSMUSG00000026196	Bard1	-	protein_coding	CDS
1	71102517	71102732	ENSMUSG00000026196	Bard1	-	protein_coding	Intron
1	71358793	71358992	ENSMUSG00000050296	Abca12	-	protein_coding	Intron
1	71557249	71557449	ENSMUSG00000026192	Atic	+	protein_coding	Intron
1	71560917	71561128	ENSMUSG00000026192	Atic	+	protein_coding	Intron
1	71567931	71568130	ENSMUSG00000026192	Atic	+	protein_coding	Intron
1	71569841	71570056	ENSMUSG00000026192	Atic	+	protein_coding	Intron
1	71585941	71586171	ENSMUSG00000026193	Fn1	-	protein_coding	3'UTR
1	71592993	71593192	ENSMUSG00000026193	Fn1	-	protein_coding	CDS
1	71595914	71596113	ENSMUSG00000026193	Fn1	-	protein_coding	Intron
1	71963055	71963275	ENSMUSG00000101848	4933417E11Rik	-	lincRNA	Intron
1	71970055	71970254	ENSMUSG00000101848	4933417E11Rik	-	lincRNA	Intron
1	71990976	71991181	ENSMUSG00000101764	4930556G22Rik	-	lincRNA	Intron
1	72162237	72162436	ENSMUSG00000039395	Mreg	-	protein_coding	CDS
1	72226245	72226534	ENSMUSG00000094655	Gm25360	+	snRNA	Exon
1	72236951	72237259	ENSMUSG00000094050	Gm23472	+	snRNA	Exon
1	72244219	72244516	ENSMUSG00000093956	Gm24497	+	snRNA	Exon
1	72255014	72255284	ENSMUSG00000093843	Gm25939	+	snRNA	Exon
1	72265112	72265311	ENSMUSG00000097131	D230017M19Rik	+	lincRNA	Exon
1	72267210	72267471	ENSMUSG00000026189	Pecr	-	nonsense_mediated_decay	Intron
1	72270085	72270317	ENSMUSG00000026189	Pecr	-	nonsense_mediated_decay	Intron
1	72275976	72276323	ENSMUSG00000026189	Pecr	-	nonsense_mediated_decay	Intron
1	72310463	72310700	ENSMUSG00000026187	Xrcc5	+	protein_coding	Intron
1	72312408	72312728	ENSMUSG00000026187	Xrcc5	+	protein_coding	CDS
1	72330005	72330204	ENSMUSG00000026187	Xrcc5	+	protein_coding	Intron
1	72333711	72333910	ENSMUSG00000026187	Xrcc5	+	protein_coding	Intron
1	72334693	72334892	ENSMUSG00000026187	Xrcc5	+	protein_coding	Intron
1	72338995	72339286	ENSMUSG00000026187	Xrcc5	+	protein_coding	Intron
1	72356838	72357069	ENSMUSG00000026187	Xrcc5	+	protein_coding	Intron
1	72381680	72381921	ENSMUSG00000026187	Xrcc5	+	protein_coding	Intron
1	72394768	72394967	ENSMUSG00000026187	Xrcc5	+	protein_coding	3'UTR
1	72427575	72427774	ENSMUSG00000039372	2022-03-04	-	protein_coding	3'UTR
1	72475593	72475792	ENSMUSG00000039372	2022-03-04	-	protein_coding	Intron
1	72584123	72584450	ENSMUSG00000039354	Smarcal1	+	protein_coding	Intron
1	72595820	72596140	ENSMUSG00000039354	Smarcal1	+	protein_coding	Intron
1	72603315	72603514	ENSMUSG00000039354	Smarcal1	+	protein_coding	Intron
1	72611373	72611610	ENSMUSG00000039354	Smarcal1	+	protein_coding	Intron
1	72632827	72633161	ENSMUSG00000039354	Smarcal1	+	protein_coding	CDS
1	72713103	72713302	ENSMUSG00000046330	Rpl37a	+	nonsense_mediated_decay	Exon
1	72837567	72837766	ENSMUSG00000039323	Igfbp2	+	protein_coding	Intron
1	72846834	72847033	ENSMUSG00000039323	Igfbp2	+	protein_coding	Intron
1	72860176	72860618	ENSMUSG00000026185	Igfbp5	-	processed_transcript	Exon
1	73294636	73294835	ENSMUSG00000101112	Gm29185	+	lincRNA	Intron
1	73760667	73760866	ENSMUSG00000101344	Gm29183	-	lincRNA	Intron
1	73962121	73962320	ENSMUSG00000055322	Tns1	-	protein_coding	Intron
1	73992927	73993126	ENSMUSG00000055322	Tns1	-	protein_coding	Intron
1	73998809	73999008	ENSMUSG00000055322	Tns1	-	protein_coding	Intron
1	74033024	74033223	ENSMUSG00000055322	Tns1	-	protein_coding	Intron
1	74142213	74142412	ENSMUSG00000061815	Rufy4	+	protein_coding	Intron
1	74264912	74265111	ENSMUSG00000006304	Arpc2	+	protein_coding	Intron
1	74267849	74268205	ENSMUSG00000006304	Arpc2	+	protein_coding	3'UTR
1	74280678	74280877	ENSMUSG00000006299	Aamp	-	protein_coding	Intron
1	74288331	74288707	ENSMUSG00000006301	Tmbim1	-	protein_coding	3'UTR
1	74291082	74291281	ENSMUSG00000006301	Tmbim1	-	protein_coding	Intron
1	74292676	74292881	ENSMUSG00000006301	Tmbim1	-	protein_coding	Intron
1	74293739	74293982	ENSMUSG00000006301	Tmbim1	-	protein_coding	Intron
1	74295007	74295206	ENSMUSG00000006301	Tmbim1	-	protein_coding	Intron
1	74353075	74353274	ENSMUSG00000026179	Pnkd	+	protein_coding	3'UTR
1	74394683	74394882	ENSMUSG00000026176	Ctdsp1	+	protein_coding	Intron
1	74395020	74395219	ENSMUSG00000026176	Ctdsp1	+	protein_coding	Intron
1	74438529	74438805	ENSMUSG00000033364	Usp37	-	protein_coding	3'UTR
1	74438935	74439376	ENSMUSG00000033364	Usp37	-	protein_coding	3'UTR
1	74439803	74440080	ENSMUSG00000033364	Usp37	-	protein_coding	Intron
1	74444299	74444519	ENSMUSG00000033364	Usp37	-	protein_coding	Intron
1	74455986	74456186	ENSMUSG00000033364	Usp37	-	protein_coding	CDS
1	74459720	74459971	ENSMUSG00000033364	Usp37	-	protein_coding	Intron
1	74462822	74463021	ENSMUSG00000033364	Usp37	-	protein_coding	Intron
1	74466759	74466958	ENSMUSG00000033364	Usp37	-	protein_coding	Intron
1	74468084	74468354	ENSMUSG00000033364	Usp37	-	protein_coding	Intron
1	74471444	74471643	ENSMUSG00000033364	Usp37	-	protein_coding	Intron
1	74474819	74475141	ENSMUSG00000033364	Usp37	-	protein_coding	Intron
1	74479507	74479722	ENSMUSG00000033364	Usp37	-	protein_coding	Intron
1	74486533	74486759	ENSMUSG00000033364	Usp37	-	protein_coding	CDS
1	74492723	74492922	ENSMUSG00000033364	Usp37	-	protein_coding	Intron
1	74499841	74500065	ENSMUSG00000033364	Usp37	-	protein_coding	Intron
1	74506058	74506260	ENSMUSG00000026174	Cnot9	+	protein_coding	5'UTR
1	74512741	74512940	ENSMUSG00000026174	Cnot9	+	protein_coding	Intron
1	74517152	74517387	ENSMUSG00000026174	Cnot9	+	protein_coding	Intron
1	74527003	74527202	ENSMUSG00000026174	Cnot9	+	protein_coding	Intron
1	74529877	74530781	ENSMUSG00000026174	Cnot9	+	protein_coding	3'UTR
1	74558355	74558554	ENSMUSG00000026173	Plcd4	+	nonsense_mediated_decay	Intron
1	74585238	74585615	ENSMUSG00000026135	Zfp142	-	nonsense_mediated_decay	Exon
1	74594437	74594639	ENSMUSG00000026171	Rnf25	-	nonsense_mediated_decay	Intron
1	74595926	74596125	ENSMUSG00000026171	Rnf25	-	nonsense_mediated_decay	Intron
1	74601561	74601773	ENSMUSG00000033276	Stk36	+	protein_coding	Intron
1	74606319	74606518	ENSMUSG00000033276	Stk36	+	protein_coding	Intron
1	74606764	74606963	ENSMUSG00000033276	Stk36	+	protein_coding	Intron
1	74635768	74636208	ENSMUSG00000033276	Stk36	+	protein_coding	3'UTR
1	74636502	74636882	ENSMUSG00000033276	Stk36	+	protein_coding	3'UTR
1	74661804	74662055	ENSMUSG00000033257	Ttll4	+	protein_coding	Intron
1	74672878	74673107	ENSMUSG00000033257	Ttll4	+	protein_coding	5'UTR
1	74678991	74679344	ENSMUSG00000033257	Ttll4	+	protein_coding	CDS
1	74679695	74679894	ENSMUSG00000033257	Ttll4	+	protein_coding	CDS
1	74689375	74689574	ENSMUSG00000033257	Ttll4	+	protein_coding	Intron
1	74691111	74691310	ENSMUSG00000033257	Ttll4	+	protein_coding	Intron
1	74698493	74699182	ENSMUSG00000033257	Ttll4	+	protein_coding	3'UTR
1	74699337	74699695	ENSMUSG00000033257	Ttll4	+	protein_coding	3'UTR
1	74701000	74701241	ENSMUSG00000033257	Ttll4	+	protein_coding	3'UTR
1	74855591	74855790	ENSMUSG00000090071	Cdk5r2	+	protein_coding	CDS
1	74948646	74948845	ENSMUSG00000006538	Ihh	-	protein_coding	Intron
1	74967151	74967350	ENSMUSG00000026162	Nhej1	-	protein_coding	3'UTR
1	74983029	74983604	ENSMUSG00000026162	Nhej1	-	protein_coding	Intron
1	74984069	74984756	ENSMUSG00000026162	Nhej1	-	protein_coding	Intron
1	75135791	75136319	ENSMUSG00000033159	Cnppd1	-	protein_coding	3'UTR
1	75173676	75173888	ENSMUSG00000026198	Abcb6	-	protein_coding	Intron
1	75175974	75176173	ENSMUSG00000026198	Abcb6	-	protein_coding	Intron
1	75187528	75187727	ENSMUSG00000033124	Atg9a	-	protein_coding	Intron
1	75210414	75210613	ENSMUSG00000026200	Glb1l	-	nonsense_mediated_decay	Intron
1	75215589	75215943	ENSMUSG00000026202	Tuba4a	-	protein_coding	CDS
1	75245012	75245337	ENSMUSG00000026203	Dnajb2	+	protein_coding	3'UTR
1	75438371	75438576	ENSMUSG00000033021	Gmppa	+	protein_coding	Intron
1	75475690	75475889	ENSMUSG00000032997	Chpf	-	protein_coding	CDS
1	75483623	75483822	ENSMUSG00000051703	Tmem198	+	protein_coding	Intron
1	75495978	75496177	ENSMUSG00000026211	Obsl1	-	protein_coding	Intron
1	75499819	75500166	ENSMUSG00000026211	Obsl1	-	protein_coding	CDS
1	75556870	75557076	ENSMUSG00000006576	Slc4a3	+	protein_coding	CDS
1	76441171	76441370	ENSMUSG00000100827	Gm29069	+	lincRNA	Intron
1	76497563	76497793	ENSMUSG00000100553	Gm17751	+	lincRNA	Exon
1	76500446	76500661	ENSMUSG00000100553	Gm17751	+	lincRNA	Exon
1	76922272	76922471	ENSMUSG00000100534	Gm816	-	lincRNA	Intron
1	76961299	76961498	ENSMUSG00000100534	Gm816	-	lincRNA	Intron
1	77368403	77368666	ENSMUSG00000026235	Epha4	-	nonsense_mediated_decay	Exon
1	77372797	77373115	ENSMUSG00000026235	Epha4	-	nonsense_mediated_decay	Exon
1	77373286	77373585	ENSMUSG00000026235	Epha4	-	nonsense_mediated_decay	Exon
1	77383409	77383608	ENSMUSG00000026235	Epha4	-	nonsense_mediated_decay	Intron
1	77385938	77386137	ENSMUSG00000026235	Epha4	-	nonsense_mediated_decay	Intron
1	77387625	77387921	ENSMUSG00000026235	Epha4	-	nonsense_mediated_decay	Intron
1	77399551	77399750	ENSMUSG00000026235	Epha4	-	nonsense_mediated_decay	Exon
1	77444805	77445004	ENSMUSG00000026235	Epha4	-	nonsense_mediated_decay	Exon
1	77966261	77966460	ENSMUSG00000102052	Gm28387	-	lincRNA	Intron
1	77969479	77969678	ENSMUSG00000102052	Gm28387	-	lincRNA	Intron
1	78383528	78383727	ENSMUSG00000032908	Sgpp2	+	protein_coding	Intron
1	78403677	78403876	ENSMUSG00000032908	Sgpp2	+	protein_coding	Intron
1	78419824	78420023	ENSMUSG00000032908	Sgpp2	+	protein_coding	3'UTR
1	78424813	78425211	ENSMUSG00000026245	Farsb	-	protein_coding	Intron
1	78454582	78454788	ENSMUSG00000026245	Farsb	-	protein_coding	Intron
1	78463106	78463326	ENSMUSG00000026245	Farsb	-	protein_coding	Intron
1	78469064	78469289	ENSMUSG00000026245	Farsb	-	protein_coding	Intron
1	78479860	78480059	ENSMUSG00000026245	Farsb	-	protein_coding	CDS
1	78500656	78500855	ENSMUSG00000090486	BC035947	-	processed_transcript	Intron
1	78663172	78663371	ENSMUSG00000032883	Acsl3	+	protein_coding	5'UTR
1	78669259	78669458	ENSMUSG00000032883	Acsl3	+	protein_coding	Intron
1	78675174	78675373	ENSMUSG00000032883	Acsl3	+	protein_coding	Intron
1	78679753	78679952	ENSMUSG00000032883	Acsl3	+	protein_coding	Intron
1	78694297	78694535	ENSMUSG00000032883	Acsl3	+	protein_coding	Intron
1	78696964	78697195	ENSMUSG00000032883	Acsl3	+	protein_coding	Intron
1	78699042	78699281	ENSMUSG00000032883	Acsl3	+	protein_coding	CDS
1	78705339	78705546	ENSMUSG00000032883	Acsl3	+	protein_coding	Intron
1	78706399	78706810	ENSMUSG00000032883	Acsl3	+	protein_coding	3'UTR
1	78839005	78839204	ENSMUSG00000099706	Gm29536	-	lincRNA	Intron
1	78882812	78883011	ENSMUSG00000099706	Gm29536	-	lincRNA	Intron
1	79052393	79052592	ENSMUSG00000099706	Gm29536	-	lincRNA	Intron
1	79621384	79621583	ENSMUSG00000054702	Ap1s3	-	protein_coding	Intron
1	79704102	79704301	ENSMUSG00000073643	Wdfy1	-	protein_coding	3'UTR
1	79752672	79752871	ENSMUSG00000073643	Wdfy1	-	protein_coding	Intron
1	79780104	79780303	ENSMUSG00000026248	Mrpl44	+	protein_coding	Intron
1	79794281	79794734	ENSMUSG00000026249	Serpine2	-	protein_coding	3'UTR
1	79801650	79801849	ENSMUSG00000026249	Serpine2	-	protein_coding	Intron
1	79805938	79806137	ENSMUSG00000026249	Serpine2	-	protein_coding	Intron
1	79808456	79808655	ENSMUSG00000026249	Serpine2	-	protein_coding	Intron
1	79810409	79810624	ENSMUSG00000026249	Serpine2	-	protein_coding	Intron
1	79811788	79811987	ENSMUSG00000026249	Serpine2	-	protein_coding	Intron
1	79816545	79816920	ENSMUSG00000026249	Serpine2	-	protein_coding	CDS
1	79820681	79820889	ENSMUSG00000026249	Serpine2	-	protein_coding	Intron
1	79830177	79830376	ENSMUSG00000026249	Serpine2	-	protein_coding	Intron
1	79834623	79834822	ENSMUSG00000026249	Serpine2	-	protein_coding	Intron
1	79848092	79848291	ENSMUSG00000026249	Serpine2	-	protein_coding	Intron
1	79851331	79851530	ENSMUSG00000026249	Serpine2	-	protein_coding	Intron
1	79853296	79853495	ENSMUSG00000026249	Serpine2	-	protein_coding	Intron
1	80186996	80187252	ENSMUSG00000099552	9830004L10Rik	+	lincRNA	Intron
1	80190113	80190864	ENSMUSG00000099552	9830004L10Rik	+	lincRNA	Intron
1	80190960	80191372	ENSMUSG00000099552	9830004L10Rik	+	lincRNA	Intron
1	80265001	80265200	ENSMUSG00000004364	Cul3	-	protein_coding	3'UTR
1	80265693	80266095	ENSMUSG00000004364	Cul3	-	protein_coding	3'UTR
1	80266203	80266402	ENSMUSG00000004364	Cul3	-	protein_coding	3'UTR
1	80266852	80267131	ENSMUSG00000004364	Cul3	-	protein_coding	3'UTR
1	80269023	80269269	ENSMUSG00000004364	Cul3	-	protein_coding	Intron
1	80282595	80282794	ENSMUSG00000004364	Cul3	-	protein_coding	CDS
1	80286779	80286997	ENSMUSG00000004364	Cul3	-	protein_coding	Intron
1	80289886	80290146	ENSMUSG00000004364	Cul3	-	protein_coding	Intron
1	80307732	80307931	ENSMUSG00000004364	Cul3	-	protein_coding	Intron
1	80321522	80321721	ENSMUSG00000004364	Cul3	-	protein_coding	Intron
1	80453337	80453538	ENSMUSG00000110100	Gm45261	-	protein_coding	Intron
1	80526479	80526678	ENSMUSG00000038608	Dock10	-	protein_coding	Intron
1	80632791	80632990	ENSMUSG00000038608	Dock10	-	protein_coding	Intron
1	81199368	81199567	ENSMUSG00000054976	Nyap2	+	protein_coding	Intron
1	81264248	81264447	ENSMUSG00000054976	Nyap2	+	protein_coding	Intron
1	82233208	82233407	ENSMUSG00000055980	Irs1	-	protein_coding	3'UTR
1	82233846	82234045	ENSMUSG00000055980	Irs1	-	protein_coding	3'UTR
1	82247267	82247466	ENSMUSG00000055980	Irs1	-	protein_coding	Intron
1	82263099	82263298	ENSMUSG00000055980	Irs1	-	protein_coding	Intron
1	82264266	82264465	ENSMUSG00000055980	Irs1	-	protein_coding	Intron
1	82267626	82267825	ENSMUSG00000055980	Irs1	-	protein_coding	Intron
1	82268260	82268523	ENSMUSG00000055980	Irs1	-	protein_coding	Intron
1	82277540	82277739	ENSMUSG00000055980	Irs1	-	protein_coding	Intron
1	82284384	82284583	ENSMUSG00000055980	Irs1	-	protein_coding	Intron
1	82443833	82444032	ENSMUSG00000026142	Rhbdd1	+	protein_coding	3'UTR
1	82444511	82444831	ENSMUSG00000026142	Rhbdd1	+	protein_coding	3'UTR
1	82453671	82453870	ENSMUSG00000067158	Col4a4	-	protein_coding	Intron
1	82477666	82477865	ENSMUSG00000067158	Col4a4	-	protein_coding	Intron
1	82480555	82480754	ENSMUSG00000067158	Col4a4	-	protein_coding	Intron
1	82564866	82565065	ENSMUSG00000067158	Col4a4	-	protein_coding	Intron
1	82597322	82597521	ENSMUSG00000079465	Col4a3	+	protein_coding	Intron
1	82729329	82729613	ENSMUSG00000026150	Mff	+	protein_coding	Intron
1	82731153	82731436	ENSMUSG00000026150	Mff	+	protein_coding	Intron
1	82732632	82732831	ENSMUSG00000026150	Mff	+	protein_coding	Intron
1	82735436	82735684	ENSMUSG00000026150	Mff	+	protein_coding	Intron
1	82736577	82736784	ENSMUSG00000026150	Mff	+	protein_coding	Intron
1	82739550	82739749	ENSMUSG00000026150	Mff	+	protein_coding	Intron
1	82741338	82741537	ENSMUSG00000026150	Mff	+	protein_coding	Intron
1	82751661	82752451	ENSMUSG00000026150	Mff	+	protein_coding	3'UTR
1	82856335	82856534	ENSMUSG00000026159	Agfg1	+	protein_coding	Intron
1	82858425	82858624	ENSMUSG00000026159	Agfg1	+	protein_coding	Intron
1	82865467	82865666	ENSMUSG00000026159	Agfg1	+	protein_coding	Intron
1	82876637	82876836	ENSMUSG00000026159	Agfg1	+	protein_coding	Intron
1	82880257	82880456	ENSMUSG00000026159	Agfg1	+	protein_coding	Intron
1	82882404	82882603	ENSMUSG00000026159	Agfg1	+	protein_coding	Intron
1	82883216	82883415	ENSMUSG00000026159	Agfg1	+	protein_coding	CDS
1	82887417	82887707	ENSMUSG00000026159	Agfg1	+	protein_coding	Intron
1	83196740	83196939	ENSMUSG00000053161	Daw1	+	nonsense_mediated_decay	Intron
1	83197221	83197420	ENSMUSG00000053161	Daw1	+	nonsense_mediated_decay	Exon
1	83210155	83210389	ENSMUSG00000053161	Daw1	+	nonsense_mediated_decay	Exon
1	83266015	83266214	ENSMUSG00000026163	Sphkap	-	protein_coding	Intron
1	83300510	83300709	ENSMUSG00000026163	Sphkap	-	protein_coding	Intron
1	83384470	83384669	ENSMUSG00000026163	Sphkap	-	protein_coding	Intron
1	84218367	84218566	ENSMUSG00000045658	Pid1	-	protein_coding	Intron
1	84221111	84221310	ENSMUSG00000045658	Pid1	-	protein_coding	Intron
1	84281083	84281282	ENSMUSG00000045658	Pid1	-	protein_coding	Intron
1	84304823	84305022	ENSMUSG00000045658	Pid1	-	protein_coding	Intron
1	84305798	84306009	ENSMUSG00000045658	Pid1	-	protein_coding	Intron
1	84386498	84386697	ENSMUSG00000036766	Dner	-	protein_coding	Intron
1	84387162	84387361	ENSMUSG00000036766	Dner	-	protein_coding	Intron
1	84434592	84434791	ENSMUSG00000036766	Dner	-	protein_coding	Intron
1	84550901	84551100	ENSMUSG00000036766	Dner	-	protein_coding	Intron
1	84687901	84688100	ENSMUSG00000036766	Dner	-	protein_coding	Intron
1	84726037	84726278	ENSMUSG00000026219	Trip12	-	protein_coding	Intron
1	84731460	84731750	ENSMUSG00000026219	Trip12	-	protein_coding	Intron
1	84736851	84737059	ENSMUSG00000026219	Trip12	-	protein_coding	Intron
1	84738490	84738759	ENSMUSG00000026219	Trip12	-	protein_coding	Intron
1	84739333	84739567	ENSMUSG00000026219	Trip12	-	protein_coding	Intron
1	84741992	84742220	ENSMUSG00000026219	Trip12	-	protein_coding	Intron
1	84746982	84747285	ENSMUSG00000026219	Trip12	-	protein_coding	Intron
1	84748975	84749297	ENSMUSG00000026219	Trip12	-	protein_coding	Intron
1	84754045	84754362	ENSMUSG00000026219	Trip12	-	protein_coding	Intron
1	84758812	84759011	ENSMUSG00000026219	Trip12	-	protein_coding	Intron
1	84763141	84763484	ENSMUSG00000026219	Trip12	-	protein_coding	Intron
1	84763657	84763885	ENSMUSG00000026219	Trip12	-	protein_coding	Intron
1	84766637	84766836	ENSMUSG00000026219	Trip12	-	protein_coding	Intron
1	84768401	84768619	ENSMUSG00000026219	Trip12	-	protein_coding	Intron
1	84773803	84774002	ENSMUSG00000026219	Trip12	-	protein_coding	Intron
1	84777229	84777428	ENSMUSG00000026219	Trip12	-	protein_coding	Intron
1	84793785	84794075	ENSMUSG00000026219	Trip12	-	protein_coding	CDS
1	84795510	84795766	ENSMUSG00000026219	Trip12	-	protein_coding	Intron
1	84800651	84800851	ENSMUSG00000026219	Trip12	-	protein_coding	Intron
1	84808761	84808960	ENSMUSG00000103505	Gm38374	-	TEC	Exon
1	84814628	84814891	ENSMUSG00000026219	Trip12	-	protein_coding	Intron
1	84872925	84873124	ENSMUSG00000073633	Fbxo36	+	processed_transcript	Intron
1	84874681	84874880	ENSMUSG00000073633	Fbxo36	+	processed_transcript	Intron
1	84882364	84882563	ENSMUSG00000073633	Fbxo36	+	processed_transcript	Intron
1	84912483	84912682	ENSMUSG00000026220	Slc16a14	-	protein_coding	CDS
1	84912818	84913026	ENSMUSG00000026220	Slc16a14	-	protein_coding	CDS
1	84922049	84922248	ENSMUSG00000026220	Slc16a14	-	protein_coding	Intron
1	84928915	84929114	ENSMUSG00000026220	Slc16a14	-	protein_coding	Intron
1	85068690	85068889	ENSMUSG00000101279	Gm18342	-	unprocessed_pseudogene	Intron
1	85099542	85099741	ENSMUSG00000089844	A530032D15Rik	-	protein_coding	CDS
1	85112555	85112754	ENSMUSG00000072109	A530040E14Rik	+	antisense	Intron
1	85113093	85113431	ENSMUSG00000072109	A530040E14Rik	+	antisense	Exon
1	85159781	85160261	ENSMUSG00000091199	Gm2619	-	transcribed_unprocessed_pseudogene	Intron
1	85183532	85183731	ENSMUSG00000089716	Gm6264	+	transcribed_unprocessed_pseudogene	Intron
1	85242218	85242417	ENSMUSG00000091199	Gm2619	-	transcribed_unprocessed_pseudogene	Intron
1	85259588	85259787	ENSMUSG00000052477	C130026I21Rik	-	protein_coding	Intron
1	85260346	85260545	ENSMUSG00000052477	C130026I21Rik	-	protein_coding	Intron
1	85484675	85484874	ENSMUSG00000096292	Gm2666	-	processed_pseudogene	Exon
1	85537953	85538152	ENSMUSG00000090186	Gm7592	+	transcribed_unprocessed_pseudogene	Intron
1	85576910	85577147	ENSMUSG00000094127	G530012D18Rik	+	protein_coding	CDS
1	85578887	85579086	ENSMUSG00000070034	Sp110	-	protein_coding	Intron
1	85595767	85596076	ENSMUSG00000070034	Sp110	-	protein_coding	Intron
1	85610625	85610872	ENSMUSG00000070031	Sp140	+	protein_coding	CDS
1	85650002	85650201	ENSMUSG00000090246	Gm17017	-	antisense	Intron
1	85696676	85696875	ENSMUSG00000026222	Sp100	+	protein_coding	Intron
1	85834245	85834444	ENSMUSG00000036707	Cab39	+	protein_coding	Intron
1	85842231	85842535	ENSMUSG00000036707	Cab39	+	protein_coding	Intron
1	85849316	85850091	ENSMUSG00000036707	Cab39	+	protein_coding	3'UTR
1	85903131	85903330	ENSMUSG00000026223	Itm2c	+	protein_coding	Intron
1	86064782	86064981	ENSMUSG00000026229	Psmd1	+	protein_coding	Intron
1	86075951	86076187	ENSMUSG00000026229	Psmd1	+	protein_coding	Intron
1	86076564	86076763	ENSMUSG00000026229	Psmd1	+	protein_coding	Intron
1	86077384	86077688	ENSMUSG00000026229	Psmd1	+	protein_coding	Intron
1	86078638	86078837	ENSMUSG00000026229	Psmd1	+	protein_coding	CDS
1	86086601	86086922	ENSMUSG00000026229	Psmd1	+	protein_coding	Intron
1	86092017	86092239	ENSMUSG00000026229	Psmd1	+	protein_coding	Intron
1	86115502	86115701	ENSMUSG00000026229	Psmd1	+	protein_coding	Intron
1	86118542	86118804	ENSMUSG00000026229	Psmd1	+	protein_coding	Intron
1	86128155	86128354	ENSMUSG00000026229	Psmd1	+	protein_coding	CDS
1	86173714	86173913	ENSMUSG00000062590	Armc9	+	protein_coding	Intron
1	86214101	86214300	ENSMUSG00000062590	Armc9	+	protein_coding	Intron
1	86258803	86259002	ENSMUSG00000062590	Armc9	+	protein_coding	Intron
1	86276712	86276917	ENSMUSG00000087538	Gm16341	-	antisense	Intron
1	86305526	86305839	ENSMUSG00000079445	B3gnt7	+	protein_coding	CDS
1	86349285	86349609	ENSMUSG00000026234	Ncl	-	protein_coding	3'UTR
1	86350345	86350653	ENSMUSG00000026234	Ncl	-	protein_coding	3'UTR
1	86351169	86351481	ENSMUSG00000026234	Ncl	-	protein_coding	Intron
1	86352947	86353235	ENSMUSG00000026234	Ncl	-	protein_coding	Intron
1	86356818	86357117	ENSMUSG00000026234	Ncl	-	protein_coding	CDS
1	86364864	86365063	ENSMUSG00000073627	C130036L24Rik	+	processed_transcript	Intron
1	86545548	86545782	ENSMUSG00000026239	Pde6d	-	processed_transcript	Intron
1	86546473	86546744	ENSMUSG00000026239	Pde6d	-	processed_transcript	Intron
1	86555810	86556009	ENSMUSG00000026239	Pde6d	-	processed_transcript	Intron
1	86557169	86557376	ENSMUSG00000026239	Pde6d	-	processed_transcript	Intron
1	86597846	86598045	ENSMUSG00000026240	Cops7b	+	protein_coding	Intron
1	86669614	86669816	ENSMUSG00000026241	Nppc	-	protein_coding	CDS
1	86670367	86670572	ENSMUSG00000026241	Nppc	-	protein_coding	5'UTR
1	86714581	86714780	ENSMUSG00000053333	Dis3l2	+	protein_coding	Intron
1	86768907	86769106	ENSMUSG00000053333	Dis3l2	+	protein_coding	Intron
1	86795829	86796028	ENSMUSG00000053333	Dis3l2	+	protein_coding	Intron
1	86839550	86839749	ENSMUSG00000053333	Dis3l2	+	protein_coding	Intron
1	86862547	86862746	ENSMUSG00000053333	Dis3l2	+	protein_coding	Intron
1	86897763	86897962	ENSMUSG00000053333	Dis3l2	+	protein_coding	Intron
1	86908747	86909010	ENSMUSG00000084106	Gm6136	-	processed_pseudogene	Exon
1	86953528	86953727	ENSMUSG00000053333	Dis3l2	+	protein_coding	Intron
1	86990099	86990466	ENSMUSG00000053333	Dis3l2	+	protein_coding	CDS
1	86995921	86996120	ENSMUSG00000053333	Dis3l2	+	protein_coding	Intron
1	87008065	87008264	ENSMUSG00000053333	Dis3l2	+	protein_coding	Intron
1	87226928	87227127	ENSMUSG00000026254	Eif4e2	+	protein_coding	Intron
1	87233234	87233433	ENSMUSG00000026254	Eif4e2	+	protein_coding	Intron
1	87351493	87351692	ENSMUSG00000048000	Gigyf2	+	protein_coding	Intron
1	87380082	87380281	ENSMUSG00000048000	Gigyf2	+	protein_coding	Intron
1	87401278	87401477	ENSMUSG00000048000	Gigyf2	+	protein_coding	Intron
1	87416890	87417089	ENSMUSG00000048000	Gigyf2	+	protein_coding	Intron
1	87428806	87429005	ENSMUSG00000048000	Gigyf2	+	protein_coding	Intron
1	87438861	87439060	ENSMUSG00000048000	Gigyf2	+	protein_coding	Intron
1	87440598	87440797	ENSMUSG00000048000	Gigyf2	+	protein_coding	Intron
1	87442135	87442362	ENSMUSG00000048000	Gigyf2	+	protein_coding	Intron
1	87446424	87446623	ENSMUSG00000048000	Gigyf2	+	protein_coding	Intron
1	87480399	87480598	ENSMUSG00000026259	Ngef	-	protein_coding	Intron
1	87557239	87557438	ENSMUSG00000026259	Ngef	-	protein_coding	Intron
1	87668536	87668735	ENSMUSG00000026288	Inpp5d	+	protein_coding	Intron
1	87765390	87765589	ENSMUSG00000026289	Atg16l1	+	protein_coding	Intron
1	87775799	87775998	ENSMUSG00000026289	Atg16l1	+	protein_coding	Intron
1	87776941	87777307	ENSMUSG00000087968	Gm25395	+	scaRNA	Exon
1	87778955	87779219	ENSMUSG00000026289	Atg16l1	+	protein_coding	Intron
1	87785954	87786178	ENSMUSG00000026289	Atg16l1	+	protein_coding	Intron
1	87792176	87792385	ENSMUSG00000026289	Atg16l1	+	protein_coding	3'UTR
1	87884446	87884645	ENSMUSG00000070738	Dgkd	+	protein_coding	Intron
1	87895457	87895656	ENSMUSG00000070738	Dgkd	+	protein_coding	Intron
1	87902309	87902508	ENSMUSG00000070738	Dgkd	+	protein_coding	Intron
1	87909070	87909275	ENSMUSG00000070738	Dgkd	+	protein_coding	Intron
1	87910896	87911095	ENSMUSG00000070738	Dgkd	+	protein_coding	Intron
1	87915140	87915385	ENSMUSG00000070738	Dgkd	+	protein_coding	Intron
1	87915538	87915810	ENSMUSG00000070738	Dgkd	+	protein_coding	Intron
1	87916429	87916628	ENSMUSG00000070738	Dgkd	+	protein_coding	Intron
1	87916861	87917069	ENSMUSG00000070738	Dgkd	+	protein_coding	Intron
1	87918659	87918865	ENSMUSG00000070738	Dgkd	+	protein_coding	Intron
1	87920073	87920272	ENSMUSG00000070738	Dgkd	+	protein_coding	Intron
1	87924089	87924408	ENSMUSG00000070738	Dgkd	+	protein_coding	Intron
1	87927806	87928005	ENSMUSG00000070738	Dgkd	+	protein_coding	Intron
1	87931945	87932200	ENSMUSG00000070738	Dgkd	+	protein_coding	Intron
1	87934416	87934615	ENSMUSG00000070738	Dgkd	+	protein_coding	Intron
1	87941234	87941433	ENSMUSG00000070738	Dgkd	+	protein_coding	Intron
1	87942856	87943055	ENSMUSG00000070738	Dgkd	+	protein_coding	3'UTR
1	87943658	87944121	ENSMUSG00000070738	Dgkd	+	protein_coding	3'UTR
1	87946422	87946621	ENSMUSG00000005501	Usp40	-	nonsense_mediated_decay	Exon
1	87955224	87955423	ENSMUSG00000005501	Usp40	-	nonsense_mediated_decay	Intron
1	87985173	87985372	ENSMUSG00000005501	Usp40	-	nonsense_mediated_decay	Intron
1	88066779	88066978	ENSMUSG00000090165	Ugt1a10	+	protein_coding	Intron
1	88188148	88188347	ENSMUSG00000089943	Ugt1a5	+	protein_coding	Intron
1	88192436	88192635	ENSMUSG00000083277	Gm15376	+	unprocessed_pseudogene	Exon
1	88202752	88202951	ENSMUSG00000090171	Ugt1a2	+	protein_coding	Intron
1	88218466	88218665	ENSMUSG00000090175	Ugt1a9	+	protein_coding	3'UTR
1	88229504	88229703	ENSMUSG00000079429	Mroh2a	+	protein_coding	Intron
1	88260729	88260928	ENSMUSG00000079429	Mroh2a	+	protein_coding	3'UTR
1	88263051	88263675	ENSMUSG00000044783	Hjurp	-	protein_coding	3'UTR
1	88264331	88265553	ENSMUSG00000044783	Hjurp	-	protein_coding	3'UTR
1	88266012	88266596	ENSMUSG00000044783	Hjurp	-	protein_coding	CDS
1	88339410	88339609	ENSMUSG00000036251	Trpm8	+	protein_coding	Intron
1	88342288	88342487	ENSMUSG00000036251	Trpm8	+	protein_coding	Intron
1	88557228	88557427	ENSMUSG00000100798	Gm19589	+	lincRNA	Intron
1	89075610	89075891	ENSMUSG00000036206	Sh3bp4	+	protein_coding	Intron
1	89091102	89091301	ENSMUSG00000036206	Sh3bp4	+	protein_coding	Intron
1	89141807	89142006	ENSMUSG00000036206	Sh3bp4	+	protein_coding	Intron
1	89153593	89153856	ENSMUSG00000036206	Sh3bp4	+	protein_coding	3'UTR
1	89303645	89303875	ENSMUSG00000101288	Gm28342	-	lincRNA	Intron
1	89467191	89467390	ENSMUSG00000055013	Agap1	+	protein_coding	Intron
1	89474376	89474575	ENSMUSG00000055013	Agap1	+	protein_coding	Intron
1	89485125	89485324	ENSMUSG00000104114	Gm37297	+	TEC	Exon
1	89531150	89531349	ENSMUSG00000055013	Agap1	+	protein_coding	Intron
1	89581175	89581408	ENSMUSG00000055013	Agap1	+	protein_coding	Intron
1	89609503	89609735	ENSMUSG00000055013	Agap1	+	protein_coding	Intron
1	89611565	89611764	ENSMUSG00000055013	Agap1	+	protein_coding	Intron
1	89616307	89616506	ENSMUSG00000055013	Agap1	+	protein_coding	Intron
1	89674208	89674407	ENSMUSG00000055013	Agap1	+	protein_coding	Intron
1	89743773	89743981	ENSMUSG00000055013	Agap1	+	protein_coding	CDS
1	89752215	89752438	ENSMUSG00000055013	Agap1	+	protein_coding	Intron
1	89754127	89754326	ENSMUSG00000055013	Agap1	+	protein_coding	Intron
1	89793057	89793256	ENSMUSG00000055013	Agap1	+	protein_coding	Intron
1	89837771	89837970	ENSMUSG00000055013	Agap1	+	protein_coding	Intron
1	89889436	89889694	ENSMUSG00000055013	Agap1	+	protein_coding	3'UTR
1	89889861	89890083	ENSMUSG00000055013	Agap1	+	protein_coding	3'UTR
1	89890848	89891047	ENSMUSG00000055013	Agap1	+	protein_coding	3'UTR
1	89893557	89893756	ENSMUSG00000055013	Agap1	+	protein_coding	3'UTR
1	89894055	89894424	ENSMUSG00000055013	Agap1	+	protein_coding	3'UTR
1	89927912	89928643	ENSMUSG00000034486	Gbx2	-	protein_coding	3'UTR
1	89993590	89993789	ENSMUSG00000067081	Asb18	-	protein_coding	Intron
1	90045553	90045817	ENSMUSG00000026301	Iqca	-	protein_coding	CDS
1	90047606	90047881	ENSMUSG00000026301	Iqca	-	protein_coding	Intron
1	90048071	90048270	ENSMUSG00000026301	Iqca	-	protein_coding	Intron
1	90070405	90070613	ENSMUSG00000026301	Iqca	-	protein_coding	Intron
1	90119672	90119871	ENSMUSG00000026301	Iqca	-	protein_coding	Intron
1	90211601	90211800	ENSMUSG00000044337	Ackr3	+	protein_coding	Intron
1	90605466	90605689	ENSMUSG00000034432	Cops8	+	protein_coding	Intron
1	90606557	90606868	ENSMUSG00000034432	Cops8	+	protein_coding	Intron
1	90612433	90613006	ENSMUSG00000034432	Cops8	+	protein_coding	3'UTR
1	90773342	90773541	ENSMUSG00000048126	Col6a3	-	protein_coding	CDS
1	90778834	90779181	ENSMUSG00000048126	Col6a3	-	protein_coding	CDS
1	90779812	90780029	ENSMUSG00000048126	Col6a3	-	protein_coding	Intron
1	90797902	90798101	ENSMUSG00000048126	Col6a3	-	protein_coding	Intron
1	90801065	90801264	ENSMUSG00000048126	Col6a3	-	protein_coding	Intron
1	90819086	90819285	ENSMUSG00000048126	Col6a3	-	protein_coding	Intron
1	91072003	91072208	ENSMUSG00000026305	Lrrfip1	+	protein_coding	Intron
1	91111206	91111442	ENSMUSG00000026305	Lrrfip1	+	protein_coding	Intron
1	91112029	91112228	ENSMUSG00000026305	Lrrfip1	+	protein_coding	Intron
1	91116125	91117361	ENSMUSG00000026305	Lrrfip1	+	protein_coding	Intron
1	91170234	91170433	ENSMUSG00000070732	Rbm44	+	protein_coding	3'UTR
1	91180049	91180248	ENSMUSG00000034353	Ramp1	+	protein_coding	Intron
1	91254334	91254549	ENSMUSG00000034343	Ube2f	+	protein_coding	Intron
1	91259505	91259704	ENSMUSG00000034343	Ube2f	+	protein_coding	Intron
1	91265247	91265475	ENSMUSG00000034343	Ube2f	+	protein_coding	Intron
1	91284366	91284566	ENSMUSG00000034343	Ube2f	+	protein_coding	Intron
1	91285546	91285745	ENSMUSG00000034343	Ube2f	+	protein_coding	3'UTR
1	91319094	91319293	ENSMUSG00000026307	Scly	+	protein_coding	Intron
1	91362245	91362444	ENSMUSG00000026308	Klhl30	+	protein_coding	3'UTR
1	91372433	91372767	ENSMUSG00000047443	Erfe	+	protein_coding	3'UTR
1	91378790	91378989	ENSMUSG00000026309	Ilkap	-	nonsense_mediated_decay	Intron
1	91383756	91383955	ENSMUSG00000026309	Ilkap	-	nonsense_mediated_decay	Intron
1	91387471	91387670	ENSMUSG00000026309	Ilkap	-	nonsense_mediated_decay	Intron
1	91390815	91391014	ENSMUSG00000026309	Ilkap	-	nonsense_mediated_decay	Intron
1	91412282	91412481	ENSMUSG00000067071	Hes6	-	processed_transcript	Exon
1	91416447	91416646	ENSMUSG00000055866	Per2	-	protein_coding	3'UTR
1	91453998	91454197	ENSMUSG00000055866	Per2	-	protein_coding	Intron
1	91527776	91528015	ENSMUSG00000034292	Traf3ip1	+	protein_coding	3'UTR
1	91802328	91802527	ENSMUSG00000100980	Gm29100	-	antisense	Exon
1	91932437	91932648	ENSMUSG00000026313	Hdac4	-	protein_coding	3'UTR
1	91963696	91963895	ENSMUSG00000026313	Hdac4	-	protein_coding	Intron
1	91972863	91973062	ENSMUSG00000026313	Hdac4	-	protein_coding	Intron
1	91974337	91974536	ENSMUSG00000026313	Hdac4	-	protein_coding	Intron
1	92048099	92048298	ENSMUSG00000026313	Hdac4	-	protein_coding	Intron
1	92089881	92090080	ENSMUSG00000026313	Hdac4	-	protein_coding	Intron
1	92096970	92097169	ENSMUSG00000026313	Hdac4	-	protein_coding	Intron
1	92119470	92119669	ENSMUSG00000026313	Hdac4	-	protein_coding	Intron
1	92127839	92128038	ENSMUSG00000026313	Hdac4	-	protein_coding	Intron
1	92132849	92133048	ENSMUSG00000026313	Hdac4	-	protein_coding	Intron
1	92139260	92139459	ENSMUSG00000026313	Hdac4	-	protein_coding	Intron
1	92141058	92141257	ENSMUSG00000026313	Hdac4	-	protein_coding	Intron
1	92460249	92460461	ENSMUSG00000026260	Ndufa10	-	nonsense_mediated_decay	Intron
1	92469739	92469938	ENSMUSG00000026260	Ndufa10	-	nonsense_mediated_decay	Intron
1	92714783	92714982	ENSMUSG00000100546	Gm29483	-	lincRNA	Exon
1	92715473	92715835	ENSMUSG00000100546	Gm29483	-	lincRNA	Intron
1	92716952	92717189	ENSMUSG00000100546	Gm29483	-	lincRNA	Exon
1	92858994	92859193	ENSMUSG00000034220	Gpc1	+	protein_coding	3'UTR
1	92860087	92860286	ENSMUSG00000034220	Gpc1	+	protein_coding	3'UTR
1	92874116	92874315	ENSMUSG00000034212	Ankmy1	-	protein_coding	Intron
1	92916891	92917090	ENSMUSG00000026269	Rnpepl1	+	protein_coding	Intron
1	93177926	93178125	ENSMUSG00000084989	Crocc2	+	protein_coding	Intron
1	93238664	93238863	ENSMUSG00000047793	Sned1	+	protein_coding	Intron
1	93256521	93256720	ENSMUSG00000047793	Sned1	+	protein_coding	Intron
1	93265328	93265527	ENSMUSG00000047793	Sned1	+	protein_coding	Intron
1	93271228	93271427	ENSMUSG00000047793	Sned1	+	protein_coding	Intron
1	93281623	93281822	ENSMUSG00000047793	Sned1	+	protein_coding	CDS
1	93282273	93282472	ENSMUSG00000047793	Sned1	+	protein_coding	CDS
1	93290523	93290722	ENSMUSG00000047793	Sned1	+	protein_coding	Intron
1	93291934	93292133	ENSMUSG00000047793	Sned1	+	protein_coding	Intron
1	93296315	93296514	ENSMUSG00000047793	Sned1	+	protein_coding	3'UTR
1	93296916	93297115	ENSMUSG00000047793	Sned1	+	protein_coding	3'UTR
1	93302586	93302832	ENSMUSG00000026273	Mterf4	-	protein_coding	Intron
1	93303680	93303879	ENSMUSG00000026273	Mterf4	-	protein_coding	Intron
1	93304683	93304983	ENSMUSG00000026273	Mterf4	-	protein_coding	CDS
1	93306388	93306587	ENSMUSG00000101172	Gm28535	+	antisense	Intron
1	93327023	93327222	ENSMUSG00000026274	Pask	-	protein_coding	Intron
1	93350346	93350545	ENSMUSG00000026275	Ppp1r7	+	protein_coding	Intron
1	93351510	93351722	ENSMUSG00000026275	Ppp1r7	+	protein_coding	CDS
1	93360713	93360987	ENSMUSG00000026275	Ppp1r7	+	protein_coding	Intron
1	93365007	93365212	ENSMUSG00000026275	Ppp1r7	+	protein_coding	3'UTR
1	93365894	93366351	ENSMUSG00000026275	Ppp1r7	+	protein_coding	3'UTR
1	93366543	93366867	ENSMUSG00000026275	Ppp1r7	+	protein_coding	3'UTR
1	93368221	93368420	ENSMUSG00000026275	Ppp1r7	+	protein_coding	3'UTR
1	93368787	93369003	ENSMUSG00000026275	Ppp1r7	+	protein_coding	3'UTR
1	93369106	93369495	ENSMUSG00000026275	Ppp1r7	+	protein_coding	3'UTR
1	93406060	93406280	ENSMUSG00000034088	Hdlbp	-	protein_coding	3'UTR
1	93417076	93417285	ENSMUSG00000034088	Hdlbp	-	protein_coding	CDS
1	93420316	93420515	ENSMUSG00000034088	Hdlbp	-	protein_coding	Intron
1	93420920	93421180	ENSMUSG00000034088	Hdlbp	-	protein_coding	Intron
1	93429913	93430169	ENSMUSG00000034088	Hdlbp	-	protein_coding	Intron
1	93430864	93431063	ENSMUSG00000034088	Hdlbp	-	protein_coding	CDS
1	93436992	93437191	ENSMUSG00000034088	Hdlbp	-	protein_coding	Intron
1	93438064	93438319	ENSMUSG00000034088	Hdlbp	-	protein_coding	Intron
1	93440511	93440780	ENSMUSG00000034088	Hdlbp	-	protein_coding	Intron
1	93441999	93442238	ENSMUSG00000034088	Hdlbp	-	protein_coding	Intron
1	93491257	93491457	ENSMUSG00000026276	2022-09-02	+	protein_coding	Intron
1	93491706	93491905	ENSMUSG00000026276	2022-09-02	+	protein_coding	Intron
1	93494066	93494265	ENSMUSG00000026276	2022-09-02	+	protein_coding	Intron
1	93497417	93497616	ENSMUSG00000026276	2022-09-02	+	protein_coding	Intron
1	93498757	93498956	ENSMUSG00000026276	2022-09-02	+	protein_coding	Intron
1	93499309	93499573	ENSMUSG00000026276	2022-09-02	+	protein_coding	Intron
1	93500469	93500709	ENSMUSG00000026276	2022-09-02	+	protein_coding	Intron
1	93508054	93508321	ENSMUSG00000026276	2022-09-02	+	protein_coding	3'UTR
1	93508777	93509181	ENSMUSG00000026276	2022-09-02	+	protein_coding	3'UTR
1	93509316	93509606	ENSMUSG00000026276	2022-09-02	+	protein_coding	3'UTR
1	93512127	93512326	ENSMUSG00000034066	Farp2	+	protein_coding	Intron
1	93528727	93528956	ENSMUSG00000034066	Farp2	+	protein_coding	Intron
1	93567552	93567751	ENSMUSG00000034066	Farp2	+	protein_coding	Intron
1	93576410	93576609	ENSMUSG00000034066	Farp2	+	protein_coding	CDS
1	93577661	93577860	ENSMUSG00000034066	Farp2	+	protein_coding	Intron
1	93579903	93580102	ENSMUSG00000034066	Farp2	+	protein_coding	Intron
1	93580447	93580646	ENSMUSG00000034066	Farp2	+	protein_coding	Intron
1	93581066	93581531	ENSMUSG00000034066	Farp2	+	protein_coding	Intron
1	93581973	93582249	ENSMUSG00000034066	Farp2	+	protein_coding	Intron
1	93582449	93582648	ENSMUSG00000034066	Farp2	+	protein_coding	Intron
1	93582752	93582951	ENSMUSG00000034066	Farp2	+	protein_coding	Intron
1	93583220	93583420	ENSMUSG00000034066	Farp2	+	protein_coding	Intron
1	93583924	93584193	ENSMUSG00000034066	Farp2	+	protein_coding	Intron
1	93585442	93585641	ENSMUSG00000034066	Farp2	+	protein_coding	Intron
1	93591152	93591380	ENSMUSG00000034066	Farp2	+	protein_coding	Intron
1	93592302	93592501	ENSMUSG00000034066	Farp2	+	protein_coding	Intron
1	93592834	93593033	ENSMUSG00000034066	Farp2	+	protein_coding	Intron
1	93612459	93612658	ENSMUSG00000034066	Farp2	+	protein_coding	Intron
1	93621959	93622346	ENSMUSG00000026277	Stk25	-	protein_coding	3'UTR
1	93626855	93627060	ENSMUSG00000026277	Stk25	-	protein_coding	Intron
1	93628209	93628414	ENSMUSG00000026277	Stk25	-	protein_coding	Intron
1	93632416	93632615	ENSMUSG00000026277	Stk25	-	protein_coding	Intron
1	93754938	93755250	ENSMUSG00000026280	Atg4b	+	protein_coding	Intron
1	93756336	93756535	ENSMUSG00000026280	Atg4b	+	protein_coding	Intron
1	93765309	93765508	ENSMUSG00000026280	Atg4b	+	protein_coding	Intron
1	93782419	93782931	ENSMUSG00000026280	Atg4b	+	protein_coding	Intron
1	93784863	93785062	ENSMUSG00000026280	Atg4b	+	protein_coding	Intron
1	93786567	93786766	ENSMUSG00000026280	Atg4b	+	protein_coding	Intron
1	93787707	93788244	ENSMUSG00000026280	Atg4b	+	protein_coding	3'UTR
1	93788565	93789234	ENSMUSG00000026280	Atg4b	+	protein_coding	3'UTR
1	93798241	93798440	ENSMUSG00000026281	Dtymk	-	protein_coding	Intron
1	93800101	93800301	ENSMUSG00000026281	Dtymk	-	protein_coding	Intron
1	93806337	93806536	ENSMUSG00000026283	Ing5	+	protein_coding	Intron
1	93816405	93816604	ENSMUSG00000026283	Ing5	+	protein_coding	CDS
1	93826314	93826560	ENSMUSG00000073609	D2hgdh	+	protein_coding	CDS
1	93990563	93990762	ENSMUSG00000073608	Gal3st2c	+	protein_coding	5'UTR
1	94009811	94010299	ENSMUSG00000073608	Gal3st2c	+	protein_coding	3'UTR
1	94468938	94469237	ENSMUSG00000100347	Gm7895	-	processed_pseudogene	Exon
1	94798833	94799032	ENSMUSG00000100518	4930440C22Rik	+	lincRNA	Intron
1	95334103	95334302	ENSMUSG00000051185	Fam174a	+	protein_coding	3'UTR
1	95616644	95616843	ENSMUSG00000040710	St8sia4	-	protein_coding	Intron
1	95617287	95617486	ENSMUSG00000040710	St8sia4	-	protein_coding	Intron
1	95629561	95629760	ENSMUSG00000040710	St8sia4	-	protein_coding	Intron
1	96818175	96818505	ENSMUSG00000040693	Slco4c1	-	protein_coding	3'UTR
1	96818698	96818897	ENSMUSG00000040693	Slco4c1	-	protein_coding	3'UTR
1	96828603	96828802	ENSMUSG00000040693	Slco4c1	-	protein_coding	Intron
1	96831942	96832141	ENSMUSG00000040693	Slco4c1	-	protein_coding	CDS
1	96944936	96945135	ENSMUSG00000045463	Slco6b1	-	processed_transcript	Intron
1	96954956	96955155	ENSMUSG00000045463	Slco6b1	-	processed_transcript	Intron
1	97109430	97109629	ENSMUSG00000026331	Slco6c1	-	protein_coding	Intron
1	97189851	97190050	ENSMUSG00000100484	Gm7133	+	unprocessed_pseudogene	Intron
1	97191753	97192229	ENSMUSG00000100484	Gm7133	+	unprocessed_pseudogene	Intron
1	97358911	97359110	ENSMUSG00000101348	Gm7135	+	transcribed_unprocessed_pseudogene	Intron
1	97448695	97448894	ENSMUSG00000101348	Gm7135	+	transcribed_unprocessed_pseudogene	Intron
1	97643971	97644199	ENSMUSG00000044768	D1Ertd622e	-	protein_coding	3'UTR
1	97644605	97644924	ENSMUSG00000044768	D1Ertd622e	-	protein_coding	3'UTR
1	97645123	97645382	ENSMUSG00000044768	D1Ertd622e	-	protein_coding	3'UTR
1	97645548	97646215	ENSMUSG00000044768	D1Ertd622e	-	protein_coding	CDS
1	97659878	97660077	ENSMUSG00000044768	D1Ertd622e	-	protein_coding	Intron
1	97660750	97660949	ENSMUSG00000044768	D1Ertd622e	-	protein_coding	5'UTR
1	97706523	97706775	ENSMUSG00000040648	Ppip5k2	-	protein_coding	3'UTR
1	97707099	97707631	ENSMUSG00000040648	Ppip5k2	-	protein_coding	3'UTR
1	97719650	97719857	ENSMUSG00000040648	Ppip5k2	-	protein_coding	Intron
1	97727006	97727205	ENSMUSG00000040648	Ppip5k2	-	protein_coding	Intron
1	97728723	97728990	ENSMUSG00000040648	Ppip5k2	-	protein_coding	Intron
1	97729732	97730009	ENSMUSG00000040648	Ppip5k2	-	protein_coding	Intron
1	97733755	97733980	ENSMUSG00000040648	Ppip5k2	-	protein_coding	Intron
1	97734869	97735099	ENSMUSG00000040648	Ppip5k2	-	protein_coding	CDS
1	97740289	97740521	ENSMUSG00000040648	Ppip5k2	-	protein_coding	Intron
1	97749360	97749562	ENSMUSG00000040648	Ppip5k2	-	protein_coding	Intron
1	97752561	97752760	ENSMUSG00000040648	Ppip5k2	-	protein_coding	Intron
1	97758970	97759260	ENSMUSG00000040648	Ppip5k2	-	protein_coding	Intron
1	97765767	97765966	ENSMUSG00000040648	Ppip5k2	-	protein_coding	Intron
1	97821492	97821790	ENSMUSG00000026335	Pam	-	protein_coding	3'UTR
1	97825727	97825926	ENSMUSG00000026335	Pam	-	protein_coding	Intron
1	97840697	97840896	ENSMUSG00000026335	Pam	-	protein_coding	CDS
1	97864116	97864315	ENSMUSG00000026335	Pam	-	protein_coding	CDS
1	97922937	97923136	ENSMUSG00000026335	Pam	-	protein_coding	Intron
1	98008842	98009041	ENSMUSG00000026335	Pam	-	protein_coding	Intron
1	98065155	98065354	ENSMUSG00000026335	Pam	-	protein_coding	Intron
1	98080579	98080778	ENSMUSG00000026335	Pam	-	protein_coding	Intron
1	99830271	99830470	ENSMUSG00000067028	Cntnap5b	+	protein_coding	Intron
1	99856839	99857038	ENSMUSG00000067028	Cntnap5b	+	protein_coding	Intron
1	99886038	99886237	ENSMUSG00000067028	Cntnap5b	+	protein_coding	Intron
1	99918654	99918853	ENSMUSG00000067028	Cntnap5b	+	protein_coding	Intron
1	99938292	99938491	ENSMUSG00000067028	Cntnap5b	+	protein_coding	Intron
1	99978771	99979166	ENSMUSG00000067028	Cntnap5b	+	protein_coding	Intron
1	100012046	100012245	ENSMUSG00000067028	Cntnap5b	+	protein_coding	Intron
1	100078191	100078390	ENSMUSG00000067028	Cntnap5b	+	protein_coding	Intron
1	100187483	100187682	ENSMUSG00000067028	Cntnap5b	+	protein_coding	Intron
1	100224451	100224650	ENSMUSG00000067028	Cntnap5b	+	protein_coding	Intron
1	100231686	100231885	ENSMUSG00000067028	Cntnap5b	+	protein_coding	Intron
1	100330277	100330476	ENSMUSG00000067028	Cntnap5b	+	protein_coding	Intron
1	102465136	102465335	ENSMUSG00000101890	Gm3116	+	unprocessed_pseudogene	Intron
1	104977153	104977352	ENSMUSG00000050840	Cdh20	+	protein_coding	Intron
1	105277024	105277223	ENSMUSG00000047496	Rnf152	-	protein_coding	3'UTR
1	105279378	105279589	ENSMUSG00000047496	Rnf152	-	protein_coding	3'UTR
1	105389236	105389447	ENSMUSG00000101214	AC124553.1	-	sense_overlapping	Intron
1	105457174	105457379	ENSMUSG00000067017	Gm3608	+	pseudogene	Exon
1	105504557	105504756	ENSMUSG00000101214	AC124553.1	-	sense_overlapping	Intron
1	105521550	105521749	ENSMUSG00000056536	Pign	-	protein_coding	3'UTR
1	105523739	105523938	ENSMUSG00000056536	Pign	-	protein_coding	Intron
1	105535005	105535204	ENSMUSG00000056536	Pign	-	protein_coding	Intron
1	105556276	105556475	ENSMUSG00000056536	Pign	-	protein_coding	Intron
1	105583787	105583986	ENSMUSG00000056536	Pign	-	protein_coding	Intron
1	105588935	105589134	ENSMUSG00000056536	Pign	-	protein_coding	Intron
1	105635108	105635307	ENSMUSG00000056536	Pign	-	protein_coding	Intron
1	105639787	105639986	ENSMUSG00000056536	Pign	-	protein_coding	Intron
1	105647936	105648135	ENSMUSG00000056536	Pign	-	protein_coding	Intron
1	105652744	105652943	ENSMUSG00000056536	Pign	-	protein_coding	Intron
1	105664796	105665001	ENSMUSG00000026319	Relch	+	nonsense_mediated_decay	Intron
1	105692520	105692865	ENSMUSG00000026319	Relch	+	nonsense_mediated_decay	Intron
1	105704019	105704237	ENSMUSG00000026319	Relch	+	nonsense_mediated_decay	Intron
1	105709124	105709323	ENSMUSG00000104044	Gm37566	+	TEC	Exon
1	105719497	105719803	ENSMUSG00000026319	Relch	+	nonsense_mediated_decay	Intron
1	105725716	105725926	ENSMUSG00000026319	Relch	+	nonsense_mediated_decay	Intron
1	105731266	105731465	ENSMUSG00000026319	Relch	+	nonsense_mediated_decay	Intron
1	105734541	105734815	ENSMUSG00000026319	Relch	+	nonsense_mediated_decay	Intron
1	105738064	105738334	ENSMUSG00000026319	Relch	+	nonsense_mediated_decay	Intron
1	105750327	105750526	ENSMUSG00000026319	Relch	+	nonsense_mediated_decay	Intron
1	105753765	105754026	ENSMUSG00000026319	Relch	+	nonsense_mediated_decay	Exon
1	105845328	105845527	ENSMUSG00000026321	Tnfrsf11a	+	protein_coding	3'UTR
1	105986548	105986747	ENSMUSG00000099843	Gm7160	-	lincRNA	Intron
1	105991292	105991794	ENSMUSG00000038866	Zcchc2	+	protein_coding	CDS
1	106000936	106001135	ENSMUSG00000038866	Zcchc2	+	protein_coding	CDS
1	106018227	106018426	ENSMUSG00000038866	Zcchc2	+	protein_coding	Intron
1	106019860	106020082	ENSMUSG00000038866	Zcchc2	+	protein_coding	Intron
1	106021779	106021978	ENSMUSG00000038866	Zcchc2	+	protein_coding	Intron
1	106023721	106023920	ENSMUSG00000038866	Zcchc2	+	protein_coding	Intron
1	106029768	106030163	ENSMUSG00000038866	Zcchc2	+	protein_coding	CDS
1	106030677	106030922	ENSMUSG00000038866	Zcchc2	+	protein_coding	CDS
1	106032938	106033504	ENSMUSG00000038866	Zcchc2	+	protein_coding	3'UTR
1	106155694	106155893	ENSMUSG00000101583	Gm20753	-	lincRNA	Intron
1	106174514	106174713	ENSMUSG00000044340	Phlpp1	+	protein_coding	Intron
1	106175413	106175612	ENSMUSG00000044340	Phlpp1	+	protein_coding	Intron
1	106217158	106217357	ENSMUSG00000044340	Phlpp1	+	protein_coding	Intron
1	106311833	106312032	ENSMUSG00000044340	Phlpp1	+	protein_coding	Intron
1	106383128	106383327	ENSMUSG00000044340	Phlpp1	+	protein_coding	Intron
1	106389014	106389213	ENSMUSG00000044340	Phlpp1	+	protein_coding	Intron
1	106392320	106392600	ENSMUSG00000044340	Phlpp1	+	protein_coding	CDS
1	106392707	106392906	ENSMUSG00000044340	Phlpp1	+	protein_coding	CDS
1	106548392	106548591	ENSMUSG00000057329	Bcl2	-	protein_coding	Intron
1	106604846	106605045	ENSMUSG00000103348	Gm37053	-	TEC	Exon
1	106697149	106697348	ENSMUSG00000057329	Bcl2	-	protein_coding	Intron
1	106721465	106721715	ENSMUSG00000009905	Kdsr	-	protein_coding	3'UTR
1	106723889	106724921	ENSMUSG00000009905	Kdsr	-	protein_coding	3'UTR
1	106739550	106739749	ENSMUSG00000009905	Kdsr	-	protein_coding	Intron
1	106743475	106743814	ENSMUSG00000009905	Kdsr	-	protein_coding	Intron
1	106756153	106756352	ENSMUSG00000009905	Kdsr	-	protein_coding	Intron
1	106771121	106771425	ENSMUSG00000009907	Vps4b	-	protein_coding	Intron
1	106771860	106772412	ENSMUSG00000009907	Vps4b	-	protein_coding	Intron
1	106777145	106777345	ENSMUSG00000009907	Vps4b	-	protein_coding	Intron
1	106789520	106789759	ENSMUSG00000009907	Vps4b	-	protein_coding	Intron
1	106795683	106795882	ENSMUSG00000009907	Vps4b	-	protein_coding	Intron
1	106996213	106996412	ENSMUSG00000048775	Serpinb13	+	nonsense_mediated_decay	Intron
1	107226640	107226839	ENSMUSG00000073602	Serpinb3b	-	protein_coding	Intron
1	107377533	107377732	ENSMUSG00000026327	Serpinb11	+	protein_coding	CDS
1	107594078	107594277	ENSMUSG00000026315	Serpinb8	+	protein_coding	Intron
1	107597613	107597812	ENSMUSG00000026315	Serpinb8	+	protein_coding	Intron
1	110003714	110003913	ENSMUSG00000026312	Cdh7	+	nonsense_mediated_decay	Intron
1	110889661	110889860	ENSMUSG00000047216	Cdh19	-	protein_coding	CDS
1	110931989	110932188	ENSMUSG00000047216	Cdh19	-	protein_coding	Intron
1	111438233	111438432	ENSMUSG00000101253	Gm29088	-	lincRNA	Intron
1	111860753	111861133	ENSMUSG00000038702	Dsel	-	processed_transcript	Intron
1	111861838	111862037	ENSMUSG00000038702	Dsel	-	processed_transcript	Intron
1	115705129	115705328	ENSMUSG00000070695	Cntnap5a	+	protein_coding	Intron
1	115792202	115792401	ENSMUSG00000070695	Cntnap5a	+	protein_coding	Intron
1	116014988	116015187	ENSMUSG00000070695	Cntnap5a	+	protein_coding	Intron
1	116103969	116104168	ENSMUSG00000070695	Cntnap5a	+	protein_coding	Intron
1	116406188	116406387	ENSMUSG00000070695	Cntnap5a	+	protein_coding	Intron
1	116434757	116434958	ENSMUSG00000070695	Cntnap5a	+	protein_coding	Intron
1	116542283	116542482	ENSMUSG00000070695	Cntnap5a	+	protein_coding	Intron
1	116545858	116546057	ENSMUSG00000070695	Cntnap5a	+	protein_coding	Intron
1	116573507	116573706	ENSMUSG00000070695	Cntnap5a	+	protein_coding	Intron
1	116808464	116808663	ENSMUSG00000094429	Gm19965	+	protein_coding	Intron
1	116820250	116820449	ENSMUSG00000094429	Gm19965	+	protein_coding	Intron
1	117604000	117604211	ENSMUSG00000107979	Zfp813-ps	+	lincRNA	Exon
1	117626463	117626822	ENSMUSG00000101373	Zfp813-ps	+	processed_pseudogene	Exon
1	117626933	117627350	ENSMUSG00000101373	Zfp813-ps	+	processed_pseudogene	Exon
1	117662301	117662500	ENSMUSG00000099615	Gm28362	+	unprocessed_pseudogene	Exon
1	117755943	117756142	ENSMUSG00000100527	Gm28359	+	unprocessed_pseudogene	Intron
1	117786361	117786560	ENSMUSG00000101303	B020011L13Rik	+	protein_coding	Intron
1	117793847	117794046	ENSMUSG00000101303	B020011L13Rik	+	protein_coding	Intron
1	117801556	117801813	ENSMUSG00000101303	B020011L13Rik	+	protein_coding	CDS
1	117985696	117986042	ENSMUSG00000100617	Gm7145	+	protein_coding	CDS
1	117986154	117986400	ENSMUSG00000100617	Gm7145	+	protein_coding	CDS
1	118200260	118200459	ENSMUSG00000102030	Gm29106	+	protein_coding	CDS
1	118201542	118201741	ENSMUSG00000102030	Gm29106	+	protein_coding	3'UTR
1	118299406	118299612	ENSMUSG00000026374	Tsn	-	protein_coding	3'UTR
1	118299881	118300886	ENSMUSG00000026374	Tsn	-	protein_coding	3'UTR
1	118303389	118303588	ENSMUSG00000026374	Tsn	-	protein_coding	Intron
1	118304495	118304724	ENSMUSG00000026374	Tsn	-	protein_coding	Intron
1	118323610	118323916	ENSMUSG00000026377	Nifk	+	protein_coding	Intron
1	118332912	118333299	ENSMUSG00000026377	Nifk	+	protein_coding	3'UTR
1	118333545	118333844	ENSMUSG00000026377	Nifk	+	protein_coding	3'UTR
1	118412500	118412699	ENSMUSG00000064302	Clasp1	+	protein_coding	Intron
1	118419667	118419987	ENSMUSG00000064302	Clasp1	+	protein_coding	CDS
1	118431309	118431508	ENSMUSG00000064302	Clasp1	+	protein_coding	Intron
1	118434574	118434773	ENSMUSG00000064302	Clasp1	+	protein_coding	Intron
1	118458850	118459248	ENSMUSG00000064302	Clasp1	+	protein_coding	Intron
1	118459613	118459812	ENSMUSG00000064302	Clasp1	+	protein_coding	Intron
1	118498497	118498696	ENSMUSG00000064302	Clasp1	+	protein_coding	Intron
1	118502875	118503085	ENSMUSG00000064302	Clasp1	+	protein_coding	CDS
1	118512001	118512200	ENSMUSG00000064302	Clasp1	+	protein_coding	Intron
1	118525427	118525626	ENSMUSG00000064302	Clasp1	+	protein_coding	Intron
1	118535787	118535986	ENSMUSG00000064302	Clasp1	+	protein_coding	Intron
1	118540767	118540966	ENSMUSG00000064302	Clasp1	+	protein_coding	Intron
1	118543129	118543372	ENSMUSG00000064302	Clasp1	+	protein_coding	CDS
1	118547871	118548092	ENSMUSG00000064302	Clasp1	+	protein_coding	CDS
1	118551088	118551289	ENSMUSG00000064302	Clasp1	+	protein_coding	Intron
1	119475977	119476176	ENSMUSG00000004451	Ralb	-	protein_coding	Intron
1	119548633	119548832	ENSMUSG00000026383	Epb41l5	-	protein_coding	3'UTR
1	119549761	119549960	ENSMUSG00000026383	Epb41l5	-	protein_coding	Intron
1	119554081	119554280	ENSMUSG00000026383	Epb41l5	-	protein_coding	Intron
1	119554930	119555129	ENSMUSG00000026383	Epb41l5	-	protein_coding	Intron
1	119557892	119558091	ENSMUSG00000026383	Epb41l5	-	protein_coding	Intron
1	119574564	119574763	ENSMUSG00000026383	Epb41l5	-	protein_coding	Intron
1	119595304	119595530	ENSMUSG00000026383	Epb41l5	-	protein_coding	Intron
1	119605044	119605243	ENSMUSG00000026383	Epb41l5	-	protein_coding	Intron
1	119607818	119608017	ENSMUSG00000026383	Epb41l5	-	protein_coding	Intron
1	119609015	119609214	ENSMUSG00000026383	Epb41l5	-	protein_coding	Intron
1	119610244	119610443	ENSMUSG00000026383	Epb41l5	-	protein_coding	Intron
1	119620478	119620677	ENSMUSG00000026383	Epb41l5	-	protein_coding	Intron
1	119622092	119622291	ENSMUSG00000026383	Epb41l5	-	protein_coding	Intron
1	119633400	119633599	ENSMUSG00000026383	Epb41l5	-	protein_coding	Intron
1	119642291	119642490	ENSMUSG00000026383	Epb41l5	-	protein_coding	Intron
1	119659321	119659748	ENSMUSG00000026384	Ptpn4	-	protein_coding	3'UTR
1	119679897	119680096	ENSMUSG00000026384	Ptpn4	-	protein_coding	Intron
1	119703870	119704236	ENSMUSG00000026384	Ptpn4	-	protein_coding	Intron
1	119704358	119704588	ENSMUSG00000026384	Ptpn4	-	protein_coding	Intron
1	119704687	119704967	ENSMUSG00000026384	Ptpn4	-	protein_coding	Intron
1	119729758	119729957	ENSMUSG00000026384	Ptpn4	-	protein_coding	Intron
1	119766087	119766286	ENSMUSG00000026384	Ptpn4	-	protein_coding	Intron
1	119771709	119772288	ENSMUSG00000026384	Ptpn4	-	protein_coding	Intron
1	119774719	119775163	ENSMUSG00000026384	Ptpn4	-	protein_coding	Intron
1	119780205	119780404	ENSMUSG00000026384	Ptpn4	-	protein_coding	Intron
1	119780692	119780891	ENSMUSG00000026384	Ptpn4	-	protein_coding	Intron
1	119801559	119801758	ENSMUSG00000026384	Ptpn4	-	protein_coding	Intron
1	119969387	119969841	ENSMUSG00000036962	Cfap221	-	protein_coding	Intron
1	119981555	119981754	ENSMUSG00000036962	Cfap221	-	protein_coding	Intron
1	119986669	119987070	ENSMUSG00000092245	Gm17973	+	processed_pseudogene	Exon
1	120120795	120121010	ENSMUSG00000026385	Dbi	-	protein_coding	CDS
1	120135212	120135411	ENSMUSG00000026388	3110009E18Rik	+	protein_coding	Intron
1	120160190	120160389	ENSMUSG00000026388	3110009E18Rik	+	protein_coding	Intron
1	120173244	120173643	ENSMUSG00000026388	3110009E18Rik	+	protein_coding	Intron
1	120176657	120177098	ENSMUSG00000026388	3110009E18Rik	+	protein_coding	Intron
1	120182229	120182438	ENSMUSG00000026388	3110009E18Rik	+	protein_coding	Intron
1	120182560	120183005	ENSMUSG00000026388	3110009E18Rik	+	protein_coding	Intron
1	120184659	120184858	ENSMUSG00000026388	3110009E18Rik	+	protein_coding	Intron
1	120257945	120258146	ENSMUSG00000026389	Steap3	-	protein_coding	Intron
1	120823838	120824037	ENSMUSG00000101922	Gm29345	+	lincRNA	Intron
1	120871088	120871289	ENSMUSG00000102360	Gm37043	+	TEC	Exon
1	121327503	121327702	ENSMUSG00000003721	Insig2	-	protein_coding	Intron
1	121464753	121464952	ENSMUSG00000026339	Ccdc93	+	protein_coding	Intron
1	121465489	121465688	ENSMUSG00000026339	Ccdc93	+	protein_coding	Intron
1	121486617	121486816	ENSMUSG00000026339	Ccdc93	+	protein_coding	Intron
1	121499263	121499483	ENSMUSG00000026339	Ccdc93	+	protein_coding	Intron
1	121501247	121501544	ENSMUSG00000026339	Ccdc93	+	protein_coding	3'UTR
1	121555062	121555261	ENSMUSG00000001674	Ddx18	-	protein_coding	Intron
1	121555510	121555709	ENSMUSG00000001674	Ddx18	-	protein_coding	Intron
1	123332497	123332696	ENSMUSG00000036815	Dpp10	-	protein_coding	3'UTR
1	123345975	123346174	ENSMUSG00000036815	Dpp10	-	protein_coding	Intron
1	123378023	123378243	ENSMUSG00000036815	Dpp10	-	protein_coding	CDS
1	123418840	123419039	ENSMUSG00000036815	Dpp10	-	protein_coding	Intron
1	123852107	123852306	ENSMUSG00000036815	Dpp10	-	protein_coding	Intron
1	123889203	123889402	ENSMUSG00000036815	Dpp10	-	protein_coding	Intron
1	123986452	123986651	ENSMUSG00000036815	Dpp10	-	protein_coding	Intron
1	124029516	124029715	ENSMUSG00000036815	Dpp10	-	protein_coding	Intron
1	124599057	124599256	ENSMUSG00000100851	Gm28928	-	lincRNA	Intron
1	124641991	124642230	ENSMUSG00000100851	Gm28928	-	lincRNA	Intron
1	124643017	124643216	ENSMUSG00000100851	Gm28928	-	lincRNA	Intron
1	125393091	125394031	ENSMUSG00000026341	Actr3	-	protein_coding	3'UTR
1	125411101	125411304	ENSMUSG00000026341	Actr3	-	protein_coding	Intron
1	125418072	125418271	ENSMUSG00000026341	Actr3	-	protein_coding	Intron
1	125561037	125561236	ENSMUSG00000026342	Slc35f5	+	protein_coding	5'UTR
1	125850438	125850637	ENSMUSG00000026343	Gpr39	+	processed_transcript	Intron
1	125914188	125914710	ENSMUSG00000049690	Nckap5	-	protein_coding	3'UTR
1	125963728	125963933	ENSMUSG00000049690	Nckap5	-	protein_coding	Intron
1	125977439	125977638	ENSMUSG00000049690	Nckap5	-	protein_coding	Intron
1	126024715	126024914	ENSMUSG00000049690	Nckap5	-	protein_coding	CDS
1	126026537	126027004	ENSMUSG00000049690	Nckap5	-	protein_coding	CDS
1	126027268	126027467	ENSMUSG00000049690	Nckap5	-	protein_coding	CDS
1	126062676	126062875	ENSMUSG00000049690	Nckap5	-	protein_coding	Intron
1	126067705	126067904	ENSMUSG00000049690	Nckap5	-	protein_coding	Intron
1	126137850	126138049	ENSMUSG00000049690	Nckap5	-	protein_coding	Intron
1	126173267	126173466	ENSMUSG00000049690	Nckap5	-	protein_coding	Intron
1	126212643	126212870	ENSMUSG00000049690	Nckap5	-	protein_coding	Intron
1	126298797	126298996	ENSMUSG00000049690	Nckap5	-	protein_coding	Intron
1	126307718	126307917	ENSMUSG00000049690	Nckap5	-	protein_coding	Intron
1	126407028	126407227	ENSMUSG00000049690	Nckap5	-	protein_coding	Intron
1	126487817	126488016	ENSMUSG00000049690	Nckap5	-	protein_coding	Intron
1	126523437	126523636	ENSMUSG00000049690	Nckap5	-	protein_coding	Intron
1	126779484	126779683	ENSMUSG00000049690	Nckap5	-	protein_coding	Intron
1	127214611	127214810	ENSMUSG00000036155	Mgat5	+	protein_coding	Intron
1	127248103	127248302	ENSMUSG00000036155	Mgat5	+	protein_coding	Intron
1	127282005	127282212	ENSMUSG00000036155	Mgat5	+	protein_coding	Intron
1	127282698	127282898	ENSMUSG00000099471	Gm8451	-	processed_pseudogene	Exon
1	127306750	127307115	ENSMUSG00000036155	Mgat5	+	protein_coding	CDS
1	127308192	127308391	ENSMUSG00000036155	Mgat5	+	protein_coding	Intron
1	127320683	127320882	ENSMUSG00000036155	Mgat5	+	protein_coding	Intron
1	127331821	127332049	ENSMUSG00000106307	Gm23370	+	scaRNA	Exon
1	127356218	127356417	ENSMUSG00000036155	Mgat5	+	protein_coding	Intron
1	127394336	127394535	ENSMUSG00000036155	Mgat5	+	protein_coding	Intron
1	127442773	127442972	ENSMUSG00000036155	Mgat5	+	protein_coding	Intron
1	127455777	127455976	ENSMUSG00000036155	Mgat5	+	protein_coding	Intron
1	127466370	127466569	ENSMUSG00000036155	Mgat5	+	protein_coding	Intron
1	127469203	127469402	ENSMUSG00000036155	Mgat5	+	protein_coding	CDS
1	127483941	127484330	ENSMUSG00000036155	Mgat5	+	protein_coding	3'UTR
1	127484547	127485099	ENSMUSG00000036155	Mgat5	+	protein_coding	3'UTR
1	127485527	127485726	ENSMUSG00000036155	Mgat5	+	protein_coding	3'UTR
1	127486763	127487257	ENSMUSG00000026347	Tmem163	-	protein_coding	Intron
1	127488148	127488347	ENSMUSG00000026347	Tmem163	-	protein_coding	Intron
1	127490908	127491233	ENSMUSG00000026347	Tmem163	-	protein_coding	3'UTR
1	127755938	127756137	ENSMUSG00000026348	Acmsd	+	protein_coding	Intron
1	127772001	127772200	ENSMUSG00000102014	2900009J06Rik	-	antisense	Intron
1	127774294	127774493	ENSMUSG00000026349	Ccnt2	+	protein_coding	Intron
1	127775105	127775320	ENSMUSG00000026349	Ccnt2	+	protein_coding	Intron
1	127779625	127779824	ENSMUSG00000026349	Ccnt2	+	protein_coding	Intron
1	127791638	127792049	ENSMUSG00000026349	Ccnt2	+	protein_coding	Intron
1	127795255	127795541	ENSMUSG00000026349	Ccnt2	+	protein_coding	Intron
1	127802470	127802670	ENSMUSG00000026349	Ccnt2	+	protein_coding	CDS
1	127803483	127804006	ENSMUSG00000026349	Ccnt2	+	protein_coding	3'UTR
1	127804153	127804721	ENSMUSG00000026349	Ccnt2	+	protein_coding	3'UTR
1	127805150	127805475	ENSMUSG00000026349	Ccnt2	+	protein_coding	3'UTR
1	127901638	127901893	ENSMUSG00000036104	Rab3gap1	+	protein_coding	Intron
1	127903710	127904013	ENSMUSG00000036104	Rab3gap1	+	protein_coding	Intron
1	127915684	127915885	ENSMUSG00000036104	Rab3gap1	+	protein_coding	Intron
[truncated: 45,625 more rows]

## Sheet: 25 GVs
Supplementary Data 2 - Related to Figure 1 - m6A peaks and modified RNAs in tens of GV oocytes.
#Chr	Pos_start	Pos_end	Anno_geneID	Anno_symbol	Strand	Anno_genetype	Anno_region
1	4132036	4132236	ENSMUSG00000025900	Rp1	-	protein_coding	Intron
1	4779412	4779614	ENSMUSG00000033845	Mrpl15	-	protein_coding	Intron
1	4807902	4808109	ENSMUSG00000025903	Lypla1	+	nonsense_mediated_decay	Intron
1	4848863	4849064	ENSMUSG00000104217	Gm37988	+	nonsense_mediated_decay	Intron
1	4857701	4858042	ENSMUSG00000104217	Gm37988	+	nonsense_mediated_decay	Intron
1	4879669	4880064	ENSMUSG00000104217	Gm37988	+	nonsense_mediated_decay	Intron
1	4880491	4880738	ENSMUSG00000062588	Gm6104	-	processed_pseudogene	Exon
1	5083215	5083415	ENSMUSG00000033793	Atp6v1h	+	protein_coding	Intron
1	6214683	6215134	ENSMUSG00000025907	Rb1cc1	+	protein_coding	5'UTR
1	8791649	8792125	ENSMUSG00000025909	Sntg1	-	protein_coding	Intron
1	8797805	8798015	ENSMUSG00000025909	Sntg1	-	protein_coding	Intron
1	8798850	8799054	ENSMUSG00000025909	Sntg1	-	protein_coding	Intron
1	9183294	9183493	ENSMUSG00000025909	Sntg1	-	protein_coding	Intron
1	9747955	9748223	ENSMUSG00000045210	Vcpip1	-	protein_coding	CDS
1	9763563	9763767	ENSMUSG00000097893	1700034P13Rik	+	antisense	Intron
1	10037689	10037888	ENSMUSG00000025917	Cops5	-	protein_coding	CDS
1	11599559	11599760	ENSMUSG00000057715	A830018L16Rik	+	protein_coding	Intron
1	12824496	12824696	ENSMUSG00000016918	Sulf1	+	protein_coding	Intron
1	13118228	13118429	ENSMUSG00000042414	Prdm14	-	protein_coding	Intron
1	13174429	13174640	ENSMUSG00000005886	Ncoa2	-	protein_coding	CDS
1	14215833	14216033	ENSMUSG00000025932	Eya1	-	protein_coding	Intron
1	16619082	16619301	ENSMUSG00000102457	Gm38342	+	TEC	Exon
1	16656833	16657037	ENSMUSG00000079658	Eloc	-	protein_coding	Intron
1	20373766	20373970	ENSMUSG00000043760	Pkhd1	-	protein_coding	CDS
1	20553025	20553226	ENSMUSG00000043760	Pkhd1	-	protein_coding	Intron
1	20790366	20790590	ENSMUSG00000041872	Il17f	-	protein_coding	Intron
1	20814562	20814761	ENSMUSG00000041859	Mcm3	-	protein_coding	Intron
1	21000703	21001001	ENSMUSG00000041779	Tram2	-	protein_coding	3'UTR
1	21236144	21236369	ENSMUSG00000102633	Gm38224	+	TEC	Exon
1	21383564	21384170	ENSMUSG00000085079	Khdc1b	+	protein_coding	5'UTR
1	23210803	23211004	ENSMUSG00000101227	Gm29506	-	sense_overlapping	Intron
1	24005420	24005742	ENSMUSG00000102495	Gm26524	+	TEC	Exon
1	24222783	24222985	ENSMUSG00000026147	Col9a1	+	protein_coding	Intron
1	24316259	24316460	ENSMUSG00000026141	Col19a1	-	protein_coding	Intron
1	24611516	24612706	ENSMUSG00000100131	Gm28439	-	unprocessed_pseudogene	Exon
1	25224694	25224914	ENSMUSG00000033569	Adgrb3	-	protein_coding	Intron
1	30829656	30829942	ENSMUSG00000048874	Phf3	-	protein_coding	Intron
1	30946077	30946319	ENSMUSG00000026064	Ptp4a1	-	protein_coding	5'UTR
1	30949475	30949747	ENSMUSG00000117310	Ptp4a1	-	protein_coding	5'UTR
1	31204147	31204350	ENSMUSG00000050217	Lgsn	+	protein_coding	CDS
1	31222391	31222601	ENSMUSG00000086727	4931428L18Rik	-	protein_coding	5'UTR
1	33803239	33803439	ENSMUSG00000042197	Zfp451	-	protein_coding	Intron
1	33958542	33958742	ENSMUSG00000026131	Dst	+	protein_coding	Intron
1	34029713	34029917	ENSMUSG00000026131	Dst	+	protein_coding	Intron
1	34236698	34236919	ENSMUSG00000026131	Dst	+	protein_coding	Intron
1	34635746	34636253	ENSMUSG00000104098	AA619741	-	processed_pseudogene	Exon
1	34795092	34795302	ENSMUSG00000037509	Arhgef4	+	protein_coding	Intron
1	34842698	34842927	ENSMUSG00000037503	Fam168b	-	protein_coding	Intron
1	36068830	36069238	ENSMUSG00000045216	Hs6st1	+	protein_coding	CDS
1	36104374	36104608	ENSMUSG00000045216	Hs6st1	+	protein_coding	3'UTR
1	36154933	36155132	ENSMUSG00000037470	Uggt1	-	protein_coding	Intron
1	36209851	36210051	ENSMUSG00000037470	Uggt1	-	protein_coding	Intron
1	36353404	36353605	ENSMUSG00000010453	Kansl3	-	nonsense_mediated_decay	Intron
1	36423681	36424166	ENSMUSG00000001143	Lman2l	-	protein_coding	3'UTR
1	36512705	36513081	ENSMUSG00000001138	Cnnm3	+	protein_coding	CDS
1	36549756	36550168	ENSMUSG00000026121	Sema4c	-	protein_coding	CDS
1	36750215	36750417	ENSMUSG00000102416	4933424G06Rik	+	protein_coding	Intron
1	36845144	36845345	ENSMUSG00000026116	Tmem131	-	protein_coding	Intron
1	36939340	36939612	ENSMUSG00000026116	Tmem131	-	protein_coding	5'UTR
1	37048370	37048569	ENSMUSG00000050122	Vwa3b	+	nonsense_mediated_decay	Intron
1	37430192	37430614	ENSMUSG00000026111	Unc50	+	protein_coding	5'UTR
1	37431523	37431740	ENSMUSG00000026111	Unc50	+	protein_coding	Intron
1	37526712	37526914	ENSMUSG00000026110	Mgat4a	-	protein_coding	Intron
1	37694594	37694805	ENSMUSG00000102650	Gm19863	-	TEC	Exon
1	37842271	37842471	ENSMUSG00000060771	Tsga10	-	protein_coding	Intron
1	37995480	37995680	ENSMUSG00000058407	Txndc9	-	protein_coding	Intron
1	38018173	38018373	ENSMUSG00000026083	Eif5b	+	protein_coding	Intron
1	38088020	38088271	ENSMUSG00000026082	Rev1	-	protein_coding	CDS
1	38987827	38988027	ENSMUSG00000026078	Pdcl3	+	protein_coding	Intron
1	39372462	39372691	ENSMUSG00000003134	Tbc1d8	-	protein_coding	CDS
1	39391053	39391375	ENSMUSG00000003134	Tbc1d8	-	protein_coding	CDS
1	39478512	39478713	ENSMUSG00000003134	Tbc1d8	-	protein_coding	5'UTR
1	39535656	39536383	ENSMUSG00000003135	Cnot11	+	protein_coding	CDS
1	39548642	39548843	ENSMUSG00000085894	Gm15832	-	processed_transcript	Intron
1	39571459	39571664	ENSMUSG00000048234	Rnf149	-	protein_coding	Intron
1	40302345	40302544	ENSMUSG00000026072	Il1r1	+	protein_coding	Intron
1	40579014	40579216	ENSMUSG00000104441	Gm35801	-	antisense	Intron
1	40772398	40772785	ENSMUSG00000103270	Gm37915	+	antisense	Exon
1	40790343	40790648	ENSMUSG00000041945	Mfsd9	-	nonsense_mediated_decay	Exon
1	43047430	43047629	ENSMUSG00000070939	Tgfbrap1	-	protein_coding	3'UTR
1	43075331	43075545	ENSMUSG00000070939	Tgfbrap1	-	protein_coding	CDS
1	44707219	44707420	ENSMUSG00000056870	Gulp1	+	protein_coding	Intron
1	45795454	45795762	ENSMUSG00000025995	Wdr75	+	protein_coding	Intron
1	46169357	46169557	ENSMUSG00000041144	Dnah7b	+	protein_coding	Intron
1	46236715	46236915	ENSMUSG00000041144	Dnah7b	+	protein_coding	CDS
1	46809820	46810031	ENSMUSG00000025986	Slc39a10	-	protein_coding	3'UTR
1	49247438	49247639	ENSMUSG00000051616	C230029F24Rik	+	lincRNA	Intron
1	49297263	49297464	ENSMUSG00000051616	C230029F24Rik	+	lincRNA	Intron
1	52112862	52113062	ENSMUSG00000101628	Gm28177	+	processed_transcript	Intron
1	52232933	52233135	ENSMUSG00000026103	Gls	-	protein_coding	5'UTR
1	52457633	52457836	ENSMUSG00000002881	Nab1	-	protein_coding	3'UTR
1	52490074	52490317	ENSMUSG00000002881	Nab1	-	protein_coding	CDS
1	52727081	52727320	ENSMUSG00000041439	Mfsd6	-	protein_coding	5'UTR
1	53401454	53401654	ENSMUSG00000096141	Dnah7a	-	protein_coding	Intron
1	53695920	53696121	ENSMUSG00000096141	Dnah7a	-	protein_coding	Intron
1	53904831	53905044	ENSMUSG00000042807	Hecw2	-	protein_coding	Intron
1	54647703	54648219	ENSMUSG00000052331	Ankrd44	-	protein_coding	3'UTR
1	54887168	54887370	ENSMUSG00000052331	Ankrd44	-	protein_coding	Intron
1	55052935	55053152	ENSMUSG00000103030	E330011M16Rik	-	TEC	Exon
1	55087628	55087827	ENSMUSG00000025980	Hspd1	-	protein_coding	Intron
1	55088179	55088561	ENSMUSG00000073676	Hspe1	+	protein_coding	5'UTR
1	55695808	55696253	ENSMUSG00000038349	Plcl1	+	protein_coding	CDS
1	56796448	56796770	ENSMUSG00000038331	Satb2	-	protein_coding	3'UTR
1	58242802	58243009	ENSMUSG00000038242	Aox4	+	protein_coding	Intron
1	58421172	58421371	ENSMUSG00000026034	Clk1	-	protein_coding	CDS
1	58730587	58730786	ENSMUSG00000026031	Cflar	+	protein_coding	Intron
1	58827811	58828011	ENSMUSG00000026029	Casp8	+	protein_coding	Intron
1	58991102	58991302	ENSMUSG00000026027	Stradb	+	nonsense_mediated_decay	Intron
1	59138228	59138428	ENSMUSG00000079550	Mpp4	-	protein_coding	Intron
1	59202826	59203027	ENSMUSG00000026024	Als2	-	protein_coding	CDS
1	59262887	59263089	ENSMUSG00000026023	Cdk15	+	protein_coding	Intron
1	59319790	59320072	ENSMUSG00000026023	Cdk15	+	protein_coding	Intron
1	59483756	59483986	ENSMUSG00000041075	Fzd7	+	protein_coding	CDS
1	59639629	59639897	ENSMUSG00000026021	Sumo1	-	protein_coding	3'UTR
1	59648086	59648288	ENSMUSG00000026021	Sumo1	-	protein_coding	Intron
1	59695251	59695499	ENSMUSG00000026020	Nop58	+	protein_coding	Intron
1	59764506	59764706	ENSMUSG00000067336	Bmpr2	+	protein_coding	5'UTR
1	59913001	59913224	ENSMUSG00000041040	Fam117b	+	protein_coding	5'UTR
1	59913443	59913717	ENSMUSG00000041040	Fam117b	+	protein_coding	CDS
1	59981736	59982307	ENSMUSG00000041040	Fam117b	+	protein_coding	3'UTR
1	60042713	60042927	ENSMUSG00000026018	Ica1l	-	protein_coding	Intron
1	60476946	60477513	ENSMUSG00000026782	Abi2	+	protein_coding	Intron
1	60703928	60704133	ENSMUSG00000101188	Eif4a-ps4	+	processed_pseudogene	Exon
1	61122224	61122432	ENSMUSG00000082661	Gm11590	-	processed_pseudogene	Intron
1	62620220	62620420	ENSMUSG00000052062	Pard3b	+	protein_coding	Intron
1	63007600	63007954	ENSMUSG00000040865	Ino80d	-	nonsense_mediated_decay	Intron
1	63214020	63214219	ENSMUSG00000046856	Gpr1	-	processed_transcript	Intron
1	63285753	63285952	ENSMUSG00000027520	Zdbf2	+	protein_coding	Intron
1	63530383	63530583	ENSMUSG00000025964	Adam23	+	protein_coding	Intron
1	64794682	64794926	ENSMUSG00000051344	Plekhm3	-	nonsense_mediated_decay	Exon
1	65190346	65190562	ENSMUSG00000025949	Pikfyve	+	protein_coding	CDS
1	66194191	66194390	ENSMUSG00000015222	Map2	+	protein_coding	Intron
1	66700972	66701171	ENSMUSG00000026005	Rpe	+	nonsense_mediated_decay	Intron
1	66863067	66863270	ENSMUSG00000026003	Acadl	-	protein_coding	Intron
1	68344983	68345184	ENSMUSG00000062209	Erbb4	-	protein_coding	Intron
1	69533716	69533917	ENSMUSG00000101156	Gm29114	+	antisense	Intron
1	69931374	69931574	ENSMUSG00000053153	Spag16	+	protein_coding	Intron
1	70375519	70375720	ENSMUSG00000053153	Spag16	+	protein_coding	Intron
1	70452523	70452846	ENSMUSG00000053153	Spag16	+	protein_coding	Intron
1	71102285	71102492	ENSMUSG00000026196	Bard1	-	protein_coding	Intron
1	71102719	71102918	ENSMUSG00000026196	Bard1	-	protein_coding	5'UTR
1	71564415	71564616	ENSMUSG00000026192	Atic	+	protein_coding	CDS
1	71610764	71610963	ENSMUSG00000026193	Fn1	-	protein_coding	Intron
1	71976451	71976653	ENSMUSG00000101848	4933417E11Rik	-	lincRNA	Intron
1	72292996	72293197	ENSMUSG00000026188	Tmem169	+	protein_coding	Intron
1	72502282	72502483	ENSMUSG00000039372	2022-03-04	-	protein_coding	Intron
1	72597443	72597655	ENSMUSG00000039354	Smarcal1	+	protein_coding	Intron
1	74292658	74292928	ENSMUSG00000006301	Tmbim1	-	protein_coding	Intron
1	74393287	74393496	ENSMUSG00000026176	Ctdsp1	+	protein_coding	CDS
1	74587782	74588050	ENSMUSG00000026135	Zfp142	-	nonsense_mediated_decay	Intron
1	74606778	74606977	ENSMUSG00000033276	Stk36	+	protein_coding	Intron
1	74626137	74626336	ENSMUSG00000033276	Stk36	+	protein_coding	Intron
1	74634281	74634546	ENSMUSG00000033276	Stk36	+	protein_coding	CDS
1	74636605	74636856	ENSMUSG00000033276	Stk36	+	protein_coding	3'UTR
1	74945688	74946004	ENSMUSG00000006538	Ihh	-	protein_coding	3'UTR
1	74951098	74951661	ENSMUSG00000006538	Ihh	-	protein_coding	5'UTR
1	74967399	74967600	ENSMUSG00000026162	Nhej1	-	protein_coding	3'UTR
1	74983023	74983640	ENSMUSG00000026162	Nhej1	-	protein_coding	Intron
1	74984096	74984312	ENSMUSG00000026162	Nhej1	-	protein_coding	Intron
1	74984457	74984742	ENSMUSG00000026162	Nhej1	-	protein_coding	Intron
1	75142426	75142660	ENSMUSG00000033159	Cnppd1	-	protein_coding	5'UTR
1	75177723	75177922	ENSMUSG00000099519	Gm29253	-	processed_transcript	Exon
1	75182426	75182625	ENSMUSG00000099519	Gm29253	-	processed_transcript	Intron
1	75191733	75191975	ENSMUSG00000033124	Atg9a	-	protein_coding	5'UTR
1	75215329	75215544	ENSMUSG00000026202	Tuba4a	-	protein_coding	3'UTR
1	75215761	75215960	ENSMUSG00000026202	Tuba4a	-	protein_coding	CDS
1	75475238	75475476	ENSMUSG00000032997	Chpf	-	protein_coding	CDS
1	77372917	77373626	ENSMUSG00000026235	Epha4	-	nonsense_mediated_decay	Exon
1	78365101	78365301	ENSMUSG00000032908	Sgpp2	+	protein_coding	Intron
1	79015700	79015901	ENSMUSG00000099706	Gm29536	-	lincRNA	Intron
1	79776209	79776424	ENSMUSG00000026248	Mrpl44	+	protein_coding	Intron
1	79858411	79858627	ENSMUSG00000026249	Serpine2	-	protein_coding	5'UTR
1	80190154	80190409	ENSMUSG00000099552	9830004L10Rik	+	lincRNA	Intron
1	82724925	82725151	ENSMUSG00000026150	Mff	+	protein_coding	5'UTR
1	83176782	83176986	ENSMUSG00000053161	Daw1	+	nonsense_mediated_decay	Intron
1	84553007	84553208	ENSMUSG00000036766	Dner	-	protein_coding	Intron
1	84842212	84842420	ENSMUSG00000073633	Fbxo36	+	processed_transcript	Intron
1	84964130	84964336	ENSMUSG00000096802	Gm15433	+	processed_pseudogene	Exon
1	85099531	85099730	ENSMUSG00000089844	A530032D15Rik	-	protein_coding	CDS
1	85106641	85106860	ENSMUSG00000072109	A530040E14Rik	+	antisense	Intron
1	85277249	85277451	ENSMUSG00000079455	Gm16026	+	transcribed_unprocessed_pseudogene	Intron
1	85586052	85586260	ENSMUSG00000070034	Sp110	-	protein_coding	Intron
1	85591423	85591672	ENSMUSG00000070034	Sp110	-	protein_coding	CDS
1	85609797	85610143	ENSMUSG00000070031	Sp140	+	protein_coding	Intron
1	85808077	85808278	ENSMUSG00000036707	Cab39	+	protein_coding	Intron
1	85849311	85849556	ENSMUSG00000036707	Cab39	+	protein_coding	3'UTR
1	86087298	86087504	ENSMUSG00000077274	Gm22786	+	snoRNA	Exon
1	86154872	86155077	ENSMUSG00000062590	Armc9	+	protein_coding	Intron
1	86244117	86244318	ENSMUSG00000062590	Armc9	+	protein_coding	Intron
1	86252286	86252557	ENSMUSG00000062590	Armc9	+	protein_coding	Intron
1	86257434	86257634	ENSMUSG00000062590	Armc9	+	protein_coding	Intron
1	86356833	86357049	ENSMUSG00000026234	Ncl	-	protein_coding	Intron
1	86526739	86526986	ENSMUSG00000026238	Ptma	+	protein_coding	5'UTR
1	86799161	86799367	ENSMUSG00000053333	Dis3l2	+	protein_coding	Intron
1	87197672	87197874	ENSMUSG00000026251	Chrnd	+	protein_coding	Intron
1	87342301	87342505	ENSMUSG00000048000	Gigyf2	+	protein_coding	Intron
1	87667943	87668143	ENSMUSG00000026288	Inpp5d	+	protein_coding	CDS
1	87673558	87673757	ENSMUSG00000026288	Inpp5d	+	protein_coding	Intron
1	87717964	87718207	ENSMUSG00000026288	Inpp5d	+	protein_coding	CDS
1	87776952	87777198	ENSMUSG00000087968	Gm25395	+	scaRNA	Exon
1	87842417	87842769	ENSMUSG00000056055	Sag	+	protein_coding	Intron
1	89153368	89153739	ENSMUSG00000036206	Sh3bp4	+	protein_coding	3'UTR
1	89393077	89393276	ENSMUSG00000099938	C030007H22Rik	-	lincRNA	Intron
1	89402122	89402327	ENSMUSG00000099938	C030007H22Rik	-	lincRNA	Intron
1	89474407	89474609	ENSMUSG00000055013	Agap1	+	protein_coding	Intron
1	89580911	89581831	ENSMUSG00000055013	Agap1	+	protein_coding	Intron
1	89844812	89845011	ENSMUSG00000055013	Agap1	+	protein_coding	Intron
1	89928008	89928213	ENSMUSG00000034486	Gbx2	-	protein_coding	3'UTR
1	89928505	89929018	ENSMUSG00000034486	Gbx2	-	protein_coding	CDS
1	89973651	89973854	ENSMUSG00000067081	Asb18	-	protein_coding	Intron
1	90603555	90603754	ENSMUSG00000034432	Cops8	+	protein_coding	Intron
1	91426781	91426983	ENSMUSG00000055866	Per2	-	protein_coding	Intron
1	92473542	92473742	ENSMUSG00000026260	Ndufa10	-	nonsense_mediated_decay	Intron
1	92910995	92911263	ENSMUSG00000026269	Rnpepl1	+	protein_coding	CDS
1	92919753	92920115	ENSMUSG00000026269	Rnpepl1	+	protein_coding	3'UTR
1	93299634	93299872	ENSMUSG00000047793	Sned1	+	protein_coding	3'UTR
1	93302617	93302827	ENSMUSG00000026273	Mterf4	-	protein_coding	CDS
1	93321418	93321618	ENSMUSG00000026274	Pask	-	protein_coding	CDS
1	93366063	93366276	ENSMUSG00000026275	Ppp1r7	+	protein_coding	3'UTR
1	93621882	93622350	ENSMUSG00000026277	Stk25	-	protein_coding	3'UTR
1	93628890	93629108	ENSMUSG00000026277	Stk25	-	protein_coding	Intron
1	93635093	93635292	ENSMUSG00000026277	Stk25	-	protein_coding	Intron
1	93635450	93635673	ENSMUSG00000026277	Stk25	-	protein_coding	5'UTR
1	93773814	93774015	ENSMUSG00000026280	Atg4b	+	protein_coding	Intron
1	93780790	93780989	ENSMUSG00000026280	Atg4b	+	protein_coding	CDS
1	93782821	93783110	ENSMUSG00000026280	Atg4b	+	protein_coding	Intron
1	93786543	93786748	ENSMUSG00000026280	Atg4b	+	protein_coding	Intron
1	93788417	93788622	ENSMUSG00000026280	Atg4b	+	protein_coding	3'UTR
1	93806099	93806301	ENSMUSG00000026283	Ing5	+	protein_coding	Intron
1	94038977	94039236	ENSMUSG00000026285	Pdcd1	-	protein_coding	3'UTR
1	95313662	95314020	ENSMUSG00000051185	Fam174a	+	protein_coding	CDS
1	96621383	96621585	ENSMUSG00000100589	4930533P14Rik	-	lincRNA	Intron
1	96818491	96818691	ENSMUSG00000040693	Slco4c1	-	protein_coding	3'UTR
1	96966897	96967098	ENSMUSG00000045463	Slco6b1	-	processed_transcript	Intron
1	97179955	97180190	ENSMUSG00000100484	Gm7133	+	unprocessed_pseudogene	Intron
1	97191519	97191725	ENSMUSG00000100484	Gm7133	+	unprocessed_pseudogene	Intron
1	97280284	97280486	ENSMUSG00000100484	Gm7133	+	unprocessed_pseudogene	Intron
1	97645681	97645926	ENSMUSG00000044768	D1Ertd622e	-	protein_coding	CDS
1	97743929	97744128	ENSMUSG00000040648	Ppip5k2	-	protein_coding	Intron
1	97821659	97821865	ENSMUSG00000026335	Pam	-	protein_coding	3'UTR
1	97993488	97993688	ENSMUSG00000026335	Pam	-	protein_coding	Intron
1	98434644	98434844	ENSMUSG00000026336	Slco6d1	+	nonsense_mediated_decay	Intron
1	98474381	98474582	ENSMUSG00000026336	Slco6d1	+	nonsense_mediated_decay	Intron
1	99823862	99824064	ENSMUSG00000067028	Cntnap5b	+	protein_coding	Intron
1	100044222	100044422	ENSMUSG00000067028	Cntnap5b	+	protein_coding	Intron
1	100336349	100336550	ENSMUSG00000067028	Cntnap5b	+	protein_coding	Intron
1	103176938	103177238	ENSMUSG00000100955	Gm18728	+	unprocessed_pseudogene	Intron
1	105490873	105491073	ENSMUSG00000101214	AC124553.1	-	sense_overlapping	Intron
1	105550478	105550680	ENSMUSG00000056536	Pign	-	protein_coding	Intron
1	105990469	105990772	ENSMUSG00000038866	Zcchc2	+	protein_coding	5'UTR
1	105991267	105991470	ENSMUSG00000038866	Zcchc2	+	protein_coding	CDS
1	106173175	106173375	ENSMUSG00000044340	Phlpp1	+	protein_coding	CDS
1	106759404	106759614	ENSMUSG00000009905	Kdsr	-	protein_coding	Intron
1	116064550	116064751	ENSMUSG00000070695	Cntnap5a	+	protein_coding	Intron
1	116472569	116472776	ENSMUSG00000070695	Cntnap5a	+	protein_coding	Intron
1	117985771	117985992	ENSMUSG00000100617	Gm7145	+	protein_coding	CDS
1	118303377	118303578	ENSMUSG00000026374	Tsn	-	protein_coding	Intron
1	118427214	118427418	ENSMUSG00000064302	Clasp1	+	protein_coding	Intron
1	118458980	118459258	ENSMUSG00000064302	Clasp1	+	protein_coding	Intron
1	118525392	118525595	ENSMUSG00000064302	Clasp1	+	protein_coding	Intron
1	118862763	118862963	ENSMUSG00000048402	Gli2	-	protein_coding	Intron
1	119417339	119417787	ENSMUSG00000037035	Inhbb	-	protein_coding	CDS
1	119420809	119421072	ENSMUSG00000037035	Inhbb	-	protein_coding	CDS
1	119421401	119421799	ENSMUSG00000037035	Inhbb	-	protein_coding	5'UTR
1	119421950	119422196	ENSMUSG00000037035	Inhbb	-	protein_coding	5'UTR
1	119471427	119471631	ENSMUSG00000004451	Ralb	-	protein_coding	3'UTR
1	119620013	119620213	ENSMUSG00000026383	Epb41l5	-	protein_coding	Intron
1	119704608	119704967	ENSMUSG00000026384	Ptpn4	-	protein_coding	Intron
1	119974026	119974477	ENSMUSG00000036962	Cfap221	-	protein_coding	Intron
1	120182229	120182748	ENSMUSG00000026388	3110009E18Rik	+	protein_coding	Intron
1	123418831	123419031	ENSMUSG00000036815	Dpp10	-	protein_coding	Intron
1	125569268	125569478	ENSMUSG00000026342	Slc35f5	+	protein_coding	Intron
1	127331820	127332028	ENSMUSG00000106307	Gm23370	+	scaRNA	Exon
1	127375138	127375340	ENSMUSG00000036155	Mgat5	+	protein_coding	Intron
1	127630904	127631104	ENSMUSG00000026347	Tmem163	-	protein_coding	Intron
1	127803628	127803837	ENSMUSG00000026349	Ccnt2	+	protein_coding	3'UTR
1	128103342	128103784	ENSMUSG00000056211	R3hdm1	+	protein_coding	Intron
1	128208843	128209055	ENSMUSG00000056211	R3hdm1	+	protein_coding	Intron
1	128244174	128244665	ENSMUSG00000026353	Ubxn4	+	protein_coding	5'UTR
1	128331641	128331841	ENSMUSG00000026355	Mcm6	-	protein_coding	3'UTR
1	128359432	128359632	ENSMUSG00000026355	Mcm6	-	protein_coding	CDS
1	130422773	130422972	ENSMUSG00000087691	Gm15674	+	antisense	Exon
1	130656608	130656808	ENSMUSG00000026405	C4bp	-	protein_coding	Intron
1	131153245	131153501	ENSMUSG00000026427	Eif2d	+	nonsense_mediated_decay	Exon
1	131963001	131963215	ENSMUSG00000026435	Slc45a3	+	protein_coding	Intron
1	131977487	131978127	ENSMUSG00000026435	Slc45a3	+	protein_coding	CDS
1	131978776	131979062	ENSMUSG00000026435	Slc45a3	+	protein_coding	CDS
1	132018197	132018645	ENSMUSG00000026436	Elk4	+	protein_coding	CDS
1	132360311	132360586	ENSMUSG00000042066	Tmcc2	-	protein_coding	CDS
1	132384192	132384396	ENSMUSG00000042066	Tmcc2	-	protein_coding	Intron
1	132515180	132515402	ENSMUSG00000053024	Cntn2	-	protein_coding	3'UTR
1	132991858	132992124	ENSMUSG00000054387	Mdm4	-	protein_coding	CDS
1	133046122	133046329	ENSMUSG00000026447	Pik3c2b	+	protein_coding	5'UTR
1	133071118	133071392	ENSMUSG00000026447	Pik3c2b	+	protein_coding	CDS
1	133107606	133107805	ENSMUSG00000026447	Pik3c2b	+	protein_coding	3'UTR
1	133257132	133257332	ENSMUSG00000101693	Gm19461	-	antisense	Intron
1	133272282	133272494	ENSMUSG00000041757	Plekha6	+	protein_coding	CDS
1	133915078	133915277	ENSMUSG00000041577	Prelp	-	processed_transcript	Intron
1	134361648	134361945	ENSMUSG00000042305	Tmem183a	-	nonsense_mediated_decay	Exon
1	134415457	134415941	ENSMUSG00000026457	Adipor1	+	protein_coding	5'UTR
1	134475884	134476083	ENSMUSG00000026455	Klhl12	+	protein_coding	Intron
1	134560225	134560617	ENSMUSG00000042207	Kdm5b	+	protein_coding	CDS
1	134631424	134631666	ENSMUSG00000042207	Kdm5b	+	protein_coding	3'UTR
1	134689747	134689953	ENSMUSG00000026452	Syt2	+	protein_coding	Intron
1	134743586	134743788	ENSMUSG00000026452	Syt2	+	protein_coding	Intron
1	134901259	134901460	ENSMUSG00000073557	Ppp1r12b	-	protein_coding	Intron
1	134987142	134987696	ENSMUSG00000042793	Lgr6	-	protein_coding	CDS
1	134998001	134998201	ENSMUSG00000042793	Lgr6	-	protein_coding	Intron
1	135027041	135027242	ENSMUSG00000042793	Lgr6	-	protein_coding	CDS
1	135072935	135073136	ENSMUSG00000042793	Lgr6	-	protein_coding	Intron
1	135253958	135254223	ENSMUSG00000003051	Elf3	-	protein_coding	3'UTR
1	135353281	135353483	ENSMUSG00000048096	Lmod1	+	protein_coding	Intron
1	135441361	135441589	ENSMUSG00000009418	Nav1	-	protein_coding	3'UTR
1	136024675	136024876	ENSMUSG00000026411	Tmem9	+	protein_coding	Intron
1	136152120	136152400	ENSMUSG00000041642	Kif21b	+	nonsense_mediated_decay	Exon
1	136305380	136305581	ENSMUSG00000041570	Camsap2	-	protein_coding	Intron
1	136330001	136330201	ENSMUSG00000041570	Camsap2	-	protein_coding	Intron
1	136345666	136346006	ENSMUSG00000041570	Camsap2	-	protein_coding	5'UTR
1	136627349	136627656	ENSMUSG00000041483	Zfp281	+	protein_coding	CDS
1	136715936	136716142	ENSMUSG00000097448	Platr22	+	lincRNA	Intron
1	136884126	136884326	ENSMUSG00000026398	Nr5a2	-	protein_coding	Intron
1	138609984	138610189	ENSMUSG00000026393	Nek7	-	protein_coding	Intron
1	139442963	139443254	ENSMUSG00000033964	Zbtb41	+	nonsense_mediated_decay	Intron
1	139493828	139494048	ENSMUSG00000033952	Aspm	+	protein_coding	3'UTR
1	140116987	140117225	ENSMUSG00000026365	Cfh	-	nonsense_mediated_decay	Intron
1	143735349	143735553	ENSMUSG00000018196	Glrx2	+	retained_intron	Intron
1	144003938	144004141	ENSMUSG00000026360	Rgs2	-	protein_coding	CDS
1	146632121	146632328	ENSMUSG00000035131	Brinp3	+	nonsense_mediated_decay	Intron
1	147089640	147089845	ENSMUSG00000104269	Gm37749	+	TEC	Exon
1	149038610	149038816	ENSMUSG00000100917	Gm18751	+	processed_pseudogene	Exon
1	150106904	150107104	ENSMUSG00000032487	Ptgs2	+	protein_coding	3'UTR
1	150937355	150937560	ENSMUSG00000066842	Hmcn1	-	protein_coding	Intron
1	150991343	150991543	ENSMUSG00000066842	Hmcn1	-	protein_coding	Intron
1	151344561	151344789	ENSMUSG00000100954	Gm10138	-	pseudogene	Exon
1	151642998	151643199	ENSMUSG00000026483	Fam129a	+	nonsense_mediated_decay	Intron
1	153082961	153083597	ENSMUSG00000042751	Nmnat2	+	nonsense_mediated_decay	Intron
1	153084470	153084671	ENSMUSG00000042751	Nmnat2	+	nonsense_mediated_decay	Intron
1	153136697	153136899	ENSMUSG00000026479	Lamc2	-	protein_coding	CDS
1	155158791	155159071	ENSMUSG00000026470	Stx6	+	protein_coding	Intron
1	155781077	155781301	ENSMUSG00000033684	Qsox1	-	protein_coding	Intron
1	155848348	155848639	ENSMUSG00000033671	Cep350	-	protein_coding	3'UTR
1	155924455	155924655	ENSMUSG00000033671	Cep350	-	protein_coding	Intron
1	156017334	156017535	ENSMUSG00000026466	Tor1aip1	-	nonsense_mediated_decay	Intron
1	156018058	156018257	ENSMUSG00000026466	Tor1aip1	-	nonsense_mediated_decay	Intron
1	156051632	156052000	ENSMUSG00000050565	Tor1aip2	+	protein_coding	Intron
1	156259013	156259212	ENSMUSG00000060985	Tdrd5	-	protein_coding	Intron
1	156474025	156474232	ENSMUSG00000026600	Soat1	-	protein_coding	Intron
1	156642572	156642805	ENSMUSG00000026596	Abl2	+	protein_coding	CDS
1	157196977	157197356	ENSMUSG00000070565	Rasal2	-	protein_coding	Intron
1	157240725	157240926	ENSMUSG00000070565	Rasal2	-	protein_coding	Intron
1	157529351	157529592	ENSMUSG00000026589	Sec16b	+	protein_coding	CDS
1	158943760	158943961	ENSMUSG00000073530	Pappa2	-	protein_coding	Intron
1	159340292	159340526	ENSMUSG00000089536	Scarna3a	+	scaRNA	Exon
1	160195268	160195469	ENSMUSG00000058267	Mrps14	+	protein_coding	Intron
1	160792642	160792909	ENSMUSG00000026721	Rabgap1l	-	protein_coding	5'UTR
1	160955868	160956116	ENSMUSG00000040423	Rc3h1	+	protein_coding	Intron
1	161032388	161032604	ENSMUSG00000043467	Zbtb37	-	nonsense_mediated_decay	Exon
1	161726522	161726814	ENSMUSG00000040323	Gm15429	-	processed_pseudogene	Exon
1	161727053	161727681	ENSMUSG00000040323	Gm15429	-	processed_pseudogene	Exon
1	162675610	162675810	ENSMUSG00000040225	Prrc2c	-	protein_coding	CDS
1	162740261	162740475	ENSMUSG00000040225	Prrc2c	-	protein_coding	5'UTR
1	163396771	163396971	ENSMUSG00000040124	Gorab	-	nonsense_mediated_decay	Exon
1	164162721	164162926	ENSMUSG00000026579	F5	+	protein_coding	Intron
1	164295887	164296086	ENSMUSG00000026577	Blzf1	-	protein_coding	Intron
1	164458143	164458349	ENSMUSG00000026576	Atp1b1	-	protein_coding	5'UTR
1	164577430	164577631	ENSMUSG00000102389	D630023O14Rik	+	TEC	Exon
1	164700520	164700725	ENSMUSG00000102761	Gm37184	+	lincRNA	Intron
1	165149258	165149457	ENSMUSG00000026572	Tbx19	-	protein_coding	Intron
1	165460235	165460434	ENSMUSG00000026571	Dcaf6	-	protein_coding	5'UTR
1	165461295	165461503	ENSMUSG00000026568	Mpc2	+	protein_coding	5'UTR
1	165534342	165534545	ENSMUSG00000026567	Adcy10	+	protein_coding	Intron
1	165763773	165763984	ENSMUSG00000040713	Creg1	+	nonsense_mediated_decay	Exon
1	165809527	165809740	ENSMUSG00000005763	Cd247	+	protein_coding	Intron
1	167053030	167053232	ENSMUSG00000060568	Fam78b	+	protein_coding	Intron
1	167237416	167237634	ENSMUSG00000026558	Uck2	-	protein_coding	CDS
1	167284853	167285054	ENSMUSG00000026558	Uck2	-	protein_coding	5'UTR
1	167308768	167309009	ENSMUSG00000052428	Tmco1	+	nonsense_mediated_decay	Exon
1	168218978	168219177	ENSMUSG00000052534	Pbx1	-	protein_coding	Intron
1	170327336	170327574	ENSMUSG00000038473	Nos1ap	-	protein_coding	Intron
1	170368034	170368236	ENSMUSG00000038473	Nos1ap	-	protein_coding	Intron
1	170884821	170885202	ENSMUSG00000026659	Dusp12	-	nonsense_mediated_decay	Intron
1	171246880	171247098	ENSMUSG00000013593	Ndufs2	-	protein_coding	Intron
1	171329652	171329853	ENSMUSG00000013973	Dedd	+	protein_coding	Intron
1	171330361	171330567	ENSMUSG00000013973	Dedd	+	protein_coding	Intron
1	171338538	171338883	ENSMUSG00000013997	Nit1	-	protein_coding	Intron
1	171340991	171341471	ENSMUSG00000013973	Dedd	+	protein_coding	3'UTR
1	171418325	171418590	ENSMUSG00000026641	Usf1	+	protein_coding	3'UTR
1	171433025	171433226	ENSMUSG00000097045	Gm26641	-	lincRNA	Intron
1	171502944	171503148	ENSMUSG00000091993	B930036N10Rik	-	antisense	Exon
1	171798184	171798389	ENSMUSG00000015316	Slamf1	+	protein_coding	Intron
1	171800001	171800315	ENSMUSG00000015316	Slamf1	+	protein_coding	3'UTR
1	172082636	172082990	ENSMUSG00000026553	Copa	+	protein_coding	5'UTR
1	172148066	172148316	ENSMUSG00000026554	Dcaf8	+	nonsense_mediated_decay	Intron
1	172194618	172194832	ENSMUSG00000026554	Dcaf8	+	nonsense_mediated_decay	Exon
1	172376710	172376909	ENSMUSG00000050229	Pigm	+	protein_coding	CDS
1	172505232	172505436	ENSMUSG00000026547	Tagln2	+	protein_coding	Intron
1	172632429	172632628	ENSMUSG00000026544	Dusp23	-	protein_coding	Intron
1	174609791	174610058	ENSMUSG00000028354	Fmn2	+	protein_coding	CDS
1	174836265	174836535	ENSMUSG00000050069	Grem2	-	protein_coding	3'UTR
1	175574385	175574596	ENSMUSG00000103079	Gm36307	+	lincRNA	Intron
1	175890672	175891127	ENSMUSG00000039748	Exo1	+	protein_coding	Intron
1	175899582	175899788	ENSMUSG00000039748	Exo1	+	protein_coding	Intron
1	176813871	176814110	ENSMUSG00000057335	Cep170	-	protein_coding	5'UTR
1	176835821	176836022	ENSMUSG00000103367	Gm38158	+	processed_pseudogene	Exon
1	177796244	177796449	ENSMUSG00000015961	Adss	-	protein_coding	CDS
1	178027929	178028131	ENSMUSG00000091476	Catspere2	+	nonsense_mediated_decay	Intron
1	178225070	178225279	ENSMUSG00000026502	Desi2	+	protein_coding	Intron
1	178244465	178244664	ENSMUSG00000026502	Desi2	+	protein_coding	Intron
1	178337444	178337776	ENSMUSG00000039630	Hnrnpu	-	nonsense_mediated_decay	Exon
1	178471795	178472192	ENSMUSG00000026495	Efcab2	+	protein_coding	Intron
1	178472858	178473176	ENSMUSG00000026495	Efcab2	+	protein_coding	Intron
1	178577646	178577845	ENSMUSG00000026494	Kif26b	+	protein_coding	Intron
1	179191688	179191900	ENSMUSG00000055067	Smyd3	-	protein_coding	Intron
1	179464650	179464852	ENSMUSG00000055067	Smyd3	-	protein_coding	Intron
1	179625041	179625278	ENSMUSG00000038949	Cnst	+	protein_coding	CDS
1	180169304	180169505	ENSMUSG00000026489	Coq8a	-	protein_coding	Intron
1	180190144	180190344	ENSMUSG00000026489	Coq8a	-	protein_coding	Intron
1	180666957	180667163	ENSMUSG00000058729	Lin9	+	nonsense_mediated_decay	Intron
1	180813333	180813542	ENSMUSG00000060743	H3f3a	-	protein_coding	Intron
1	181008963	181009166	ENSMUSG00000038776	Ephx1	-	protein_coding	Intron
1	181104959	181105159	ENSMUSG00000026516	Nvl	-	protein_coding	Intron
1	181118966	181119167	ENSMUSG00000026516	Nvl	-	protein_coding	Intron
1	181430371	181430571	ENSMUSG00000026514	Cnih3	+	protein_coding	Intron
1	181838213	181838412	ENSMUSG00000004880	Lbr	-	protein_coding	Intron
1	181917895	181918097	ENSMUSG00000022995	Enah	-	protein_coding	Intron
1	181944903	181945104	ENSMUSG00000022995	Enah	-	protein_coding	Intron
1	181969550	181969845	ENSMUSG00000103317	Gm38359	-	TEC	Exon
1	182019459	182019727	ENSMUSG00000022995	Enah	-	protein_coding	5'UTR
1	182282453	182282746	ENSMUSG00000038633	Degs1	-	protein_coding	Intron
1	182341297	182341602	ENSMUSG00000047539	Fbxo28	-	nonsense_mediated_decay	Exon
1	183086252	183086451	ENSMUSG00000030768	Disp1	-	protein_coding	CDS
1	183086786	183087003	ENSMUSG00000030768	Disp1	-	protein_coding	CDS
1	183087525	183087762	ENSMUSG00000030768	Disp1	-	protein_coding	CDS
1	183390934	183391133	ENSMUSG00000072258	Taf1a	+	protein_coding	CDS
1	184075020	184075223	ENSMUSG00000039384	Dusp10	+	protein_coding	3'UTR
1	184882630	184882999	ENSMUSG00000039349	C130074G19Rik	-	protein_coding	CDS
1	185204118	185204358	ENSMUSG00000039318	Rab3gap2	+	protein_coding	5'UTR
1	185242915	185243138	ENSMUSG00000077571	Snora36b	+	snoRNA	Exon
1	185267063	185267264	ENSMUSG00000039318	Rab3gap2	+	protein_coding	Intron
1	185283511	185283710	ENSMUSG00000039318	Rab3gap2	+	protein_coding	Intron
1	186624606	186625349	ENSMUSG00000039239	Tgfb2	-	protein_coding	3'UTR
1	186721148	186721347	ENSMUSG00000001305	Rrp15	-	protein_coding	3'UTR
1	187205854	187206054	ENSMUSG00000026611	Spata17	-	protein_coding	Intron
1	187332744	187332943	ENSMUSG00000039210	Gpatch2	+	nonsense_mediated_decay	Intron
1	188355692	188355899	ENSMUSG00000026609	Ush2a	+	protein_coding	Intron
1	188698881	188699081	ENSMUSG00000026609	Ush2a	+	protein_coding	Intron
1	188872935	188873137	ENSMUSG00000026609	Ush2a	+	protein_coding	Intron
1	188900092	188900293	ENSMUSG00000026609	Ush2a	+	protein_coding	Intron
1	189007515	189007724	ENSMUSG00000026608	Kctd3	-	nonsense_mediated_decay	Exon
1	189240421	189240661	ENSMUSG00000037624	Kcnk2	-	protein_coding	Intron
1	189657307	189657533	ENSMUSG00000026605	Cenpf	-	protein_coding	CDS
1	190408074	190408280	ENSMUSG00000103644	Gm29678	+	lincRNA	Intron
1	190444301	190444703	ENSMUSG00000103510	Gm30725	-	lincRNA	Intron
1	190772937	190773144	ENSMUSG00000089872	Rps6kc1	-	nonsense_mediated_decay	Exon
1	190942157	190942356	ENSMUSG00000026634	Angel2	+	protein_coding	Intron
1	191063033	191063233	ENSMUSG00000062510	Nsl1	+	protein_coding	CDS
1	191396663	191397047	ENSMUSG00000026626	Ppp2r5a	-	protein_coding	5'UTR
1	191719424	191719629	ENSMUSG00000026623	Lpgat1	+	protein_coding	CDS
1	191730047	191730250	ENSMUSG00000026623	Lpgat1	+	protein_coding	Intron
1	191821519	191821777	ENSMUSG00000102840	Gm38037	-	antisense	Exon
1	191908970	191909365	ENSMUSG00000037434	Slc30a1	+	protein_coding	3'UTR
1	192109410	192109717	ENSMUSG00000037395	Rcor3	-	protein_coding	Intron
1	192190910	192191377	ENSMUSG00000058248	Kcnh1	+	protein_coding	Intron
1	192221423	192221623	ENSMUSG00000058248	Kcnh1	+	protein_coding	Intron
1	192224880	192225084	ENSMUSG00000058248	Kcnh1	+	protein_coding	Intron
1	192242010	192242210	ENSMUSG00000058248	Kcnh1	+	protein_coding	Intron
1	192337465	192337690	ENSMUSG00000058248	Kcnh1	+	protein_coding	CDS
1	192413126	192413362	ENSMUSG00000058248	Kcnh1	+	protein_coding	Intron
1	192418810	192419091	ENSMUSG00000058248	Kcnh1	+	protein_coding	Intron
1	192505458	192505733	ENSMUSG00000058248	Kcnh1	+	protein_coding	CDS
1	192506338	192506964	ENSMUSG00000058248	Kcnh1	+	protein_coding	3'UTR
1	192507593	192508026	ENSMUSG00000058248	Kcnh1	+	protein_coding	3'UTR
1	192745585	192745790	ENSMUSG00000037375	Hhat	-	non_stop_decay	Intron
1	193035587	193035787	ENSMUSG00000016200	Syt14	-	protein_coding	5'UTR
1	193104527	193104729	ENSMUSG00000016181	Diexf	-	nonsense_mediated_decay	Exon
1	193107332	193107531	ENSMUSG00000016181	Diexf	-	nonsense_mediated_decay	Exon
1	193120277	193120485	ENSMUSG00000016181	Diexf	-	nonsense_mediated_decay	Exon
1	193269027	193269230	ENSMUSG00000026639	Lamb3	+	protein_coding	Intron
1	194643815	194644022	ENSMUSG00000026640	Plxna2	+	protein_coding	CDS
1	194684435	194684641	ENSMUSG00000026640	Plxna2	+	protein_coding	Intron
1	194806420	194806620	ENSMUSG00000026640	Plxna2	+	protein_coding	Intron
10	3126579	3126778	ENSMUSG00000110909	B020014A21Rik	-	lincRNA	Exon
10	3908131	3908446	ENSMUSG00000040624	Plekhg1	+	protein_coding	Intron
10	3945905	3946104	ENSMUSG00000040624	Plekhg1	+	protein_coding	Intron
10	3947589	3947788	ENSMUSG00000040624	Plekhg1	+	protein_coding	Intron
10	3964223	3964500	ENSMUSG00000040624	Plekhg1	+	protein_coding	CDS
10	4155854	4156064	ENSMUSG00000040675	Mthfd1l	+	protein_coding	Intron
10	4378926	4379127	ENSMUSG00000075327	Zbtb2	-	protein_coding	Intron
10	4387217	4387418	ENSMUSG00000075327	Zbtb2	-	protein_coding	Intron
10	4418909	4419116	ENSMUSG00000019763	Rmnd1	-	protein_coding	Intron
10	4451512	4451712	ENSMUSG00000061759	Armt1	+	protein_coding	Intron
10	4712501	4712877	ENSMUSG00000019768	Esr1	+	protein_coding	CDS
10	4845746	4845946	ENSMUSG00000019768	Esr1	+	protein_coding	Intron
10	5262489	5262694	ENSMUSG00000096054	Syne1	-	protein_coding	Intron
10	5348970	5349174	ENSMUSG00000096054	Syne1	-	protein_coding	CDS
10	5802242	5802441	ENSMUSG00000019773	Fbxo5	-	protein_coding	CDS
10	7676316	7676525	ENSMUSG00000040034	Nup43	+	protein_coding	Intron
10	7780671	7780877	ENSMUSG00000040006	Ginm1	-	protein_coding	CDS
10	7859968	7860168	ENSMUSG00000039981	Zc3h12d	+	protein_coding	Intron
10	7919992	7920230	ENSMUSG00000015755	Tab2	-	protein_coding	CDS
10	9684908	9685148	ENSMUSG00000111901	Gm6150	+	processed_transcript	Exon
10	9760323	9760567	ENSMUSG00000019790	Stxbp5	-	protein_coding	3'UTR
10	9766968	9767168	ENSMUSG00000019790	Stxbp5	-	protein_coding	Intron
10	10195431	10195633	ENSMUSG00000101621	Gm28905	+	lincRNA	Intron
10	10558028	10558240	ENSMUSG00000019832	Rab32	-	nonsense_mediated_decay	Exon
10	10782567	10782766	ENSMUSG00000019828	Grm1	-	protein_coding	CDS
10	11149442	11149657	ENSMUSG00000090112	Shprh	+	protein_coding	5'UTR
10	11177933	11178140	ENSMUSG00000090112	Shprh	+	protein_coding	Intron
10	11281384	11281648	ENSMUSG00000047648	Fbxo30	+	protein_coding	Intron
10	11290870	11291072	ENSMUSG00000047648	Fbxo30	+	protein_coding	CDS
10	12494353	12494599	ENSMUSG00000019820	Utrn	-	protein_coding	Intron
10	13008630	13009161	ENSMUSG00000078348	Sf3b5	+	protein_coding	3'UTR
10	13692079	13692344	ENSMUSG00000019806	Aig1	-	protein_coding	Intron
10	13863523	13863722	ENSMUSG00000019806	Aig1	-	protein_coding	Intron
10	14026040	14026239	ENSMUSG00000015501	Hivep2	+	protein_coding	Intron
10	14745741	14745983	ENSMUSG00000093798	Gm8355	-	processed_pseudogene	Exon
10	15610220	15610420	ENSMUSG00000112089	Gm47712	+	lincRNA	Intron
10	15797042	15797241	ENSMUSG00000112227	C330004P14Rik	+	lincRNA	Intron
10	16639859	16640059	ENSMUSG00000112929	Gm47729	+	lincRNA	Intron
10	17723290	17723514	ENSMUSG00000039910	Cited2	+	protein_coding	5'UTR
10	18120175	18120374	ENSMUSG00000019854	Reps1	+	protein_coding	Intron
10	18234728	18234927	ENSMUSG00000059554	Ccdc28a	-	protein_coding	Intron
10	18526396	18526669	ENSMUSG00000039835	Nhsl1	+	protein_coding	CDS
10	18532050	18532269	ENSMUSG00000039835	Nhsl1	+	protein_coding	3'UTR
10	18612956	18613159	ENSMUSG00000019852	Arfgef3	-	protein_coding	Intron
10	18814020	18814221	ENSMUSG00000111474	Gm32926	+	antisense	Intron
10	19860486	19860713	ENSMUSG00000020003	Pex7	-	protein_coding	3'UTR
10	19904497	19904709	ENSMUSG00000020003	Pex7	-	protein_coding	CDS
10	19996740	19996990	ENSMUSG00000071369	Map3k5	+	protein_coding	Intron
10	20218207	20218408	ENSMUSG00000019996	Map7	+	protein_coding	Intron
10	20261978	20262177	ENSMUSG00000019996	Map7	+	protein_coding	Intron
10	20349249	20349448	ENSMUSG00000019992	Mtfr2	+	processed_transcript	Intron
10	21882233	21882435	ENSMUSG00000019970	Sgk1	+	protein_coding	5'UTR
10	21931771	21931972	ENSMUSG00000019970	Sgk1	+	protein_coding	Intron
10	21998781	21999159	ENSMUSG00000019970	Sgk1	+	protein_coding	3'UTR
10	22144224	22144503	ENSMUSG00000097327	E030030I06Rik	-	processed_transcript	Intron
10	22665536	22665737	ENSMUSG00000037490	Slc2a12	+	protein_coding	CDS
10	23785251	23785467	ENSMUSG00000070063	Snora33	-	snoRNA	Exon
10	25176999	25177202	ENSMUSG00000039166	Akap7	-	protein_coding	Intron
10	25471542	25471792	ENSMUSG00000019978	Epb41l2	+	protein_coding	Intron
10	25488969	25489169	ENSMUSG00000019978	Epb41l2	+	protein_coding	CDS
10	25630277	25630478	ENSMUSG00000101537	Gm29571	+	antisense	Intron
10	26265131	26265332	ENSMUSG00000051354	Samd3	+	protein_coding	Intron
10	26695694	26695909	ENSMUSG00000111950	Gm48893	+	lincRNA	Intron
10	26742560	26742879	ENSMUSG00000111950	Gm48893	+	lincRNA	Exon
10	27056441	27056644	ENSMUSG00000019899	Lama2	-	protein_coding	CDS
10	28237446	28237647	ENSMUSG00000019889	Ptprk	+	protein_coding	Intron
10	28342126	28342358	ENSMUSG00000019889	Ptprk	+	protein_coding	Intron
10	29361303	29361971	ENSMUSG00000038876	Rnf146	-	protein_coding	Intron
10	29698765	29699280	ENSMUSG00000069682	Gm10275	-	processed_transcript	Exon
10	30647278	30647541	ENSMUSG00000039697	Ncoa7	-	protein_coding	3'UTR
10	30655573	30655772	ENSMUSG00000039697	Ncoa7	-	protein_coding	Intron
10	30704410	30704637	ENSMUSG00000039697	Ncoa7	-	protein_coding	Intron
10	30832466	30832669	ENSMUSG00000019789	Hey2	-	protein_coding	3'UTR
10	30833321	30833617	ENSMUSG00000019789	Hey2	-	protein_coding	3'UTR
10	31593243	31593443	ENSMUSG00000063760	Rnf217	-	protein_coding	Intron
10	32190126	32190326	ENSMUSG00000069670	Nkain2	-	protein_coding	Intron
10	32535291	32535492	ENSMUSG00000069670	Nkain2	-	protein_coding	Intron
10	33996601	33996802	ENSMUSG00000019782	Rwdd1	-	protein_coding	3'UTR
10	34207011	34207251	ENSMUSG00000039497	Dse	-	protein_coding	5'UTR
10	34282282	34282958	ENSMUSG00000047514	Tspyl1	+	protein_coding	CDS
10	34283436	34283688	ENSMUSG00000047514	Tspyl1	+	protein_coding	3'UTR
10	36974555	36974924	ENSMUSG00000019777	Hdac2	+	protein_coding	5'UTR
10	39074220	39074421	ENSMUSG00000019846	Lama4	+	protein_coding	Intron
10	39369805	39370250	ENSMUSG00000019843	Fyn	+	protein_coding	5'UTR
10	39511904	39512153	ENSMUSG00000019843	Fyn	+	protein_coding	Intron
10	39890243	39890449	ENSMUSG00000096687	Mfsd4b4	-	protein_coding	3'UTR
10	40141876	40142249	ENSMUSG00000019838	Slc16a10	-	protein_coding	5'UTR
10	40287820	40288026	ENSMUSG00000075232	Amd1	-	protein_coding	3'UTR
10	40475591	40475822	ENSMUSG00000038481	Cdk19	+	protein_coding	Intron
10	41462301	41462506	ENSMUSG00000019826	Zbtb24	+	protein_coding	Intron
10	41589372	41589571	ENSMUSG00000075225	Ccdc162	-	protein_coding	Intron
10	41678663	41678891	ENSMUSG00000075225	Ccdc162	-	protein_coding	CDS
10	41679747	41680218	ENSMUSG00000075225	Ccdc162	-	protein_coding	Intron
10	42185852	42186144	ENSMUSG00000048756	Foxo3	-	protein_coding	3'UTR
10	42196465	42196983	ENSMUSG00000048756	Foxo3	-	protein_coding	CDS
10	42197180	42197645	ENSMUSG00000048756	Foxo3	-	protein_coding	CDS
10	42502047	42502285	ENSMUSG00000019804	Snx3	+	protein_coding	5'UTR
10	42797705	42797906	ENSMUSG00000019802	Sec63	+	protein_coding	Intron
10	43523808	43524008	ENSMUSG00000111368	Gm47889	+	lincRNA	Intron
10	43540777	43540978	ENSMUSG00000019797	1700021F05Rik	-	protein_coding	Intron
10	43971579	43971900	ENSMUSG00000019866	Crybg1	-	protein_coding	Intron
10	44004550	44004825	ENSMUSG00000019866	Crybg1	-	protein_coding	CDS
10	44219437	44219645	ENSMUSG00000091358	Speer5-ps1	+	transcribed_processed_pseudogene	Exon
10	44268492	44268717	ENSMUSG00000038160	Atg5	+	protein_coding	Intron
10	44335328	44335529	ENSMUSG00000038160	Atg5	+	protein_coding	Intron
10	44591618	44591825	ENSMUSG00000111730	Gm5950	+	processed_pseudogene	Intron
10	45107794	45108021	ENSMUSG00000019849	Prep	+	protein_coding	Intron
10	45158464	45158763	ENSMUSG00000019849	Prep	+	protein_coding	3'UTR
10	45401794	45401993	ENSMUSG00000063804	Lin28b	-	protein_coding	Intron
10	45666811	45667011	ENSMUSG00000038822	Hace1	+	protein_coding	Intron
10	52233770	52234027	ENSMUSG00000019891	Dcbld1	+	protein_coding	Intron
10	52417750	52417996	ENSMUSG00000023068	Nus1	+	protein_coding	CDS
10	53597008	53597308	ENSMUSG00000019857	Asf1a	+	protein_coding	Intron
10	53634184	53634383	ENSMUSG00000019856	Fam184a	-	protein_coding	Intron
10	53647410	53647610	ENSMUSG00000019856	Fam184a	-	protein_coding	Intron
10	53675184	53675383	ENSMUSG00000019856	Fam184a	-	protein_coding	Intron
10	53750691	53750900	ENSMUSG00000019856	Fam184a	-	protein_coding	CDS
10	56115776	56115983	ENSMUSG00000047669	Msl3l2	+	processed_transcript	Exon
10	56377434	56377649	ENSMUSG00000050953	Gja1	+	processed_transcript	Intron
10	56387665	56387888	ENSMUSG00000050953	Gja1	+	processed_transcript	Intron
10	56390071	56390388	ENSMUSG00000050953	Gja1	+	processed_transcript	Intron
10	59115021	59115220	ENSMUSG00000037990	Sh3rf3	+	protein_coding	Intron
10	59454888	59455101	ENSMUSG00000009647	Mcu	-	protein_coding	CDS
10	59616516	59616718	ENSMUSG00000009647	Mcu	-	protein_coding	CDS
10	59950574	59950839	ENSMUSG00000020108	Ddit4	-	protein_coding	CDS
10	60277722	60277924	ENSMUSG00000004207	Psap	+	protein_coding	Intron
10	60295033	60295232	ENSMUSG00000004207	Psap	+	protein_coding	Intron
10	60324996	60325202	ENSMUSG00000012819	Cdh23	-	protein_coding	CDS
10	60730440	60730640	ENSMUSG00000020100	Slc29a3	-	nonsense_mediated_decay	Intron
10	60752603	60752805	ENSMUSG00000020100	Slc29a3	-	nonsense_mediated_decay	Intron
10	61035049	61035335	ENSMUSG00000093568	Gm20611	+	lincRNA	Intron
10	61480171	61480370	ENSMUSG00000037151	Lrrc20	+	protein_coding	Intron
10	61929011	61929216	ENSMUSG00000058806	Col13a1	-	protein_coding	Intron
10	62203081	62203280	ENSMUSG00000037031	Tspan15	-	protein_coding	CDS
10	62284568	62284767	ENSMUSG00000037012	Hk1	-	protein_coding	Intron
10	62449370	62449678	ENSMUSG00000097129	4930507D05Rik	+	protein_coding	CDS
10	62637864	62638206	ENSMUSG00000020076	Ddx50	-	processed_transcript	Intron
10	62756442	62756650	ENSMUSG00000020074	Ccar1	-	protein_coding	CDS
10	62960318	62960517	ENSMUSG00000036875	Dna2	+	protein_coding	CDS
10	63574092	63574293	ENSMUSG00000060843	Ctnna3	+	protein_coding	Intron
10	64027325	64027532	ENSMUSG00000042846	Lrrtm3	-	protein_coding	Intron
10	64540296	64540702	ENSMUSG00000060843	Ctnna3	+	protein_coding	Intron
10	64540889	64541096	ENSMUSG00000060843	Ctnna3	+	protein_coding	Intron
10	67283993	67284418	ENSMUSG00000075000	Nrbf2	-	protein_coding	Intron
10	67312577	67312778	ENSMUSG00000112314	Gm49454	+	lincRNA	Intron
10	67352032	67352246	ENSMUSG00000112314	Gm49454	+	lincRNA	Intron
10	69609840	69610126	ENSMUSG00000069601	Ank3	+	protein_coding	Intron
10	69656069	69656295	ENSMUSG00000069601	Ank3	+	protein_coding	Intron
10	69825776	69825976	ENSMUSG00000069601	Ank3	+	protein_coding	Intron
10	70127868	70128067	ENSMUSG00000048701	Ccdc6	+	protein_coding	Intron
10	70191054	70191329	ENSMUSG00000048701	Ccdc6	+	protein_coding	3'UTR
10	70534798	70534997	ENSMUSG00000043259	Fam13c	+	protein_coding	Intron
10	71284629	71285169	ENSMUSG00000019927	Ube2d1	-	protein_coding	Intron
10	71347844	71348178	ENSMUSG00000060733	Ipmk	+	nonsense_mediated_decay	Exon
10	71363516	71363715	ENSMUSG00000060733	Ipmk	+	nonsense_mediated_decay	Intron
10	73821972	73822357	ENSMUSG00000052613	Pcdh15	+	protein_coding	5'UTR
10	75129736	75129941	ENSMUSG00000009681	Bcr	+	protein_coding	Intron
10	75143093	75143294	ENSMUSG00000009681	Bcr	+	protein_coding	Intron
10	75459299	75459498	ENSMUSG00000033416	Gucd1	-	nonsense_mediated_decay	Intron
10	75504038	75504485	ENSMUSG00000033416	Gucd1	-	nonsense_mediated_decay	Intron
10	75715422	75715655	ENSMUSG00000020196	Cabin1	-	protein_coding	Intron
10	75721142	75721353	ENSMUSG00000020196	Cabin1	-	protein_coding	Intron
10	75763839	75764195	ENSMUSG00000020196	Cabin1	-	protein_coding	Intron
10	75773167	75773372	ENSMUSG00000001666	Ddt	-	protein_coding	CDS
10	75921339	75921584	ENSMUSG00000000902	Smarcb1	-	protein_coding	5'UTR
10	75932263	75932468	ENSMUSG00000000901	Mmp11	-	protein_coding	CDS
10	75935908	75936110	ENSMUSG00000049422	Chchd10	+	protein_coding	Intron
10	75955625	75955826	ENSMUSG00000033255	Gm5134	+	protein_coding	Intron
10	75970322	75970522	ENSMUSG00000033255	Gm5134	+	protein_coding	Intron
10	75993883	75994094	ENSMUSG00000085662	Gm16220	-	antisense	Exon
10	76032677	76032884	ENSMUSG00000049764	Zfp280b	+	protein_coding	Intron
10	76207341	76207738	ENSMUSG00000020230	Prmt2	-	nonsense_mediated_decay	Exon
10	76388816	76389228	ENSMUSG00000001151	Pcnt	-	protein_coding	CDS
10	76504171	76504370	ENSMUSG00000001150	Mcm3ap	+	protein_coding	CDS
10	76553994	76554195	ENSMUSG00000033105	Lss	+	retained_intron	Exon
10	77059719	77059924	ENSMUSG00000001435	Col18a1	-	protein_coding	Intron
10	77268960	77269242	ENSMUSG00000020260	Pofut2	+	protein_coding	3'UTR
10	77500624	77500826	ENSMUSG00000032977	Fam207a	-	protein_coding	Intron
10	77875996	77876196	ENSMUSG00000069581	Tspear	+	protein_coding	Intron
10	78041478	78041678	ENSMUSG00000000731	Aire	-	nonsense_mediated_decay	Exon
10	78042335	78042534	ENSMUSG00000000730	Dnmt3l	+	protein_coding	Intron
10	78056877	78057076	ENSMUSG00000000730	Dnmt3l	+	protein_coding	Intron
10	78069369	78069643	ENSMUSG00000000732	Icosl	+	protein_coding	5'UTR
10	78078365	78078721	ENSMUSG00000000732	Icosl	+	protein_coding	3'UTR
10	78169520	78169780	ENSMUSG00000053329	D10Jhu81e	-	protein_coding	CDS
10	78187516	78187818	ENSMUSG00000000374	Trappc10	-	protein_coding	3'UTR
10	78412760	78412970	ENSMUSG00000061032	Rrp1	-	protein_coding	CDS
10	78437440	78437730	ENSMUSG00000032788	Pdxk	-	protein_coding	3'UTR
10	78589214	78589499	ENSMUSG00000032714	Syde1	-	protein_coding	CDS
10	79540380	79540996	ENSMUSG00000042570	Mier2	-	protein_coding	3'UTR
10	79541439	79541724	ENSMUSG00000042570	Mier2	-	protein_coding	CDS
10	79544893	79545092	ENSMUSG00000042570	Mier2	-	protein_coding	Intron
10	79548614	79548821	ENSMUSG00000042570	Mier2	-	protein_coding	Intron
10	79554883	79555086	ENSMUSG00000042570	Mier2	-	protein_coding	Intron
10	79682468	79682698	ENSMUSG00000020307	Cdc34	+	protein_coding	CDS
10	79685019	79685272	ENSMUSG00000020307	Cdc34	+	protein_coding	Intron
10	79687891	79688371	ENSMUSG00000020307	Cdc34	+	protein_coding	3'UTR
10	79738531	79738732	ENSMUSG00000020329	Polrmt	-	protein_coding	Intron
10	79758579	79758859	ENSMUSG00000035890	Rnf126	-	protein_coding	3'UTR
10	79854678	79854877	ENSMUSG00000091994	E130317F20Rik	-	bidirectional_promoter_lncRNA	Intron
10	79917195	79917395	ENSMUSG00000035773	Kiss1r	+	protein_coding	5'UTR
10	80116619	80116876	ENSMUSG00000003068	Stk11	+	nonsense_mediated_decay	Exon
10	80149685	80149961	ENSMUSG00000035621	Midn	+	protein_coding	5'UTR
10	80232389	80233058	ENSMUSG00000020156	Mum1	+	protein_coding	CDS
10	80249466	80249676	ENSMUSG00000020153	Ndufs7	+	protein_coding	Intron
10	80255945	80256172	ENSMUSG00000020153	Ndufs7	+	protein_coding	Intron
10	80335474	80335673	ENSMUSG00000035504	Reep6	+	protein_coding	3'UTR
10	80392858	80393120	ENSMUSG00000035478	Mbd3	-	protein_coding	3'UTR
10	80393731	80393930	ENSMUSG00000035478	Mbd3	-	protein_coding	Intron
10	80395309	80395510	ENSMUSG00000035478	Mbd3	-	protein_coding	Intron
10	80406562	80406761	ENSMUSG00000020163	Uqcr11	-	processed_transcript	Exon
10	80409724	80410044	ENSMUSG00000020167	Tcf3	-	protein_coding	3'UTR
10	80577079	80577287	ENSMUSG00000035397	Klf16	-	protein_coding	CDS
10	80586736	80586983	ENSMUSG00000003346	Abhd17a	-	protein_coding	5'UTR
10	80603856	80604055	ENSMUSG00000113949	Scamp4	+	protein_coding	Intron
10	80667897	80668096	ENSMUSG00000020190	Mknk2	-	protein_coding	CDS
10	80796267	80796466	ENSMUSG00000035278	Plekhj1	-	protein_coding	3'UTR
10	80899947	80900199	ENSMUSG00000020219	Timm13	-	protein_coding	3'UTR
10	81059934	81060133	ENSMUSG00000004937	Sgta	-	protein_coding	Intron
10	81070185	81070389	ENSMUSG00000004929	Thop1	+	protein_coding	Intron
10	81075615	81075820	ENSMUSG00000004929	Thop1	+	protein_coding	Intron
10	81153310	81153666	ENSMUSG00000004934	Pias4	-	protein_coding	3'UTR
10	81153981	81154186	ENSMUSG00000004934	Pias4	-	protein_coding	3'UTR
10	81156898	81157098	ENSMUSG00000004934	Pias4	-	protein_coding	Intron
10	81157486	81157686	ENSMUSG00000004934	Pias4	-	protein_coding	Intron
10	81163898	81164179	ENSMUSG00000004934	Pias4	-	protein_coding	CDS
10	81167502	81167724	ENSMUSG00000004934	Pias4	-	protein_coding	Intron
10	81266706	81266916	ENSMUSG00000034932	Mrpl54	-	protein_coding	CDS
10	81319716	81319916	ENSMUSG00000034902	Pip5k1c	+	protein_coding	3'UTR
10	81322550	81322814	ENSMUSG00000034889	Cactin	+	protein_coding	CDS
10	81324448	81324661	ENSMUSG00000034889	Cactin	+	protein_coding	Intron
10	81325902	81326247	ENSMUSG00000034889	Cactin	+	protein_coding	3'UTR
10	81366923	81367469	ENSMUSG00000020235	Fzr1	-	protein_coding	3'UTR
10	81378123	81378407	ENSMUSG00000020235	Fzr1	-	protein_coding	Intron
10	81591723	81591937	ENSMUSG00000034758	Tle6	-	protein_coding	Intron
10	81595685	81595932	ENSMUSG00000034758	Tle6	-	protein_coding	Intron
10	82083374	82083573	ENSMUSG00000112160	BC024063	+	protein_coding	Intron
10	82812119	82812328	ENSMUSG00000056821	1700028I16Rik	+	lincRNA	Exon
10	82859214	82859414	ENSMUSG00000020250	Txnrd1	+	protein_coding	Intron
10	83233454	83233694	ENSMUSG00000034591	Slc41a2	-	protein_coding	CDS
10	83262509	83262708	ENSMUSG00000034591	Slc41a2	-	protein_coding	Intron
10	83360256	83360515	ENSMUSG00000020255	D10Wsu102e	+	protein_coding	Intron
10	83524328	83524535	ENSMUSG00000020256	Aldh1l2	-	protein_coding	Intron
10	84527460	84527802	ENSMUSG00000046841	Ckap4	-	protein_coding	CDS
10	84687298	84687631	ENSMUSG00000034453	Polr3b	+	protein_coding	Intron
10	84708903	84709309	ENSMUSG00000034453	Polr3b	+	protein_coding	Intron
10	85184248	85184979	ENSMUSG00000020038	Cry1	-	protein_coding	5'UTR
10	85959704	85959903	ENSMUSG00000050108	Bpifc	-	protein_coding	3'UTR
10	87164650	87164851	ENSMUSG00000047129	1700113H08Rik	+	protein_coding	Intron
10	89413405	89413631	ENSMUSG00000074802	Gas2l3	-	protein_coding	Intron
10	89426268	89426467	ENSMUSG00000074802	Gas2l3	-	protein_coding	Intron
10	89808607	89808807	ENSMUSG00000019951	Uhrf1bp1l	+	protein_coding	Intron
10	89998248	89998448	ENSMUSG00000058589	Anks1b	+	protein_coding	Intron
10	90079128	90079334	ENSMUSG00000058589	Anks1b	+	protein_coding	Intron
10	90687227	90687427	ENSMUSG00000058589	Anks1b	+	protein_coding	Intron
10	90819102	90819317	ENSMUSG00000058589	Anks1b	+	protein_coding	Intron
10	92722162	92722364	ENSMUSG00000111740	Gm49783	-	TEC	Exon
10	92786790	92786990	ENSMUSG00000020014	Cfap54	-	protein_coding	Intron
10	93236077	93236277	ENSMUSG00000020015	Cdk17	+	nonsense_mediated_decay	Intron
10	93589379	93589589	ENSMUSG00000097407	4933408J17Rik	+	lincRNA	Exon
10	93717806	93718007	ENSMUSG00000020019	Ntn4	+	protein_coding	Intron
10	93868741	93868941	ENSMUSG00000036112	Metap2	-	protein_coding	Intron
10	93968251	93968453	ENSMUSG00000036099	Vezt	-	protein_coding	3'UTR
10	94579039	94579238	ENSMUSG00000020023	Tmcc3	+	protein_coding	CDS
10	94943908	94944484	ENSMUSG00000074785	Plxnc1	-	protein_coding	CDS
10	95387996	95388218	ENSMUSG00000020027	Socs2	-	nonsense_mediated_decay	Exon
10	95412756	95412993	ENSMUSG00000020027	Socs2	-	nonsense_mediated_decay	Exon
10	95563822	95564102	ENSMUSG00000020029	Nudt4	-	protein_coding	5'UTR
10	95714039	95714238	ENSMUSG00000112519	Gm47671	-	lincRNA	Exon
10	97517693	97517912	ENSMUSG00000019929	Dcn	+	protein_coding	3'UTR
10	98953856	98954089	ENSMUSG00000019943	Atp2b1	+	protein_coding	Intron
10	105238315	105238520	ENSMUSG00000036019	Tmtc2	-	protein_coding	Intron
10	105413317	105413555	ENSMUSG00000036019	Tmtc2	-	protein_coding	CDS
10	105847058	105847349	ENSMUSG00000019897	Ccdc59	+	protein_coding	3'UTR
10	107031077	107031278	ENSMUSG00000035948	Acss3	-	protein_coding	Intron
10	107804999	107805198	ENSMUSG00000091455	Otogl	-	protein_coding	Intron
10	107859070	107859269	ENSMUSG00000091455	Otogl	-	protein_coding	Intron
10	108198845	108199097	ENSMUSG00000019907	Ppp1r12a	+	protein_coding	Intron
10	108386926	108387133	ENSMUSG00000035873	Pawr	+	protein_coding	Intron
10	108412342	108412544	ENSMUSG00000035873	Pawr	+	protein_coding	Intron
10	108527661	108527913	ENSMUSG00000035864	Syt1	-	protein_coding	Intron
10	109796564	109796764	ENSMUSG00000020181	Nav3	-	protein_coding	Intron
10	111164811	111165260	ENSMUSG00000020189	Osbpl8	+	protein_coding	5'UTR
10	111204813	111205018	ENSMUSG00000020189	Osbpl8	+	protein_coding	Intron
10	111272893	111273095	ENSMUSG00000020189	Osbpl8	+	protein_coding	Intron
10	111473266	111473494	ENSMUSG00000058799	Nap1l1	+	protein_coding	Intron
10	111506548	111506747	ENSMUSG00000100113	Gm28592	-	lincRNA	Exon
10	111727413	111727725	ENSMUSG00000112430	Gm30624	+	lincRNA	Intron
10	111734876	111735250	ENSMUSG00000112430	Gm30624	+	lincRNA	Intron
10	111802387	111802587	ENSMUSG00000112430	Gm30624	+	lincRNA	Intron
10	111972784	111972999	ENSMUSG00000063334	Krr1	+	protein_coding	Intron
10	112015184	112015385	ENSMUSG00000110391	Gm7269	-	unprocessed_pseudogene	Intron
10	115177207	115177414	ENSMUSG00000006764	Tph2	-	protein_coding	Intron
10	115315360	115315577	ENSMUSG00000020132	Rab21	-	protein_coding	5'UTR
10	116156925	116157169	ENSMUSG00000020151	Ptprr	+	protein_coding	Intron
10	116723545	116723744	ENSMUSG00000100198	1700030O20Rik	-	lincRNA	Exon
10	117215158	117215652	ENSMUSG00000020171	Yeats4	-	nonsense_mediated_decay	Exon
10	117224229	117224461	ENSMUSG00000020171	Yeats4	-	nonsense_mediated_decay	Exon
10	117367056	117367255	ENSMUSG00000055531	Cpsf6	-	protein_coding	Intron
10	117662173	117662383	ENSMUSG00000020183	Cpm	+	protein_coding	Intron
10	119164886	119165198	ENSMUSG00000112161	Gm34045	-	lincRNA	Intron
10	119239742	119240056	ENSMUSG00000020114	Cand1	-	protein_coding	5'UTR
10	119415663	119415872	ENSMUSG00000100558	1700025F24Rik	+	lincRNA	Intron
10	119439036	119439264	ENSMUSG00000085454	Grip1os3	-	antisense	Intron
10	119461488	119461688	ENSMUSG00000034813	Grip1	+	protein_coding	Intron
10	119742626	119742831	ENSMUSG00000034813	Grip1	+	protein_coding	Intron
10	119833592	119833794	ENSMUSG00000085418	Grip1os1	-	antisense	Intron
10	119919100	119919305	ENSMUSG00000034813	Grip1	+	protein_coding	Intron
10	119930136	119930337	ENSMUSG00000034813	Grip1	+	protein_coding	Intron
10	120054583	120054784	ENSMUSG00000034813	Grip1	+	protein_coding	Intron
10	120476031	120476258	ENSMUSG00000056758	Hmga2	-	protein_coding	5'UTR
10	121365131	121365396	ENSMUSG00000034707	Gns	+	protein_coding	CDS
10	121412474	121412865	ENSMUSG00000025795	Rassf3	-	protein_coding	3'UTR
10	121461952	121462151	ENSMUSG00000025795	Rassf3	-	protein_coding	Intron
10	121745441	121745642	ENSMUSG00000053684	BC048403	+	protein_coding	CDS
10	121828538	121828743	ENSMUSG00000020121	Srgap1	-	protein_coding	Intron
10	122437516	122437746	ENSMUSG00000112873	Gm48877	-	antisense	Intron
10	122757266	122757465	ENSMUSG00000112417	A430028G04Rik	-	TEC	Exon
10	122782271	122782472	ENSMUSG00000034613	Ppm1h	+	protein_coding	Intron
10	122802347	122802559	ENSMUSG00000034613	Ppm1h	+	protein_coding	CDS
10	123007950	123008155	ENSMUSG00000034602	Mon2	-	protein_coding	Intron
10	123128205	123128405	ENSMUSG00000020124	Usp15	-	protein_coding	Intron
10	123382767	123382967	ENSMUSG00000044071	Fam19a2	+	processed_transcript	Intron
10	126009928	126010193	ENSMUSG00000020105	Lrig3	+	protein_coding	CDS
10	126900968	126901397	ENSMUSG00000025436	Atp23	-	processed_transcript	Exon
10	127084672	127084875	ENSMUSG00000025422	Agap2	+	protein_coding	Intron
10	127296046	127296262	ENSMUSG00000025408	Ddit3	+	protein_coding	3'UTR
10	127311349	127311548	ENSMUSG00000040354	Mars	-	protein_coding	Intron
10	127519788	127519994	ENSMUSG00000025403	Shmt2	-	protein_coding	Intron
10	127573199	127573416	ENSMUSG00000040249	Lrp1	-	protein_coding	CDS
10	127656571	127656771	ENSMUSG00000002147	Stat6	+	protein_coding	Intron
10	127741671	127742067	ENSMUSG00000044617	Zbtb39	+	protein_coding	CDS
10	128017624	128017823	ENSMUSG00000025395	Prim1	+	protein_coding	Intron
10	128035639	128035867	ENSMUSG00000061315	Naca	+	protein_coding	Intron
10	128036527	128036727	ENSMUSG00000061315	Naca	+	protein_coding	Intron
10	128058961	128059428	ENSMUSG00000071072	Ptges3	+	protein_coding	5'UTR
10	128108941	128109140	ENSMUSG00000040054	Baz2a	+	protein_coding	Intron
10	128122064	128122283	ENSMUSG00000040054	Baz2a	+	protein_coding	Intron
10	128246395	128246594	ENSMUSG00000039994	Timeless	+	protein_coding	Intron
10	128252573	128252850	ENSMUSG00000039994	Timeless	+	protein_coding	3'UTR
10	128353523	128353724	ENSMUSG00000005683	Cs	+	protein_coding	Intron
10	128501906	128502108	ENSMUSG00000097353	A430046D13Rik	+	lincRNA	Intron
10	128502437	128502906	ENSMUSG00000097353	A430046D13Rik	+	lincRNA	Exon
10	128510438	128510640	ENSMUSG00000025366	Esyt1	-	protein_coding	3'UTR
10	128525587	128525862	ENSMUSG00000025366	Esyt1	-	protein_coding	CDS
10	128548057	128548528	ENSMUSG00000093674	Rpl41	-	protein_coding	3'UTR
10	128548900	128549107	ENSMUSG00000093674	Rpl41	-	protein_coding	Intron
10	128565799	128566002	ENSMUSG00000025364	Pa2g4	-	protein_coding	5'UTR
10	128625265	128625534	ENSMUSG00000025362	Rps26	-	protein_coding	Intron
10	128671644	128671843	ENSMUSG00000049858	Suox	-	protein_coding	CDS
10	128806237	128806454	ENSMUSG00000025354	Dnajc14	+	protein_coding	CDS
10	128810936	128811135	ENSMUSG00000025354	Dnajc14	+	protein_coding	Intron
10	128855631	128855830	ENSMUSG00000078427	Sarnp	+	nonsense_mediated_decay	Intron
10	128919867	128920079	ENSMUSG00000090247	Bloc1s1	-	protein_coding	Intron
11	3194089	3194297	ENSMUSG00000086049	Gm12735	-	antisense	Exon
11	3244001	3244261	ENSMUSG00000020454	Eif4enif1	+	protein_coding	3'UTR
11	3266122	3266353	ENSMUSG00000020457	Drg1	-	protein_coding	Intron
11	3307900	3308118	ENSMUSG00000020453	Patz1	+	protein_coding	3'UTR
11	3351483	3351689	ENSMUSG00000020451	Limk2	-	processed_transcript	Intron
11	3355633	3355832	ENSMUSG00000020451	Limk2	-	processed_transcript	Intron
11	3356528	3356729	ENSMUSG00000020451	Limk2	-	processed_transcript	Intron
11	3416804	3417010	ENSMUSG00000020448	Rnf185	-	protein_coding	3'UTR
11	3417145	3417570	ENSMUSG00000020448	Rnf185	-	protein_coding	3'UTR
11	3452048	3452273	ENSMUSG00000020448	Rnf185	-	protein_coding	Intron
11	3646601	3647192	ENSMUSG00000056579	Tug1	-	antisense	Exon
11	3704889	3705089	ENSMUSG00000020435	Osbp2	-	protein_coding	3'UTR
11	3808750	3808955	ENSMUSG00000020435	Osbp2	-	protein_coding	Intron
11	3863654	3863889	ENSMUSG00000020435	Osbp2	-	protein_coding	CDS
11	3931250	3931457	ENSMUSG00000020432	Tcn2	-	protein_coding	Intron
11	3931791	3931992	ENSMUSG00000020432	Tcn2	-	protein_coding	Intron
11	3973343	3973703	ENSMUSG00000034493	4930556J24Rik	-	protein_coding	Intron
11	3978916	3979116	ENSMUSG00000020430	Pes1	+	protein_coding	3'UTR
11	4135226	4135448	ENSMUSG00000003581	Rnf215	+	protein_coding	CDS
11	4506257	4506460	ENSMUSG00000034354	Mtmr3	-	nonsense_mediated_decay	Intron
11	4701934	4702204	ENSMUSG00000059534	Uqcr10	-	processed_transcript	Exon
11	4704094	4704328	ENSMUSG00000059534	Uqcr10	-	processed_transcript	Exon
11	4873984	4874240	ENSMUSG00000034285	Nipsnap1	+	nonsense_mediated_decay	Intron
11	5042077	5042466	ENSMUSG00000009090	Ap1b1	+	protein_coding	3'UTR
11	5064085	5064284	ENSMUSG00000034201	Gas2l1	-	protein_coding	CDS
11	5100497	5100698	ENSMUSG00000034175	Rhbdd3	+	protein_coding	Intron
11	5192368	5192567	ENSMUSG00000020393	Kremen1	-	protein_coding	3'UTR
11	5193482	5193701	ENSMUSG00000020393	Kremen1	-	protein_coding	3'UTR
11	5293418	5293617	ENSMUSG00000041961	Znrf3	-	protein_coding	Intron
11	5541812	5542159	ENSMUSG00000020482	Ccdc117	-	protein_coding	CDS
11	5717206	5717572	ENSMUSG00000049680	Urgcp	-	protein_coding	CDS
11	5762205	5762410	ENSMUSG00000049680	Urgcp	-	protein_coding	5'UTR
11	5777211	5777410	ENSMUSG00000083844	Ube2d-ps	+	processed_transcript	Intron
11	5780383	5780680	ENSMUSG00000083844	Ube2d-ps	+	processed_transcript	Exon
11	5837468	5837798	ENSMUSG00000020474	Polm	-	protein_coding	CDS
11	5878012	5878211	ENSMUSG00000020471	Pold2	-	protein_coding	Intron
11	6266322	6266523	ENSMUSG00000004393	Ddx56	-	protein_coding	Intron
11	6313803	6314052	ENSMUSG00000020456	Ogdh	+	protein_coding	CDS
11	6405253	6405461	ENSMUSG00000041164	Zmiz2	+	protein_coding	3'UTR
11	6444186	6444448	ENSMUSG00000041126	H2afv	-	protein_coding	Intron
11	6527927	6528157	ENSMUSG00000064513	Snora9	-	snoRNA	Exon
11	6596490	6596737	ENSMUSG00000000378	Ccm2	+	protein_coding	3'UTR
11	6619729	6619931	ENSMUSG00000064495	Gm24313	-	snoRNA	Exon
11	6620215	6620448	ENSMUSG00000065686	Snora5c	-	snoRNA	Exon
11	7184500	7184700	ENSMUSG00000087512	Gm11985	-	protein_coding	Intron
11	8941868	8942072	ENSMUSG00000046634	Pkd1l1	-	protein_coding	CDS
11	9010773	9011120	ENSMUSG00000020413	Hus1	-	nonsense_mediated_decay	Intron
11	9118582	9118828	ENSMUSG00000020407	Upp1	+	protein_coding	Intron
11	9134893	9135092	ENSMUSG00000020407	Upp1	+	protein_coding	Intron
11	9135974	9136216	ENSMUSG00000020407	Upp1	+	protein_coding	CDS
11	9150235	9150565	ENSMUSG00000101841	Gm11993	-	processed_pseudogene	Exon
11	11392908	11393130	ENSMUSG00000020193	Zpbp	-	protein_coding	Intron
11	11934030	11934232	ENSMUSG00000020176	Grb10	-	protein_coding	Intron
11	12245847	12246046	ENSMUSG00000020173	Cobl	-	protein_coding	Intron
11	16507930	16508158	ENSMUSG00000078974	Sec61g	-	protein_coding	Intron
11	16752239	16752444	ENSMUSG00000020122	Egfr	+	protein_coding	5'UTR
11	16889212	16889412	ENSMUSG00000020122	Egfr	+	protein_coding	Intron
11	17159331	17159571	ENSMUSG00000033953	Ppp3r1	+	protein_coding	5'UTR
11	20112639	20112867	ENSMUSG00000020152	Actr2	-	protein_coding	Intron
11	20326399	20326602	ENSMUSG00000020142	Slc1a4	-	protein_coding	Intron
11	20725957	20726465	ENSMUSG00000049659	Aftph	-	protein_coding	CDS
11	21592151	21592631	ENSMUSG00000020319	Wdpcp	+	protein_coding	Intron
11	21795327	21795527	ENSMUSG00000020319	Wdpcp	+	protein_coding	Intron
11	22518837	22519044	ENSMUSG00000049904	Tmem17	+	protein_coding	3'UTR
11	22818572	22818773	ENSMUSG00000051650	B3gnt2	-	processed_transcript	Intron
11	22836781	22836986	ENSMUSG00000098650	Gm28048	-	protein_coding	3'UTR
11	22859031	22859230	ENSMUSG00000092626	9130230N09Rik	+	processed_transcript	Exon
11	22899693	22899896	ENSMUSG00000051355	Commd1	-	protein_coding	3'UTR
11	22990514	22990713	ENSMUSG00000007739	Cct4	+	protein_coding	5'UTR
11	23021383	23021583	ENSMUSG00000049811	Fam161a	+	protein_coding	Intron
11	23497708	23497908	ENSMUSG00000086459	1700030C12Rik	+	processed_transcript	Exon
11	23616985	23617184	ENSMUSG00000042208	0610010F05Rik	-	nonsense_mediated_decay	Intron
11	23648940	23649143	ENSMUSG00000020283	Pex13	-	protein_coding	3'UTR
11	23665662	23665873	ENSMUSG00000020280	Pus10	+	protein_coding	Intron
11	24164384	24164662	ENSMUSG00000000861	Bcl11a	+	protein_coding	Intron
11	29385891	29386090	ENSMUSG00000032740	Ccdc88a	+	protein_coding	Intron
11	29692985	29693251	ENSMUSG00000020458	Rtn4	+	protein_coding	5'UTR
11	29918562	29918762	ENSMUSG00000044072	Eml6	-	protein_coding	Intron
11	29970998	29971198	ENSMUSG00000044072	Eml6	-	protein_coding	Intron
11	30582292	30582497	ENSMUSG00000060923	Acyp2	-	protein_coding	Intron
11	31665151	31665706	ENSMUSG00000044502	Bod1	-	protein_coding	3'UTR
11	31872704	31872917	ENSMUSG00000020300	Cpeb4	+	protein_coding	CDS
11	31897853	31898058	ENSMUSG00000020300	Cpeb4	+	protein_coding	Intron
11	32209653	32210448	ENSMUSG00000020282	Rhbdf1	-	nonsense_mediated_decay	Exon
11	32492775	32492978	ENSMUSG00000044949	Ubtd2	+	protein_coding	Intron
11	32909549	32910334	ENSMUSG00000085402	Gm12111	-	lincRNA	Intron
11	34308399	34308599	ENSMUSG00000020143	Dock2	-	protein_coding	Intron
11	35350078	35350279	ENSMUSG00000056427	Slit3	+	protein_coding	Intron
11	35980010	35980247	ENSMUSG00000018849	Wwc1	-	protein_coding	5'UTR
11	36870747	36870947	ENSMUSG00000049336	Tenm2	-	protein_coding	Intron
11	37661782	37661983	ENSMUSG00000087388	Gm12128	+	lincRNA	Intron
11	40271600	40271801	ENSMUSG00000085301	Gm12132	+	lincRNA	Intron
11	40692320	40692599	ENSMUSG00000042032	Mat2b	-	protein_coding	Intron
11	43237597	43237905	ENSMUSG00000055415	Atp10b	+	protein_coding	Intron
11	43238814	43239033	ENSMUSG00000055415	Atp10b	+	protein_coding	Intron
11	43424607	43424807	ENSMUSG00000020415	Pttg1	-	protein_coding	Intron
11	43689992	43690195	ENSMUSG00000044950	Pwwp2a	+	protein_coding	Intron
11	43745036	43745308	ENSMUSG00000041278	Ttc1	-	protein_coding	CDS
11	44099589	44099788	ENSMUSG00000087172	Gm12153	+	lincRNA	Intron
11	44518967	44519176	ENSMUSG00000019189	Rnf145	+	protein_coding	5'UTR
11	44748099	44748300	ENSMUSG00000057098	Ebf1	+	protein_coding	Intron
11	45890628	45890840	ENSMUSG00000006169	Clint1	+	protein_coding	CDS
11	45933412	45933611	ENSMUSG00000044847	Lsm11	-	nonsense_mediated_decay	Exon
11	45944680	45944882	ENSMUSG00000044847	Lsm11	-	nonsense_mediated_decay	Exon
11	46051769	46052005	ENSMUSG00000069899	Gm12166	-	processed_transcript	Exon
11	46274465	46274664	ENSMUSG00000020340	Cyfip2	-	protein_coding	Intron
11	46636621	46636820	ENSMUSG00000086909	Gm4926	-	lincRNA	Exon
11	46838093	46838293	ENSMUSG00000055546	Timd4	+	protein_coding	Intron
11	46843603	46843802	ENSMUSG00000055546	Timd4	+	protein_coding	3'UTR
11	48800478	48800679	ENSMUSG00000020372	Rack1	+	protein_coding	Intron
11	50025534	50025776	ENSMUSG00000020376	Rnf130	+	protein_coding	Intron
11	50084732	50084932	ENSMUSG00000020376	Rnf130	+	protein_coding	Intron
11	50287134	50287334	ENSMUSG00000097887	Gm26542	+	antisense	Intron
11	50834331	50834638	ENSMUSG00000044296	Zfp879	-	protein_coding	Intron
11	51263453	51263657	ENSMUSG00000020385	Clk4	+	protein_coding	Intron
11	51391489	51391690	ENSMUSG00000063564	Col23a1	+	protein_coding	Intron
11	51619784	51620010	ENSMUSG00000001056	Nhp2	+	protein_coding	CDS
11	51737707	51737913	ENSMUSG00000084744	Gm25291	-	snoRNA	Exon
11	51756192	51756406	ENSMUSG00000036391	Sec24a	-	protein_coding	5'UTR
11	51815197	51815441	ENSMUSG00000020387	Jade2	-	protein_coding	3'UTR
11	51828083	51828282	ENSMUSG00000020387	Jade2	-	protein_coding	Intron
11	52121011	52121227	ENSMUSG00000020349	Ppp2ca	+	protein_coding	Intron
11	52246423	52246684	ENSMUSG00000097219	Gm26551	-	lincRNA	Intron
11	52764694	52764895	ENSMUSG00000036264	Fstl4	+	protein_coding	5'UTR
11	53300211	53300473	ENSMUSG00000020361	Hspa4	-	protein_coding	5'UTR
11	53350778	53351069	ENSMUSG00000049470	Aff4	+	protein_coding	5'UTR
11	53375445	53375646	ENSMUSG00000049470	Aff4	+	protein_coding	Intron
11	53389814	53390019	ENSMUSG00000049470	Aff4	+	protein_coding	Intron
11	53433462	53433938	ENSMUSG00000018238	Gdf9	+	processed_transcript	Intron
11	53666680	53666881	ENSMUSG00000020380	Rad50	-	protein_coding	Intron
11	53707081	53707387	ENSMUSG00000020380	Rad50	-	protein_coding	5'UTR
11	53770061	53770369	ENSMUSG00000018899	Irf1	+	protein_coding	5'UTR
11	54112975	54113174	ENSMUSG00000018906	P4ha2	+	protein_coding	Intron
11	54401431	54402503	ENSMUSG00000020332	Meikin	+	protein_coding	Intron
11	54740088	54740340	ENSMUSG00000052298	Cdc42se2	-	protein_coding	Intron
11	54787400	54787642	ENSMUSG00000052298	Cdc42se2	-	protein_coding	Intron
11	54844175	54844378	ENSMUSG00000020268	Lyrm7	-	nonsense_mediated_decay	Intron
11	54859978	54860196	ENSMUSG00000020268	Lyrm7	-	nonsense_mediated_decay	Intron
11	54869877	54870087	ENSMUSG00000020267	Hint1	+	protein_coding	Intron
11	54870256	54870531	ENSMUSG00000020267	Hint1	+	protein_coding	3'UTR
11	54917689	54917889	ENSMUSG00000020400	Tnip1	-	protein_coding	Intron
11	55013695	55013894	ENSMUSG00000018340	Anxa6	-	protein_coding	Intron
11	55030416	55030617	ENSMUSG00000018340	Anxa6	-	protein_coding	Intron
11	55049977	55050438	ENSMUSG00000049588	Ccdc69	-	protein_coding	3'UTR
11	55415824	55416025	ENSMUSG00000018593	Sparc	-	protein_coding	Intron
11	55450302	55450503	ENSMUSG00000018585	Atox1	-	protein_coding	Intron
11	55482702	55482911	ENSMUSG00000065061	Gm22884	+	snoRNA	Exon
11	57531193	57531745	ENSMUSG00000020522	Mfap3	+	protein_coding	3'UTR
11	57801589	57801789	ENSMUSG00000020519	Sap30l	+	protein_coding	5'UTR
11	57802124	57802423	ENSMUSG00000020519	Sap30l	+	protein_coding	CDS
11	58938374	58938895	ENSMUSG00000020496	Rnf187	-	protein_coding	CDS
11	58948919	58949260	ENSMUSG00000056895	Hist3h2ba	+	protein_coding	CDS
11	58966112	58966314	ENSMUSG00000085379	2310058D17Rik	-	processed_transcript	Exon
11	58968662	58968863	ENSMUSG00000036964	Trim17	+	protein_coding	Intron
11	58978109	58978623	ENSMUSG00000020455	Trim11	+	protein_coding	CDS
11	58999555	58999756	ENSMUSG00000061462	Obscn	-	protein_coding	CDS
11	59007408	59007703	ENSMUSG00000061462	Obscn	-	protein_coding	CDS
11	59202570	59202814	ENSMUSG00000036860	Mrpl55	+	protein_coding	Intron
11	59227900	59228207	ENSMUSG00000048076	Arf1	-	protein_coding	5'UTR
11	59485607	59486247	ENSMUSG00000020472	Zkscan17	-	protein_coding	3'UTR
11	59491963	59492162	ENSMUSG00000020472	Zkscan17	-	protein_coding	Intron
11	59503479	59503685	ENSMUSG00000020472	Zkscan17	-	protein_coding	Intron
11	59791959	59792257	ENSMUSG00000032633	Flcn	-	retained_intron	Exon
11	59807608	59807851	ENSMUSG00000032633	Flcn	-	retained_intron	Intron
11	59948316	59948529	ENSMUSG00000061650	Med9	+	protein_coding	CDS
11	60151419	60151619	ENSMUSG00000062115	Rai1	+	protein_coding	Intron
11	60188082	60188384	ENSMUSG00000062115	Rai1	+	protein_coding	CDS
11	60190829	60191031	ENSMUSG00000062115	Rai1	+	protein_coding	Intron
11	60293551	60293755	ENSMUSG00000000538	Tom1l2	-	protein_coding	Intron
11	60350791	60350993	ENSMUSG00000000538	Tom1l2	-	protein_coding	Intron
11	60516240	60516439	ENSMUSG00000042678	Myo15	+	protein_coding	Intron
11	60538122	60538665	ENSMUSG00000042650	Alkbh5	+	processed_transcript	Intron
11	60749317	60749517	ENSMUSG00000002814	Top3a	-	protein_coding	CDS
11	60857796	60857999	ENSMUSG00000042569	Dhrs7b	+	protein_coding	CDS
11	60878543	60878763	ENSMUSG00000043284	Tmem11	-	protein_coding	Intron
11	60913526	60913734	ENSMUSG00000018931	Natd1	-	processed_transcript	Intron
11	61377167	61377368	ENSMUSG00000010122	Slc47a1	-	nonsense_mediated_decay	Intron
11	61506378	61506577	ENSMUSG00000001039	B9d1	+	protein_coding	Intron
11	61544018	61544261	ENSMUSG00000001036	Epn2	-	protein_coding	Intron
11	61546169	61546492	ENSMUSG00000001036	Epn2	-	protein_coding	CDS
11	61579428	61579670	ENSMUSG00000001036	Epn2	-	protein_coding	Intron
11	61684474	61684677	ENSMUSG00000042377	Fam83g	+	protein_coding	CDS
11	61702474	61703186	ENSMUSG00000042377	Fam83g	+	protein_coding	CDS
11	61703349	61703809	ENSMUSG00000042377	Fam83g	+	protein_coding	CDS
11	61740765	61740966	ENSMUSG00000020528	Prpsap2	-	protein_coding	Intron
11	61845441	61845641	ENSMUSG00000004798	Ulk2	-	protein_coding	Intron
11	61915029	61915376	ENSMUSG00000047804	Akap10	-	protein_coding	CDS
11	61929968	61930217	ENSMUSG00000047804	Akap10	-	protein_coding	5'UTR
11	62249006	62249355	ENSMUSG00000018500	Adora2b	+	protein_coding	CDS
11	62403007	62403309	ENSMUSG00000018501	Ncor1	-	protein_coding	Intron
11	62552273	62552514	ENSMUSG00000019505	Ubb	+	protein_coding	CDS
11	62608606	62608806	ENSMUSG00000046417	Lrrc75a	-	processed_transcript	Intron
11	63964110	63964327	ENSMUSG00000042148	Cox10	-	protein_coding	CDS
11	63976182	63976402	ENSMUSG00000042148	Cox10	-	protein_coding	CDS
11	65690376	65690575	ENSMUSG00000033352	Map2k4	-	protein_coding	3'UTR
11	66144996	66145283	ENSMUSG00000056752	Dnah9	-	protein_coding	Intron
11	67041659	67041858	ENSMUSG00000020910	Adprm	-	nonsense_mediated_decay	Exon
11	67097495	67097698	ENSMUSG00000020908	Myh3	+	protein_coding	Intron
11	67855601	67855800	ENSMUSG00000020905	Usp43	-	protein_coding	CDS
11	67891466	67891665	ENSMUSG00000020905	Usp43	-	protein_coding	Intron
11	67895581	67895786	ENSMUSG00000020905	Usp43	-	protein_coding	Intron
11	68149630	68149831	ENSMUSG00000020903	Stx8	+	protein_coding	Intron
11	68212237	68212437	ENSMUSG00000020902	Ntn1	-	protein_coding	3'UTR
11	68556161	68556362	ENSMUSG00000048329	Mfsd6l	+	protein_coding	5'UTR
11	68926081	68926283	ENSMUSG00000032921	Odf4	-	nonsense_mediated_decay	Intron
11	68968181	68968381	ENSMUSG00000018740	Slc25a35	+	processed_transcript	Intron
11	69399209	69399408	ENSMUSG00000018476	Kdm6b	-	protein_coding	3'UTR
11	69587617	69587816	ENSMUSG00000059552	Trp53	+	protein_coding	Intron
11	69641446	69641675	ENSMUSG00000018765	Fxr2	+	protein_coding	CDS
11	69669570	69669769	ENSMUSG00000084708	Gm22988	-	snoRNA	Exon
11	69680776	69680975	ENSMUSG00000005204	Senp3	-	protein_coding	Intron
11	69803767	69804052	ENSMUSG00000089876	Tmem102	-	protein_coding	CDS
11	69804664	69805025	ENSMUSG00000089876	Tmem102	-	protein_coding	CDS
11	69905878	69906147	ENSMUSG00000047284	Neurl4	+	protein_coding	Intron
11	69916740	69917056	ENSMUSG00000078812	Eif5a	-	protein_coding	3'UTR
11	69936118	69936412	ENSMUSG00000018554	Ybx2	+	protein_coding	Intron
11	69940037	69940323	ENSMUSG00000018554	Ybx2	+	protein_coding	Intron
11	69991723	69991928	ENSMUSG00000018567	Gabarap	+	protein_coding	Intron
11	70009196	70009411	ENSMUSG00000020888	Dvl2	+	protein_coding	CDS
11	70239586	70239798	ENSMUSG00000040904	Gm21988	-	nonsense_mediated_decay	Exon
11	70393660	70393891	ENSMUSG00000018921	Pelp1	-	protein_coding	CDS
11	70654179	70654627	ENSMUSG00000018293	Pfn1	-	nonsense_mediated_decay	Exon
11	70917434	70917641	ENSMUSG00000020817	Rabep1	+	protein_coding	CDS
11	70947516	70947716	ENSMUSG00000040667	Nup88	-	protein_coding	Intron
11	70969575	70969905	ENSMUSG00000040667	Nup88	-	protein_coding	CDS
11	70982653	70983019	ENSMUSG00000018446	C1qbp	-	protein_coding	CDS
11	70986941	70987148	ENSMUSG00000040620	Dhx33	-	protein_coding	3'UTR
11	71007868	71008068	ENSMUSG00000018442	Derl2	-	protein_coding	Intron
11	71031976	71032292	ENSMUSG00000018451	6330403K07Rik	-	protein_coding	3'UTR
11	72538161	72538361	ENSMUSG00000020798	Spns3	-	protein_coding	Intron
11	72538896	72539150	ENSMUSG00000020798	Spns3	-	protein_coding	Intron
11	72607376	72607708	ENSMUSG00000020794	Ube2g1	+	protein_coding	5'UTR
11	72717794	72718004	ENSMUSG00000020790	Ankfy1	+	protein_coding	Intron
11	72866664	72866870	ENSMUSG00000055670	Zzef1	+	protein_coding	CDS
11	72926513	72926832	ENSMUSG00000055670	Zzef1	+	protein_coding	3'UTR
11	73138057	73138256	ENSMUSG00000050107	Haspin	-	protein_coding	CDS
11	73176818	73177036	ENSMUSG00000047260	Emc6	-	protein_coding	5'UTR
11	73177259	73177459	ENSMUSG00000040158	Tax1bp3	+	protein_coding	Intron
11	74436756	74436955	ENSMUSG00000038807	Rap1gap2	-	nonsense_mediated_decay	Intron
11	74896007	74896313	ENSMUSG00000038351	Sgsm2	-	protein_coding	Intron
11	75571687	75571891	ENSMUSG00000038178	Slc43a2	+	protein_coding	CDS
11	75633127	75633327	ENSMUSG00000006127	Inpp5k	+	nonsense_mediated_decay	Intron
11	75648619	75648820	ENSMUSG00000006127	Inpp5k	+	nonsense_mediated_decay	Exon
11	75656166	75656374	ENSMUSG00000017774	Myo1c	+	protein_coding	Intron
11	75811340	75811540	ENSMUSG00000087059	Gm12339	+	antisense	Intron
11	75899816	75900096	ENSMUSG00000020847	Rph3al	-	protein_coding	Intron
11	75900370	75900705	ENSMUSG00000020847	Rph3al	-	protein_coding	Intron
11	75906353	75906552	ENSMUSG00000020847	Rph3al	-	protein_coding	Intron
11	75937488	75937690	ENSMUSG00000020847	Rph3al	-	protein_coding	Intron
11	76082361	76082560	ENSMUSG00000017288	Vps53	-	protein_coding	CDS
11	76202100	76202302	ENSMUSG00000069808	Fam57a	+	protein_coding	Intron
11	76258275	76258480	ENSMUSG00000020844	Nxn	-	protein_coding	3'UTR
11	76360539	76360739	ENSMUSG00000020844	Nxn	-	protein_coding	Intron
11	76407199	76407399	ENSMUSG00000020843	Timm22	+	protein_coding	Intron
11	76779620	76779819	ENSMUSG00000020841	Cpd	-	protein_coding	3'UTR
11	76827748	76827975	ENSMUSG00000020841	Cpd	-	protein_coding	Intron
11	76846152	76846588	ENSMUSG00000020841	Cpd	-	protein_coding	CDS
11	76986560	76986881	ENSMUSG00000020840	Blmh	+	protein_coding	3'UTR
11	77045515	77045741	ENSMUSG00000037958	Nsrp1	-	protein_coding	3'UTR
11	77177957	77178157	ENSMUSG00000050944	Efcab5	-	protein_coding	Intron
11	77294623	77294870	ENSMUSG00000083899	Gm12346	+	transcribed_processed_pseudogene	Exon
11	77295785	77296108	ENSMUSG00000037926	Ssh2	+	protein_coding	Intron
11	77389785	77389985	ENSMUSG00000037926	Ssh2	+	protein_coding	Intron
11	77455610	77455826	ENSMUSG00000037926	Ssh2	+	protein_coding	3'UTR
11	77519217	77519417	ENSMUSG00000000686	Abhd15	+	protein_coding	Intron
11	77595534	77595733	ENSMUSG00000017291	Taok1	-	protein_coding	Intron
11	77864947	77865206	ENSMUSG00000000631	Myo18a	+	protein_coding	3'UTR
11	78004818	78005039	ENSMUSG00000037791	Phf12	+	protein_coding	Intron
11	78009423	78009844	ENSMUSG00000037791	Phf12	+	protein_coding	CDS
11	78023421	78023960	ENSMUSG00000037791	Phf12	+	protein_coding	CDS
11	78029359	78029626	ENSMUSG00000037791	Phf12	+	protein_coding	CDS
11	78032334	78032552	ENSMUSG00000020834	Dhrs13	+	protein_coding	CDS
11	78034541	78034759	ENSMUSG00000020834	Dhrs13	+	protein_coding	Intron
11	78037988	78038220	ENSMUSG00000061981	Flot2	+	nonsense_mediated_decay	Exon
11	78159849	78160273	ENSMUSG00000017386	Traf4	-	protein_coding	CDS
11	78161241	78161475	ENSMUSG00000017386	Traf4	-	protein_coding	CDS
11	78183348	78183549	ENSMUSG00000058546	Rpl23a	-	protein_coding	Intron
11	78240106	78240306	ENSMUSG00000002052	Supt6	-	protein_coding	Intron
11	78251115	78251316	ENSMUSG00000002064	Sdf2	+	processed_transcript	Intron
11	78255083	78255375	ENSMUSG00000002064	Sdf2	+	processed_transcript	Exon
11	78342306	78342647	ENSMUSG00000041958	Pigs	+	protein_coding	3'UTR
11	78511895	78512129	ENSMUSG00000051232	Tmem199	-	protein_coding	CDS
11	78523003	78523255	ENSMUSG00000017615	Tnfaip1	-	protein_coding	3'UTR
11	78826609	78826811	ENSMUSG00000072640	Lyrm9	+	protein_coding	Intron
11	78954911	78955118	ENSMUSG00000020826	Nos2	+	protein_coding	Intron
11	79013960	79014159	ENSMUSG00000018334	Ksr1	-	protein_coding	3'UTR
11	79044950	79045276	ENSMUSG00000018334	Ksr1	-	protein_coding	CDS
11	79378059	79378260	ENSMUSG00000020716	Nf1	+	protein_coding	Intron
11	79547752	79547953	ENSMUSG00000020716	Nf1	+	protein_coding	CDS
11	79608375	79608806	ENSMUSG00000087434	Rab11fip4os1	-	antisense	Exon
11	79694783	79695063	ENSMUSG00000017639	Rab11fip4	+	protein_coding	3'UTR
11	79781988	79782378	ENSMUSG00000086474	9130204K15Rik	-	lincRNA	Exon
11	79846533	79846850	ENSMUSG00000086474	9130204K15Rik	-	lincRNA	Intron
11	79935738	79935939	ENSMUSG00000035575	Utp6	-	protein_coding	Intron
11	80094141	80094341	ENSMUSG00000017550	Atad5	+	protein_coding	CDS
11	80184000	80184324	ENSMUSG00000020707	Rnf135	+	protein_coding	CDS
11	80395565	80395775	ENSMUSG00000017421	Zfp207	+	protein_coding	Intron
11	82801853	82802117	ENSMUSG00000020697	Lig3	+	protein_coding	3'UTR
11	82805958	82806164	ENSMUSG00000020696	Rffl	-	protein_coding	CDS
11	82902873	82903128	ENSMUSG00000020692	Nle1	-	protein_coding	CDS
11	82906233	82906434	ENSMUSG00000020692	Nle1	-	protein_coding	Intron
11	83473124	83473324	ENSMUSG00000020680	Taf15	+	protein_coding	Intron
11	83478328	83478528	ENSMUSG00000020680	Taf15	+	protein_coding	Intron
11	84068171	84068459	ENSMUSG00000018648	Dusp14	-	protein_coding	Intron
11	84481230	84481431	ENSMUSG00000018697	Aatf	-	protein_coding	Intron
11	84513281	84513490	ENSMUSG00000018697	Aatf	-	protein_coding	5'UTR
11	84894595	84894796	ENSMUSG00000020527	Myo19	+	protein_coding	Intron
11	84910524	84910881	ENSMUSG00000020527	Myo19	+	protein_coding	3'UTR
11	84911238	84911487	ENSMUSG00000020526	Znhit3	-	processed_transcript	Exon
11	85915334	85915736	ENSMUSG00000000094	Tbx4	+	protein_coding	3'UTR
11	86225870	86226072	ENSMUSG00000018068	Ints2	-	protein_coding	Intron
11	86231072	86231289	ENSMUSG00000018068	Ints2	-	protein_coding	Intron
11	86502127	86502418	ENSMUSG00000020516	Rps6kb1	-	protein_coding	3'UTR
11	86689904	86690202	ENSMUSG00000072582	Ptrh2	+	protein_coding	CDS
11	86950887	86951091	ENSMUSG00000018427	Ypel2	-	protein_coding	Intron
11	86993432	86993654	ENSMUSG00000018427	Ypel2	-	protein_coding	Intron
11	87059248	87059448	ENSMUSG00000061666	Gdpd1	-	protein_coding	Intron
11	87063706	87063912	ENSMUSG00000061666	Gdpd1	-	protein_coding	Intron
11	87073793	87074059	ENSMUSG00000061666	Gdpd1	-	protein_coding	CDS
11	87080545	87080744	ENSMUSG00000020495	Smg8	-	protein_coding	Intron
11	87099896	87100102	ENSMUSG00000020493	Prr11	-	protein_coding	Intron
11	87384166	87384369	ENSMUSG00000007646	Rad51c	-	nonsense_mediated_decay	Intron
11	87813572	87813777	ENSMUSG00000009356	Lpo	-	protein_coding	Intron
11	87987110	87987355	ENSMUSG00000020483	Dynll2	-	nonsense_mediated_decay	Intron
11	88383416	88383617	ENSMUSG00000069769	Msi2	-	protein_coding	Intron
11	88844266	88844837	ENSMUSG00000018428	Akap1	-	nonsense_mediated_decay	Exon
11	88864219	88864424	ENSMUSG00000092399	4930556N13Rik	+	antisense	Intron
11	88964808	88965072	ENSMUSG00000057534	Elobl	-	protein_coding	CDS
11	88974026	88974226	ENSMUSG00000033983	Coil	+	protein_coding	CDS
11	90002654	90002853	ENSMUSG00000020553	Pctp	-	protein_coding	CDS
11	94027437	94027638	ENSMUSG00000020859	Spag9	+	protein_coding	Intron
11	94037343	94037668	ENSMUSG00000081604	Gm11518	-	processed_pseudogene	Exon
11	94211447	94211647	ENSMUSG00000037573	Tob1	+	protein_coding	5'UTR
11	94291182	94291400	ENSMUSG00000020863	Luc7l3	-	protein_coding	3'UTR
11	94338483	94338687	ENSMUSG00000020864	Ankrd40	+	protein_coding	Intron
11	94339666	94339917	ENSMUSG00000020864	Ankrd40	+	protein_coding	3'UTR
11	94548146	94548352	ENSMUSG00000039096	Rsad1	-	processed_transcript	Exon
11	94557496	94557724	ENSMUSG00000076435	Acsf2	-	protein_coding	3'UTR
11	94629833	94630137	ENSMUSG00000020869	Lrrc59	+	protein_coding	5'UTR
11	94643369	94643625	ENSMUSG00000020869	Lrrc59	+	protein_coding	CDS
11	94741859	94742281	ENSMUSG00000020870	Cdc34b	+	protein_coding	CDS
11	94991868	94992352	ENSMUSG00000038976	Ppp1r9b	+	protein_coding	CDS
11	95005602	95005890	ENSMUSG00000038976	Ppp1r9b	+	protein_coding	3'UTR
11	95055262	95055464	ENSMUSG00000001507	Itga3	-	protein_coding	Intron
11	95309967	95310205	ENSMUSG00000038909	Kat7	-	protein_coding	5'UTR
11	95750038	95750294	ENSMUSG00000075595	Zfp652	+	nonsense_mediated_decay	Intron
11	95769204	95769410	ENSMUSG00000075595	Zfp652	+	nonsense_mediated_decay	Intron
11	95831172	95831374	ENSMUSG00000075595	Zfp652	+	nonsense_mediated_decay	Exon
11	96072944	96073159	ENSMUSG00000006057	Atp5g1	-	protein_coding	3'UTR
11	96073341	96073563	ENSMUSG00000006057	Atp5g1	-	protein_coding	Intron
11	96708578	96708777	ENSMUSG00000057058	Skap1	+	protein_coding	CDS
11	96777299	96777499	ENSMUSG00000020876	Snx11	-	protein_coding	Intron
11	96789152	96789436	ENSMUSG00000018666	Cbx1	+	protein_coding	5'UTR
11	96819869	96820235	ENSMUSG00000038615	Nfe2l1	-	protein_coding	CDS
11	97041602	97041801	ENSMUSG00000001445	Mrpl10	+	protein_coding	Intron
11	97187700	97187929	ENSMUSG00000001440	Kpnb1	-	protein_coding	5'UTR
11	97216942	97217143	ENSMUSG00000001441	Npepps	-	protein_coding	Intron
11	97329605	97329811	ENSMUSG00000018882	Mrpl45	+	protein_coding	3'UTR
11	97362334	97363244	ENSMUSG00000038485	Socs7	+	protein_coding	CDS
11	97647777	97647977	ENSMUSG00000085586	Gm11613	-	processed_transcript	Intron
11	97717728	97717929	ENSMUSG00000018547	Pip4k2b	-	protein_coding	3'UTR
11	97781568	97781769	ENSMUSG00000064901	Snora21	-	snoRNA	Exon
11	97831472	97831671	ENSMUSG00000038366	Lasp1	+	protein_coding	Intron
11	98124250	98124451	ENSMUSG00000020883	Fbxl20	-	protein_coding	Intron
11	98149363	98149562	ENSMUSG00000020883	Fbxl20	-	protein_coding	5'UTR
11	98166091	98166290	ENSMUSG00000018160	Med1	-	protein_coding	Intron
11	98193067	98193276	ENSMUSG00000018160	Med1	-	protein_coding	5'UTR
11	98222708	98222908	ENSMUSG00000003119	Cdk12	+	protein_coding	Intron
11	98251224	98251424	ENSMUSG00000003119	Cdk12	+	protein_coding	3'UTR
11	98419914	98420115	ENSMUSG00000062312	Erbb2	+	protein_coding	Intron
11	98682592	98682805	ENSMUSG00000017221	Psmd3	+	protein_coding	5'UTR
11	98687799	98688002	ENSMUSG00000017221	Psmd3	+	protein_coding	Intron
11	98704973	98705172	ENSMUSG00000017210	Med24	-	nonsense_mediated_decay	Intron
11	98715970	98716170	ENSMUSG00000017210	Med24	-	nonsense_mediated_decay	Intron
11	98718300	98718499	ENSMUSG00000017210	Med24	-	nonsense_mediated_decay	Intron
11	98768149	98768354	ENSMUSG00000058756	Thra	+	protein_coding	CDS
11	98795886	98796581	ENSMUSG00000052915	Msl1	+	protein_coding	CDS
11	98832481	98832778	ENSMUSG00000078676	Casc3	+	protein_coding	3'UTR
11	98836804	98837250	ENSMUSG00000038020	Rapgefl1	+	protein_coding	5'UTR
11	98837497	98837862	ENSMUSG00000038020	Rapgefl1	+	protein_coding	Intron
11	98921320	98921554	ENSMUSG00000017499	Cdc6	+	nonsense_mediated_decay	Exon
11	98959550	98959751	ENSMUSG00000037992	Rara	+	protein_coding	Intron
11	98973646	98974454	ENSMUSG00000037992	Rara	+	protein_coding	3'UTR
11	99048334	99048534	ENSMUSG00000017493	Igfbp4	+	protein_coding	Intron
11	99220488	99220687	ENSMUSG00000037935	Smarce1	-	protein_coding	Intron
11	100319993	100320220	ENSMUSG00000035530	Eif1	+	protein_coding	5'UTR
11	100376552	100376754	ENSMUSG00000001552	Jup	-	protein_coding	Intron
11	100504801	100505001	ENSMUSG00000020917	Acly	-	protein_coding	CDS
11	100514113	100514312	ENSMUSG00000020917	Acly	-	protein_coding	Intron
11	100567627	100567828	ENSMUSG00000006784	Ttc25	+	protein_coding	Intron
11	100719823	100720022	ENSMUSG00000019173	Rab5c	-	protein_coding	CDS
11	100737894	100738127	ENSMUSG00000019173	Rab5c	-	protein_coding	Intron
11	100769518	100769754	ENSMUSG00000017747	Ghdc	-	protein_coding	Intron
11	100939069	100939432	ENSMUSG00000004040	Stat3	-	protein_coding	Intron
11	100970403	100970604	ENSMUSG00000004044	Cavin1	-	processed_transcript	Exon
11	101075425	101075626	ENSMUSG00000001751	Naglu	+	protein_coding	Intron
11	101155974	101156240	ENSMUSG00000045007	Tubg2	+	protein_coding	5'UTR
11	101163789	101164101	ENSMUSG00000035172	Plekhh3	-	protein_coding	Intron
11	101177439	101177751	ENSMUSG00000017167	Cntnap1	+	protein_coding	CDS
11	101340424	101340625	ENSMUSG00000019326	Aoc3	+	protein_coding	Intron
11	101418852	101419180	ENSMUSG00000097487	Ptges3l	-	protein_coding	3'UTR
11	101525166	101525518	ENSMUSG00000017146	Brca1	-	protein_coding	CDS
11	101645640	101645919	ENSMUSG00000065251	Gm23971	-	snRNA	Exon
11	101738133	101738346	ENSMUSG00000034931	Dhx8	+	protein_coding	CDS
11	102248924	102249187	ENSMUSG00000034773	BC030867	+	nonsense_mediated_decay	Exon
11	102747116	102747323	ENSMUSG00000086162	Gm16342	+	unitary_pseudogene	Intron
11	102847784	102848006	ENSMUSG00000020929	Eftud2	-	protein_coding	Intron
11	102994017	102994500	ENSMUSG00000020935	Dcakd	-	protein_coding	3'UTR
11	103074503	103074704	ENSMUSG00000020937	Plcd3	-	protein_coding	CDS
11	103365177	103365393	ENSMUSG00000034247	Plekhm1	-	protein_coding	3'UTR
11	103370697	103370900	ENSMUSG00000034247	Plekhm1	-	protein_coding	Intron
11	103376499	103376709	ENSMUSG00000034247	Plekhm1	-	protein_coding	CDS
11	103412401	103412642	ENSMUSG00000034247	Plekhm1	-	protein_coding	Intron
11	103831148	103831347	ENSMUSG00000034187	Nsf	-	protein_coding	Intron
11	103896726	103897070	ENSMUSG00000034187	Nsf	-	protein_coding	Intron
11	104423869	104424081	ENSMUSG00000018412	Kansl1	-	protein_coding	CDS
11	104442063	104442263	ENSMUSG00000018412	Kansl1	-	protein_coding	5'UTR
11	104504938	104505269	ENSMUSG00000020687	Cdc27	-	protein_coding	3'UTR
11	104519993	104520193	ENSMUSG00000020687	Cdc27	-	protein_coding	Intron
11	104661221	104661422	ENSMUSG00000020689	Itgb3	+	protein_coding	Intron
11	104832235	104832436	ENSMUSG00000040838	Gm11639	+	protein_coding	Intron
11	104835460	104835747	ENSMUSG00000040838	Gm11639	+	protein_coding	Intron
11	104838087	104838290	ENSMUSG00000040838	Gm11639	+	protein_coding	Intron
11	105087779	105087980	ENSMUSG00000020690	Efcab3	+	protein_coding	Intron
11	105165998	105166198	ENSMUSG00000081965	Gm11620	-	processed_pseudogene	Exon
11	105199291	105199617	ENSMUSG00000020694	Tlk2	+	protein_coding	Intron
11	105408292	105408492	ENSMUSG00000078627	2022-03-10	-	protein_coding	Intron
11	105840724	105840926	ENSMUSG00000053580	Tanc2	+	protein_coding	Intron
11	106036857	106037113	ENSMUSG00000049354	Dcaf7	+	protein_coding	5'UTR
11	106159933	106160133	ENSMUSG00000040699	Limd2	-	protein_coding	Intron
11	106224178	106224379	ENSMUSG00000020705	Ddx42	+	protein_coding	CDS
11	106409794	106410006	ENSMUSG00000020715	Ern1	-	protein_coding	CDS
11	106423199	106423438	ENSMUSG00000020715	Ern1	-	protein_coding	Intron
11	106568146	106568361	ENSMUSG00000040548	Tex2	-	protein_coding	CDS
11	106999226	106999452	ENSMUSG00000018362	Kpna2	-	protein_coding	Intron
11	107029810	107030010	ENSMUSG00000078607	1810010H24Rik	+	protein_coding	3'UTR
11	107225578	107225784	ENSMUSG00000040430	Pitpnc1	-	protein_coding	Intron
11	107306764	107306971	ENSMUSG00000040430	Pitpnc1	-	protein_coding	Intron
11	107317078	107317331	ENSMUSG00000040430	Pitpnc1	-	protein_coding	Intron
11	107456210	107456412	ENSMUSG00000040430	Pitpnc1	-	protein_coding	Intron
11	107465732	107465934	ENSMUSG00000040430	Pitpnc1	-	protein_coding	Intron
11	107495497	107495697	ENSMUSG00000020720	Psmd12	+	protein_coding	Intron
11	107675265	107675466	ENSMUSG00000020721	Helz	+	protein_coding	Intron
11	107733741	107733946	ENSMUSG00000020723	Cacng4	-	protein_coding	3'UTR
11	107741761	107741964	ENSMUSG00000020723	Cacng4	-	protein_coding	Intron
11	108920357	108920557	ENSMUSG00000000142	Axin2	+	protein_coding	5'UTR
11	108941705	108941940	ENSMUSG00000000142	Axin2	+	protein_coding	Intron
11	109362834	109363380	ENSMUSG00000020611	Gna13	+	protein_coding	CDS
11	109650953	109651189	ENSMUSG00000020612	Prkar1a	+	protein_coding	Intron
11	110498172	110498373	ENSMUSG00000020623	Map2k6	+	processed_transcript	Intron
11	113250554	113250754	ENSMUSG00000041654	Slc39a11	-	protein_coding	Intron
11	113649562	113649766	ENSMUSG00000018661	Cog1	+	protein_coding	CDS
11	113663151	113663370	ENSMUSG00000041629	Fam104a	-	protein_coding	3'UTR
11	113683770	113684068	ENSMUSG00000041629	Fam104a	-	protein_coding	CDS
11	113698138	113698383	ENSMUSG00000018727	Cpsf4l	-	protein_coding	3'UTR
11	113706251	113706512	ENSMUSG00000018727	Cpsf4l	-	protein_coding	Intron
11	113962591	113962792	ENSMUSG00000041592	Sdk2	-	protein_coding	Intron
11	114668615	114668833	ENSMUSG00000057322	Rpl38	+	protein_coding	Intron
11	114698750	114698951	ENSMUSG00000034714	Ttyh2	+	protein_coding	Intron
11	114851853	114852052	ENSMUSG00000051043	Gprc5c	+	protein_coding	Intron
11	114863751	114864332	ENSMUSG00000051043	Gprc5c	+	protein_coding	CDS
11	114969020	114969219	ENSMUSG00000058728	Cd300c	-	processed_transcript	Exon
11	115126569	115126773	ENSMUSG00000020732	Rab37	+	protein_coding	Intron
11	115163349	115163616	ENSMUSG00000020733	Slc9a3r1	+	protein_coding	5'UTR
11	115220675	115220875	ENSMUSG00000045980	Tmem104	+	protein_coding	Intron
11	115237340	115237819	ENSMUSG00000045980	Tmem104	+	protein_coding	Intron
11	115318211	115318413	ENSMUSG00000045288	Ush1g	-	protein_coding	CDS
11	115403774	115404023	ENSMUSG00000018858	Mrpl58	+	protein_coding	CDS
11	115410648	115410876	ENSMUSG00000018858	Mrpl58	+	protein_coding	3'UTR
11	115578886	115579086	ENSMUSG00000020739	Nup85	+	protein_coding	Intron
11	115585162	115585428	ENSMUSG00000020740	Gga3	-	nonsense_mediated_decay	Exon
11	115603840	115604079	ENSMUSG00000046756	Mrps7	+	protein_coding	5'UTR
11	115606104	115606312	ENSMUSG00000046756	Mrps7	+	protein_coding	Intron
11	115607109	115607379	ENSMUSG00000046756	Mrps7	+	protein_coding	3'UTR
11	115807069	115807269	ENSMUSG00000034471	Caskin2	-	protein_coding	Intron
11	115813365	115813577	ENSMUSG00000034471	Caskin2	-	protein_coding	Intron
11	115820417	115820626	ENSMUSG00000020781	Tsen54	+	protein_coding	CDS
11	115923121	115923321	ENSMUSG00000020752	Recql5	-	nonsense_mediated_decay	Exon
11	116012487	116012687	ENSMUSG00000020766	Galk1	-	protein_coding	CDS
11	116024288	116024489	ENSMUSG00000016559	H3f3b	-	protein_coding	5'UTR
11	116047822	116048038	ENSMUSG00000020770	Unk	+	processed_transcript	Intron
11	116145244	116145555	ENSMUSG00000020776	Fbf1	-	processed_transcript	Intron
11	116308242	116308443	ENSMUSG00000097117	Gm26730	+	lincRNA	Intron
11	116538639	116538838	ENSMUSG00000020802	Ube2o	-	protein_coding	3'UTR
11	116598179	116598380	ENSMUSG00000020806	Rhbdf2	-	protein_coding	3'UTR
11	116598659	116599091	ENSMUSG00000020806	Rhbdf2	-	protein_coding	3'UTR
11	116599923	116600188	ENSMUSG00000020806	Rhbdf2	-	protein_coding	Intron
11	116607032	116607248	ENSMUSG00000020806	Rhbdf2	-	protein_coding	Intron
11	116623907	116624267	ENSMUSG00000020806	Rhbdf2	-	protein_coding	Intron
11	116653829	116654038	ENSMUSG00000075410	Prcd	+	protein_coding	5'UTR
11	116837476	116837675	ENSMUSG00000056962	Jmjd6	-	retained_intron	Exon
11	116852758	116853082	ENSMUSG00000034120	Srsf2	-	protein_coding	CDS
11	117274250	117274451	ENSMUSG00000059248	2022-09-09	+	protein_coding	Intron
11	117317307	117317509	ENSMUSG00000059248	2022-09-09	+	protein_coding	Intron
11	117721511	117721815	ENSMUSG00000025571	Tnrc6c	+	protein_coding	CDS
11	117760699	117761070	ENSMUSG00000025571	Tnrc6c	+	protein_coding	3'UTR
11	117809716	117809915	ENSMUSG00000048277	Syngr2	+	protein_coding	Intron
11	117815504	117815798	ENSMUSG00000025574	Tk1	-	protein_coding	3'UTR
11	117835674	117835874	ENSMUSG00000017718	Afmid	+	protein_coding	CDS
11	117855354	117855770	ENSMUSG00000017716	Birc5	+	protein_coding	3'UTR
11	117986876	117987078	ENSMUSG00000017715	Pgs1	+	protein_coding	CDS
11	118001699	118001904	ENSMUSG00000017715	Pgs1	+	protein_coding	Intron
11	118002471	118002678	ENSMUSG00000017715	Pgs1	+	protein_coding	Intron
11	118066203	118066406	ENSMUSG00000033987	Dnah17	-	protein_coding	CDS
11	118074180	118074382	ENSMUSG00000033987	Dnah17	-	protein_coding	CDS
11	118090464	118090664	ENSMUSG00000033987	Dnah17	-	protein_coding	Intron
11	118105709	118105911	ENSMUSG00000033987	Dnah17	-	protein_coding	Intron
11	118203119	118203432	ENSMUSG00000017132	Cyth1	-	protein_coding	Intron
11	118816988	118817217	ENSMUSG00000025576	Rbfox3	-	protein_coding	Intron
11	119028158	119028499	ENSMUSG00000025577	Cbx2	+	protein_coding	CDS
11	119030975	119031460	ENSMUSG00000025577	Cbx2	+	protein_coding	3'UTR
11	119297617	119297845	ENSMUSG00000025580	Eif4a3	-	protein_coding	Intron
11	119299815	119300014	ENSMUSG00000025580	Eif4a3	-	protein_coding	CDS
11	119333434	119333635	ENSMUSG00000013483	Card14	+	protein_coding	Intron
11	120382315	120382518	ENSMUSG00000039703	Nploc4	-	protein_coding	3'UTR
11	120451606	120451805	ENSMUSG00000025386	Pde6g	-	processed_transcript	Intron
11	120484665	120484930	ENSMUSG00000039640	Mrpl12	+	protein_coding	Intron
11	120537868	120538069	ENSMUSG00000025127	Gcgr	+	protein_coding	CDS
11	120594450	120594687	ENSMUSG00000025134	Alyref	-	protein_coding	3'UTR
11	120598643	120598893	ENSMUSG00000025135	Anapc11	+	protein_coding	5'UTR
11	120605303	120605653	ENSMUSG00000025135	Anapc11	+	protein_coding	3'UTR
11	120701535	120701747	ENSMUSG00000025142	Aspscr1	+	protein_coding	Intron
11	120711085	120711371	ENSMUSG00000025144	Cenpx	-	protein_coding	3'UTR
11	120784514	120784767	ENSMUSG00000025156	Gps1	+	nonsense_mediated_decay	Intron
11	120807087	120807333	ENSMUSG00000025153	Fasn	-	protein_coding	3'UTR
11	121036715	121037019	ENSMUSG00000025163	Cd7	-	protein_coding	3'UTR
11	121039207	121039412	ENSMUSG00000086835	Gm11775	+	antisense	Intron
11	121237261	121237461	ENSMUSG00000000056	Narf	+	protein_coding	Intron
11	121260335	121260562	ENSMUSG00000039275	Foxk2	+	protein_coding	CDS
11	121285539	121285738	ENSMUSG00000039275	Foxk2	+	protein_coding	Intron
11	121306894	121307645	ENSMUSG00000039275	Foxk2	+	protein_coding	3'UTR
11	121644343	121644543	ENSMUSG00000046605	B3gntl1	-	protein_coding	Intron
12	3225820	3226031	ENSMUSG00000112279	Gm18774	+	unprocessed_pseudogene	Intron
12	3492340	3492542	ENSMUSG00000037486	Asxl2	+	protein_coding	Intron
12	3631588	3631787	ENSMUSG00000071454	Dtnb	+	protein_coding	Intron
12	3907942	3908171	ENSMUSG00000020661	Dnmt3a	+	protein_coding	3'UTR
12	3980258	3980458	ENSMUSG00000020658	Efr3b	-	protein_coding	Intron
12	4145118	4145318	ENSMUSG00000020654	Adcy3	+	protein_coding	Intron
12	4565344	4565548	ENSMUSG00000112819	Gm46332	-	lincRNA	Intron
12	4700352	4700584	ENSMUSG00000020640	Itsn2	+	protein_coding	Intron
12	4917186	4917700	ENSMUSG00000052812	Atad2b	+	protein_coding	5'UTR
12	5034578	5034779	ENSMUSG00000052812	Atad2b	+	protein_coding	Intron
12	5044267	5044509	ENSMUSG00000052812	Atad2b	+	protein_coding	3'UTR
12	7553018	7553219	ENSMUSG00000112323	Gm32828	-	lincRNA	Intron
12	7922944	7923148	ENSMUSG00000112006	Gm48633	-	lincRNA	Intron
12	8674391	8674617	ENSMUSG00000020594	Pum2	+	nonsense_mediated_decay	Intron
12	8790678	8790982	ENSMUSG00000020592	Sdc1	+	protein_coding	CDS
12	8792537	8793025	ENSMUSG00000020592	Sdc1	+	protein_coding	3'UTR
12	8880458	8880683	ENSMUSG00000042976	9930038B18Rik	-	lincRNA	Intron
12	10900106	10900307	ENSMUSG00000066632	Pgk1-rs7	-	processed_pseudogene	Exon
12	11199927	11200126	ENSMUSG00000112041	9530020I12Rik	-	lincRNA	Intron
12	11266158	11266384	ENSMUSG00000020608	Smc6	+	protein_coding	5'UTR
12	11300685	11300895	ENSMUSG00000020608	Smc6	+	protein_coding	Intron
12	12327632	12327832	ENSMUSG00000020589	Fam49a	+	protein_coding	Intron
12	13454500	13454701	ENSMUSG00000020576	Nbas	+	protein_coding	Intron
12	13507759	13507960	ENSMUSG00000020576	Nbas	+	protein_coding	Intron
12	13608297	13608496	ENSMUSG00000113666	Gm35725	-	lincRNA	Exon
12	14283125	14283326	ENSMUSG00000113336	Gm16497	+	lincRNA	Intron
12	15131775	15131976	ENSMUSG00000113285	Gm36128	+	processed_transcript	Intron
12	15815693	15815974	ENSMUSG00000020601	Trib2	-	protein_coding	Intron
12	16821119	16821319	ENSMUSG00000057469	E2f6	+	nonsense_mediated_decay	Intron
12	17369592	17369791	ENSMUSG00000061458	Nol10	+	protein_coding	Intron
12	17544973	17545319	ENSMUSG00000011179	Odc1	+	protein_coding	5'UTR
12	17546151	17546388	ENSMUSG00000064427	Gm22748	+	snoRNA	Exon
12	17558988	17559188	ENSMUSG00000113093	Gm36862	+	lincRNA	Intron
12	17563044	17563243	ENSMUSG00000113093	Gm36862	+	lincRNA	Intron
12	18024059	18024259	ENSMUSG00000113416	Gm49328	+	unprocessed_pseudogene	Exon
12	18954477	18954774	ENSMUSG00000116744	Gm49764	-	lincRNA	Exon
12	21111748	21112067	ENSMUSG00000052632	Asap2	+	protein_coding	5'UTR
12	21147251	21147450	ENSMUSG00000052632	Asap2	+	protein_coding	Intron
12	21366183	21366384	ENSMUSG00000052593	Adam17	-	protein_coding	Intron
12	21417325	21417541	ENSMUSG00000076432	Ywhaq	-	protein_coding	Intron
12	24044476	24044676	ENSMUSG00000073158	9030624G23Rik	-	protein_coding	3'UTR
12	24616158	24616450	ENSMUSG00000020656	Grhl1	+	protein_coding	3'UTR
12	24655020	24655219	ENSMUSG00000020653	Klf11	+	protein_coding	CDS
12	24708621	24708820	ENSMUSG00000020649	Rrm2	+	protein_coding	Intron
12	25160008	25160235	ENSMUSG00000113587	Gm36287	+	lincRNA	Intron
12	25304376	25304583	ENSMUSG00000114105	Gm47713	-	lincRNA	Intron
12	26469944	26470179	ENSMUSG00000020638	Cmpk2	+	protein_coding	Intron
12	28320738	28321041	ENSMUSG00000113939	Gm47871	-	lincRNA	Exon
12	28754239	28754440	ENSMUSG00000036613	Eipr1	+	nonsense_mediated_decay	Intron
12	28794158	28794358	ENSMUSG00000036613	Eipr1	+	nonsense_mediated_decay	Intron
12	28943374	28943574	ENSMUSG00000113387	Gm31508	+	lincRNA	Intron
12	28960997	28961200	ENSMUSG00000113387	Gm31508	+	lincRNA	Intron
12	31073910	31074406	ENSMUSG00000036136	Fam110c	+	protein_coding	CDS
12	31258858	31259061	ENSMUSG00000065200	Gm24613	-	snoRNA	Exon
12	32060916	32061115	ENSMUSG00000002997	Prkar2b	-	protein_coding	CDS
12	32379928	32380179	ENSMUSG00000090946	Ccdc71l	+	protein_coding	3'UTR
12	33246867	33247068	ENSMUSG00000020564	Atxn7l1	+	protein_coding	Intron
12	34196595	34196795	ENSMUSG00000004698	Hdac9	-	nonsense_mediated_decay	Intron
12	35047279	35047478	ENSMUSG00000020590	Snx13	+	protein_coding	5'UTR
12	35144289	35144559	ENSMUSG00000020590	Snx13	+	protein_coding	3'UTR
12	35534451	35534656	ENSMUSG00000113741	Gm48236	+	lincRNA	Exon
12	35942181	35942381	ENSMUSG00000036231	Agr3	+	protein_coding	Intron
12	36042177	36042473	ENSMUSG00000020577	Tspan13	-	protein_coding	5'UTR
12	36090491	36091034	ENSMUSG00000059301	Gm5434	+	transcribed_processed_pseudogene	Exon
12	36091360	36091620	ENSMUSG00000059301	Gm5434	+	transcribed_processed_pseudogene	Exon
12	36381560	36381794	ENSMUSG00000091007	D630036H23Rik	-	protein_coding	CDS
12	36444268	36444469	ENSMUSG00000043153	Ispd	+	protein_coding	Intron
12	38320975	38321174	ENSMUSG00000036095	Dgkb	+	protein_coding	Intron
12	39948463	39949067	ENSMUSG00000114147	AC134468.1	-	processed_transcript	Exon
12	40328497	40328697	ENSMUSG00000055917	Zfp277	-	protein_coding	Intron
12	41553666	41553867	ENSMUSG00000056899	Immp2l	+	protein_coding	Intron
12	44619128	44619470	ENSMUSG00000112823	Gm6125	-	processed_pseudogene	Exon
12	44902665	44902864	ENSMUSG00000046314	Stxbp6	-	protein_coding	Intron
12	46698242	46698471	ENSMUSG00000021047	Nova1	-	protein_coding	3'UTR
12	50834640	50834840	ENSMUSG00000112372	Gm48779	+	lincRNA	Intron
12	51681412	51681614	ENSMUSG00000020954	Strn3	-	protein_coding	Intron
12	51691692	51692029	ENSMUSG00000020954	Strn3	-	protein_coding	5'UTR
12	51810265	51810464	ENSMUSG00000035247	Hectd1	-	protein_coding	Intron
12	51941277	51941478	ENSMUSG00000035181	Heatr5a	-	protein_coding	Intron
12	53259855	53260055	ENSMUSG00000021010	Npas3	+	protein_coding	Intron
12	54960375	54960580	ENSMUSG00000035021	Baz1a	-	protein_coding	Intron
12	55080553	55080779	ENSMUSG00000073079	Srp54a	+	protein_coding	5'UTR
12	55379300	55379578	ENSMUSG00000021023	1110008L16Rik	+	protein_coding	CDS
12	55398874	55399097	ENSMUSG00000021024	Psma6	+	protein_coding	Intron
12	56555457	56555657	ENSMUSG00000098172	Gm26973	+	antisense	Intron
12	58977645	58977848	ENSMUSG00000020986	Sec23a	-	protein_coding	Intron
12	59058206	59058408	ENSMUSG00000020993	Trappc6b	-	nonsense_mediated_decay	Intron
12	59113703	59113911	ENSMUSG00000021000	Mia2	+	protein_coding	Intron
12	59131489	59131693	ENSMUSG00000021000	Mia2	+	protein_coding	Intron
12	59134068	59134291	ENSMUSG00000077505	Gm24233	+	snoRNA	Exon
12	59179917	59180118	ENSMUSG00000021000	Mia2	+	protein_coding	Intron
12	59204521	59204856	ENSMUSG00000035329	Fbxo33	-	protein_coding	CDS
12	59219107	59219309	ENSMUSG00000035329	Fbxo33	-	protein_coding	CDS
12	61646000	61646206	ENSMUSG00000035653	Lrfn5	+	protein_coding	Intron
12	61822897	61823099	ENSMUSG00000035653	Lrfn5	+	protein_coding	Intron
12	64471916	64472115	ENSMUSG00000043060	Fscb	-	protein_coding	CDS
12	69134058	69134257	ENSMUSG00000113158	Gm31447	+	lincRNA	Intron
12	69159305	69159689	ENSMUSG00000099021	Rn7s1	+	misc_RNA	Exon
12	69168858	69169180	ENSMUSG00000034883	Lrr1	+	protein_coding	CDS
12	69183794	69184018	ENSMUSG00000049751	Rpl36al	-	protein_coding	5'UTR
12	69347775	69347976	ENSMUSG00000020982	Nemf	-	protein_coding	Intron
12	69361077	69361473	ENSMUSG00000099250	Rn7s2	-	misc_RNA	Exon
12	69725002	69725201	ENSMUSG00000054894	Atp5s	+	protein_coding	Intron
12	69844163	69844362	ENSMUSG00000034761	Map4k5	-	protein_coding	Intron
12	69892764	69893501	ENSMUSG00000034761	Map4k5	-	protein_coding	5'UTR
12	70467087	70467304	ENSMUSG00000021072	Tmx1	+	protein_coding	3'UTR
12	70540046	70540246	ENSMUSG00000113302	Gm32219	+	lincRNA	Intron
12	71003702	71003915	ENSMUSG00000085622	3110056K07Rik	-	antisense	Intron
12	71075528	71075728	ENSMUSG00000048118	Arid4a	+	protein_coding	CDS
12	71136404	71136627	ENSMUSG00000021079	Timm9	-	protein_coding	Intron
12	71947033	71947429	ENSMUSG00000034574	Daam1	+	protein_coding	Intron
12	71951038	71951366	ENSMUSG00000034574	Daam1	+	protein_coding	CDS
12	72084947	72085148	ENSMUSG00000019718	L3hypdh	-	protein_coding	CDS
12	72271854	72272210	ENSMUSG00000021087	Rtn1	-	protein_coding	Intron
12	72536404	72536651	ENSMUSG00000034501	Pcnx4	+	protein_coding	5'UTR
12	72761318	72761567	ENSMUSG00000021096	Ppm1a	+	nonsense_mediated_decay	Intron
12	73284533	73285140	ENSMUSG00000034442	Trmt5	-	protein_coding	CDS
12	73544950	73545482	ENSMUSG00000034435	Tmem30b	-	protein_coding	3'UTR
12	73907965	73908487	ENSMUSG00000021109	Hif1a	+	protein_coding	Intron
12	75515517	75515828	ENSMUSG00000021051	Ppp2r5e	-	protein_coding	CDS
12	76121172	76121419	ENSMUSG00000021055	Esr2	-	protein_coding	3'UTR
12	76255261	76255492	ENSMUSG00000021048	Mthfd1	+	protein_coding	5'UTR
12	76533616	76534001	ENSMUSG00000052609	Plekhg3	+	protein_coding	5'UTR
12	76961951	76962191	ENSMUSG00000059436	Max	-	protein_coding	5'UTR
12	77238744	77239135	ENSMUSG00000021065	Fut8	+	protein_coding	Intron
12	77475532	77475992	ENSMUSG00000021065	Fut8	+	protein_coding	3'UTR
12	78227622	78227822	ENSMUSG00000047454	Gphn	+	protein_coding	Intron
12	78329425	78329626	ENSMUSG00000047454	Gphn	+	protein_coding	Intron
12	78350841	78351136	ENSMUSG00000047454	Gphn	+	protein_coding	Intron
12	79175574	79176128	ENSMUSG00000066441	Rdh11	-	protein_coding	3'UTR
12	79718851	79719055	ENSMUSG00000059060	Rad51b	+	protein_coding	Intron
12	80251419	80251643	ENSMUSG00000015143	Actn1	-	protein_coding	Intron
12	80391538	80391742	ENSMUSG00000088158	Scarna3b	-	scaRNA	Exon
12	80470876	80471076	ENSMUSG00000032705	Exd2	+	protein_coding	Intron
12	80512480	80512683	ENSMUSG00000097801	Gm26777	-	bidirectional_promoter_lncRNA	Intron
12	80599749	80599951	ENSMUSG00000021130	Galnt16	+	protein_coding	Intron
12	80868570	80868775	ENSMUSG00000021133	Susd6	+	protein_coding	Intron
12	80874370	80874572	ENSMUSG00000021133	Susd6	+	protein_coding	CDS
12	81573610	81573816	ENSMUSG00000002679	Med6	-	protein_coding	3'UTR
12	81919327	81919568	ENSMUSG00000021140	Pcnx	+	protein_coding	Intron
12	81975859	81976062	ENSMUSG00000021140	Pcnx	+	protein_coding	Intron
12	81995749	81995955	ENSMUSG00000021140	Pcnx	+	protein_coding	CDS
12	82342061	82342294	ENSMUSG00000042700	Sipa1l1	+	protein_coding	CDS
12	83401663	83401865	ENSMUSG00000021221	Dpf3	-	protein_coding	Intron
12	83790289	83790490	ENSMUSG00000021223	Papln	+	protein_coding	Intron
12	83804117	83804318	ENSMUSG00000021224	Numb	-	nonsense_mediated_decay	Intron
12	83849298	83849498	ENSMUSG00000021224	Numb	-	nonsense_mediated_decay	Intron
12	84362050	84362295	ENSMUSG00000021235	Coq6	+	protein_coding	CDS
12	84392248	84392447	ENSMUSG00000021236	Entpd5	-	protein_coding	Intron
12	84425446	84425647	ENSMUSG00000057265	Bbof1	+	protein_coding	Intron
12	84530016	84530348	ENSMUSG00000085793	Lin52	+	protein_coding	3'UTR
12	84614948	84615148	ENSMUSG00000021240	Abcd4	-	nonsense_mediated_decay	Intron
12	84919828	84920027	ENSMUSG00000042350	Arel1	-	protein_coding	3'UTR
12	84927111	84927310	ENSMUSG00000042350	Arel1	-	protein_coding	Intron
12	85374457	85374690	ENSMUSG00000113488	Gm47819	+	antisense	Intron
12	85824315	85824516	ENSMUSG00000021252	Erg28	-	protein_coding	Intron
12	85996075	85996275	ENSMUSG00000012609	Ttll5	+	protein_coding	CDS
12	86241885	86242095	ENSMUSG00000021254	Gpatch2l	+	protein_coding	Intron
12	86244285	86244485	ENSMUSG00000021254	Gpatch2l	+	protein_coding	CDS
12	86503756	86503955	ENSMUSG00000021255	Esrrb	+	protein_coding	Intron
12	86504400	86504602	ENSMUSG00000021255	Esrrb	+	protein_coding	Intron
12	86519317	86519516	ENSMUSG00000021255	Esrrb	+	protein_coding	3'UTR
12	86700678	86700899	ENSMUSG00000021257	Angel1	-	protein_coding	3'UTR
12	86882226	86882829	ENSMUSG00000034168	Irf2bpl	-	protein_coding	CDS
12	87159111	87159310	ENSMUSG00000021033	Gstz1	+	protein_coding	Intron
12	87437605	87437809	ENSMUSG00000064938	Mir3068	-	snoRNA	Exon
12	87464376	87464575	ENSMUSG00000021039	Snw1	-	protein_coding	Intron
12	87467172	87467372	ENSMUSG00000021039	Snw1	-	protein_coding	Intron
12	88285328	88285802	ENSMUSG00000094635	Gm7104	-	processed_pseudogene	Exon
12	89798686	89798887	ENSMUSG00000066392	Nrxn3	+	nonsense_mediated_decay	Intron
12	91589637	91589952	ENSMUSG00000020962	Gtf2a1	-	protein_coding	Intron
12	91778851	91779129	ENSMUSG00000020961	Ston2	-	protein_coding	Intron
12	96922543	96923031	ENSMUSG00000043483	Gm6863	-	processed_pseudogene	Exon
12	98217249	98217466	ENSMUSG00000021003	Galc	-	protein_coding	Intron
12	98259021	98259384	ENSMUSG00000021003	Galc	-	protein_coding	CDS
12	98676788	98677056	ENSMUSG00000021009	Ptpn21	-	protein_coding	3'UTR
12	98678094	98678304	ENSMUSG00000021009	Ptpn21	-	protein_coding	3'UTR
12	98688030	98688289	ENSMUSG00000021009	Ptpn21	-	protein_coding	Intron
12	98689179	98689437	ENSMUSG00000021009	Ptpn21	-	protein_coding	CDS
12	98693380	98693580	ENSMUSG00000021009	Ptpn21	-	protein_coding	Intron
12	98757049	98757258	ENSMUSG00000021012	Zc3h14	+	protein_coding	CDS
12	98970588	98970789	ENSMUSG00000021013	Ttc8	+	protein_coding	Intron
12	98974054	98974254	ENSMUSG00000021013	Ttc8	+	protein_coding	Intron
12	98974690	98974889	ENSMUSG00000021013	Ttc8	+	protein_coding	Intron
12	99209293	99209496	ENSMUSG00000033713	Foxn3	-	protein_coding	Intron
12	99320132	99320332	ENSMUSG00000033713	Foxn3	-	protein_coding	Intron
12	99330496	99330797	ENSMUSG00000033713	Foxn3	-	protein_coding	Intron
12	99645445	99645656	ENSMUSG00000113136	Gm19951	+	lincRNA	Intron
12	99935088	99935289	ENSMUSG00000021177	Tdp1	+	protein_coding	Intron
12	100062026	100062510	ENSMUSG00000045404	Kcnk13	+	protein_coding	3'UTR
12	100446665	100446865	ENSMUSG00000033530	Ttc7b	-	protein_coding	Intron
12	100887785	100888035	ENSMUSG00000047415	Gpr68	-	processed_transcript	Intron
12	100987472	100987674	ENSMUSG00000113634	Gm36756	+	antisense	Exon
12	101041743	101041942	ENSMUSG00000041846	Ppp4r3a	-	protein_coding	CDS
12	101083430	101083656	ENSMUSG00000041846	Ppp4r3a	-	protein_coding	5'UTR
12	101430016	101430219	ENSMUSG00000047014	Catsperb	+	protein_coding	Intron
12	101683345	101683544	ENSMUSG00000021187	Tc2n	-	nonsense_mediated_decay	Intron
12	101976738	101976977	ENSMUSG00000041781	Cpsf2	+	protein_coding	Intron
12	102389728	102390056	ENSMUSG00000044456	Rin3	+	protein_coding	CDS
12	102439465	102439668	ENSMUSG00000021190	Lgmn	-	protein_coding	Intron
12	102558469	102558673	ENSMUSG00000021194	Chga	+	protein_coding	Intron
12	102569351	102569738	ENSMUSG00000057963	Itpk1	-	protein_coding	3'UTR
12	102570037	102570278	ENSMUSG00000057963	Itpk1	-	protein_coding	CDS
12	102578937	102579136	ENSMUSG00000057963	Itpk1	-	protein_coding	Intron
12	102584136	102584425	ENSMUSG00000057963	Itpk1	-	protein_coding	Intron
12	102704701	102704924	ENSMUSG00000096751	Gm28373	-	processed_transcript	Intron
12	102715849	102716051	ENSMUSG00000096751	Gm28373	-	processed_transcript	Intron
12	102732161	102732362	ENSMUSG00000098530	Gm28051	-	protein_coding	Intron
12	102743753	102744104	ENSMUSG00000046675	Tmem251	+	protein_coding	5'UTR
12	102816481	102816682	ENSMUSG00000041702	Btbd7	-	protein_coding	Intron
12	103388691	103388910	ENSMUSG00000021203	Otub2	+	protein_coding	5'UTR
12	103405964	103406308	ENSMUSG00000021203	Otub2	+	protein_coding	3'UTR
12	103425591	103425807	ENSMUSG00000041645	Ddx24	-	protein_coding	5'UTR
12	103484648	103484847	ENSMUSG00000113383	Gm47267	+	lincRNA	Exon
12	104702412	104702662	ENSMUSG00000041415	Dicer1	-	protein_coding	CDS
12	104834975	104835175	ENSMUSG00000021097	Clmn	-	nonsense_mediated_decay	Intron
12	104978527	104978729	ENSMUSG00000054150	Syne3	-	protein_coding	Intron
12	105031037	105031323	ENSMUSG00000088789	Scarna13	-	scaRNA	Exon
12	105032936	105033153	ENSMUSG00000021102	Glrx5	+	protein_coding	Intron
12	105206636	105206885	ENSMUSG00000079007	Tcl1b4	+	protein_coding	3'UTR
12	105623269	105623471	ENSMUSG00000041341	Atg2b	-	protein_coding	Intron
12	105684687	105685189	ENSMUSG00000041341	Atg2b	-	protein_coding	5'UTR
12	105784815	105785020	ENSMUSG00000021111	Papola	+	nonsense_mediated_decay	Intron
12	106040921	106041126	ENSMUSG00000021115	Vrk1	+	protein_coding	Intron
12	106095425	106095660	ENSMUSG00000113390	Gm32635	-	lincRNA	Exon
12	108164946	108165145	ENSMUSG00000056770	Setd3	-	protein_coding	Intron
12	108179045	108179273	ENSMUSG00000056770	Setd3	-	protein_coding	5'UTR
12	108478372	108478574	ENSMUSG00000058070	Eml1	+	protein_coding	Intron
12	108555028	108555323	ENSMUSG00000097788	Gm16596	-	antisense	Intron
12	108737170	108737404	ENSMUSG00000114102	Gm48048	-	processed_pseudogene	Exon
12	108865964	108866192	ENSMUSG00000021266	Wars	-	protein_coding	CDS
12	108897959	108898159	ENSMUSG00000040877	Wdr25	+	protein_coding	CDS
12	110807782	110808180	ENSMUSG00000056458	Mok	-	protein_coding	3'UTR
12	110813366	110813577	ENSMUSG00000056458	Mok	-	protein_coding	Intron
12	110814795	110814994	ENSMUSG00000056458	Mok	-	protein_coding	Intron
12	110868475	110868783	ENSMUSG00000021271	Zfp839	+	protein_coding	CDS
12	110885523	110885728	ENSMUSG00000021276	Cinp	-	protein_coding	Intron
12	111048675	111048875	ENSMUSG00000037896	Rcor1	+	protein_coding	Intron
12	111294011	111294215	ENSMUSG00000021279	Cdc42bpb	-	protein_coding	CDS
12	111424845	111425047	ENSMUSG00000021280	Exoc3l4	+	protein_coding	Intron
12	111540945	111541164	ENSMUSG00000064493	Snora28	+	snoRNA	Exon
12	111583151	111583351	ENSMUSG00000007411	Mark3	+	protein_coding	Intron
12	111670749	111670948	ENSMUSG00000001270	Ckb	-	protein_coding	Intron
12	111672090	111672291	ENSMUSG00000001270	Ckb	-	protein_coding	Intron
12	111810709	111810908	ENSMUSG00000021287	Xrcc3	-	protein_coding	Intron
12	111814239	111814492	ENSMUSG00000021286	Zfyve21	+	protein_coding	CDS
12	112109868	112110067	ENSMUSG00000037686	Aspg	+	protein_coding	Intron
12	112146226	112146441	ENSMUSG00000021294	Kif26a	+	protein_coding	5'UTR
12	112657507	112657712	ENSMUSG00000001729	Akt1	-	protein_coding	Intron
12	112673819	112674190	ENSMUSG00000001729	Akt1	-	protein_coding	5'UTR
12	112722357	112722557	ENSMUSG00000072825	Cep170b	+	protein_coding	Intron
12	112735646	112735845	ENSMUSG00000072825	Cep170b	+	protein_coding	CDS
12	112736486	112736705	ENSMUSG00000072825	Cep170b	+	protein_coding	CDS
12	112821203	112821469	ENSMUSG00000047832	Cdca4	-	protein_coding	3'UTR
12	112908715	112908945	ENSMUSG00000002799	Jag2	-	protein_coding	3'UTR
12	112928849	112929205	ENSMUSG00000002799	Jag2	-	protein_coding	CDS
12	112934761	112934966	ENSMUSG00000002804	Nudt14	-	protein_coding	CDS
12	113062578	113062783	ENSMUSG00000021143	Pacs2	+	protein_coding	Intron
12	113133230	113133430	ENSMUSG00000021144	Mta1	+	processed_transcript	Exon
12	116281402	116281654	ENSMUSG00000021171	Esyt2	+	nonsense_mediated_decay	Exon
12	117603076	117603276	ENSMUSG00000113575	A930023M06Rik	+	sense_intronic	Exon
12	117756373	117756578	ENSMUSG00000041992	Rapgef5	+	protein_coding	3'UTR
12	117878355	117878569	ENSMUSG00000021175	Cdca7l	+	protein_coding	3'UTR
12	118895577	118895778	ENSMUSG00000072791	Abcb5	-	protein_coding	Intron
13	3538184	3538396	ENSMUSG00000021218	Gdi2	+	protein_coding	5'UTR
13	3610875	3611102	ENSMUSG00000033799	Fam208b	-	protein_coding	5'UTR
13	3924630	3924901	ENSMUSG00000021216	Tubal3	+	processed_transcript	Intron
13	3928142	3928450	ENSMUSG00000021216	Tubal3	+	processed_transcript	Exon
13	3933298	3933559	ENSMUSG00000021216	Tubal3	+	processed_transcript	Exon
13	6530763	6530989	ENSMUSG00000114195	2900042G08Rik	+	TEC	Exon
13	6648516	6648715	ENSMUSG00000021196	Pfkp	-	protein_coding	CDS
13	8871507	8871889	ENSMUSG00000021147	Wdr37	-	protein_coding	5'UTR
13	9601376	9601578	ENSMUSG00000048264	Dip2c	+	protein_coding	CDS
13	9878154	9878354	ENSMUSG00000046159	Chrm3	-	protein_coding	CDS
13	9930918	9931118	ENSMUSG00000046159	Chrm3	-	protein_coding	Intron
13	10793843	10794045	ENSMUSG00000114134	Gm47408	+	lincRNA	Intron
[truncated: 5,684 more rows]
