# Supplementary material for: scm6A-seq reveals single-cell landscapes of the dynamic m6A during oocyte maturation and early embryonic development
Source: Nat Commun. 2023 Jan 19;14:315. doi: 10.1038/s41467-023-35958-7 (PMC9852475; doi:10.1038/s41467-023-35958-7)
Supplement: Supplementary file 6 — Supplementary Data 3 [file 41467_2023_35958_MOESM6_ESM.xlsx]

## Sheet: Mettl3-dependent
Supplementary Data 3 - Related to Figure 2 - The expression of METTL3-dependent m6A modified RNAs in control and Mettl3 cKO GV oocytes.
		Control			Mettl3-cKO
GeneID	GeneName	m6A-IP	RNA-seq	Supernatant	m6A-IP	RNA-seq	Supernatant	Log2FC (Mettl3-cKO/Control)	P value (Mettl3-cKO/Control)
ENSMUSG00000087968	Gm25395	7121.75	3115.51	1559.9	10.6948	2465.52	1353.56	-0.105029	0.950407
ENSMUSG00000018238	Gdf9	4203.52	1887.14	2163.38	1894.48	2093.44	1980.87	0.184879	0.661674
ENSMUSG00000058385	Hist1h2bg	3864.21	80.9895	17.3032	0.091005	98.0095	14.835	0.27931	0.844532
ENSMUSG00000071451	Psmg4	3601.83	1992.72	1056.94	247.496	223.419	260.233	-3.17622	0.0231386
ENSMUSG00000054310	Obox1	3475.83	215.231	307.873	0.261065	3.83807	35.1785	-0.711231	0.508774
ENSMUSG00000069306	Hist1h4m	3094.68	300.044	26.981	0	45.9054	17.1684	-3.97796	0.00475419
ENSMUSG00000049932	H2afx	3093.52	1468.89	620.556	702.54	1200.4	531.11	-0.513777	0.432457
ENSMUSG00000039108	Lsm14b	3030.62	1408.89	2095.32	421.353	938.745	1104.48	0.113938	0.774722
ENSMUSG00000032191	Bcl2l10	2981.98	1582.48	1970.81	2198.39	2304.44	3361.81	0.737061	0.142229
ENSMUSG00000091478	Gm10039	2236.42	2164.48	1910.61	0.101289	1.66761	4.89113	-11.2113	4.12039e-08
ENSMUSG00000033475	Tomm6	1919.04	296.175	196.932	212.614	345.321	135.163	0	1
ENSMUSG00000053024	Cntn2	1897.99	3.02592	11.0737	0.035923	0.029301	3.45745	-3.41515	0.045067
ENSMUSG00000060863	Tcl1b2	1670.64	255.791	178.224	7.77606	305.186	202.348	0.386821	0.637122
ENSMUSG00000050234	Gja4	1599.61	1583.21	933.656	902.558	1857.57	1228.5	0.5608	0.26049
ENSMUSG00000069265	Hist1h3a	1543.52	1049.31	505.982	56.4839	1632.84	574.247	-0.0198093	0.987113
ENSMUSG00000097971	Gm26917	1479.62	1112.35	431.082	3119.7	5248.15	1529.6	2.27706	4.47178e-05
ENSMUSG00000019832	Rab32	1444.58	151.183	169.77	0.065724	2.31961	12.3284	-4.76104	0.0122611
ENSMUSG00000093674	Rpl41	1366.5	127.331	264.86	96.6903	147.484	224.971	-0.466371	0.514649
ENSMUSG00000022671	Mzt2	1257.61	48.8528	14.6206	0.014413	114.282	32.9549	-2.17914	0.228362
ENSMUSG00000022090	Pdlim2	1249	74.4902	81.3707	11.3444	170.404	110.571	0.454208	0.537473
ENSMUSG00000032349	Elovl5	1247.94	313.09	383.461	5.51825	136.522	124.492	-1.48041	0.128463
ENSMUSG00000021376	Tpmt	1177.88	23.3011	21.9706	0.15465	4.79097	14.2729	-0.421836	0.85062
ENSMUSG00000016252	Atp5e	997.836	258.629	477.574	0.23261	196.035	390.897	-0.862131	0.307941
ENSMUSG00000032056	Btg4	976.024	370.641	485.253	2.54009	235.941	286.734	-0.752701	0.335806
ENSMUSG00000020377	Ltc4s	969.712	181.007	56.6425	2.33377	243.242	37.1217	-0.304853	0.847577
ENSMUSG00000028016	Ints12	966.464	8.29186	41.0311	0.031393	184.489	287.537	4.76655	0.0162363
ENSMUSG00000046826	Fam187b	955.593	398.674	188.141	0	10.2562	39.6089	-1.74649	0.301748
ENSMUSG00000063171	Rps4l	907.59	132.288	133.158	12.7052	107.741	117.924	-0.206342	0.882159
ENSMUSG00000032806	Slc10a3	901.499	10.2717	2.38217	0.023903	2.14207	1.8113	-4.34524	0.0487548
ENSMUSG00000005882	Uqcc1	888.636	193.356	1816.12	0.069018	8.43916	7.96882	-3.69732	0.0292062
ENSMUSG00000052794	1700030K09Rik	858.625	1.05279	49.3022	0.073063	2.03025	3.75319	-4.14894	0.0896376
ENSMUSG00000020372	Rack1	840.053	90.6308	108.56	0.008007	83.52	113.892	-1.09739	0.372053
ENSMUSG00000037966	Ninj1	838.294	302.992	617.035	16.9889	419.221	128.394	-1.0314	0.188348
ENSMUSG00000059409	Ppp2r5d	832.526	25.3934	21.2969	1.51938	79.0557	16.2115	2.09915	0.0959618
ENSMUSG00000001270	Ckb	819.882	261.568	192.98	453.969	487.936	394.613	0.600238	0.354621
ENSMUSG00000051817	Sox12	811.947	10.3931	1.06446	16.0936	0.005688	1.36337	-7.82084	0.00064797
ENSMUSG00000029622	Arpc1b	793.778	20.4246	23.424	0.03834	26.4075	39.4739	0.685931	0.492973
ENSMUSG00000065911	Gm24447	776.602	663.507	657.605	500.367	1188.87	894.388	1.0248	0.0573316
ENSMUSG00000018286	Psmb6	752.819	458.549	358.624	0.35237	154.04	157.007	-2.62609	0.0123576
ENSMUSG00000073705	Cenps	749.388	28.1438	65.1077	1702.33	15.7162	50.1035	-0.947525	0.426843
ENSMUSG00000030138	Bms1	746.716	93.9731	102.39	0.009381	42.8429	76.7614	-0.697375	0.394204
ENSMUSG00000040952	Rps19	742.295	31.6683	25.5044	193.858	76.8341	81.7685	1.94815	0.127404
ENSMUSG00000027998	Plrg1	690.836	30.257	77.8102	0	17.7178	43.5629	-0.665027	0.674328
ENSMUSG00000043687	1190005I06Rik	683.912	220.857	137.23	0.054958	132.448	102.517	0.794212	0.454601
ENSMUSG00000015337	Endog	683.319	37.1543	22.2888	42.0738	86.1899	3.52508	1.18947	0.509407
ENSMUSG00000000876	Pxmp4	667.73	1.06117	1.98387	0.026506	0	4.24992	-4.80011	0.00699823
ENSMUSG00000028657	Ppt1	631.918	3.54981	14.0205	0	77.6446	21.8759	3.03156	0.102635
ENSMUSG00000060981	Hist1h4h	613.477	1037.68	319.853	51.1994	1751.55	435.22	0.753776	0.26311
ENSMUSG00000039536	Stau1	613.143	512.462	220.984	600.43	238.635	155.186	-0.574358	0.244576
ENSMUSG00000004771	Rab11a	606.11	193.793	59.4619	123.562	267.175	194.521	0.0766394	0.886584
ENSMUSG00000001166	Oas1c	589.858	453.654	320.912	5.71014	247.645	238	-0.821494	0.325992
ENSMUSG00000025280	Polr3a	589.79	25.7609	44.7655	0.013706	11.7333	30.244	-1.59711	0.201471
ENSMUSG00000022109	Med4	587.668	1.89836	9.87514	0	40.7324	19.9171	2.87838	0.0662393
ENSMUSG00000034871	Fam151a	569.952	259.397	936.703	308.387	128.552	115.201	2.99444	0.0374094
ENSMUSG00000038722	Bud31	560.417	585.419	185.395	0	197.431	216.078	1.58121	0.351948
ENSMUSG00000031700	Gpt2	560.156	5.86185	7.21707	0	66.4634	15.7701	1.92155	0.289865
ENSMUSG00000032959	Pebp1	547.319	121.16	153.727	0.053585	142.159	151.407	1.09306	0.260857
ENSMUSG00000024258	Polr2d	545.157	488.369	261.807	130.831	226.627	210.355	-1.30231	0.134415
ENSMUSG00000018554	Ybx2	536.502	155.012	120.668	191.864	109.385	81.9084	-0.948987	0.100667
ENSMUSG00000073144	4930599N23Rik	517.838	145.452	12.2477	0	44.6034	20.455	-0.445739	0.752721
ENSMUSG00000055895	Oosp2	510.288	223.903	342.538	104.98	13.7518	333.844	-3.17401	0.0552458
ENSMUSG00000047246	Hist1h2be	503.378	7.51962	2.93537	0.013188	17.6428	10.377	1.35251	0.313959
ENSMUSG00000001473	Tubb6	485.967	141.596	242.859	23.0946	186.182	474.195	1.00859	0.172265
ENSMUSG00000026688	Mgst3	474.897	301.156	112.845	0	167.715	90.2863	-0.86536	0.38146
ENSMUSG00000023886	Smoc2	466.715	626.01	165.817	0.034457	77.8064	24.5387	-0.973312	0.377307
ENSMUSG00000114206	Gm30551	465.565	1.42471	12.1325	0.073824	7.56213	6.40907	2.0369	0.219198
ENSMUSG00000034686	Prr7	461.511	320.956	102.526	0.082853	170.188	104.732	-0.564054	0.471434
ENSMUSG00000074513	Arfip1	460.872	36.3002	79.7029	108.787	82.5555	37.9114	1.52885	0.124924
ENSMUSG00000067847	Romo1	459.803	585.501	214.164	0	308.656	208.215	-0.658042	0.53435
ENSMUSG00000023967	Mrps18a	459.529	31.8136	24.6484	0	45.743	16.3845	1.60935	0.225336
ENSMUSG00000042650	Alkbh5	442.186	178.576	136.881	12.6337	80.7228	145.688	-0.515549	0.446681
ENSMUSG00000033417	Cacul1	440.411	2.24324	3.11614	0.005566	0.05024	1.69399	0.0951294	0.940963
ENSMUSG00000020257	Wdr82	436.182	133.396	66.2638	0.320767	162.255	126.895	1.05657	0.229974
ENSMUSG00000001168	Oas1h	431.847	494.914	562.632	20.2825	193.864	261.95	-1.47562	0.147596
ENSMUSG00000034177	Rnf43	426.986	2.44519	1.1557	0.046344	0.015012	5.24349	-2.51253	0.208186
ENSMUSG00000024357	Sil1	424.048	19.1869	72.0666	0.009158	60.9945	89.1761	0.596743	0.685316
ENSMUSG00000034998	Foxn2	419.81	72.7536	7.00889	0.025484	5.94722	21.4304	-2.45656	0.034864
ENSMUSG00000063661	Krt73	417.389	87.6998	97.696	38.0211	0	6.62654	-5.56291	0.0414887
ENSMUSG00000028646	Rragc	410.437	174.186	161.342	60.3092	30.9026	152.447	0.490861	0.556567
ENSMUSG00000021811	Dnajc9	404.347	33.2119	126.153	4.58024	50.1056	196.095	-0.492462	0.697054
ENSMUSG00000054387	Mdm4	403.736	49.6677	136.592	0.117283	33.1316	72.4653	-0.599182	0.519981
ENSMUSG00000002102	Psmc3	399.3	30.521	37.2589	11.2124	23.1093	28.4391	-0.524131	0.648285
ENSMUSG00000015488	Cacfd1	396.91	1.71803	10.3546	0	0.17942	9.24426	3.2527	0.10009
ENSMUSG00000055421	Pcdh9	396.579	150.457	259.707	0	9.86886	3.6015	-3.22822	0.0627721
ENSMUSG00000045662	Henmt1	394.4	191.027	109.037	0.008358	77.2706	34.2642	-2.89263	0.0423846
ENSMUSG00000070639	Lrrc8b	391.508	23.3353	30.7258	1.68659	20.7799	29.8706	0.235716	0.824928
ENSMUSG00000028436	Dcaf12	382.491	86.3917	87.2094	0.115203	137.846	119.278	0.480437	0.509804
ENSMUSG00000006585	Cdt1	380.693	238.398	127.159	0.293463	157.854	138.084	-1.0239	0.169468
ENSMUSG00000024844	Banf1	380.559	246.635	251.579	20.6703	227.669	221.125	0.0553287	0.929431
ENSMUSG00000010047	Hyal2	378.871	48.3889	13.3257	0.054217	41.0274	20.5791	1.43829	0.345526
ENSMUSG00000032000	Birc3	378.443	327.683	1583.85	0	213.501	232.741	0.438218	0.669359
ENSMUSG00000035696	Rnf38	373.358	133.277	232.874	357.716	392.073	279.621	0.321021	0.586298
ENSMUSG00000055403	4933427D06Rik	372.479	72.9076	113.499	0.164182	50.7569	132.45	-0.663277	0.439256
ENSMUSG00000074997	Pin1rt1	370.932	12.953	40.4039	1.12171	82.0321	198.246	3.08077	0.0502077
ENSMUSG00000025508	Rplp2	360.024	101.424	126.425	0	65.666	139.351	-0.867636	0.420512
ENSMUSG00000035107	Dcbld2	343.619	81.3301	64.1992	0.747195	22.1334	23.2257	-1.70226	0.038818
ENSMUSG00000020849	Ywhae	342.222	69.8761	142.673	11.3565	71.9054	125.897	0.317895	0.670667
ENSMUSG00000060416	Gm839	341.195	96.6639	91.7381	0.066223	12.3716	55.4009	-2.35392	0.0148291
ENSMUSG00000042279	H1foo	336.827	373.212	514.33	89.5908	427.67	467.76	0.206808	0.692297
ENSMUSG00000040599	Mis12	335.798	1.48329	7.47711	0	28.3064	85.9826	-3.72178	0.0678604
ENSMUSG00000045822	Zswim3	330.256	72.5386	85.3872	0.049245	66.4051	56.0481	-0.565914	0.613652
ENSMUSG00000021248	Tmed10	325.359	93.7119	128.731	122.207	14.9286	87.5713	0.646391	0.433083
ENSMUSG00000101373	Zfp813-ps	311.982	5.3184	1.08578	0.018741	0	3.13644	-7.75833	0.0022169
ENSMUSG00000032412	Atp1b3	311.896	69.5189	54.2661	0	110.227	61.5645	0.744871	0.409072
ENSMUSG00000039768	Dnajc11	305.687	211.48	186.712	5.77301	185.762	202.065	-0.266079	0.698365
ENSMUSG00000036181	Hist1h1c	304.724	53.8893	35.0989	53.4388	551.747	101.42	2.63064	0.0394901
ENSMUSG00000061461	Smim20	295.688	96.1756	56.7266	0.009943	192.101	74.5639	-0.715563	0.575454
ENSMUSG00000028447	Dctn3	293.309	105.48	100.881	17.9251	74.403	64.4452	-1.4188	0.277857
ENSMUSG00000069678	Pcgf1	289.04	319.415	304.325	162.667	258.261	534.532	-0.829521	0.306596
ENSMUSG00000036061	Smug1	283.21	6.82867	29.8611	0.008483	85.3596	25.8751	2.60972	0.0342633
ENSMUSG00000022177	Haus4	280.627	60.5679	60.4883	3.9741	63.06	33.6843	0.790962	0.523
ENSMUSG00000029594	Rbm19	279.106	1.28711	9.18584	0.033259	0.097806	2.64694	-5.32595	0.0141641
ENSMUSG00000041075	Fzd7	273.111	17.5757	7.92417	0.05253	37.6259	14.4548	0.878437	0.459214
ENSMUSG00000015461	Atf6b	267.096	161.946	48.0887	0	44.6934	19.2841	-1.86229	0.191688
ENSMUSG00000048706	Lurap1l	265.056	5.95201	19.4459	0.402004	30.4878	25.4641	2.43193	0.055926
ENSMUSG00000079555	Haus3	260.308	7.23935	101.126	44.4572	0.845449	27.8798	-5.0567	0.0202265
ENSMUSG00000042029	Ncapg2	259.086	166.863	12.5505	0.00328	25.9239	7.04962	-0.58487	0.701319
ENSMUSG00000004263	Atn1	258.605	46.5784	5.95126	0	4.57909	6.59652	2.23673	0.208195
ENSMUSG00000019261	Map1s	258.269	5.07392	8.2531	0.073567	29.498	8.43972	1.27299	0.357647
ENSMUSG00000038372	Gmds	257.78	216.464	76.006	0.033813	86.7745	48.9514	-0.925706	0.310755
ENSMUSG00000028692	Akr1a1	257.348	212.496	107.355	0.014293	155.841	153.443	-0.0816341	0.946105
ENSMUSG00000019320	Noxo1	256.831	33.8112	9.93784	0	1.57517	61.0424	-4.61009	0.00143976
ENSMUSG00000089876	Tmem102	256.451	56.0149	4.27174	0.017157	20.6791	18.63	-2.97483	0.12395
ENSMUSG00000038542	Pcid2	256.231	37.3941	33.4571	1.45407	37.9871	36.6299	0.666424	0.570889
ENSMUSG00000029863	Casp2	252.993	4.52134	13.4034	0	4.38818	41.3173	1.23361	0.535599
ENSMUSG00000024734	Zp1	249.647	749.276	639.429	0	447.854	441.694	-0.693553	0.28284
ENSMUSG00000028291	Akirin2	249.11	225.962	110.548	150.6	487.556	164.116	0.332087	0.501082
ENSMUSG00000032244	Fem1b	248.182	24.7005	27.4365	0.010864	33.3084	23.9848	0.443512	0.571489
ENSMUSG00000062604	Srpk2	244.564	5.32289	27.5326	1.19471	16.6512	12.1527	0.379614	0.761117
ENSMUSG00000032239	Rp9	242.636	21.6424	26.0633	0.029195	86.3733	57.388	1.33775	0.0991449
ENSMUSG00000027173	Depdc7	242.289	70.4726	113.233	0	92.2142	237.602	1.59889	0.11892
ENSMUSG00000036580	Spg20	240.979	12.3229	51.9965	0.002068	4.90884	21.7808	-3.1395	0.0158117
ENSMUSG00000078925	D030018L15Rik	239.906	54.2692	180.375	0.005474	186.797	52.7122	1.43245	0.258661
ENSMUSG00000074412	Gm10689	238.741	6.33867	26.7294	0.019193	0	0.923269	-5.91888	0.00377473
ENSMUSG00000017707	Serinc3	234.925	1.7056	12.0917	0	37.7539	18.8376	2.15287	0.190629
ENSMUSG00000050468	Astl	233.906	284.706	190.4	0.067957	243.017	193.649	0.451857	0.55408
ENSMUSG00000037278	Tmem97	233.859	52.0618	62.6838	0	116.666	48.9125	0.800462	0.513063
ENSMUSG00000043372	Hexim2	232.393	8.86949	11.3326	0	29.2531	14.689	1.95663	0.198221
ENSMUSG00000029036	Atad3a	231.68	9.02641	18.1203	0	4.73374	17.4532	-0.23792	0.929206
ENSMUSG00000025082	Vwa2	229.601	191.407	107.697	0.024143	41.9393	21.6065	-0.943846	0.400679
ENSMUSG00000038991	Txndc5	229.125	257.054	310.309	0	44.4962	59.1146	-1.64333	0.0282371
ENSMUSG00000011877	Git1	225.29	36.9329	34.7139	0	22.5277	53.3173	-0.821938	0.378569
ENSMUSG00000039753	Fbxl5	225.03	8.56775	23.7349	0.021648	17.4433	47.981	0.554922	0.724104
ENSMUSG00000014077	Chp1	222.787	31.9792	12.7799	0	3.06114	9.75104	-0.228309	0.867267
ENSMUSG00000042035	Igsf3	216.678	66.2837	68.2855	25.6971	40.2919	49.5254	0.312388	0.679064
ENSMUSG00000041359	Tcl1	212.121	661.023	725.046	78.244	3681.19	4144.8	1.86972	0.000848773
ENSMUSG00000016024	Lbp	210.248	15.5574	2.69624	0	0	1.05588	-6.39796	0.00216122
ENSMUSG00000026917	Wdr5	209.431	144.022	158.023	113.483	153.892	230.29	0.570892	0.455784
ENSMUSG00000034889	Cactin	207.159	293.558	161.879	1.04666	71.5979	22.7791	-2.59848	0.0112569
ENSMUSG00000050188	Lsm10	205.888	45.0995	57.4755	14.7475	5.40489	45.5349	1.35031	0.188902
ENSMUSG00000028851	Nudc	205.423	141.478	195.142	5.48277	154.41	160.63	-0.300923	0.642047
ENSMUSG00000013973	Dedd	204.98	347.648	318.185	0	67.7326	76.5693	0.037859	0.9647
ENSMUSG00000038024	Dennd4c	203.46	6.82605	13.186	0.006185	5.75998	10.66	-1.18693	0.329372
ENSMUSG00000005683	Cs	199.541	118.222	180.338	37.2274	134.735	217.058	0.0472582	0.944415
ENSMUSG00000054814	Usp46	194.938	27.906	46.9311	5.22237	54.0248	90.1794	0.728116	0.427913
ENSMUSG00000020315	Sptbn1	194.617	10.193	16.7814	0.001809	18.2	20.3892	0.945187	0.355598
ENSMUSG00000032458	Copb2	194.232	6.07898	13.0249	0	32.7736	18.5011	0.383931	0.790442
ENSMUSG00000090470	Prr23a3	193.828	37.7278	26.6062	0.026964	7.36446	26.3835	-2.07101	0.254256
ENSMUSG00000042492	Tbc1d10b	193.699	57.9523	59.6556	22.0251	77.4974	51.8561	0.459374	0.600029
ENSMUSG00000003345	Csnk1g2	193.498	6.53752	19.8733	0.011288	27.5534	10.4363	1.73202	0.117061
ENSMUSG00000029321	Slc10a6	192.561	101.372	193.234	0	0	25.8228	-10.6681	1.25095e-08
ENSMUSG00000027699	Ect2	191.086	43.9965	58.0814	0.008017	3.14444	14.8296	-1.42596	0.3571
ENSMUSG00000027405	Nop56	186.242	6.45007	25.3805	0	47.1528	50.9223	3.98535	0.0297412
ENSMUSG00000071477	Zfp777	186.144	24.9773	30.5584	0	18.183	105.838	-0.0546933	0.976731
ENSMUSG00000034285	Nipsnap1	186.012	21.4822	17.6196	0	21.1691	43.6035	-1.54831	0.274243
ENSMUSG00000038324	Trpc4ap	184.378	158.13	112.95	11.4653	109.373	143.855	-0.895225	0.1869
ENSMUSG00000027425	Kat14	183.832	28.4149	22.7476	0.012081	31.4086	20.9033	-3.08429	0.000554591
ENSMUSG00000038000	Acd	180.718	152.128	74.837	0	63.8792	75.6143	-1.38988	0.116658
ENSMUSG00000035941	Ibtk	180.646	42.1406	59.984	0.020442	72.3389	50.1726	1.28347	0.318632
ENSMUSG00000030754	Copb1	175.781	50.1433	50.4033	0	54.621	35.3152	-0.546945	0.70027
ENSMUSG00000006457	Actn3	174.671	123.403	102.162	0.005704	19.9	38.8859	-1.62185	0.268999
ENSMUSG00000003234	Abcf3	174.188	60.9514	127.645	0.021203	112.076	123.513	1.1252	0.133022
ENSMUSG00000015970	Chdh	173.776	31.3198	27.913	0.229455	39.1494	25.0146	-1.61798	0.12204
ENSMUSG00000040913	Fbxw4	172.689	66.6238	134.814	0	83.327	107.667	-1.56251	0.328656
ENSMUSG00000047368	Abhd17b	171.667	78.5032	43.7525	0.05334	29.1552	122.426	0.184807	0.823471
ENSMUSG00000039883	Lrrc17	171.602	38.966	70.4883	2.75735	102.35	248.398	1.61634	0.196422
ENSMUSG00000041815	Poldip3	170.993	41.3582	24.9964	0	17.0307	24.7819	1.30189	0.309148
ENSMUSG00000068855	Hist2h2ac	170.561	1.01593	1.22732	0.445663	0.885435	16.8709	1.8565	0.0785546
ENSMUSG00000041708	Mpped1	170.503	70.1239	37.7988	0	4.66916	42.4329	-3.90461	0.00316135
ENSMUSG00000000751	Rpa1	168.372	56.6716	43.4839	0.014709	30.4031	47.8766	-0.924026	0.281125
ENSMUSG00000035329	Fbxo33	167.976	50.6074	63.524	0.05798	30.5072	23.0703	-1.29232	0.213194
ENSMUSG00000028426	Rad23b	167.698	54.4533	56.0605	0.196174	109.241	73.3477	0.308298	0.653398
ENSMUSG00000020448	Rnf185	166.962	161.578	233.527	0.005726	151.696	338.153	0.204861	0.768643
ENSMUSG00000059479	B3gnt8	163.987	14.6814	1.55775	0.008773	10.7387	2.58668	0.196368	0.904074
ENSMUSG00000074059	Fbxw18	163.504	56.3386	154.129	0	13.1328	79.8069	-2.41939	0.0433469
ENSMUSG00000066278	Vps37b	162.613	49.0256	48.9352	0	45.4992	20.379	-0.647152	0.554784
ENSMUSG00000039910	Cited2	160.009	9.48195	58.1591	63.4775	20.2434	38.2106	-0.0169485	0.995549
ENSMUSG00000038902	Pogz	158.853	7.68053	10.052	0.030743	3.07528	6.21528	-2.70373	0.0739522
ENSMUSG00000019528	Gyg	156.888	264.104	460.014	8.62129	249.762	456.647	0.18979	0.768605
ENSMUSG00000001151	Pcnt	156.728	31.459	57.5302	0.322184	24.1086	38.3708	1.85708	0.0158263
ENSMUSG00000038418	Egr1	155.739	1.80428	4.15236	0	6.69771	6.22736	1.41614	0.246631
ENSMUSG00000026755	Arpc5l	155.122	69.8038	50.2138	37.0351	31.4282	61.4091	-0.269841	0.763687
ENSMUSG00000018565	Elp5	154.735	30.3928	38.7321	0	39.4803	78.3908	-0.120507	0.944904
ENSMUSG00000027184	Caprin1	154.653	17.3937	11.4637	0	27.4196	23.6799	-1.9576	0.193638
ENSMUSG00000021670	Hmgcr	154.142	6.89575	26.913	0	7.91678	24.6392	-0.381911	0.779402
ENSMUSG00000020876	Snx11	153.676	90.1779	64.0418	0.426869	77.6732	35.56	-0.938997	0.490542
ENSMUSG00000025290	Rps24	152.966	3.27057	45.2186	0.015701	26.822	5.31008	0.611878	0.679171
ENSMUSG00000022685	Parn	152.24	16.3507	29.779	0	1.90548	52.9904	-2.40465	0.0902664
ENSMUSG00000034893	Cog3	151.879	4.03399	2.36185	1.84905	0.319751	2.05706	-0.879581	0.647974
ENSMUSG00000052533	Nup188	149.923	76.5564	50.5126	0.004427	45.0761	36.5704	0.0869201	0.919483
ENSMUSG00000001924	Uba1	149.769	182.469	137.132	0.007392	136.262	229.328	-0.0103879	0.993408
ENSMUSG00000027698	Nceh1	149.291	29.7894	35.4922	2.16062	58.7559	41.6126	0.439894	0.676317
ENSMUSG00000026273	Mterf4	149.28	34.1274	30.5444	0	156.785	36.5033	2.30414	0.149983
ENSMUSG00000035773	Kiss1r	148.534	9.6014	0.687929	0	0	2.43151	-2.42898	0.268157
ENSMUSG00000038347	Tcte2	145.515	17.7892	25.0011	0.037527	36.4152	17.0412	1.60968	0.212148
ENSMUSG00000029322	Plac8	145.269	297.302	209.373	32.5921	50.0134	202.779	-2.40222	0.0186351
ENSMUSG00000107740	Gm18765	145.052	3.96346	52.1815	0.092944	6.52873	44.9688	2.14414	0.12131
ENSMUSG00000000214	Th	144.3	205.102	166.145	0.008325	9.76594	138.112	-4.54364	0.00107867
ENSMUSG00000059301	Gm5434	144.229	12.9125	24.4936	3.58363	1.32335	25.345	-3.50112	0.0175261
ENSMUSG00000041241	Mul1	143.418	49.3829	9.76069	0.03537	29.2896	11.6843	0.539797	0.684725
ENSMUSG00000041571	Selenow	141.5	220.891	293.3	0	286.035	206.512	0.495844	0.508522
ENSMUSG00000024944	Arl2	139.188	36.8743	79.7576	0.041504	10.5172	44.0379	-0.755457	0.582199
ENSMUSG00000029528	Pxn	137.207	8.60991	14.697	0	10.7869	13.5785	-2.86993	0.0050884
ENSMUSG00000062328	Rpl17	137.173	107.916	236.89	74.276	181.642	438.775	0.99239	0.268861
ENSMUSG00000029602	Rasal1	135.453	5.08256	5.40487	0	0	0.495964	0.534695	0.790438
ENSMUSG00000044813	Shb	134.936	14.5825	42.5179	0.007286	79.3474	45.7809	1.33987	0.213721
ENSMUSG00000001403	Ube2c	133.269	158.287	160.82	0	205.797	199.616	0.20156	0.853209
ENSMUSG00000045100	Slc25a26	132.242	59.4743	40.944	0	34.6667	11.0078	0.181801	0.900652
ENSMUSG00000026715	Serpinc1	131.089	30.1669	48.92	0	15.2114	57.0281	0.821349	0.520617
ENSMUSG00000054871	Tmem158	130.136	29.7992	36.1718	0.019372	67.8573	34.1534	1.61609	0.153485
ENSMUSG00000032905	Atg12	129.858	19.1431	32.5813	0	72.8372	19.1356	3.11513	0.0234337
ENSMUSG00000035621	Midn	129.375	176.847	100.373	0	71.8407	183.242	0.00488382	0.987726
ENSMUSG00000046000	Naa11	129.147	50.8998	43.8677	0	8.29997	18.5964	-2.64647	0.0601266
ENSMUSG00000030275	Etnk1	128.688	50.8666	189.994	0.020589	14.4446	15.2423	-1.08035	0.376576
ENSMUSG00000002748	Baz1b	127.483	28.2208	25.5215	0.007341	4.33729	23.7329	-0.907875	0.382226
ENSMUSG00000053329	D10Jhu81e	127.266	154.484	111.288	45.4717	72.9732	51.3869	-2.31756	0.0876606
ENSMUSG00000044433	Camsap3	126.459	123.295	223.162	7.80213	227.023	158.042	0.968821	0.106618
ENSMUSG00000020847	Rph3al	126.333	300.218	257.977	0.014121	343.866	124.957	0.234239	0.793162
ENSMUSG00000026021	Sumo1	126.239	8.32045	42.1316	0	30.0098	10.882	-0.425679	0.728056
ENSMUSG00000020708	Psmc5	126.188	25.7601	26.1569	0	9.68996	28.1042	-1.71023	0.248231
ENSMUSG00000097643	A130051J06Rik	125.72	23.0535	12.1026	0	0.731748	2.97305	-1.73131	0.407831
ENSMUSG00000038697	Taf5l	125.578	5.68948	13.4195	0.3981	22.7395	6.62268	1.42468	0.171227
ENSMUSG00000019857	Asf1a	125.368	3.49492	18.7556	25.1431	5.32502	21.3239	-0.0109165	1
ENSMUSG00000022031	Elp3	125.021	42.4431	51.2528	0	11.0974	26.2622	-2.12296	0.0575144
ENSMUSG00000031996	Aplp2	124.844	22.5458	6.35839	0	3.74786	16.898	-3.52263	0.0212073
ENSMUSG00000023008	Fmnl3	124.814	181.046	217.109	80.7957	201.968	132.428	-0.419554	0.467404
ENSMUSG00000066031	Gm13023	124.813	105.056	79.6224	0.04065	49.784	76.1993	-1.08523	0.234925
ENSMUSG00000049686	Orai1	123.769	263.553	68.0956	74.2692	268.505	129.976	-0.801223	0.390635
ENSMUSG00000078317	F8a	122.805	241.508	68.3579	0.283298	135.324	72.2021	-1.77248	0.0839934
ENSMUSG00000022652	Morc1	122.358	5.22911	7.06252	0	0.024352	6.50195	-5.88244	0.0021189
ENSMUSG00000040640	Erc2	121.585	20.8264	3.15701	0	1.71125	12.0567	-1.19835	0.413743
ENSMUSG00000006095	Tbcb	121.491	72.328	98.0297	0.126566	69.3883	40.7987	0.973629	0.337129
ENSMUSG00000098112	Bin2	119.898	15.8626	28.9904	6.58723	11.727	28.5827	-0.200057	0.856517
ENSMUSG00000028568	Btf3l4	119.331	76.1862	45.8201	0	127.828	73.0565	0.507462	0.492223
ENSMUSG00000034659	Tmem109	118.465	76.6852	51.1406	0.00734	181.632	47.9673	1.28305	0.204369
ENSMUSG00000033952	Aspm	115.816	110.085	348.126	3.2071	29.1716	157.46	-0.261077	0.798958
ENSMUSG00000055200	Sertad3	113.728	28.8818	19.7166	0	5.76075	20.3987	-3.51163	0.0434192
ENSMUSG00000063457	Rps15	113.386	342.126	585.634	0	128.631	194.975	-1.4711	0.108191
ENSMUSG00000050627	Gpd1l	113.269	183.756	170.477	0.142356	76.912	116.691	0.157811	0.842449
ENSMUSG00000041235	Chd7	113.055	13.4837	16.5599	0.011005	35.1523	8.90647	0.733079	0.503822
ENSMUSG00000039275	Foxk2	112.088	62.4408	40.0756	0.530031	88.7114	34.1172	0.670857	0.445895
ENSMUSG00000047126	Cltc	111.888	59.7683	41.2687	0	67.5113	33.4976	1.13355	0.0761718
ENSMUSG00000089817	Gm7162	111.11	13.6839	13.3678	0.015231	4.07685	10.1678	-1.02132	0.639766
ENSMUSG00000020733	Slc9a3r1	109.808	12.5504	19.9201	0	31.4828	30.7569	0.908449	0.498379
ENSMUSG00000005846	Rsl1d1	109.335	62.5488	96.3294	0	1.06858	78.5679	-4.29109	0.000640587
ENSMUSG00000045294	Insig1	109.25	210.081	137.117	0	77.6963	116.72	-1.4876	0.0829766
ENSMUSG00000052997	Uba2	109.006	26.0625	23.5922	0.015132	9.20762	25.5128	-1.44815	0.240953
ENSMUSG00000107112	Gm36241	108.556	10.4745	23.7969	0	23.4989	13.0937	2.10493	0.306169
ENSMUSG00000052430	Bmpr1b	108.483	12.1031	41.7782	48.3873	18.9336	33.4655	-0.764551	0.403713
ENSMUSG00000032902	Slc16a1	108.392	13.8407	10.1754	0.003733	6.19354	8.89326	-2.27436	0.102008
ENSMUSG00000021868	Ppif	108.158	21.0884	8.59374	0.010767	27.4941	25.6441	0.0465935	0.960848
ENSMUSG00000021400	Wrnip1	108.148	5.72861	4.53715	0	8.03729	6.33159	-1.42246	0.496461
ENSMUSG00000036438	Calm2	107.755	24.0547	44.5676	0	10.8275	85.4062	0.524353	0.661066
ENSMUSG00000110440	Gm45894	107.257	25.0506	29.3691	0	84.6888	22.2408	3.27272	0.120054
ENSMUSG00000004568	Arhgef18	106.012	1.90745	4.55831	0	0.034991	4.86826	-2.3074	0.140804
ENSMUSG00000117567	AC166350.2	105.885	56.821	75.65	0	17.1345	24.2573	-1.32534	0.429182
ENSMUSG00000025239	Limd1	104.847	45.3683	15.4254	0	53.6116	9.18927	0.264171	0.814883
ENSMUSG00000002871	Tpra1	104.545	120.701	91.4392	0	307.516	94.6629	0.0686084	0.91713
ENSMUSG00000030994	D7Ertd443e	103.866	18.2097	147.381	1.44091	145.369	45.9077	-2.01461	0.104336
ENSMUSG00000028655	Mfsd2a	103.29	115.379	139.856	0	170.085	151.443	0.364531	0.700326
ENSMUSG00000036430	Tbcc	103.093	94.4525	46.6959	0.049413	97.3592	41.3277	1.43309	0.266532
ENSMUSG00000041890	Git2	102.865	16.2457	20.7014	0.003169	20.237	63.8506	1.40183	0.162614
ENSMUSG00000034473	Sec22a	101.836	41.2417	37.3409	5.80535	17.6457	33.093	-0.363384	0.801487
ENSMUSG00000037492	Zmat4	100.733	1.49428	5.3488	0.003804	1.78811	4.84591	-1.70805	0.41148
ENSMUSG00000027569	Mrgbp	100.25	20.5272	9.66202	0	0.65862	16.8544	-4.00579	0.0204133
ENSMUSG00000066359	Tcl1b1	99.6573	919.23	541.792	3.28003	543.731	433.681	-0.638235	0.446979
ENSMUSG00000003534	Ddr1	99.5159	1.08824	8.39411	0	1.1475	9.04773	-0.414713	0.810444
ENSMUSG00000086842	Gm15681	99.446	61.8758	94.6406	0	42.6846	56.1316	-0.652237	0.552476
ENSMUSG00000000916	Nsun5	98.8586	54.6563	7.51138	0.003516	3.39848	1.60331	6.52474	0.00116171
ENSMUSG00000032604	Qars	97.478	94.058	79.3934	0.044837	78.8289	86.5865	-0.776875	0.386657
ENSMUSG00000037235	Mxd4	97.1733	8.57112	15.8432	44.0172	98.4564	48.6453	0.572722	0.568281
ENSMUSG00000059436	Max	97.148	101.272	90.453	1.16837	121.352	43.6011	1.07465	0.218618
ENSMUSG00000002524	Puf60	96.2151	81.4336	52.1338	0.595678	53.5623	119.013	-1.03748	0.361319
ENSMUSG00000034574	Daam1	95.9685	20.1124	17.2472	0	0.940505	8.70646	-4.52925	0.00021951
ENSMUSG00000024622	Hmgxb3	95.109	26.9378	10.8088	0.006441	15.5093	17.2675	0.588834	0.655208
ENSMUSG00000030685	Kctd13	94.6413	68.1769	91.0706	62.2788	125.059	102.258	0.594902	0.507537
ENSMUSG00000058173	Smco4	94.2174	98.8151	150.466	0	232.438	81.4469	2.40437	0.073582
ENSMUSG00000031600	Vps37a	93.8193	5.22319	4.57707	0.018748	3.10413	6.05543	-2.43103	0.197379
ENSMUSG00000041741	Pde3a	93.7037	103.668	67.0696	45.4416	177.986	46.5598	0.334961	0.661468
ENSMUSG00000018974	Sart3	93.6771	136.747	84.1977	16.5018	77.0873	88.8931	-0.747255	0.2461
ENSMUSG00000034190	Chmp7	93.5763	20.7514	14.6293	0.223726	8.19235	18.2084	-0.92324	0.540518
ENSMUSG00000029686	Cul1	93.1454	153.73	185.907	0	918.61	129.377	0.0606673	0.941072
ENSMUSG00000070699	Sars2	93.0015	37.5762	9.07662	0	5.01396	4.34055	-3.246	0.125449
ENSMUSG00000041872	Il17f	92.4428	24.6605	33.1693	0	57.8631	46.8806	0.65022	0.659246
ENSMUSG00000026667	Uhmk1	91.984	11.165	10.1584	0	8.4248	4.4291	-3.61363	0.0488738
ENSMUSG00000015656	Hspa8	91.9058	48.9333	73.0331	5.83467	27.1867	72.2199	-0.310954	0.68548
ENSMUSG00000032562	Gnai2	91.5179	92.9968	43.3368	0.054959	23.5558	29.5867	-3.34034	0.00272904
ENSMUSG00000016510	Mtif3	90.6582	140.437	12.0612	349.448	0.001605	4.04771	1.07728	0.488525
ENSMUSG00000032745	Gpbp1	90.0557	16.7365	45.5796	0	10.3534	38.9255	-1.77052	0.110819
ENSMUSG00000028757	Ddost	88.9841	35.7782	24.925	0	126.846	15.5244	1.81859	0.17958
ENSMUSG00000069378	Prdm6	88.9642	40.695	26.0845	0	10.441	17.8564	-2.56933	0.100239
ENSMUSG00000024392	Bag6	88.8183	48.1337	64.2118	51.5339	202.989	42.4442	0.963727	0.196801
ENSMUSG00000015961	Adss	87.8516	39.7734	88.7574	14.0594	54.0144	72.1935	0.221291	0.787946
ENSMUSG00000034112	Atp2c2	87.8035	121.788	57.8589	0.459541	67.6349	46.9661	-0.754455	0.422233
ENSMUSG00000020585	Laptm4a	87.4336	81.4717	120.839	0	6.41749	33.6243	-5.08126	0.000211652
ENSMUSG00000010914	Pdhx	87.2727	21.4186	33.3783	374.73	51.0989	302.251	1.93766	0.0880185
ENSMUSG00000036218	Pdzrn4	87.1246	77.081	44.7948	0	24.555	6.13427	-0.391634	0.791723
ENSMUSG00000016520	Lnx2	87.0148	86.4127	74.0703	0.017253	34.6216	41.3087	-0.930022	0.279807
ENSMUSG00000028152	Tspan5	86.8342	18.0855	20.9819	0	19.0516	12.8128	0.70296	0.49925
ENSMUSG00000056211	R3hdm1	86.3943	24.2837	13.7089	0.002451	10.3411	13.9357	-2.4013	0.0188025
ENSMUSG00000041870	Ankrd13a	86.2841	74.4214	40.9721	11.501	80.6319	45.741	-0.320018	0.629822
ENSMUSG00000040506	Ambra1	86.1377	23.0676	33.7227	0.535618	103.392	40.6543	1.28855	0.0765372
ENSMUSG00000037822	Smim14	86.0725	29.5492	35.1294	0.028138	56.141	38.5167	0.272393	0.774459
ENSMUSG00000024217	Snrpc	85.8319	164.036	116.279	0	124.976	74.1613	0.0893923	0.922925
ENSMUSG00000043445	Pgp	85.6874	27.557	25.115	0	54.06	52.0061	0.208404	0.833694
ENSMUSG00000037280	Galnt6	85.1846	25.0219	23.7103	0.006503	0.132032	16.7464	-5.75399	2.31464e-07
ENSMUSG00000021253	Tgfb3	84.8515	4.7803	8.30583	0	6.95599	10.1748	-3.01827	0.0802322
ENSMUSG00000026111	Unc50	84.5575	140.078	275.975	33.9255	107.649	167.516	0.641675	0.382924
ENSMUSG00000040084	Bub1b	84.2218	177.488	285.355	4.20729	170.432	277.389	-0.530669	0.402583
ENSMUSG00000022070	Bora	84.1562	133.773	74.6003	0	47.2664	53.5558	-0.867013	0.485098
ENSMUSG00000030400	Ercc2	84.1337	11.8316	15.811	0.013855	23.1199	15.4514	2.00143	0.0637159
ENSMUSG00000032316	Clk3	83.862	2.07216	12.012	0.214766	0.203962	15.7527	-3.07253	0.145537
ENSMUSG00000024404	Riok3	83.0465	18.9458	36.7119	0	52.6822	30.2545	-0.204037	0.881558
ENSMUSG00000058013	2022-09-11	82.9295	8.1942	14.128	93.8593	42.2617	20.5404	-0.526871	0.728968
ENSMUSG00000034973	Dop1a	82.6954	1.95066	15.8792	0.003408	2.69391	32.4558	2.07355	0.189918
ENSMUSG00000038330	C87499	82.5421	32.9158	67.3961	0.008479	48.0095	81.5209	0.645065	0.391214
ENSMUSG00000029131	Dnajb6	81.0078	17.0414	118.223	0	139.632	81.5983	0.345072	0.627625
ENSMUSG00000037434	Slc30a1	80.9664	25.2748	23.4251	0.006037	96.8303	30.493	1.27701	0.173967
ENSMUSG00000001349	Cnn1	80.3163	3.25097	4.12676	0	0.009964	1.89724	-4.01913	0.0162586
ENSMUSG00000046985	Tapt1	80.0852	4.50101	10.179	0.014161	15.6208	15.878	2.0424	0.251595
ENSMUSG00000038022	Mindy4	79.4212	39.286	8.56496	0	36.5612	11.7789	-0.010979	0.992075
ENSMUSG00000052609	Plekhg3	79.3552	182.928	38.1647	0.997435	20.6835	34.705	-1.50071	0.0579781
ENSMUSG00000039329	Tex19.1	79.3331	197.935	71.0999	23.8703	200.89	192.373	-0.53134	0.628307
ENSMUSG00000044456	Rin3	79.3173	7.06965	5.08232	0	18.1681	12.8793	3.91097	0.0234476
ENSMUSG00000042978	Sbk1	79.3166	37.6242	14.4331	0.007902	12.0177	11.0861	-3.53964	0.0536765
ENSMUSG00000054823	Nsd3	79.2708	2.79186	2.81434	0	0.337805	1.45101	-1.46068	0.259663
ENSMUSG00000025732	Mcrip2	79.0866	92.6053	23.0127	0	0.283346	14.3717	-8.38237	8.285e-08
ENSMUSG00000070923	Klhl9	78.848	2.8929	19.4037	3.00947	6.33581	13.0291	2.13161	0.0604266
ENSMUSG00000032096	Arcn1	78.4002	32.3131	53.6092	0.033157	52.7661	45.2326	1.20835	0.222719
ENSMUSG00000020393	Kremen1	78.1894	30.4394	29.5705	0.026971	25.786	39.5343	-0.875806	0.342459
ENSMUSG00000046441	Cmtr2	77.5999	62.4232	34.5523	0	81.3424	36.8022	-0.254055	0.855515
ENSMUSG00000027635	Dsn1	77.4564	33.836	56.9473	0	22.5655	31.9524	-1.04053	0.410514
ENSMUSG00000008140	Emc10	77.2709	12.596	11.4686	0	0	37.6548	-8.75543	0.000373368
ENSMUSG00000032232	Cgnl1	76.9899	8.52665	36.6164	0.351977	2.20999	12.2022	-0.0676186	0.966126
ENSMUSG00000020121	Srgap1	76.4973	2.97797	1.93324	0	0.001917	1.08422	-2.11269	0.26484
ENSMUSG00000017929	B4galt5	76.3875	14.1978	16.3405	0	66.5602	25.3919	2.55569	0.0294393
ENSMUSG00000026566	Mpzl1	76.342	64.734	112.567	0	182.586	133.035	1.47412	0.166087
ENSMUSG00000069540	Gm4925	76.0592	6.2198	12.0047	0	64.7269	10.6789	4.95115	0.0338869
ENSMUSG00000042688	Mapk6	75.9703	22.1738	25.6873	0.04373	7.68807	28.3787	1.11722	0.319396
ENSMUSG00000006398	Cdc20	75.7361	68.0923	55.1547	2.10262	70.4981	72.8293	-0.0475438	0.975949
ENSMUSG00000024045	Akap8	75.3517	75.2178	227.02	0	1.24066	0.677326	-5.45709	0.0265419
ENSMUSG00000025509	Pnpla2	75.2858	50.0084	17.9619	0.066241	0.963186	28.6589	-1.3286	0.35914
ENSMUSG00000031910	Has3	75.2824	2.67039	22.0864	0	13.1513	14.7508	1.4944	0.0577491
ENSMUSG00000031533	Mrps31	74.7523	8.54749	18.7562	0	0	8.49764	-9.42948	0.000119412
ENSMUSG00000106864	Gtf3c2	74.679	25.8871	40.6076	32.2902	38.1523	35.4513	-4.38692	0.0243184
ENSMUSG00000022978	Mis18a	74.2177	75.1567	64.477	0	150.313	113.346	0.852839	0.470396
ENSMUSG00000044533	Rps2	73.5677	217.259	209.683	2.97346	422.71	256.414	0.656299	0.381247
ENSMUSG00000025782	Taf3	73.1398	32.3863	30.2923	0.103091	34.2236	23.6105	-2.50311	0.0438031
ENSMUSG00000023072	Cep89	73.0032	22.8651	41.6658	0	0	4.47613	-10.2709	9.18086e-05
ENSMUSG00000031783	Polr2c	72.6539	247.714	203.181	0.863649	152.119	190.258	-0.331902	0.661858
ENSMUSG00000029578	Wipi2	71.6101	1.30738	3.34664	0.006257	1.58888	3.71366	-0.387538	0.857468
ENSMUSG00000113902	Ndufb1-ps	70.2584	36.4199	88.4504	0	24.881	102.123	-1.58474	0.366623
ENSMUSG00000029346	Srrd	70.2167	103.69	35.9171	0	34.0971	24.1109	0.542637	0.689134
ENSMUSG00000021273	Fdft1	69.7708	59.8943	122.144	0	62.0952	67.3092	0.194064	0.782613
ENSMUSG00000016554	Eif3d	69.4743	34.1114	23.8785	0.012823	44.4264	36.2383	1.45833	0.313937
ENSMUSG00000027509	Rae1	69.0236	84.3608	53.0428	0.018073	133.171	69.1038	1.26995	0.117939
ENSMUSG00000041203	Trir	68.8601	86.4165	123.854	3.66702	89.6756	89.4786	0.337548	0.751885
ENSMUSG00000046862	Pramef8	68.6834	6.8552	33.1481	0.004073	72.9076	23.4064	1.63219	0.305472
ENSMUSG00000038696	Mapkap1	68.5428	163.2	143.502	0.161771	19.9116	22.8861	-1.03559	0.291368
ENSMUSG00000022769	Sdf2l1	68.2778	16.1086	25.149	0.013815	18.4538	22.2588	0.613499	0.685095
ENSMUSG00000036529	Sbf1	68.0815	39.3057	42.9961	0.005354	35.176	16.7893	-2.84647	0.103358
ENSMUSG00000005686	Ampd3	65.9987	6.11335	8.99996	0	6.53826	26.6806	-3.09439	0.0341969
ENSMUSG00000044367	Slc16a13	65.7231	26.4231	58.8373	0.006529	73.9291	34.0449	1.70932	0.237517
ENSMUSG00000030016	Zfp638	65.4748	11.7139	3.26553	5.65178	0.036855	47.9274	-2.19885	0.243748
ENSMUSG00000025860	Xiap	65.4235	8.92487	1.33811	0	0.250494	48.0407	-5.03561	0.0283206
ENSMUSG00000009566	Fpgs	65.2014	204.102	132.865	11.0862	268.78	202.124	1.01917	0.152083
ENSMUSG00000027751	Supt20	65.0861	18.7318	32.5652	0	14	34.0679	0.560301	0.660826
ENSMUSG00000032267	Usp28	64.8754	31.45	95.3069	0.031516	48.0376	97.8158	0.632519	0.442228
ENSMUSG00000054087	Fbxw28	63.7683	27.2485	112.759	0	35.0697	138.02	-0.997866	0.352267
ENSMUSG00000036097	Slf2	63.2346	11.1784	9.05896	0.001243	10.2376	11.7235	0.354712	0.717042
ENSMUSG00000029777	Gars	63.1392	73.6907	25.8208	0.107312	121.751	34.5756	2.22673	0.0352412
ENSMUSG00000034210	Efcab14	62.7797	14.6861	13.9172	0.028367	29.5631	36.7924	-0.51818	0.691843
ENSMUSG00000024472	Dcp2	62.3975	45.3655	24.5693	925.015	35.8731	13.5239	-1.01424	0.403418
ENSMUSG00000001847	Rac1	62.367	91.0356	44.1523	127.992	180.968	57.6946	1.83487	0.00316595
ENSMUSG00000026074	Map4k4	62.0727	20.5674	78.6562	0.002878	6.68661	12.1738	0.358682	0.732353
ENSMUSG00000014601	Strip1	61.7946	26.4436	8.44171	1.69183	48.3057	68.5372	2.4495	0.0457627
ENSMUSG00000041729	Coro2b	61.5415	37.0632	83.3576	0	8.94196	25.371	-0.554622	0.631594
ENSMUSG00000036435	Exoc1	61.4203	33.3135	14.5164	0	12.7085	17.2525	-1.84852	0.1948
ENSMUSG00000032841	Prr5l	60.8388	35.8694	32.3164	0	19.3767	45.2318	-0.901257	0.47123
ENSMUSG00000031400	G6pdx	60.1586	144.694	114.868	0	113.26	270.711	-1.3688	0.0977081
ENSMUSG00000025921	Rdh10	60.0861	74.2107	29.824	0	14.2917	32.9702	-1.43577	0.0545404
ENSMUSG00000046861	Hectd3	59.9776	86.2268	83.9885	0	32.8455	31.2666	-1.25434	0.261696
ENSMUSG00000021218	Gdi2	59.8854	32.2116	7.48399	0.006136	2.80586	41.241	0.804088	0.235947
ENSMUSG00000042675	Ypel3	59.4719	23.8333	32.8056	0	16.7702	29.379	2.25593	0.109198
ENSMUSG00000053490	Trim60	58.8915	40.7377	41.7775	0	17.8677	48.1249	-1.12985	0.369954
ENSMUSG00000038121	Fam210a	58.4548	14.8742	9.95198	0.003316	24.1434	20.8722	0.984598	0.353648
ENSMUSG00000037364	Srrt	58.2184	9.71616	14.388	0	13.6744	22.2548	-2.07904	0.114823
ENSMUSG00000040268	Plekha1	57.8263	10.06	13.5831	27.4128	4.60987	6.57901	0.00531047	0.984229
ENSMUSG00000000149	Gna12	57.6157	60.9165	35.4172	0.024173	61.2243	53.9002	-1.44515	0.0661393
ENSMUSG00000024212	Mllt1	57.3723	1.68969	5.62705	0	4.17168	5.01581	-2.6969	0.22887
ENSMUSG00000027293	Ehd4	57.1302	29.5673	35.5019	21.4828	10.4892	22.1389	-1.95194	0.0384816
ENSMUSG00000041763	Tpp2	57.1248	18.9794	4.00384	0	66.1676	5.68682	1.37275	0.406503
ENSMUSG00000036825	Ssx2ip	56.8398	9.80502	21.8217	0.028389	3.39355	7.53509	0.116968	0.918264
ENSMUSG00000021645	Smn1	56.8244	23.3336	31.8003	0.05992	45.4893	29.284	1.94574	0.0902827
ENSMUSG00000034826	Nup54	56.6991	8.39471	21.5475	0	6.32586	12.0683	-0.341616	0.816522
ENSMUSG00000055302	Mrfap1	56.6514	33.9552	89.1745	9.65826	15.5505	42.6937	-1.85444	0.0992407
ENSMUSG00000022280	Rnf19a	56.4579	7.59924	10.3986	0.193598	5.2463	11.2602	0.374784	0.818639
ENSMUSG00000104667	Gm4961	55.9694	4.17126	47.4498	0	130.211	28.2475	5.66339	0.0129818
ENSMUSG00000064351	mt-Co1	55.663	7.4154	33.8796	0.432056	7.03191	50.9516	-0.72103	0.535655
ENSMUSG00000039004	Bmp6	55.476	68.9456	57.9031	11.1899	56.9939	83.4495	0.0906164	0.881823
ENSMUSG00000015755	Tab2	54.9749	24.8732	12.1509	0.048901	22.7372	16.9092	-1.09108	0.40473
ENSMUSG00000028953	Abcf2	54.9537	19.2083	43.302	1.04507	10.8612	37.9899	0.0871525	0.935538
ENSMUSG00000021215	Net1	54.8744	8.47479	17.9897	0	3.38888	9.72903	2.20364	0.066222
ENSMUSG00000024234	Mtpap	54.7591	1.10057	32.4868	0	39.1677	18.4143	4.5959	0.0352262
ENSMUSG00000029430	Ran	54.2802	38.8565	19.1673	0	21.7012	23.5178	-0.493283	0.744836
ENSMUSG00000053293	Pom121	53.9729	100.839	59.801	0	76.7397	62.8578	-0.410952	0.496439
ENSMUSG00000028848	Gpn2	53.3842	62.7772	108.491	141.182	228.274	87.0903	-0.421213	0.623753
ENSMUSG00000022884	Eif4a2	52.9921	57.8209	18.4402	0	0	14.8739	-9.59761	0.000530153
ENSMUSG00000047799	Oog4	52.3601	19.1622	89.4877	0.008283	16.1367	52.8274	0.621051	0.63857
ENSMUSG00000027333	Smox	52.3571	53.4716	36.1933	1.39024	15.0421	15.5941	-1.17365	0.267663
ENSMUSG00000027613	Eif6	52.2578	319.388	268.199	72.6863	462.243	493.513	0.392807	0.619212
ENSMUSG00000087444	Gm5475	52.0835	13.3796	14.6227	0.006232	3.40452	0.272857	-1.78336	0.395579
ENSMUSG00000014470	Rnf166	51.9714	11.8205	19.0741	0	61.3064	28.0653	1.12943	0.415614
ENSMUSG00000020184	Mdm2	51.5351	27.165	30.6577	0.004849	106.579	64.6166	1.5415	0.185345
ENSMUSG00000032264	Zw10	51.4319	87.8591	17.1423	34.0444	2.94646	20.7058	-3.34253	0.0247501
ENSMUSG00000036002	Fam214b	50.7194	4.94504	1.39395	0	0.108037	4.31437	-1.31788	0.435962
ENSMUSG00000003402	Prkcsh	50.1797	24.9037	20.5181	0	12.4438	31.9621	-0.800385	0.634853
ENSMUSG00000075045	Gm4981	50.0581	2.4397	4.17745	0	0.153372	3.67434	-3.68551	0.0692958
ENSMUSG00000024750	Zfand5	49.8392	14.0601	18.9271	27.647	22.1926	16.9998	-0.0440366	0.954808
ENSMUSG00000074804	AU015228	49.0242	43.5105	0.017767	0	0	0.390386	-9.08659	0.00269969
ENSMUSG00000071226	Cecr2	48.7049	28.0523	36.9608	0	162.37	63.0164	-0.398409	0.662424
ENSMUSG00000003070	Efna2	48.2959	3.13286	4.69432	0	21.3782	6.84307	1.60685	0.385726
ENSMUSG00000026799	Med27	47.4671	51.2817	105.365	12.8595	174.049	163.669	-0.411144	0.665074
ENSMUSG00000021820	Camk2g	47.0492	34.111	25.5556	64.0581	59.8068	94.5402	0.210667	0.801794
ENSMUSG00000046324	Ermp1	46.9911	88.8547	125.319	333.817	92.3496	118.861	-0.212773	0.786083
ENSMUSG00000028937	Acot7	46.9505	42.6746	35.0835	0	65.3716	26.1637	1.32736	0.331907
ENSMUSG00000050107	Haspin	46.9352	27.6507	52.7214	1.47344	53.6599	47.7655	0.925411	0.276659
ENSMUSG00000062373	Tmem65	46.5742	12.7822	8.90596	0.008393	28.1201	6.08992	2.02743	0.0643839
ENSMUSG00000021262	Evl	46.3941	29.9493	19.9041	8.60277	10.1091	5.20991	0.856467	0.365098
ENSMUSG00000045795	Whamm	46.3354	199.69	59.3916	71.5033	129.68	25.1131	-0.389994	0.62935
ENSMUSG00000055850	Rnf181	46.295	21.216	90.1699	0.16799	88.2309	42.1168	1.26107	0.330213
ENSMUSG00000046836	Brox	46.238	38.4788	58.8001	0	30.5931	78.6648	-0.971632	0.465938
ENSMUSG00000017774	Myo1c	46.0759	60.8208	28.9205	0.003207	17.3742	37.1791	-1.80339	0.066952
ENSMUSG00000056293	Gsdmc2	45.762	22.3063	6.76714	0	41.9462	83.7041	1.18232	0.524988
ENSMUSG00000024501	Dpysl3	45.7489	10.1931	48.5202	0	10.2059	38.251	-0.17737	0.889795
ENSMUSG00000007670	Khsrp	45.5296	210.073	100.789	4.75774	169.914	106.82	0.313727	0.59284
ENSMUSG00000027649	Ctnnbl1	45.5279	36.6533	45.1818	0	80.948	54.2147	2.13303	0.0263624
ENSMUSG00000001739	Cldn15	45.2669	78.8217	23.8055	0	72.698	38.0034	-0.25308	0.910718
ENSMUSG00000035086	Becn1	45.0301	3.12107	23.0045	0.644535	23.0866	5.696	2.32479	0.125847
ENSMUSG00000042487	Leo1	44.8972	12.5233	5.53625	0	2.69146	4.78146	-2.68785	0.128352
ENSMUSG00000035297	Cops4	44.6198	139.545	100.986	1.42651	222.563	85.5395	1.04295	0.341773
ENSMUSG00000017167	Cntnap1	44.3727	23.6927	41.6933	0.131948	51.7166	64.5441	1.50501	0.115074
ENSMUSG00000042632	Pla2g6	44.2985	29.8357	20.4643	0	10.3123	9.45179	-1.94986	0.146734
ENSMUSG00000027957	Slc35a3	44.2414	15.3678	21.0506	0	0.009582	1.25461	-8.67851	0.00242756
ENSMUSG00000021929	Kpna3	43.8044	3.78523	41.9553	0	32.5062	31.835	2.00181	0.0937646
ENSMUSG00000037857	Nufip2	43.7515	5.00492	5.52421	0	1.25865	7.16899	-2.73003	0.0375652
ENSMUSG00000020152	Actr2	43.446	59.6229	38.7297	0.006802	0.200052	28.0067	-7.6553	7.06508e-07
ENSMUSG00000071074	Yipf3	43.4179	15.0365	31.4613	0.62791	35.5943	29.9613	0.538838	0.634298
ENSMUSG00000026782	Abi2	43.1608	31.2227	6.78284	0	48.884	13.9839	0.583864	0.482714
ENSMUSG00000029790	Cep41	43.0051	133.123	34.9409	0	13.9793	33.5437	-2.36597	0.140287
ENSMUSG00000022673	Mcm4	42.9554	18.5419	27.3759	0	13.5823	31.0986	0.561923	0.633721
ENSMUSG00000020935	Dcakd	42.8238	185.584	168.186	0.037401	415.933	155.804	-0.193332	0.842837
ENSMUSG00000044477	Zfand3	42.7964	54.1701	82.0981	30.7742	16.9418	57.1823	-1.93228	0.00618958
ENSMUSG00000039063	Echdc3	42.713	18.7398	21.2722	5.43433	20.5277	40.47	-0.37411	0.820491
ENSMUSG00000010057	Nprl2	42.5584	55.1101	38.2433	0	322.733	36.0293	3.34881	0.0274352
ENSMUSG00000029993	Nfu1	41.5129	51.7957	37.3786	0	33.4093	47.8713	-1.75765	0.285081
ENSMUSG00000002900	Lamb1	41.2104	372.781	261.078	0.057042	334.577	219.93	-0.282706	0.620236
ENSMUSG00000026608	Kctd3	41.0955	60.0856	66.2778	3.18613	56.5278	42.8047	-0.633971	0.392725
ENSMUSG00000059291	Rpl11	41.0428	113.408	98.0659	3.15859	46.2931	54.2112	-1.19765	0.319221
ENSMUSG00000079659	Tmem243	41.0294	43.0149	27.1963	0	40.9142	31.2456	-0.220657	0.866009
ENSMUSG00000032599	Ip6k2	40.9578	12.3633	22.1594	2.29792	0.472827	32.5059	-0.784887	0.618999
ENSMUSG00000006390	Elovl1	40.8373	30.503	55.1299	0	57.8505	42.6377	0.145261	0.895716
ENSMUSG00000041617	Ccdc74a	40.4185	29.4612	26.9981	0	7.21991	16.0303	-1.64828	0.311865
ENSMUSG00000027566	Psma7	40.2189	125.288	153.472	39.8588	31.6498	103.221	-1.0107	0.338266
ENSMUSG00000024165	Jpt2	39.9787	90.4845	116.182	72.5242	143.451	438.183	0.846583	0.309668
ENSMUSG00000000731	Aire	39.4391	4.63005	7.5412	0	7.61617	10.2367	-8.10868	3.94153e-05
ENSMUSG00000028189	Ctbs	39.0068	1.71039	7.37837	0.01661	0.029858	11.9274	-6.22322	0.00990773
ENSMUSG00000036943	Rab8b	38.9789	7.4916	7.8674	0.006897	6.42043	7.46314	-0.456387	0.840542
ENSMUSG00000026219	Trip12	38.8304	14.1895	38.0996	0.965469	13.3771	29.4528	-0.576391	0.439544
ENSMUSG00000025137	Pcyt2	38.6575	36.3664	7.51258	0	0	5.28125	-6.57357	0.010679
ENSMUSG00000063146	Clip2	38.379	32.1969	18.8236	0	7.49111	24.3968	-1.23512	0.258779
ENSMUSG00000028559	Osbpl9	38.2856	58.8216	95.5067	0	37.9785	114.252	-0.0814531	0.948323
ENSMUSG00000044026	Slc35g1	38.2488	4.27959	3.01221	4.10526	54.0895	7.76495	3.10422	0.0424062
ENSMUSG00000070733	Fryl	38.0309	11.7468	19.4922	0.002786	19.9189	22.9798	-0.183222	0.879849
ENSMUSG00000030286	Emc3	37.713	50.319	36.495	0	7.4125	35.4087	-3.14226	0.078608
ENSMUSG00000018076	Med13l	37.5762	15.7867	16.454	0	5.83064	14.0859	-0.711912	0.491702
ENSMUSG00000032590	Apeh	37.5665	13.3739	14.2043	0	117.441	57.3225	1.6249	0.117656
ENSMUSG00000027673	Ndufb5	37.3171	25.9035	43.753	0	0.459875	37.934	-5.3647	3.52462e-05
ENSMUSG00000004768	Rab23	37.2572	25.6284	5.48702	0.090886	0.256119	10.2412	-1.47034	0.371872
ENSMUSG00000039105	Atp6v1g1	37.2382	56.7358	73.8768	0	10.9148	44.2726	-2.16234	0.117888
ENSMUSG00000022000	Zc3h13	36.8886	13.93	15.3874	0.017542	31.2544	8.8044	-0.616056	0.593698
ENSMUSG00000029198	Grpel1	36.8837	3.40039	13.8073	0	14.0939	17.3149	1.56519	0.323668
ENSMUSG00000029635	Cdk8	36.6672	21.1016	45.1931	0	97.0948	57.4286	3.18195	0.000812884
ENSMUSG00000035278	Plekhj1	36.4542	42.5996	51.5175	0	100.816	74.3988	0.484456	0.665131
ENSMUSG00000030619	Eed	36.1078	6.21031	38.0834	2.65789	2.84714	20.7876	-0.674279	0.523233
ENSMUSG00000042680	Garem1	36.0915	4.01258	3.51168	0.012532	3.92635	3.95352	-1.53591	0.318571
ENSMUSG00000030691	Fchsd2	35.4033	2.99374	17.6571	0	2.04223	8.19591	0.571402	0.620357
ENSMUSG00000026289	Atg16l1	35.3633	118.265	78.7859	0	11.2056	64.8266	-0.409499	0.686291
ENSMUSG00000042197	Zfp451	34.7012	13.7089	14.999	17.9744	11.6277	6.39017	0.133012	0.897328
ENSMUSG00000022403	St13	34.5182	1.07595	19.6191	0.282918	20.8411	33.462	1.11166	0.403776
ENSMUSG00000030423	Pop4	34.3841	6.11949	44.1476	0.017643	8.17817	23.1554	-2.52488	0.188018
ENSMUSG00000067750	Khdc1a	33.9719	10.8552	40.6188	0	4.63825	61.4497	-1.63839	0.27541
ENSMUSG00000042453	Reln	33.2396	7.30442	16.5859	0.001769	9.67502	9.83532	-2.7117	0.0304538
ENSMUSG00000037606	Osbpl5	32.7576	1.28984	5.77235	0	0.239974	4.99758	-3.80447	0.103459
ENSMUSG00000091387	Gcnt4	32.7209	11.1608	31.1898	0	19.2781	30.6308	0.877106	0.394867
ENSMUSG00000028455	Stoml2	32.5268	26.645	24.1685	0	33.95	54.8478	2.34084	0.229383
ENSMUSG00000022285	Ywhaz	32.4352	377.294	180.188	30.6614	77.131	180.658	-1.24678	0.0455595
ENSMUSG00000038658	Ric1	32.431	36.5566	28.9429	0	29.7124	23.7015	-0.223162	0.795907
ENSMUSG00000025178	Pi4k2a	32.3869	53.8621	5.07846	0	6.83081	16.6242	-0.741327	0.595303
ENSMUSG00000024613	Tcof1	32.3841	21.5205	10.9279	0.003508	18.4173	17.033	0.635676	0.524041
ENSMUSG00000015697	Setdb1	32.2238	27.8247	38.0572	0	13.4708	56.5923	-0.718564	0.434016
ENSMUSG00000021066	Atl1	32.1753	59.0413	25.8191	62.8493	7.19772	17.0028	-3.27128	0.0317062
ENSMUSG00000041958	Pigs	32.1045	34.4187	30.1992	0	26.1832	43.0276	0.797434	0.569936
ENSMUSG00000022434	Fam118a	31.9754	17.2653	35.4849	0	10.8531	32.4307	-1.09508	0.378053
ENSMUSG00000005732	Ranbp1	31.8539	8.10761	20.5813	0.296837	15.4625	10.5988	-0.718597	0.717927
ENSMUSG00000079487	Med12	31.5246	5.04315	25.8108	0	9.13582	24.3922	1.21304	0.321816
ENSMUSG00000045817	Zfp36l2	31.0369	13.0205	14.5887	0.016294	11.519	24.3024	0.0564297	0.949624
ENSMUSG00000022960	Donson	30.8043	34.0978	15.4448	0	23.4874	18.5016	-0.363072	0.771778
ENSMUSG00000025571	Tnrc6c	30.745	16.1739	23.3818	0.014569	23.865	20.1254	0.40622	0.632671
ENSMUSG00000039660	Spout1	30.6833	2.85049	3.47807	0	0	5.05061	-9.08575	0.000789805
ENSMUSG00000094936	Rbm4	30.3057	31.2838	42.2412	0.143485	13.5894	9.09206	0	1
ENSMUSG00000060508	Nlrp9b	30.1725	46.3217	109.037	0	24.1856	47.9901	-2.30752	0.0609626
ENSMUSG00000000701	Tcl1b5	29.1006	100.181	43.7889	0	5.13449	30.6655	-5.68003	0.00438113
ENSMUSG00000021745	Ptprg	28.8844	23.3647	24.4207	0.002624	1.96813	16.6653	-2.01119	0.0597137
ENSMUSG00000003233	Dvl3	28.8567	26.1393	37.5139	0	13.3344	36.3666	-1.20639	0.190886
ENSMUSG00000022837	Iqcb1	28.8186	5.16415	13.9859	80.684	0.562593	0.915869	-2.40583	0.235737
ENSMUSG00000031065	Cdk16	28.7641	20.9315	41.726	1.74582	23.9671	34.1348	0.989656	0.326062
ENSMUSG00000042046	Dstyk	28.6669	2.97365	24.142	0	4.00954	19.4211	-2.25853	0.137429
ENSMUSG00000002504	Slc9a3r2	28.6607	4.28156	3.55791	0	0	2.0182	-7.52402	0.00566644
ENSMUSG00000042423	Fbrs	28.6316	56.045	46.8449	0.371374	55.0882	23.2254	0.4808	0.473691
ENSMUSG00000020794	Ube2g1	28.4566	73.7235	37.5772	17.8877	0.844792	21.5729	-0.497153	0.490485
ENSMUSG00000049173	Myoz3	27.9117	7.31441	4.47751	0.009416	0	4.14802	-7.89311	2.87263e-05
ENSMUSG00000029840	Mtpn	27.8939	21.7408	14.0922	0	20.5262	18.6854	0.561299	0.652085
ENSMUSG00000031889	D230025D16Rik	26.9553	34.4799	36.2235	0	68.6759	40.1573	0.732244	0.550474
ENSMUSG00000001674	Ddx18	26.8475	10.4227	31.6264	0	10.7715	36.5994	0.12926	0.908021
ENSMUSG00000084883	Ccdc85c	26.6946	26.9612	35.1055	0.128358	48.3838	36.5649	0.189576	0.797671
ENSMUSG00000079477	Rab7	26.1086	114.921	267.361	2.41186	62.2684	126.469	-1.04929	0.220167
ENSMUSG00000028478	Clta	26.0284	77.6955	108.198	0	147.316	51.4301	2.45907	0.0738802
ENSMUSG00000004934	Pias4	26.0012	87.8384	46.4354	0	43.0806	55.3242	-1.32168	0.105482
ENSMUSG00000068876	Cgn	25.9819	8.04331	11.8908	0	1.62752	8.99689	-2.57774	0.0477098
ENSMUSG00000041278	Ttc1	25.97	49.5701	30.2762	0.226613	48.6961	45.2514	-0.622643	0.654755
ENSMUSG00000029638	Glcci1	25.8821	16.4252	17.5112	0.002534	17.3937	15.4795	0.432878	0.620294
ENSMUSG00000020166	Cnot2	25.8606	8.25567	26.6883	0	6.4706	10.099	4.78149	0.0294443
ENSMUSG00000027248	Pdia3	25.5382	97.8598	4.61179	0	49.5908	40.7055	-0.308153	0.810733
ENSMUSG00000045980	Tmem104	25.2287	31.6744	17.7379	0	10.5626	35.8152	-0.504676	0.647621
ENSMUSG00000039396	Neil3	25.2185	109.583	432.711	0	21.7071	70.0124	-2.65082	0.147097
ENSMUSG00000059474	Mbtd1	25.1892	12.1405	51.9517	0	15.6628	44.3958	0.0972648	0.914099
ENSMUSG00000033569	Adgrb3	25.1031	1.08803	0.368932	0	0.015032	0.55443	-7.34125	0.0020181
ENSMUSG00000058594	Fbh1	25.0785	96.8641	101.061	6.20277	455.369	139.762	-0.49949	0.628082
ENSMUSG00000025077	Dclre1a	24.5849	14.1159	21.6304	0.96074	15.0884	37.4737	0.540307	0.671425
ENSMUSG00000001472	Tcf25	24.3561	60.9076	39.8211	0.30191	33.0971	29.1036	-0.608023	0.551485
ENSMUSG00000022390	Zc3h7b	24.2038	22.9659	10.1933	0	26.0017	8.8127	1.40403	0.230402
ENSMUSG00000055239	Kcmf1	24.1641	16.3898	65.6126	3.32321	59.6247	42.0409	0.563243	0.471044
ENSMUSG00000025499	Hras	24.0001	52.7235	17.9526	5.30969	25.6075	11.1979	-0.344323	0.747742
ENSMUSG00000052928	Ctif	23.7868	14.0663	12.7952	0	8.58553	7.57007	-0.0768641	0.965563
ENSMUSG00000044066	Cep68	23.5899	3.49736	1.57883	0	9.50018	5.39761	2.02437	0.262702
ENSMUSG00000009418	Nav1	23.5851	1.84826	3.12038	0.097586	1.57935	3.24796	-0.405877	0.791408
ENSMUSG00000022498	Txndc11	23.5549	67.0772	24.4741	0	93.2655	17.1442	0.344896	0.719066
ENSMUSG00000018189	Uchl5	23.3333	35.5939	7.22517	0	0	11.8491	-2.00939	0.24584
ENSMUSG00000024516	Sec11c	23.1564	44.7668	27.3428	2.27097	18.9355	12.4935	-1.37264	0.42003
ENSMUSG00000027210	Meis2	23.1093	39.9732	117.273	0	83.6674	93.3708	0.198264	0.826165
ENSMUSG00000041645	Ddx24	23.0566	69.0423	32.0325	3.09972	23.6799	23.4986	-2.08811	0.0766688
ENSMUSG00000020167	Tcf3	22.831	31.9476	28.7487	0.021286	30.1651	22.1253	-0.296297	0.776941
ENSMUSG00000032782	Cntrob	22.5528	25.7685	15.7692	0	7.95258	10.144	0.481837	0.681246
ENSMUSG00000052512	Nav2	22.4516	54.4125	60.2852	0.653368	14.495	49.049	-1.08972	0.17296
ENSMUSG00000027650	Tti1	22.4283	124.623	15.4311	0.012459	4.15296	21.5328	-4.85392	0.00519728
ENSMUSG00000045532	C1ql1	22.1794	2.91812	2.12439	0	2.23448	4.39598	-2.16172	0.254792
ENSMUSG00000047648	Fbxo30	22.108	7.13633	15.0025	0	25.3236	24.8253	1.2968	0.201607
ENSMUSG00000022387	Brd1	22.0236	37.4876	36.839	0	48.3441	43.2618	0.597912	0.445251
ENSMUSG00000078515	Ddi2	21.9408	14.7635	28.1172	0.028465	10.4527	22.6326	-0.513149	0.481033
ENSMUSG00000033319	Fem1c	21.7701	2.16161	19.9815	0	2.33745	7.07655	-0.988357	0.588028
ENSMUSG00000019494	Cops6	21.7295	27.464	26.5385	0	3.25004	24.9154	-2.77757	0.0747027
ENSMUSG00000040010	Slc7a5	21.6841	65.6755	35.5281	0.01032	39.2814	42.2845	-0.739797	0.531613
ENSMUSG00000017801	Mlx	21.666	2.18964	1.82679	0	101.916	12.2997	0.318292	0.834266
ENSMUSG00000038619	Ensa	21.5785	8.06714	9.40381	0	1.25651	4.95827	-4.48979	0.0296965
ENSMUSG00000030816	Rnf40	21.4323	15.7669	33.3705	0	14.4001	26.4465	-0.452514	0.702441
ENSMUSG00000024908	Ppp6r3	21.3998	2.74887	11.5028	0.00665	15.5947	7.55931	-0.484539	0.734668
ENSMUSG00000057060	Slc35f3	21.3638	7.1842	3.0841	0	3.80299	4.45127	-2.52808	0.125263
ENSMUSG00000024067	Dpy30	21.2166	6.9904	61.7297	0	38.3511	21.1372	2.9685	0.0777953
ENSMUSG00000039987	Phtf2	21.2	5.35115	22.5752	3.4443	0.365768	34.7749	-1.99694	0.123107
ENSMUSG00000009112	Bcl2l13	21.1963	10.6647	18.3249	0	8.83892	38.2731	1.0686	0.385825
ENSMUSG00000029089	5730480H06Rik	21.1638	24.6915	57.1214	0	12.3958	80.0377	-1.10786	0.282894
ENSMUSG00000037266	Rsrp1	20.9075	35.2319	2.72707	0.010471	8.8614	40.3938	-0.336699	0.800185
ENSMUSG00000022791	Tnk2	20.4868	15.2492	19.4761	0	16.0117	33.0518	-0.641302	0.532173
ENSMUSG00000020828	Pld2	20.4226	49.9785	8.55421	0	77.4524	9.6612	-0.863785	0.566075
ENSMUSG00000046707	Csnk2a2	20.3766	2.52337	14.8126	0.008667	14.1061	21.8319	1.71128	0.123901
ENSMUSG00000031828	Klhl36	19.9189	15.4521	9.77531	0	0	5.69225	-6.06089	0.0165702
ENSMUSG00000040220	Gas8	19.7085	8.36122	41.9269	0.419634	2.51242	10.2755	-3.02444	0.0736869
ENSMUSG00000005371	Fbxo11	19.6017	13.5348	15.9625	0.103698	23.0431	21.966	2.34434	0.00825433
ENSMUSG00000037791	Phf12	19.4792	47.3509	44.2102	0.528817	41.1829	78.6706	-0.338196	0.629649
ENSMUSG00000022505	Emp2	19.3889	59.4616	61.6411	0	30.7721	65.6147	-1.04241	0.319141
ENSMUSG00000063972	Nr6a1	19.377	13.0721	11.5003	0.341575	22.1116	92.1105	0.0491931	0.947203
ENSMUSG00000027330	Cdc25b	19.2555	23.9668	27.664	0	24.1036	45.1327	3.46759	0.00627212
ENSMUSG00000095567	Noc2l	19.2489	14.3657	30.9044	0	7.38503	19.5764	-2.4913	0.146162
ENSMUSG00000063015	Ccni	19.2236	2.26046	10.7554	2.9839	76.9439	19.2333	2.89054	0.0532514
ENSMUSG00000023026	Dip2b	19.1785	23.1936	34.3245	0.645881	13.4832	27.8393	-1.17637	0.229508
ENSMUSG00000029782	Tmem209	19.1663	15.5275	10.0865	0.011573	9.7987	13.6544	-2.45569	0.0461306
ENSMUSG00000067825	Pex26	19.0342	41.1243	4.67298	0	20.7491	16.3801	-0.269175	0.830552
ENSMUSG00000022377	Asap1	18.9357	4.2848	5.23341	0	0.39609	26.5016	-2.66957	0.0786573
ENSMUSG00000055013	Agap1	18.699	25.875	13.3647	18.3508	23.4563	13.8117	-0.490272	0.536731
ENSMUSG00000055817	Mta3	18.5636	111.173	160.574	0	59.0328	121.199	-1.40726	0.137731
ENSMUSG00000018425	Dhx40	18.3308	3.51075	4.02097	0	0	13.8392	3.88726	0.102069
ENSMUSG00000030842	Lamtor1	18.1476	82.6179	65.9942	219.724	44.1544	33.4929	0.980155	0.387125
ENSMUSG00000028532	Cachd1	18.1032	5.32084	9.8162	0.140742	33.2437	27.4806	0.864941	0.440701
ENSMUSG00000026479	Lamc2	17.9955	9.25683	3.81243	0	0.072339	5.51312	-8.71784	0.000361748
ENSMUSG00000048833	Slc39a9	17.9475	6.43707	0.552294	0	1.05084	1.96139	-2.25221	0.336567
ENSMUSG00000098197	BC051537	17.9187	7.90821	2.42606	0	0	5.44167	0	1
ENSMUSG00000025408	Ddit3	17.8196	6.46925	4.72846	0	0.026097	11.8625	2.74683	0.153141
ENSMUSG00000021640	Naip1	17.7417	2.31169	12.5428	0	0.044754	0	-7.61035	0.00313299
ENSMUSG00000019854	Reps1	17.6547	23.1321	35.6666	0	40.0142	34.0507	-0.740401	0.565899
ENSMUSG00000036606	Plxnb2	17.6122	70.1974	36.7157	2.28255	28.6665	40.5978	-1.14539	0.247856
ENSMUSG00000034731	Dgkh	17.3377	4.05113	2.37497	0.001117	0.073398	2.58051	-5.74433	0.0043372
ENSMUSG00000047804	Akap10	17.2831	10.5722	9.06038	0	0.764804	6.77453	2.52144	0.106818
ENSMUSG00000015165	Hnrnpl	17.2263	16.3335	20.1585	1.30333	4.90451	23.7175	0.407357	0.702737
ENSMUSG00000025006	Sorbs1	17.104	10.7366	34.7605	0.004711	27.4877	30.0384	1.3706	0.227972
ENSMUSG00000028463	Car9	17.0603	128.983	20.9257	0	121.973	34.0966	-0.139927	0.913232
ENSMUSG00000035671	Zswim4	16.8559	77.2338	162.427	0	28.0382	21.6371	-1.08396	0.305069
ENSMUSG00000034903	Cobll1	16.6938	3.44859	22.7319	0	10.9938	25.4955	2.01412	0.0948867
ENSMUSG00000034024	Cct2	16.6474	49.7166	30.8834	0	49.2895	39.3305	0.435103	0.75051
ENSMUSG00000039701	Usp53	16.5932	13.8606	16.1726	0.975475	34.3176	24.1311	-0.526932	0.621631
ENSMUSG00000022897	Dyrk1a	16.539	54.7992	21.4966	0.071683	15.8981	52.7948	-1.71452	0.0380697
ENSMUSG00000031955	Bcar1	16.4956	13.5582	20.6554	0.046928	16.3311	44.4395	0.757744	0.427973
ENSMUSG00000031029	Eif3f	16.4568	19.3751	18.551	0	29.4801	20.8796	0.335298	0.788639
ENSMUSG00000037795	N4bp2	16.4078	29.7907	14.323	0	8.05967	35.7927	0.591982	0.581667
ENSMUSG00000046962	Zbtb21	16.3701	34.8148	4.64853	0.002663	1.60016	18.015	-4.70109	0.003052
ENSMUSG00000027695	Pld1	16.2622	81.6038	181.995	0.120146	89.8011	77.6258	-1.17933	0.23384
ENSMUSG00000037935	Smarce1	16.2079	14.4778	11.3088	0.704508	7.21949	15.8859	-0.215753	0.881935
ENSMUSG00000034401	Spata6	15.8565	4.79489	0.613289	0	0.006257	3.38976	-3.85142	0.090156
ENSMUSG00000041360	Pum3	15.6806	1.38391	1.02692	0	0.396647	3.03365	-0.77616	0.730403
ENSMUSG00000019432	Ddx39b	15.5329	57.8534	84.1199	0.011278	110.779	77.2573	1.11153	0.267799
ENSMUSG00000026113	Inpp4a	15.4738	47.9867	10.2142	0.002893	4.55741	21.2622	-2.58039	0.12847
ENSMUSG00000043866	Taf10	15.3451	29.9713	31.3505	0	28.5581	13.7356	-0.172088	0.881977
ENSMUSG00000032477	Cdc25a	15.3422	57.9504	159.196	22.148	53.4154	47.123	-0.0658412	0.947147
ENSMUSG00000031788	Kifc3	15.162	9.95959	37.6158	0.0049	34.7833	39.8052	2.79134	0.038192
ENSMUSG00000025224	Gbf1	14.877	75.7092	60.9491	0.009978	78.305	40.4769	0.448253	0.624648
ENSMUSG00000021608	Lpcat1	14.8229	137.857	115.668	0.204307	65.801	93.4122	-0.623267	0.403058
ENSMUSG00000022314	Rad21	14.7882	12.6371	12.7731	0.348248	21.8209	21.0709	0.141164	0.849212
ENSMUSG00000028458	Tesk1	14.753	4.34138	14.2415	0	7.20348	7.91094	-1.28515	0.505905
ENSMUSG00000038970	Lmtk2	14.6729	10.0914	8.95426	0.005888	3.0393	8.1229	-2.36622	0.0567169
ENSMUSG00000007415	Gatad1	14.6614	2.27395	2.67657	0	0.569794	1.24221	0.526205	0.723974
ENSMUSG00000007817	Zmiz1	14.6415	7.41311	24.1511	0.00327	7.43323	9.91475	1.11379	0.369869
ENSMUSG00000024697	Gna14	14.6007	1.09189	13.3139	0	0	4.06083	-4.27429	0.040405
ENSMUSG00000026078	Pdcl3	14.4937	1.74936	31.7408	0	10.0233	13.933	1.98804	0.20822
ENSMUSG00000015745	Plekho1	14.4171	8.12397	1.02031	0	0.548359	4.48787	-2.83216	0.129767
ENSMUSG00000033728	Lrrc14	14.3899	23.932	30.8826	0.403351	11.2572	20.41	-1.24459	0.329695
ENSMUSG00000022237	Ankrd33b	14.3892	138.098	34.0447	0	0.143345	3.09005	-9.12168	8.60928e-05
ENSMUSG00000039238	Zfp750	14.309	36.0291	57.5579	0.030892	13.6636	42.3083	-1.96937	0.0630071
ENSMUSG00000061130	Ppm1b	14.2754	14.3227	18.9681	25.9916	11.5653	44.138	-0.916226	0.203275
ENSMUSG00000024193	Phf1	14.1988	232.624	122.957	647.66	273.189	135.585	0.139473	0.83611
ENSMUSG00000027708	Dcun1d1	14.1665	10.8545	25.2116	0.029759	18.0861	15.7592	1.5197	0.111088
ENSMUSG00000021287	Xrcc3	14.1216	12.218	23.3982	39.003	103.648	17.3222	2.40827	0.086833
ENSMUSG00000037214	Thap1	14.0819	10.576	22.6692	0	33.0826	85.7315	2.27337	0.145582
ENSMUSG00000031145	Prickle3	14.0505	169.73	21.719	0	53.5798	19.4902	-1.52261	0.236794
ENSMUSG00000014767	Tbp	14.0229	11.2163	58.1523	0	78.0638	66.511	-0.0359665	0.991209
ENSMUSG00000021067	Sav1	13.9749	13.7248	11.5777	0.004962	7.99603	7.02046	0.0170578	0.977065
ENSMUSG00000041297	Cdk13	13.6749	6.81858	0.282797	13.2468	2.77323	0.92543	-1.24366	0.219385
ENSMUSG00000079168	Cd209g	13.6242	2.5555	0.314724	0	0.033314	3.50475	-5.17355	0.000240195
ENSMUSG00000032020	Ubash3b	13.5858	1.47844	13.7524	0.003668	2.92994	13.1449	-0.672381	0.604025
ENSMUSG00000004788	Eif2b2	13.3933	28.2569	23.6508	0	41.1635	26.6211	1.11669	0.432266
ENSMUSG00000029455	Aldh2	13.2495	45.0527	59.685	0.107054	50.7232	61.873	1.18621	0.189661
ENSMUSG00000075511	1700001L05Rik	13.2492	16.4498	77.9035	0.313705	2.97011	3.85124	-2.63397	0.160931
ENSMUSG00000040249	Lrp1	13.1615	20.5555	29.2283	0	10.7108	17.0927	-0.964096	0.308241
ENSMUSG00000025278	Flnb	13.0531	37.4694	48.8229	0.011698	7.27084	20.3593	-1.87411	0.0520809
ENSMUSG00000052819	Best2	12.9747	11.6257	6.64476	0.007313	0.707022	0.263753	-1.64053	0.31026
ENSMUSG00000040648	Ppip5k2	12.9599	5.27144	20.654	0	1.73986	13.2287	0.392291	0.779318
ENSMUSG00000017119	Nbr1	12.7508	13.5034	13.6722	0	4.76781	21.087	-0.326939	0.813643
ENSMUSG00000038047	Haus6	12.6214	16.4767	2.63173	0	1.57466	7.9323	-5.22024	0.00721897
ENSMUSG00000002844	Adprh	12.5855	18.9152	26.024	6.38907	32.8205	20.87	0.609507	0.627082
ENSMUSG00000019478	Rab4a	12.5026	44.6109	41.4579	0	38.6348	39.1649	-1.02729	0.534267
ENSMUSG00000054455	Vapb	12.4856	8.36702	3.58432	8.08492	4.84595	2.42197	1.14742	0.28644
ENSMUSG00000040843	Tiprl	12.4671	1.63279	20.2112	0	4.55014	4.21498	3.04562	0.15562
ENSMUSG00000003200	Sh3gl1	12.4351	90.8408	45.7009	5.81797	55.2618	35.8598	-2.28541	0.0149443
ENSMUSG00000034075	Zdhhc5	12.0899	20.1124	12.5293	0.001663	10.0261	17.565	-0.527391	0.627308
ENSMUSG00000085795	Zfp703	12.053	17.7758	6.46265	0	22.848	12.9439	0.025273	0.97264
ENSMUSG00000030491	Tdrd12	12.0172	34.0438	49.9491	0	17.011	42.3678	-1.96728	0.123525
ENSMUSG00000107879	9330102E08Rik	11.9556	6.55318	3.0066	0	11.015	1.37277	0.133793	0.928694
ENSMUSG00000078794	Dact3	11.9359	29.0993	16.8434	0	54.9108	7.14765	-0.895252	0.501483
ENSMUSG00000000134	Tfe3	11.9336	33.8167	109.702	0.002666	374.926	157.046	0.951758	0.311377
ENSMUSG00000025757	Hspa4l	11.835	3.09431	2.46675	0	2.99642	1.52879	-0.0608177	0.983082
ENSMUSG00000048007	Timm8a1	11.8049	3.25305	5.47391	0	1.52652	2.00178	-1.5227	0.450515
ENSMUSG00000031820	Babam1	11.6668	41.313	69.29	0	52.7409	55.685	-0.632154	0.654154
ENSMUSG00000074746	Pdzd8	11.6436	17.6843	18.5266	0.781394	2.84882	14.6263	-3.68191	0.00355186
ENSMUSG00000021192	Golga5	11.6036	15.9983	3.51876	0.00927	5.97832	23.4455	-1.95597	0.170926
ENSMUSG00000031358	Msl3	11.4886	2.54898	8.65753	0	8.57376	7.06712	-0.794781	0.697898
ENSMUSG00000021318	Gli3	11.3383	6.3745	7.25821	0.265826	6.94411	3.20469	-0.836547	0.654454
ENSMUSG00000013662	Atad1	11.2749	5.40092	15.2327	0	12.6995	14.9289	0.0236968	0.973884
ENSMUSG00000029439	Sfswap	11.205	2.49429	18.7723	0	9.62376	12.368	2.89772	0.0562461
ENSMUSG00000034940	Synrg	11.1322	13.2848	24.3253	0	0.102611	3.97674	-5.11881	0.00327944
ENSMUSG00000035172	Plekhh3	11.122	14.477	8.10514	0	6.44219	15.7327	-1.51737	0.219204
ENSMUSG00000044847	Lsm11	11.0175	4.62106	10.2647	0	0.355871	3.82522	1.86232	0.217236
ENSMUSG00000004929	Thop1	10.9841	52.1377	60.3031	0	29.2875	41.9002	-1.44483	0.0651723
ENSMUSG00000063800	Prpf38a	10.7558	1.90935	13.6214	0	7.74015	17.4093	2.34854	0.205517
ENSMUSG00000025583	Rptor	10.7551	4.1474	0.83428	0	7.06339	17.3938	-0.624626	0.768804
ENSMUSG00000024764	Naa40	10.6331	47.7529	34.3185	0.095556	35.5791	44.8643	-1.0167	0.312283
ENSMUSG00000096210	H1f0	10.5871	10.6382	19.0596	0.759302	45.1828	25.0709	0.587198	0.673406
ENSMUSG00000048911	Rnf24	10.4859	9.8638	20.1403	0	5.06629	4.89522	-0.286159	0.805554
ENSMUSG00000038429	Usp5	10.4324	26.0953	14.3294	0.09131	11.4064	13.6274	-1.33062	0.319581
ENSMUSG00000045095	Magi1	10.4292	8.17727	5.48114	0	0.367068	2.99126	-5.27789	0.00102002
ENSMUSG00000061079	Zfp143	10.2827	1.82072	2.56767	0	8.11204	0.800353	4.29418	0.0409882
ENSMUSG00000039703	Nploc4	10.2412	42.7184	58.9287	0	73.7011	67.3947	-0.281574	0.730939
ENSMUSG00000019947	Arid5b	10.2145	5.82482	16.6178	0	9.15079	25.9835	-1.10228	0.398366
ENSMUSG00000058690	Ccser2	10.208	6.56507	4.04198	0	3.12859	0.86233	-0.875969	0.536107
ENSMUSG00000038252	Ncapd2	10.1918	24.8021	10.3104	0.006814	1.63044	10.5841	-1.76767	0.407091
ENSMUSG00000002812	Flii	10.1663	92.9704	33.6386	0.008026	8.57572	33.1034	-2.03514	0.108784
ENSMUSG00000039191	Rbpj	10.123	96.5478	2.87099	0	2.14581	4.8207	0.528738	0.76066
ENSMUSG00000035151	Elmod2	10.0687	16.4968	27.0037	0	0.410674	26.1764	-2.67718	0.0356249
ENSMUSG00000035203	Epn1	10.0434	36.6171	43.849	0.036619	24.5106	33.8714	-0.983022	0.37984
ENSMUSG00000029175	Slc35f6	9.93946	28.9175	14.8551	0	36.9007	21.4281	0.890671	0.526376
ENSMUSG00000038187	Btbd10	9.90943	26.6714	19.7494	0	22.6246	21.6241	-1.62162	0.121279
ENSMUSG00000051391	Ywhag	9.84127	162.74	246.711	88.7996	221.47	399.989	0.180623	0.758251
ENSMUSG00000030096	Slc6a6	9.79255	14.2971	21.0035	6.34188	28.9959	30.8092	-0.473984	0.669524
ENSMUSG00000031847	1700030J22Rik	9.79034	1.08377	10.8052	0	0.696339	2.99917	1.72552	0.401231
ENSMUSG00000037824	Tspan14	9.77885	162.92	136.209	0.006695	111.383	48.704	0.289354	0.689215
ENSMUSG00000027706	Sec62	9.68601	20.4232	17.9176	0.029879	1.10589	11.8749	-3.41344	0.0628056
ENSMUSG00000072872	Rybp	9.63374	7.14078	16.9507	14.6545	17.0126	25.6742	1.09103	0.238072
ENSMUSG00000006273	Atp6v1b2	9.61043	72.8172	57.5565	0	39.3891	81.007	-0.76977	0.477459
ENSMUSG00000059495	Arhgef12	9.48544	30.7917	17.0702	1.57628	6.27945	13.4887	-1.41613	0.0803717
ENSMUSG00000026687	Aldh9a1	9.31698	183.568	143.831	0	88.5801	117.319	-1.59966	0.0298588
ENSMUSG00000046591	Ticrr	9.27524	25.2823	35.1176	5.46332	48.8445	48.4327	0.418173	0.561522
ENSMUSG00000018428	Akap1	9.24263	32.693	62.4596	0	44.2945	37.3456	-0.147578	0.855717
ENSMUSG00000090115	Usp49	9.13121	2.30468	9.17227	0	6.59319	1.81227	-4.15017	0.0717809
ENSMUSG00000046519	Golph3l	9.07429	5.39794	1.04211	0	0.303759	1.43659	-5.21245	0.0268123
ENSMUSG00000033272	Slc35a4	8.93902	40.7809	22.5311	0	64.7688	57.6674	0.285491	0.801381
ENSMUSG00000033352	Map2k4	8.92052	19.6117	38.138	0.008348	17.2592	25.1524	-1.37083	0.29746
ENSMUSG00000027012	Dync1i2	8.60279	6.85664	13.0888	0	22.0758	25.0382	-2.09754	0.243531
ENSMUSG00000026640	Plxna2	8.48857	12.0109	10.0424	0	4.84471	9.44657	-2.43305	0.0973938
ENSMUSG00000059674	Cdh24	8.43176	74.5556	13.0282	0	24.224	11.6695	-0.269652	0.878559
ENSMUSG00000032418	Me1	8.35035	142.674	149.647	0.005055	89.1674	95.4025	-0.789009	0.353123
ENSMUSG00000007050	Lsm2	8.33105	158.208	43.9383	0	100.681	66.8313	0.763228	0.509257
ENSMUSG00000025241	Fyco1	8.3119	1.24936	5.94651	0.242104	2.17384	4.61984	-1.93719	0.13991
ENSMUSG00000025035	Arl3	8.27723	9.87411	9.2918	0	0.104162	20.4141	-6.73179	0.000341067
ENSMUSG00000034235	Usp54	8.26093	8.9277	4.13753	0	0.634508	2.7662	-5.99027	0.00639367
ENSMUSG00000032777	Gtf3c1	8.20592	14.4574	17.0275	0	2.81435	14.9774	-3.80831	0.00279782
ENSMUSG00000025366	Esyt1	7.81253	56.5377	16.6344	26.0218	58.9057	68.5054	-0.16362	0.895226
ENSMUSG00000051306	Usp42	7.77675	5.02648	6.13424	0	1.07364	9.20626	-1.14458	0.368228
ENSMUSG00000041079	Rwdd2b	7.73376	25.6194	31.4104	0	32.999	15.3602	0.318597	0.852544
ENSMUSG00000059475	Zfp426	7.59098	2.79707	0.459927	0	0	6.39902	-7.46872	0.00572837
ENSMUSG00000026655	Fam107b	7.48097	1.45725	3.96799	0	0.012973	5.10943	-2.18901	0.221726
ENSMUSG00000040875	Osbpl10	7.45038	26.0173	27.1556	0.093583	45.1759	29.3839	1.90092	0.103551
ENSMUSG00000001017	Chtop	7.339	25.9976	31.698	0	2.58612	17.668	-2.09165	0.180643
ENSMUSG00000057363	Uxs1	7.31572	20.8895	49.2408	0	0.796822	11.5359	-2.26637	0.101237
ENSMUSG00000023032	Slc4a8	7.26618	111.529	36.4756	0	8.08164	19.2561	-1.14316	0.166835
ENSMUSG00000068290	Ddrgk1	7.17468	43.2575	69.4616	0.031623	49.4907	22.476	-0.399521	0.67542
ENSMUSG00000038628	Polr3k	6.93134	2.86897	18.7201	0	6.63887	26.9053	-0.0733428	0.97922
ENSMUSG00000061981	Flot2	6.81083	21.921	37.4517	0	20.4782	28.9947	-0.593303	0.662744
ENSMUSG00000020124	Usp15	6.75268	7.86852	15.0101	0	2.15822	12.006	0.358974	0.807781
ENSMUSG00000041757	Plekha6	6.73413	6.74516	10.6325	0	42.3977	6.48214	0.90212	0.416494
ENSMUSG00000003123	Lipe	6.60466	4.19519	4.45582	0.679555	0.008057	2.33951	2.55495	0.119048
ENSMUSG00000039852	Rere	6.59809	8.72688	20.5996	2.32125	1.76246	3.63249	-1.9416	0.0664095
ENSMUSG00000059547	Fbxw26	6.58627	13.4264	85.5849	0	9.22096	72.0298	-0.851129	0.462364
ENSMUSG00000001521	Tulp3	6.56846	31.3118	57.1331	0.221129	11.8685	41.0539	-0.139947	0.904141
ENSMUSG00000028964	Park7	6.42546	15.3123	17.7943	0	26.4448	17.58	1.19476	0.402095
ENSMUSG00000020745	Pafah1b1	6.39475	6.76497	10.1147	12.8573	2.3058	12.9691	0.878081	0.245378
ENSMUSG00000033948	Zswim5	6.3059	16.4752	8.77905	1.07739	0.039072	15.1042	-9.34213	9.81485e-06
ENSMUSG00000015748	Prpf3	6.18813	4.96097	49.9468	0.004832	5.04148	69.2406	-0.751873	0.683721
ENSMUSG00000025381	Cnpy2	6.1221	3.79877	23.7399	0	0.353487	6.81674	-4.53786	0.0327477
ENSMUSG00000032322	Pstpip1	6.06013	114.119	73.6332	0	48.3115	53.0978	-2.86473	0.0150674
ENSMUSG00000042225	Ammecr1	6.04023	4.8067	4.61653	0	1.72042	6.98788	-0.614375	0.744924
ENSMUSG00000026589	Sec16b	6.03536	9.62914	3.6576	0	2.51629	0.328849	-3.4587	0.0753238
ENSMUSG00000057130	Txnl4a	6.02448	8.21015	1.75878	0.025393	38.7421	11.3214	2.36601	0.149032
ENSMUSG00000030201	Lrp6	6.01168	22.3296	52.5766	0	16.6754	19.3778	-0.739495	0.436266
ENSMUSG00000009035	Tmem184b	5.93576	17.6656	19.9154	0	90.3288	21.4285	1.44889	0.177102
ENSMUSG00000039431	Mtmr7	5.92771	11.984	30.4199	0.775349	2.45241	24.3738	-2.8097	0.0760044
ENSMUSG00000038462	Uqcrfs1	5.91119	59.5054	19.3462	0	144.244	25.1969	0.527984	0.658164
ENSMUSG00000014633	Cmc2	5.91078	13.485	26.8748	0	8.35504	16.3963	-0.619285	0.613039
ENSMUSG00000066979	Bub3	5.82299	103.282	84.9112	0	150.685	98.7248	0.944568	0.409675
ENSMUSG00000002781	Tmem143	5.74726	1.27238	13.4604	0	22.7101	8.71223	3.24731	0.104279
ENSMUSG00000031532	Saraf	5.69482	323.695	189.497	0	172.29	153.193	0.376153	0.704823
ENSMUSG00000026234	Ncl	5.64265	18.912	23.3875	0.027591	18.0452	26.2502	1.16116	0.207691
ENSMUSG00000037487	Ubr5	5.62306	6.33819	6.4954	0	8.29167	6.95681	1.75695	0.147673
ENSMUSG00000073295	Nudt11	5.51726	4.23614	2.41904	0	0	0	-8.85564	0.000132267
ENSMUSG00000001552	Jup	5.51188	7.02799	13.2202	0	13.0769	12.9126	-0.0575593	0.972128
ENSMUSG00000029076	Sdf4	5.48913	1.21403	3.87521	0	6.531	12.366	3.11257	0.0722839
ENSMUSG00000063810	Alms1	5.37399	2.99862	2.65797	0	1.59054	1.68995	1.2981	0.403734
ENSMUSG00000035842	Ddx11	5.37155	24.8274	30.8602	0	33.6048	34.5223	-0.0605682	0.972854
ENSMUSG00000028901	Gmeb1	5.29706	5.75361	3.90533	0	2.71981	4.24521	1.05573	0.36414
ENSMUSG00000018334	Ksr1	5.25434	15.5411	47.5005	0	26.4219	6.48802	1.1133	0.321506
ENSMUSG00000103998	Gm38025	5.17551	2.79869	5.84553	0.505544	1.48195	2.87491	-0.439526	0.516472
ENSMUSG00000027104	Atf2	5.07688	1.23029	20.8367	15.476	3.86389	8.5396	0.341608	0.796781
ENSMUSG00000028645	Slc2a1	4.94492	102.018	119.372	3.16889	115.059	69.8714	-0.824769	0.476511
ENSMUSG00000030323	Ift122	4.94355	15.2195	18.3756	0.013543	3.7017	6.6242	-4.20812	0.0198907
ENSMUSG00000041328	Pcf11	4.93135	3.65766	0.854288	0	1.80852	0.236752	-2.07088	0.322326
ENSMUSG00000025354	Dnajc14	4.89201	15.5696	16.2785	0	14.8757	14.0957	-0.486879	0.728871
ENSMUSG00000024576	Csnk1a1	4.88648	98.3371	36.7389	1.12272	138.231	37.0548	0.712328	0.372031
ENSMUSG00000024527	Afg3l2	4.80748	50.4008	27.6544	0.001492	45.2729	23.948	-1.39291	0.250911
ENSMUSG00000025823	Pdia4	4.77727	22.2825	64.4735	0	19.8978	46.3923	0.193977	0.846749
ENSMUSG00000066113	Adamtsl1	4.74136	35.4775	33.4392	1.37594	12.7135	22.193	-0.979754	0.33953
ENSMUSG00000059714	Flot1	4.72593	9.3054	19.4885	0	70.0759	11.1744	1.45601	0.358139
ENSMUSG00000075707	Dio3	4.72471	2.61234	0.13102	0	0	3.23031	-5.94476	0.0157639
ENSMUSG00000029279	Brdt	4.71584	36.3736	23.8025	11.4447	19.9345	29.8377	-0.124736	0.922155
ENSMUSG00000028343	Erp44	4.70903	6.14578	5.13139	0	3.96084	6.78484	-0.210243	0.856516
ENSMUSG00000028840	Zfp593	4.59173	20.0637	9.30525	0	0.125715	5.63703	0	1
ENSMUSG00000021944	Gata4	4.58798	9.33956	6.19403	0	6.03558	10.8563	-0.755363	0.566862
ENSMUSG00000024456	Diaph1	4.49931	20.7242	33.7107	0.825702	26.4158	12.7209	0.615183	0.406359
ENSMUSG00000039662	Icmt	4.48746	61.6025	49.6279	0	109.565	47.6112	0.145628	0.861409
ENSMUSG00000061028	Clasrp	4.47569	4.45799	6.53493	0.020476	1.03336	1.92712	-4.06183	0.017876
ENSMUSG00000024151	Msh2	4.40198	13.1611	11.7985	0	4.96943	12.5008	-3.17741	0.0603271
ENSMUSG00000038909	Kat7	4.39411	9.48722	58.1723	0.390129	27.1632	60.3596	1.47921	0.213497
ENSMUSG00000051413	Plagl2	4.33389	1.22329	4.40713	0	1.53594	4.74501	-1.97343	0.219932
ENSMUSG00000035778	Ggta1	4.30138	57.9978	42.4658	0	29.0535	32.4229	1.09416	0.33824
ENSMUSG00000001416	Cct3	4.29402	193.147	105.665	0.007024	72.5966	68.6036	-1.25635	0.201283
ENSMUSG00000057406	Nsd2	4.27408	13.7909	9.34618	0	15.7547	2.258	0.120445	0.90348
ENSMUSG00000020661	Dnmt3a	4.24642	19.3641	59.3641	0	35.6215	77.8211	2.29505	0.0211603
ENSMUSG00000040396	Abhd13	4.14409	31.2362	25.1859	0.850102	30.7706	11.7419	0.454534	0.657811
ENSMUSG00000041440	Gk5	4.08726	10.7875	15.0346	0	0	21.6634	-5.33934	0.0173716
ENSMUSG00000038828	Tmem214	4.05778	34.5817	18.6769	7.59945	38.6682	20.7658	-0.882688	0.493206
ENSMUSG00000022012	Enox1	4.01042	72.2295	59.4822	1.27064	11.9631	106.484	-2.89297	0.0403502
ENSMUSG00000051339	2900026A02Rik	3.94769	4.06092	12.2656	0.426533	15.0143	9.58311	-0.35276	0.769092
ENSMUSG00000006276	Eps15l1	3.9392	24.0076	47.2174	0	6.74196	43.7269	-2.07971	0.0678409
ENSMUSG00000035969	Rusc2	3.93158	1.57625	9.43513	0	2.08574	3.10383	0.30027	0.832628
ENSMUSG00000039842	Mcph1	3.7578	126.711	121.009	0.434106	18.9543	31.7172	-3.63958	0.000551976
ENSMUSG00000031077	Fadd	3.67837	2.46464	5.93252	0.11238	6.09598	7.85384	-0.572299	0.752205
ENSMUSG00000005533	Igf1r	3.66541	4.77978	4.04485	0.191484	2.07007	5.69038	-2.64405	0.113216
ENSMUSG00000058230	Arhgap35	3.65992	5.6946	5.40429	0	6.02766	2.841	-1.2837	0.320635
ENSMUSG00000032776	Mctp2	3.54796	12.3494	16.6486	0	0.195446	7.45911	-3.33856	0.0192071
ENSMUSG00000046269	Usp27x	3.49303	4.24156	5.19379	1.57733	0.009404	3.00597	-0.176917	0.937259
ENSMUSG00000037035	Inhbb	3.4327	2.41567	0.581651	1.01943	15.0658	13.1579	3.34437	0.0799838
ENSMUSG00000002015	Bcap31	3.41782	63.864	73.6446	0	53.6032	59.7287	-0.941498	0.502608
ENSMUSG00000022394	L3mbtl2	3.37788	11.4538	9.80801	0	39.406	21.5788	1.13533	0.400172
ENSMUSG00000050428	Fbxo46	3.2903	126.296	81.46	0.082491	23.6888	21.1658	-1.93177	0.0861591
ENSMUSG00000029166	Mapre3	3.22489	3.43939	5.27388	0	6.1562	2.47941	0.423374	0.711124
ENSMUSG00000038342	Mlxip	3.09143	9.73446	8.60247	0.008138	27.2028	12.4572	-1.39255	0.324622
ENSMUSG00000040532	Abhd11	3.01311	29.93	16.6695	0	12.2562	23.1147	2.42042	0.114006
ENSMUSG00000035478	Mbd3	2.97767	46.2663	11.0983	0.032322	7.84286	12.2855	-2.93477	0.0200903
ENSMUSG00000029405	G3bp2	2.9571	107.613	183.742	3.70581	332.234	195.303	2.01106	0.0024044
ENSMUSG00000029227	Fip1l1	2.88831	63.1907	88.9601	1.94352	54.196	39.8992	-0.293966	0.631966
ENSMUSG00000040782	Cop1	2.88208	41.7367	39.8779	0	21.1683	26.4977	-1.07562	0.202538
ENSMUSG00000040231	Syngr4	2.84368	1.40102	2.24933	0	6.74028	0.784266	-0.00933023	1
ENSMUSG00000020850	Prpf8	2.78273	21.516	40.7345	0	30.8121	37.659	-0.614929	0.485702
ENSMUSG00000005417	Mprip	2.76721	4.7653	15.1102	0	10.8481	13.2618	0.614115	0.503135
ENSMUSG00000056608	Chd9	2.72693	5.6241	4.78428	0.014693	8.87851	5.23437	0.930844	0.540381
ENSMUSG00000047242	Taf9b	2.64837	2.1813	11.4941	0	0.324427	8.60603	-1.6859	0.355028
ENSMUSG00000024926	Kat5	2.62165	1.93807	14.646	0	2.82419	9.21498	2.3782	0.152716
ENSMUSG00000019082	Slc25a22	2.59189	16.2544	15.9496	0	0.110191	7.01263	-4.20053	0.0194749
ENSMUSG00000021144	Mta1	2.54085	18.4104	15.7549	0	12.8323	25.943	-0.56231	0.640106
ENSMUSG00000031823	Zdhhc7	2.49558	75.187	45.1794	0	53.8126	47.9462	-0.980749	0.413853
ENSMUSG00000029869	Ephb6	2.46771	45.1176	19.8438	0	22.9615	28.7536	-0.995297	0.319455
ENSMUSG00000031865	Dctn1	2.40438	1.62357	8.3462	7.99755	15.4255	32.5245	3.06788	0.0344089
ENSMUSG00000025464	Paox	2.33482	26.028	25.2518	0	4.78297	5.29385	-2.27554	0.137874
ENSMUSG00000012296	Tjap1	2.33172	43.3554	11.7188	0	21.6014	20.6049	-0.331601	0.811905
ENSMUSG00000053646	Plxnb1	2.29409	25.4866	11.5392	0	3.90917	7.91522	-2.85562	0.0362782
ENSMUSG00000042608	Stk40	2.26492	8.50993	40.3888	0	7.74675	10.316	0.17174	0.876568
ENSMUSG00000048481	Mypop	2.2025	12.9229	17.2537	0	5.1264	14.2605	1.70576	0.294053
ENSMUSG00000025209	Twnk	2.19422	1.50844	1.64281	0	1.44698	1.06681	-0.0271739	1
ENSMUSG00000031626	Sorbs2	2.17421	5.84543	11.7517	0	2.49183	22.9559	-2.15629	0.0766109
ENSMUSG00000000631	Myo18a	2.16423	11.147	13.1499	0	13.8277	7.92975	0.628649	0.542578
ENSMUSG00000040731	Eif4h	2.12929	8.52708	66.533	0	13.735	123.341	1.10443	0.227924
ENSMUSG00000024913	Lrp5	2.08376	101.476	94.5096	0.476073	89.4051	95.7894	0.456559	0.484016
ENSMUSG00000040455	Usp45	2.08073	2.54074	3.82705	0.114608	0	4.79584	-4.40002	0.0707453
ENSMUSG00000067071	Hes6	2.07355	15.0189	5.46284	0	101.919	20.6308	2.02938	0.205509
ENSMUSG00000036707	Cab39	2.01391	5.89949	22.0786	0	2.04156	6.6971	-2.04905	0.198769
ENSMUSG00000066392	Nrxn3	1.97205	2.18192	0.413159	0	0.000942	0.344123	-8.85635	0.00225595
ENSMUSG00000020592	Sdc1	1.94962	271.136	106.179	0	37.752	74.8834	-1.68618	0.0449236
ENSMUSG00000025724	Sec11a	1.92164	68.5157	57.6958	0	137.075	93.1323	-0.883757	0.468018
ENSMUSG00000027115	Kif18a	1.91107	1.68226	7.33392	0	0.886504	12.9078	-1.17999	0.579809
ENSMUSG00000060771	Tsga10	1.90617	1.65424	3.59981	0	1.26689	0.3494	0.368918	0.832894
ENSMUSG00000052337	Immt	1.83393	35.0503	35.3465	0	24.4564	35.7087	-2.25651	0.199772
ENSMUSG00000059920	4930453N24Rik	1.83385	4.53831	4.70344	0	1.79555	3.94204	-0.796412	0.622296
ENSMUSG00000031529	Tnks	1.77987	24.2292	20.4824	0	14.6732	25.1748	-3.61471	0.00726967
ENSMUSG00000049550	Clip1	1.77495	2.99777	10.6261	0	21.4409	9.80465	2.48211	0.0619688
ENSMUSG00000059708	Akap17b	1.77449	2.90385	6.63514	0	0.313322	6.91244	-2.87366	0.093676
ENSMUSG00000021556	Golm1	1.74179	3.81752	19.4003	0	18.8831	31.7309	-0.311109	0.876688
ENSMUSG00000026867	Gapvd1	1.69724	1.99142	1.88642	0	1.96687	6.88105	0.755156	0.637113
ENSMUSG00000024277	Mapre2	1.66609	15.4841	57.0111	0.822396	5.92847	30.1941	-1.58016	0.211508
ENSMUSG00000030852	Tacc2	1.66534	22.9506	37.8546	0.062013	10.3629	40.1857	-0.560352	0.483776
ENSMUSG00000029125	Stx18	1.65848	13.3207	0.528511	0	1.0315	20.7802	-0.792238	0.660828
ENSMUSG00000060657	Marf1	1.63562	10.0035	16.9543	0	13.3993	22.004	1.4797	0.259591
ENSMUSG00000058388	Phtf1	1.63022	10.6695	12.9161	1.74972	102.287	2.61043	1.79297	0.362336
ENSMUSG00000028980	H6pd	1.60986	81.9204	1.28773	0	3.72696	0.961697	0.348625	0.826667
ENSMUSG00000035392	Dennd1a	1.59232	3.59206	10.5087	4.49106	3.67948	17.4853	-0.551261	0.674535
ENSMUSG00000030610	Det1	1.56095	18.4324	10.6029	0	14.7639	12.6147	-0.285568	0.88721
ENSMUSG00000000420	Galnt1	1.52384	18.1501	3.8943	0	8.87912	3.69451	-1.08333	0.546307
ENSMUSG00000061751	Kalrn	1.50202	17.6896	11.9704	0	7.60868	12.2183	-0.689635	0.565234
ENSMUSG00000056917	Sipa1	1.43983	13.7226	23.0189	0.392087	41.2288	55.6961	1.25753	0.279466
ENSMUSG00000020905	Usp43	1.43251	5.35847	4.61252	10.9369	18.5423	20.8352	0.586756	0.688976
ENSMUSG00000020721	Helz	1.43061	1.99735	4.42759	0	27.2929	3.51363	1.66269	0.319302
ENSMUSG00000028345	Tex10	1.42842	16.3213	32.8075	0	39.5107	33.7587	1.7527	0.143332
ENSMUSG00000056091	St3gal5	1.38492	1.27808	5.93322	0	1.62047	4.35029	0.700093	0.681529
ENSMUSG00000034101	Ctnnd1	1.31004	5.38385	6.51695	0	14.1	19.9989	-0.606038	0.749831
ENSMUSG00000028653	Trit1	1.27888	12.5978	3.43874	0	0	2.8508	-2.69564	0.198817
ENSMUSG00000059273	Zc3h4	1.25388	8.04734	41.2621	76.5035	7.31649	23.6118	-0.222779	0.838328
ENSMUSG00000039115	Itga9	1.24991	18.7388	87.491	0	24.6823	90.9658	0.817748	0.428681
ENSMUSG00000032555	Topbp1	1.15065	4.22806	14.396	0.709404	25.284	9.98635	3.46054	0.0288318
ENSMUSG00000037257	Aagab	1.12386	17.0344	16.339	0	13.5753	14.0996	-1.40502	0.329036
ENSMUSG00000022124	Fbxl3	1.10012	2.49096	3.34005	0	10.1773	9.41429	-0.51516	0.759412
ENSMUSG00000028207	Asph	1.09858	2.7818	11.8835	0	5.21014	5.4195	0.380635	0.821718
ENSMUSG00000039781	Cep131	1.07505	3.62358	14.4038	0	0.054358	9.99168	-6.37468	0.00118738
ENSMUSG00000028960	Ube4b	1.06457	26.6454	67.5805	97.5506	65.8418	111.876	0.314666	0.699729
ENSMUSG00000024563	Smad2	1.0503	9.63049	25.0157	0	4.91081	7.36005	-1.56777	0.153418
ENSMUSG00000000365	Rnf17	1.03581	5.08288	2.61035	0	6.47161	1.99359	0.00512769	0.984247
ENSMUSG00000048271	Rbm33	1.03055	76.331	10.4465	0.044513	68.5904	11.6195	0.774105	0.457598
ENSMUSG00000036779	Tent4b	1.02145	4.24843	4.43661	0	5.32617	13.4722	-0.427139	0.683813
ENSMUSG00000017667	Zfp334	0.959964	10.6253	7.51548	0.011094	13.3024	10.6408	-0.084769	0.960417
ENSMUSG00000038174	Fam126b	0.933142	2.53747	7.59258	0	0.709075	7.32082	-3.79368	0.0378791
ENSMUSG00000040548	Tex2	0.894597	19.8748	6.54795	0	0.650036	1.09065	-4.22032	0.00542987
ENSMUSG00000020015	Cdk17	0.8681	2.80585	14.7945	0.563203	27.7413	85.0411	0.972059	0.530936
ENSMUSG00000029655	N4bp2l2	0.858587	5.56177	8.31834	0	0.043901	18.1554	-0.370052	0.863341
ENSMUSG00000034593	Myo5a	0.856729	1.90685	5.51438	0.010865	2.96389	4.84012	0.555047	0.651039
ENSMUSG00000026288	Inpp5d	0.80498	2.74813	5.66113	0	0.420063	1.06329	3.9902	0.0349971
ENSMUSG00000053617	Sh3pxd2a	0.800693	56.8359	32.7181	0.013378	80.725	10.1352	0.41422	0.650096
ENSMUSG00000033487	Fndc3a	0.797217	21.8234	24.1565	0	15.7577	14.4741	-0.258535	0.873318
ENSMUSG00000037730	Mynn	0.788344	31.241	0.913118	0	1.30507	2.11769	-4.82626	0.0359263
ENSMUSG00000012117	Dhdds	0.765674	6.39577	26.4986	0.024031	7.77803	6.72782	1.25715	0.273571
ENSMUSG00000057738	Sptan1	0.754662	7.84858	22.0095	0.178569	30.2331	28.4711	-1.05613	0.246077
ENSMUSG00000030287	Itpr2	0.733417	10.4444	18.1159	0.003801	5.54626	18.4353	-0.32841	0.808496
ENSMUSG00000035851	Ythdc1	0.678922	1.731	4.48764	0.434169	0.285097	18.7388	-1.77413	0.138325
ENSMUSG00000032384	Csnk1g1	0.658917	1.25593	1.57895	0	0	3.90623	-6.18625	0.0086068
ENSMUSG00000040940	Arhgef1	0.639996	15.7819	24.9734	0	17.407	54.314	-0.613296	0.651059
ENSMUSG00000042211	Fbxo38	0.623948	4.23742	11.9496	0	26.0088	7.90815	0.939708	0.498738
ENSMUSG00000017615	Tnfaip1	0.612729	10.114	13.8934	0	3.79966	4.96772	0.00602836	0.981788
ENSMUSG00000030084	Plxna1	0.582463	25.373	76.2473	0	45.8533	92.3694	0.652159	0.404771
ENSMUSG00000006527	Sfmbt1	0.561284	30.5532	86.6412	20.4201	51.7714	64.5855	0.432995	0.609761
ENSMUSG00000020220	Vps13d	0.555324	9.16798	9.2896	0	0.607059	4.93881	-1.88641	0.136883
ENSMUSG00000043733	Ptpn11	0.532268	16.4144	36.0382	0.111325	10.371	31.0576	-0.994073	0.332534
ENSMUSG00000070686	C87414	0.502314	82.4339	171.245	0.465768	104.123	222.697	0.356566	0.652884
ENSMUSG00000020593	Lpin1	0.480557	1.6929	0.567439	0	0.196824	0.541025	0.737413	0.666261
ENSMUSG00000048799	Cep120	0.479224	14.1916	13.5666	5.15385	3.92299	22.1037	-1.8467	0.129338
ENSMUSG00000001424	Snd1	0.461775	31.0767	67.5417	0	52.5128	54.2549	0.520082	0.659815
ENSMUSG00000028649	Macf1	0.461163	2.69467	6.07376	0	3.0567	1.25619	-0.872127	0.540638
ENSMUSG00000066406	Akap13	0.420283	3.2226	5.16693	0	4.24415	10.2627	-1.07293	0.311253
ENSMUSG00000029687	Ezh2	0.408133	16.2661	32.2351	119.732	4.8104	27.8961	-0.580494	0.597907
ENSMUSG00000023088	Abcc1	0.401562	3.64515	5.33642	0	1.92023	5.42982	-2.45308	0.176338
ENSMUSG00000033088	Triobp	0.399271	12.5548	6.83148	0.001132	7.40207	5.34196	0.582274	0.644114
ENSMUSG00000047832	Cdca4	0.396449	61.7842	44.059	0.067688	54.1819	61.2938	-2.81883	0.0286899
ENSMUSG00000033102	Cdc14b	0.390744	2.20006	1.49974	0	0.87835	1.34632	-0.975961	0.681502
ENSMUSG00000000276	Dgke	0.348315	3.22922	0.647324	0.011725	0.600838	0.335665	-1.48134	0.465123
ENSMUSG00000029613	Eif2ak1	0.339354	21.9545	21.9825	0	11.2113	29.0239	-0.892457	0.430729
ENSMUSG00000040007	Bahd1	0.316281	53.2347	15.9463	0	0.636802	17.9974	-1.85105	0.0510522
ENSMUSG00000040356	Skiv2l	0.30781	11.5585	8.12303	0	2.92333	4.5271	-1.74331	0.345475
ENSMUSG00000033713	Foxn3	0.273489	26.2593	44.9577	0	1.2349	25.3016	-3.0189	0.0304227
ENSMUSG00000000168	Dlat	0.242935	3.67286	12.4476	0	109.679	10.7599	2.92473	0.0249789
ENSMUSG00000027284	Cdan1	0.242194	10.1564	4.00161	0	2.46704	3.10543	-3.65965	0.13917
ENSMUSG00000046201	Scaf8	0.217321	17.9346	21.8493	13.1869	11.3752	27.8594	-0.341082	0.765861
ENSMUSG00000068823	Csde1	0.188963	7.15402	46.4927	0	7.17749	25.2277	-0.660601	0.549505
ENSMUSG00000051344	Plekhm3	0.16804	7.22691	2.08902	0	7.8269	4.09329	-0.277559	0.905023
ENSMUSG00000053754	Chd8	0.16591	8.02528	17.1263	0.001956	3.44968	21.5119	-1.61712	0.109864
ENSMUSG00000029203	Ube2k	0.164101	43.6505	51.2529	0.060452	22.337	52.8495	-0.587371	0.368939
ENSMUSG00000022817	Itgb5	0.136757	3.66359	1.69558	0	8.81602	2.2445	1.35985	0.472426
ENSMUSG00000015653	Steap2	0.135535	2.73427	7.72689	46.3913	5.00086	6.59715	-1.57792	0.1679
ENSMUSG00000028514	Usp24	0.134291	1.19908	1.78428	0	0.15179	2.52236	-3.30707	0.076876
ENSMUSG00000025986	Slc39a10	0.125273	11.5844	59.5129	0	10.7668	43.3325	-0.401329	0.723883
ENSMUSG00000025959	Klf7	0.124163	6.12209	2.16606	18.6244	1.30726	2.07844	-0.218738	0.910545
ENSMUSG00000003051	Elf3	0.122361	5.283	43.1472	0	124.28	35.6495	0.856218	0.550088
ENSMUSG00000029763	Exoc4	0.115116	6.12858	3.469	0	0	8.73102	-6.02058	0.00125757
ENSMUSG00000017740	Slc12a5	0.094803	55.4627	20.0981	0	137.226	51.9812	-0.424651	0.696483
ENSMUSG00000027519	Rab22a	0.094518	16.5578	4.39816	0.014043	3.31856	5.59797	-0.419449	0.702916
ENSMUSG00000015341	Golga7	0.094238	33.1054	44.2122	0.004471	11.1495	19.5479	-4.31443	0.0107893
ENSMUSG00000011257	Pabpc4	0.093579	46.4188	35.5334	1.51573	47.5075	61.8599	0.109975	0.921093
ENSMUSG00000002496	Tsc2	0.08482	3.29692	7.24582	0	4.03251	17.2835	1.4745	0.319508
ENSMUSG00000029651	Mtus2	0.081991	4.71433	17.5694	0.22298	4.03591	5.51663	-0.841026	0.555564
ENSMUSG00000086765	Gm11827	0.081307	7.95114	57.725	0	1.70409	60.9872	1.08157	0.414205
ENSMUSG00000006304	Arpc2	0.077748	54.8456	22.6687	0	31.4963	15.5702	-1.58082	0.19428
ENSMUSG00000042272	Sestd1	0.070653	1.29943	7.31402	0	3.20583	5.23974	1.37126	0.0183103
ENSMUSG00000019338	Zfp687	0.046366	3.87833	12.8581	0	9.12237	11.9805	0.0333172	0.966727
ENSMUSG00000002221	Paxip1	0.043676	7.93239	9.66911	0.000892	4.93277	11.1515	-0.706226	0.660494
ENSMUSG00000024780	Cdc37l1	0.041349	12.47	19.7327	0	6.8556	9.25099	-1.29061	0.456806
ENSMUSG00000030583	Sipa1l3	0.038223	34.3721	33.7478	0	36.6424	8.22491	0.534309	0.60652
ENSMUSG00000022024	Sugt1	0.037396	7.40466	18.7903	0	2.98909	17.2185	-1.47345	0.353847
ENSMUSG00000029673	Auts2	0.036661	6.45944	27.2464	12.0944	5.52015	26.5062	-0.274622	0.781272
ENSMUSG00000040183	Ankrd6	0.035733	13.3852	7.67335	0	14.2006	8.99411	-1.38763	0.212201
ENSMUSG00000033055	Ankrd54	0.024902	13.6717	13.6725	0	88.3355	21.7474	1.01646	0.434578
ENSMUSG00000043940	Wdfy3	0.022006	5.95406	4.42419	0.019619	5.45651	5.17356	-0.972807	0.539718
ENSMUSG00000057637	Prdm2	0.018006	5.60783	7.21423	2.70706	8.49475	16.9974	0.0678657	0.942364
ENSMUSG00000004789	Dlst	0.01655	31.7652	37.1744	0	8.65197	39.9302	-2.1298	0.0601405
ENSMUSG00000026116	Tmem131	0.015795	8.07917	7.77206	0	12.928	8.2889	0.331545	0.754922
ENSMUSG00000041417	Pik3r1	0.014971	4.78723	23.3631	0	2.37695	16.2116	-3.6167	0.0105823
ENSMUSG00000058291	Zfp68	0.014255	3.35436	44.5843	0.00337	10.7381	23.9555	3.67393	0.0172639
ENSMUSG00000022043	Trim35	0.0098	14.1548	6.13717	0	102.389	41.2953	3.20548	0.0639731
ENSMUSG00000027312	Atrn	0.009405	4.30684	11.2813	0.046221	8.83576	6.87009	0.382885	0.741565
ENSMUSG00000041498	Kif14	0.009135	6.31514	31.0847	0	23.133	7.71747	-0.790248	0.453806
ENSMUSG00000033004	Mycbp2	0.006956	5.62652	11.6223	1.26013	3.85801	16.1644	-0.668937	0.551362
ENSMUSG00000039756	Dnttip2	0.006239	9.6487	8.92607	0.066215	0.588423	6.01475	-3.55884	0.0888045
ENSMUSG00000070034	Sp110	0.006085	49.5299	64.9078	0	7.55403	99.0338	-0.351768	0.729276
ENSMUSG00000046982	Tshz1	0.003966	19.0329	71.6158	0	8.15637	8.28677	-2.56518	0.041784
ENSMUSG00000033444	Specc1l	0.003871	5.24621	23.0124	0.002343	14.6228	12.1134	0.973591	0.40856
ENSMUSG00000042851	Zc3h6	0.003465	28.0792	17.6029	0	3.30502	18.9535	-4.02928	0.00358616
ENSMUSG00000044791	Setd2	0.003438	2.1053	12.1414	0	2.95645	3.42091	-1.38479	0.309564
ENSMUSG00000066415	Msl2	0.003353	44.4601	20.9363	21.6378	44.3149	15.7385	0.635028	0.454616
ENSMUSG00000015143	Actn1	0.003063	11.5476	20.1546	2.23198	0.267965	7.34349	-5.67842	0.000862292
ENSMUSG00000008763	Man1a2	0.00289	4.72682	7.55056	0.874332	3.98506	0.712738	-0.427749	0.849675
ENSMUSG00000018415	Gid4	0.002655	42.2106	28.1586	0	44.7384	19.8957	0.713305	0.507226
ENSMUSG00000026991	Pkp4	0.002418	26.9034	6.962	0	4.74895	9.80134	-3.46773	0.0112339
ENSMUSG00000001157	Gmcl1	0.001858	14.2228	14.5261	15.5892	0.332605	17.4399	1.7019	0.118109
ENSMUSG00000022684	Bfar	0.001818	18.9082	3.18078	0.000171	9.6331	17.286	-1.0879	0.552843
ENSMUSG00000020821	Kif1c	0.001717	4.96785	2.14195	0	17.9759	6.31731	0.915383	0.513301
ENSMUSG00000059743	Fdps	0.000999	5.32079	12.3601	0	28.1021	37.8019	0	1
ENSMUSG00000000290	Itgb2	0	8.39309	98.8872	0	0	0.37559	-4.66433	0.0290532
ENSMUSG00000000552	Zfp385a	0	31.0613	16.2724	0	1.41295	15.0542	-2.21061	0.0926321
ENSMUSG00000000787	Ddx3x	0	14.3131	29.8147	0	13.9709	24.2429	-1.65211	0.186278
ENSMUSG00000000811	Txnrd3	0	141.988	31.244	13.6481	1.94481	37.0334	-1.35892	0.299583
ENSMUSG00000001098	Kctd10	0	42.3944	52.5843	0	32.2091	85.6038	1.04443	0.346105
ENSMUSG00000001247	Lsr	0	38.6804	20.2653	345.741	10.7366	26.5662	-2.0899	0.226938
ENSMUSG00000001542	Ell2	0	11.6572	2.05608	0	8.29127	1.72511	1.16911	0.409442
ENSMUSG00000001964	Emd	0	19.9715	15.2213	0	9.18515	39.0865	-3.23135	0.0856688
ENSMUSG00000002845	Tmem39a	0	39.5414	19.4744	0	29.7745	66.919	-0.712168	0.651691
ENSMUSG00000002897	Il17ra	0	3.07876	2.516	0	8.95378	7.17742	1.68353	0.280688
ENSMUSG00000003032	Klf4	0	1.25039	4.49894	0	4.64224	3.45321	2.61254	0.160901
ENSMUSG00000003526	Prodh	0	3.44602	11.4523	0.346098	8.35726	6.78192	2.69496	0.167081
ENSMUSG00000003575	Crtc1	0	2.53871	1.88183	0	0.066023	5.16289	0.0889605	0.941875
ENSMUSG00000004849	Ap1s1	0	14.1983	17.4453	0	11.9649	8.74824	-0.0172286	0.99322
ENSMUSG00000005225	Plekha8	0	15.3012	31.3398	0	15.8692	28.1663	-1.0309	0.36131
ENSMUSG00000005354	Txn2	0	159.386	100.01	0.003905	66.9897	96.3967	-1.35651	0.203308
ENSMUSG00000005718	Tfap4	0	1.19122	4.44088	0	3.40489	5.60733	0.974102	0.563799
ENSMUSG00000007603	Dus3l	0	2.69717	19.3397	0	36.3177	30.4839	4.36277	0.00782831
ENSMUSG00000008398	Elk3	0	8.73161	3.67167	0	6.32946	2.31632	0.276225	0.877891
ENSMUSG00000009291	Pttg1ip	0	11.2521	18.4163	0	17.061	23.6501	-0.605749	0.670135
ENSMUSG00000013593	Ndufs2	0	181.115	65.9483	0	42.8851	60.4075	-1.91267	0.124508
ENSMUSG00000014402	Tsg101	0	24.2779	14.9672	0	15.2073	159.507	1.10981	0.383671
ENSMUSG00000014668	Chfr	0	37.1937	6.16995	0	139.884	8.88061	1.26126	0.414996
ENSMUSG00000015937	H2afy	0	1.0613	2.9647	0	0.064679	0.499745	-2.14059	0.267322
ENSMUSG00000017802	Retreg3	0	96.5185	14.7306	0.06703	16.2281	29.455	-1.47511	0.259933
ENSMUSG00000018736	Ndel1	0	33.4109	112.393	0	221.014	109.904	-0.0407481	0.980663
ENSMUSG00000019715	Gle1	0	160.763	79.6542	4.68899	90.8469	71.4599	0.13454	0.855308
ENSMUSG00000019796	Lrp11	0	13.954	13.7047	0	42.8297	10.7042	2.35185	0.111611
ENSMUSG00000019849	Prep	0	5.63625	7.63204	0	10.3961	9.97725	0.35846	0.777467
ENSMUSG00000019979	Apaf1	0	1.70178	0.923793	0	0.450596	0.933046	-3.07288	0.139521
ENSMUSG00000020089	Ppa1	0	14.238	56.4734	0	35.3661	46.5036	0.659557	0.619895
ENSMUSG00000020107	Anapc16	0	94.5322	170.34	0	33.1753	59.9556	-0.483781	0.704265
ENSMUSG00000020181	Nav3	0	2.4463	5.63748	0	14.8734	16.9191	2.19069	0.0810918
ENSMUSG00000020282	Rhbdf1	0	178.254	34.4922	0	468.504	191.479	-0.558331	0.556162
ENSMUSG00000020326	Ccng1	0	13.7615	0.113594	0	0.022438	3.78177	-8.60039	0.000531936
ENSMUSG00000020358	Hnrnpab	0	2.75127	17.707	0.063191	42.3345	20.7291	3.88546	0.00581978
ENSMUSG00000020386	Sar1b	0	14.8732	59.1569	0	44.4905	73.3576	1.49801	0.330512
ENSMUSG00000020402	Vdac1	0	50.2891	28.3234	0	31.0566	21.9996	0.671443	0.577041
ENSMUSG00000020432	Tcn2	0	3.4708	11.8677	0	4.18592	24.0127	-2.04682	0.289232
ENSMUSG00000020514	Mrpl22	0	59.476	38.9465	0	0.233914	101.005	-8.03679	0.00014045
ENSMUSG00000020528	Prpsap2	0	80.2927	82.591	0	32.2364	41.8643	-0.783028	0.553464
ENSMUSG00000020608	Smc6	0	1.8927	15.9058	0	8.0165	11.7078	0.13371	0.913238
ENSMUSG00000020923	Ubtf	0	8.38024	2.19807	0	31.2888	2.65727	1.91524	0.200615
ENSMUSG00000021048	Mthfd1	0	41.1294	26.4336	49.6754	42.7476	30.535	-0.176529	0.875719
ENSMUSG00000021109	Hif1a	0	30.6559	30.8757	0	47.7923	51.6934	-0.0353034	0.977448
ENSMUSG00000021131	Erh	0	47.3639	113.333	0	32.6541	118.817	0.587748	0.66654
ENSMUSG00000021377	Dek	0	3.87581	3.25755	1.07176	12.6883	2.45125	-0.315198	0.801729
ENSMUSG00000021756	Il6st	0	3.68602	22.9631	0.009274	20.0515	15.8532	1.91069	0.0825949
ENSMUSG00000021774	Ube2e1	0	4.75342	21.5646	0	0.038318	23.1614	-6.58268	0.000472597
ENSMUSG00000021901	Bap1	0	32.5738	20.3842	0	19.2813	22.0186	-1.97288	0.0439562
ENSMUSG00000021947	Cryl1	0	2.79575	63.9319	0	27.5033	29.873	3.26107	0.0133092
ENSMUSG00000021973	Micu2	0	51.1319	18.0548	0	24.8912	32.3956	0.152423	0.903912
ENSMUSG00000021978	Extl3	0	5.59469	11.0903	0	0.317719	15.14	-0.304965	0.773197
ENSMUSG00000022119	Rbm26	0	3.7864	21.1603	0	15.9305	33.8324	2.12594	0.0736191
ENSMUSG00000022350	Washc5	0	8.33775	14.563	0	27.4978	12.1828	2.40613	0.110824
ENSMUSG00000022400	Rbx1	0	71.0528	175.561	0	42.3723	237.66	0.194196	0.876606
ENSMUSG00000022561	Gpaa1	0	158.757	39.2173	0	12.7962	11.7781	-1.32934	0.441267
ENSMUSG00000022948	Setd4	0	162.914	213.591	0	420.583	283.973	0.0328622	0.958193
ENSMUSG00000022973	Synj1	0	16.564	30.9912	254.223	22.8332	58.4811	1.69469	0.168751
ENSMUSG00000023027	Atf1	0	10.8796	20.2437	0	0.383426	15.7272	0.124446	0.913373
ENSMUSG00000023055	Calcoco1	0	7.94418	10.052	0.005314	2.5397	38.4881	0.578116	0.703128
ENSMUSG00000024072	Yipf4	0	40.573	34.0605	0	53.8242	34.7492	-0.496945	0.661488
ENSMUSG00000024073	Birc6	0	8.362	13.3016	0	15.6172	15.125	1.29262	0.228437
ENSMUSG00000024312	Wdr46	0	1.77208	2.54972	0	12.5624	4.13511	1.93507	0.240916
ENSMUSG00000024507	Hsd17b4	0	5.56362	22.0119	0	1.05329	18.0555	-2.14427	0.194311
ENSMUSG00000024560	Cxxc1	0	25.1688	28.5454	0	51.3379	17.1692	0.438999	0.7579
ENSMUSG00000024639	Gnaq	0	1.39375	3.95568	0	17.7428	2.43615	0.601837	0.681701
ENSMUSG00000024663	Rab3il1	0	52.8323	51.9418	0	109.645	76.4512	1.0971	0.254714
ENSMUSG00000024773	Atg2a	0	36.8844	26.7378	0	18.6907	14.9395	-1.08407	0.283401
ENSMUSG00000024976	Shoc2	0	2.14707	7.06653	0	4.06147	7.20305	-0.134867	0.934653
ENSMUSG00000024989	Cep55	0	1.3791	14.0032	0	0.053486	6.74524	-1.73662	0.332021
ENSMUSG00000025169	Ogfod3	0	24.2214	15.0618	0	46.6738	3.11737	-5.27215	0.0352649
ENSMUSG00000025237	Parp6	0	10.9763	3.53942	0	4.04808	6.04901	-0.227745	0.907941
ENSMUSG00000025409	Mbd6	0	25.746	8.51227	0	11.2256	17.4376	-0.0326164	0.982178
ENSMUSG00000025465	Echs1	0	2.30014	28.0161	0	47.2369	49.1328	4.58179	0.00203145
ENSMUSG00000025747	Tyms	0	39.7121	29.9967	0	12.9533	51.9648	-1.19386	0.340605
ENSMUSG00000025793	Hgs	0	1.17187	63.9577	0	0.496018	13.7261	0	1
ENSMUSG00000025940	Tmem70	0	28.0142	47.9366	0	116.528	67.9514	1.16677	0.315902
ENSMUSG00000026024	Als2	0	1.82903	4.72704	0	0.188256	7.6284	-1.79307	0.33139
ENSMUSG00000026155	Smap1	0	20.6761	6.93931	0	11.9123	5.15264	0.413349	0.653771
ENSMUSG00000026176	Ctdsp1	0	9.88896	7.9252	0	13.4685	10.9248	-0.78536	0.584788
ENSMUSG00000026274	Pask	0	1.67821	3.37131	0	6.79059	3.7278	3.83287	0.0896575
ENSMUSG00000026280	Atg4b	0	50.2852	35.1507	0	25.2737	17.1799	0.0743262	0.934472
ENSMUSG00000026430	Rassf5	0	20.727	21.2954	0	18.9069	47.9152	0.474028	0.639968
ENSMUSG00000026491	Ahctf1	0	31.8267	4.22421	0	3.16254	7.85264	-2.81186	0.100193
ENSMUSG00000026750	Psmb7	0	54.0463	97.2825	0	18.4576	79.013	-0.718871	0.667112
ENSMUSG00000026806	Ddx31	0	2.83315	1.30483	0	0	3.47582	-2.01538	0.343186
ENSMUSG00000026853	Crat	0	15.9115	1.15397	0	0	2.13548	-9.71219	0.00080133
ENSMUSG00000027006	Dnajc10	0	6.04699	19.739	0	3.00765	6.88331	-1.88061	0.336408
ENSMUSG00000027080	Med19	0	6.47301	13.656	0	13.6461	7.68284	2.42395	0.169816
ENSMUSG00000027288	Zfp106	0	16.1921	13.3469	0	1.1002	12.715	-3.22592	0.033174
ENSMUSG00000027332	Ivd	0	21.3075	5.53939	0	7.77678	13.8211	-0.481991	0.794969
ENSMUSG00000027774	Gfm1	0	9.8502	11.6851	0	27.808	19.0854	-0.368048	0.850839
ENSMUSG00000027865	Gdap2	0	51.0801	52.3442	0	73.5412	31.6353	1.28184	0.409942
ENSMUSG00000027889	Ampd2	0	1.28398	25.8414	0	26.812	5.24159	3.96065	0.0289859
ENSMUSG00000028322	Exosc3	0	10.1991	14.2293	0	4.42136	28.441	-1.31433	0.449856
ENSMUSG00000028381	Ugcg	0	3.42217	8.94037	0	3.79768	8.35279	-3.70702	0.0108683
ENSMUSG00000028405	Aco1	0	30.4744	30.1338	0	16.1975	34.7401	-0.193694	0.911433
ENSMUSG00000028409	Smu1	0	112.467	74.0959	0	100.036	50.8943	0.0219357	0.97358
ENSMUSG00000028438	Kif24	0	2.99955	10.8533	0.236835	1.06738	15.6646	-2.48231	0.14209
ENSMUSG00000028443	Nudt2	0	18.1356	4.57451	0	0.995331	1.90284	-4.99526	0.0312926
ENSMUSG00000028465	Tln1	0	10.8491	42.1352	0	5.47216	16.4473	1.05293	0.47845
ENSMUSG00000028760	Eif4g3	0	5.82743	9.85849	0	4.35302	12.7854	-0.963106	0.342568
ENSMUSG00000028772	Zcchc17	0	30.1101	22.9377	0	0.002696	27.2047	0.284975	0.842531
ENSMUSG00000028809	Srrm1	0	4.33613	21.7633	0	38.6563	28.2911	1.58088	0.183414
ENSMUSG00000028825	Rhd	0	51.7962	63.3572	0	23.0975	45.2583	-1.66819	0.22033
ENSMUSG00000029032	Arhgef16	0	29.2177	64.1299	0	81.1185	161.875	1.31773	0.133595
ENSMUSG00000029093	Sorcs2	0	4.0374	11.1978	0	10.6919	14.1047	1.50505	0.274653
ENSMUSG00000029145	Eif2b4	0	199.385	106.744	0	258.728	157.468	1.2209	0.146943
ENSMUSG00000029234	Tmem165	0	41.506	15.2039	0	18.3947	14.8332	-2.08635	0.111569
ENSMUSG00000029265	Dr1	0	27.7075	8.14869	0	1.58394	8.61004	-3.60811	0.0646107
ENSMUSG00000029575	Mmab	0	1.57598	3.14344	0	0	2.25123	-6.7483	0.00343227
ENSMUSG00000029623	Pdap1	0	3.81007	20.7031	0	22.8522	6.9422	1.38181	0.299281
ENSMUSG00000029625	Cpsf4	0	2.26191	11.7948	0	0.018725	13.6647	-0.358874	0.817548
ENSMUSG00000029705	Cux1	0	2.71131	2.07675	0	0.234013	1.29118	-1.98975	0.2053
ENSMUSG00000030127	Cops7a	0	34.0229	47.0462	0	114.863	56.5274	0.859017	0.439691
ENSMUSG00000030225	Dera	0	10.6067	9.89896	0	16.0134	4.49925	0.945585	0.617161
ENSMUSG00000030555	Ttc23	0	4.97349	18.2356	0	5.76882	12.471	-2.19191	0.224434
ENSMUSG00000030588	Yif1b	0	3.19709	9.10558	0	1.39471	3.95775	-2.13246	0.304683
ENSMUSG00000030763	Lcmt1	0	134.235	28.7837	0	83.7566	28.8774	0.260891	0.850582
ENSMUSG00000030990	Pgap2	0	7.7031	5.89919	0	22.9099	17.8	-6.24936	0.0115691
ENSMUSG00000031068	Glrx3	0	10.2209	34.2957	0	0.671603	12.6511	-1.38935	0.203592
ENSMUSG00000031537	Ikbkb	0	7.16103	3.45566	0	3.85246	7.55405	-0.555158	0.783793
ENSMUSG00000031562	Dctd	0	5.72456	8.85556	0	13.6008	25.4292	-0.447403	0.771713
ENSMUSG00000031708	Tecr	0	42.8812	56.828	0	23.0992	57.2919	-1.54889	0.313252
ENSMUSG00000031827	Cotl1	0	28.6367	19.129	0	7.89596	53.2859	-0.207241	0.913719
ENSMUSG00000032097	Ddx6	0	2.3551	1.28431	0	0.054801	3.54509	-0.956484	0.57001
ENSMUSG00000032570	Atp2c1	0	44.6042	99.9866	0	186.754	188.887	-0.423604	0.697663
ENSMUSG00000032572	Col6a4	0	2.80497	4.20983	0	0	3.45108	-4.99185	0.00948361
ENSMUSG00000033124	Atg9a	0	3.29535	12.3848	0	15.4163	14.0589	1.61438	0.288606
ENSMUSG00000033478	Fam160b1	0	23.4334	6.38331	0	0.938266	2.08963	-2.92188	0.0460039
ENSMUSG00000034066	Farp2	0	9.23664	7.19462	0	0.951137	6.08835	-2.07218	0.30232
ENSMUSG00000034171	Faah	0	3.62663	3.16157	0	15.3829	8.67827	1.29875	0.481055
ENSMUSG00000034247	Plekhm1	0	33.084	25.3668	0	23.0293	9.96401	-0.620191	0.616704
ENSMUSG00000034297	Med13	0	3.63612	3.92353	0	0.001505	13.1934	-0.358101	0.87189
ENSMUSG00000034707	Gns	0	10.4102	11.1926	0	17.0819	18.8381	-0.716071	0.441631
ENSMUSG00000034906	Ncaph	0	12.4103	45.8003	0	57.2542	23.6794	2.3907	0.060689
ENSMUSG00000035177	Nlrp2	0	21.2129	50.9985	0	14.3268	40.6864	-0.979721	0.407476
ENSMUSG00000035246	Pcyt1b	0	1.57215	0.628965	0	2.33196	0.013105	-1.17558	0.572065
ENSMUSG00000035725	Prkx	0	4.82986	3.17942	0	0	7.1024	3.50568	0.154428
ENSMUSG00000036057	Ptpn23	0	4.87398	9.07648	0	10.6065	22.5739	0.917327	0.419383
ENSMUSG00000036155	Mgat5	0	5.80816	2.59526	0	12.8908	3.2075	1.3335	0.45144
ENSMUSG00000036167	Pphln1	0	28.9433	19.1383	0.023887	35.0165	16.3834	-0.282168	0.835912
ENSMUSG00000036733	Rbm42	0	209.126	131.496	0	0.890448	143.551	0	1
ENSMUSG00000036990	Otud4	0	19.2527	18.616	0	20.0025	16.1629	-0.513156	0.590529
ENSMUSG00000037349	Nudt22	0	2.90593	11.6831	0	119.789	2.50609	3.35632	0.0724648
ENSMUSG00000037408	Cnnm4	0	11.8103	5.08073	0	70.5177	1.764	1.08934	0.455955
ENSMUSG00000037610	Kcnmb2	0	5.46926	2.48096	0	0	0.008219	-7.504	0.00835233
ENSMUSG00000037999	Arap2	0	9.82936	4.79759	0	7.69517	8.97534	-0.189114	0.897969
ENSMUSG00000038039	Gcc2	0	1.33265	0.810913	0	0.65983	1.08771	-2.69179	0.194043
ENSMUSG00000038127	Ccdc50	0	2.95796	7.36704	0	9.70566	5.85276	4.50399	0.0115292
ENSMUSG00000038773	Kdm3b	0	4.79123	0.632722	0	0.53633	16.2117	0.90446	0.584326
ENSMUSG00000039242	B3galnt2	0	41.6321	29.957	0	14.7435	75.1427	-0.844718	0.624795
ENSMUSG00000039774	Galnt12	0	1.55275	2.53297	0	38.9148	1.29731	5.60967	0.00397575
ENSMUSG00000039782	Cpeb2	0	8.93029	0.907654	0	6.62	7.19146	0.278621	0.861331
ENSMUSG00000039834	Zfp335	0	2.63449	5.31533	0	0.283515	1.63478	-0.296078	0.87977
ENSMUSG00000039849	Pcif1	0	55.6306	44.3677	0	22.2859	29.3116	-1.20909	0.363324
ENSMUSG00000040021	Lats1	0	1.95087	0.600214	0	0.545143	1.05036	-1.88862	0.271208
ENSMUSG00000040463	Mybbp1a	0	1.87339	8.22083	0	1.43495	5.0902	-1.64483	0.394188
ENSMUSG00000041057	Wdr43	0	14.4458	16.8647	0	8.98257	27.2754	-1.76057	0.232153
ENSMUSG00000041133	Smc1a	0	2.02922	8.06383	0	0.180576	5.95005	-1.35563	0.476074
ENSMUSG00000041147	Brca2	0	55.9195	11.2777	1.71711	34.7955	6.04519	-0.710576	0.518284
ENSMUSG00000041642	Kif21b	0	1.97215	1.93307	0	0	1.85552	-0.915388	0.643322
ENSMUSG00000042207	Kdm5b	0	2.36999	2.95057	0	1.46145	5.01105	2.0437	0.250466
ENSMUSG00000042268	Slc26a9	0	16.339	42.4695	0	5.58544	14.5602	-1.03019	0.509013
ENSMUSG00000042348	Arl15	0	6.76883	11.9139	0	10.9645	6.75953	0.132896	0.926356
ENSMUSG00000044221	Grsf1	0	39.5105	13.8016	0	41.0908	17.5975	-0.463481	0.617927
ENSMUSG00000045237	1110012L19Rik	0	6.68884	45.813	0	165.692	88.9292	4.79553	0.015805
ENSMUSG00000045671	Spred2	0	6.61876	7.98805	0	10.3424	3.16579	1.83088	0.300692
ENSMUSG00000045896	Paip2b	0	73.2413	106.502	0.046623	112.633	188.664	0.727011	0.428225
ENSMUSG00000045996	Polr2k	0	3.64027	21.918	0	1.38204	42.8079	0.63389	0.716641
ENSMUSG00000046947	Adck2	0	29.3257	10.5548	0	6.25373	7.80807	-3.52419	0.00807562
ENSMUSG00000047205	Dusp18	0	18.5712	0.969877	0.068207	2.83156	327.183	3.36378	0.129312
ENSMUSG00000048027	Rgmb	0	18.6619	5.71194	5.21285	75.7664	15.9187	0.622705	0.56882
ENSMUSG00000048058	Ldlrad3	0	1.01174	3.50116	0	23.6315	4.96082	3.38361	0.0465918
ENSMUSG00000048277	Syngr2	0	376.604	7.70104	0	3.26815	16.2075	-2.80234	0.112542
ENSMUSG00000049252	Lrp1b	0	2.31154	0.183165	0	0	1.56067	-5.73061	0.0124727
ENSMUSG00000049314	Fbxw13	0	27.0658	38.8028	0	5.178	86.9817	-2.06541	0.175256
ENSMUSG00000049339	Retreg2	0	6.91165	1.38347	0	1.4677	3.56214	1.85858	0.304071
ENSMUSG00000049922	Slc35c1	0	18.7035	8.35931	0	7.12492	7.69151	-1.31328	0.408809
ENSMUSG00000050310	Rictor	0	3.59807	6.80234	0	1.07094	2.57393	4.21151	0.00505603
ENSMUSG00000050503	Fbxl22	0	121.667	22.4761	0	8.58382	2.35379	-4.38411	0.00845299
ENSMUSG00000050567	Maml1	0	4.12536	1.74985	0.030752	11.5598	9.28026	0.865859	0.534281
ENSMUSG00000052296	Ppp6r1	0	9.34106	14.7983	0	1.40709	17.3712	-1.2783	0.393074
ENSMUSG00000052942	Glis3	0	2.85001	3.84317	0	1.25531	4.66351	0.018794	0.97614
ENSMUSG00000053483	Usp21	0	39.9748	28.0254	0	95.985	21.0484	2.21125	0.107552
ENSMUSG00000055184	Fam72a	0	3.16131	7.27796	1.70007	5.26443	11.4987	1.11067	0.520651
ENSMUSG00000055334	Snupn	0	18.3165	34.4394	0	45.4572	10.7472	0.797018	0.639182
ENSMUSG00000055553	Kxd1	0	20.5835	16.8663	0	0.08636	2.16134	-8.34461	0.000649378
ENSMUSG00000056310	Tyw1	0	112.339	153.444	0	182.863	126.5	0.872741	0.344784
ENSMUSG00000056553	Ptprn2	0	2.94994	2.67272	0	0.829997	0.494086	-1.81952	0.43775
ENSMUSG00000057177	Gsk3a	0	68.1103	47.5799	2.13155	48.6198	58.404	-1.20674	0.284529
ENSMUSG00000057236	Rbbp4	0	11.4932	46.3354	0	11.2152	59.5508	0.918771	0.497328
ENSMUSG00000057788	Ddx49	0	24.011	32.6997	0	26.9629	19.7934	0.317378	0.842258
ENSMUSG00000058267	Mrps14	0	38.2322	56.8834	0	23.0028	22.0416	-0.578161	0.718019
ENSMUSG00000058392	Rrp1b	0	14.0388	8.47895	0	11.6718	17.8097	-1.33067	0.343493
ENSMUSG00000058589	Anks1b	0	1.03518	0.209579	0	0	1.09783	-5.3742	0.0209862
ENSMUSG00000058748	Zfp958	0	19.1774	9.08408	0	0	6.63627	-10.5926	0.000215203
ENSMUSG00000058799	Nap1l1	0	90.8041	29.866	0	50.1947	24.8718	0.843895	0.487316
ENSMUSG00000060716	Plekhh1	0	1.86516	2.70285	0	0.00493	5.06007	0.168519	0.910316
ENSMUSG00000064181	Rab3ip	0	1.05751	4.73601	0	0	13.9783	-6.70724	0.000228105
ENSMUSG00000064326	Siva1	0	839.648	426.965	0	574.518	330.278	-0.609973	0.511993
ENSMUSG00000066036	Ubr4	0	3.35926	21.7482	0	15.9821	13.105	0.265292	0.811077
ENSMUSG00000067367	Lyar	0	2.79961	6.88763	0	0	8.25117	-3.81433	0.0548344
ENSMUSG00000068566	Myadm	0	33.4702	12.4898	0	0.007606	45.2213	-6.71393	0.00130472
ENSMUSG00000073405	H2-T-ps	0	55.0489	8.69007	0	9.63677	14.8772	-3.26395	0.0610469
ENSMUSG00000074355	Gm10676	0	1.09616	0.821033	0	0.00261	0.084594	0.884645	0.53726
ENSMUSG00000074643	Cpne1	0	19.4102	39.4122	0	60.4778	7.18343	0	1
ENSMUSG00000075229	Ccdc58	0	1.50346	10.0029	0	17.811	4.65642	2.76283	0.117826
ENSMUSG00000078442	Ccdc105	0	7.37286	7.8168	0	0	0.384108	-7.85862	0.000655407
ENSMUSG00000078676	Casc3	0	2.11306	4.26071	0	0.076789	2.4026	-0.514556	0.820822
ENSMUSG00000078681	Tm2d3	0	209.266	186.748	0	387.644	276.334	1.00212	0.303522
ENSMUSG00000078949	R3hdml	0	5.52847	21.4673	0	63.352	17.5876	2.3098	0.182173
ENSMUSG00000084938	BB557941	0	7.78885	56.3671	0	3.18465	49.8663	-2.71044	0.181756
ENSMUSG00000084998	Gm16279	0	7.1462	0.5033	0	0	0.009925	0	1
ENSMUSG00000085741	5430405H02Rik	0	1.72386	14.432	0	99.1081	0.223511	-6.25811	0.0101478
ENSMUSG00000090137	Uba52	0	61.0443	114.774	1.62194	266.934	268.201	5.67837	0.000472223
ENSMUSG00000090673	Gm340	0	4.70283	0.52069	0	0.269826	0.829767	-3.47095	0.0741342
ENSMUSG00000093789	Methig1	0	4.80644	55.3974	0	1.06375	6.40639	1.25448	0.365516
ENSMUSG00000097415	AU020206	0	6.42793	2.95428	0.298245	15.2034	39.4445	1.87785	0.299759
ENSMUSG00000097610	A930012L18Rik	0	31.4437	1.13903	0	0	0	0	1
ENSMUSG00000098650	Gm28048	0	2.55804	0	0	0	0	0	1
ENSMUSG00000098950	Gm28036	0	17.398	41.9363	0	21.8403	18.2752	0	1
ENSMUSG00000099922	Gm29016	0	1.10022	9.726	0	0.011045	0	0.696634	0.682691
ENSMUSG00000101581	C430002N11Rik	0	31.6976	52.9181	0	0	10.6188	-6.74352	1.83157e-09
ENSMUSG00000106918	Mrpl33	0	30.0594	147.243	0	6.2843	46.6977	-5.19397	0.0162895
ENSMUSG00000108111	Gm45901	0	3.61477	5.13051	0	2.41688	3.63166	1.72741	0.421532
ENSMUSG00000111556	Gm19299	0	36.0669	16.748	0.016727	125.826	47.3215	1.95001	0.271274

## Sheet: Non-methylated
		Control			Mettl3-cKO
GeneID	GeneName	m6A-IP	RNA-seq	Supernatant	m6A-IP	RNA-seq	Supernatant	Log2FC (Mettl3-cKO/Control)	P value (Mettl3-cKO/Control)
ENSMUSG00000065037	Rn7sk	54168.6	53738	36473.3	87280.5	119993	77929.1	1.20247	0.00721812
ENSMUSG00000076258	Gm23935	6965.31	10087.6	4469.18	4022.86	10600	4756.22	0.245933	0.515626
ENSMUSG00000106279	Gm47287	884.405	8405.21	7304.05	785.381	6185.79	7361.72	0	1
ENSMUSG00000092837	Rpph1	6435.91	7478.18	679.274	3837.32	1724.83	3376.05	-0.943911	0.606773
ENSMUSG00000041697	Cox6a1	764.055	5813.53	2450.08	0	507.788	415.081	-2.89142	0.00706522
ENSMUSG00000065145	Vaultrc5	1787.71	5670.16	16806	401.292	3358.53	13041.2	-0.650005	0.320431
ENSMUSG00000029223	Uchl1	5366.19	4711.41	3610.11	12276.4	3738.54	2703.47	0.179516	0.694178
ENSMUSG00000088108	Snora47	138.943	4465.92	7138.02	0	4121.33	7473	0.284017	0.695807
ENSMUSG00000065649	Snora74a	0	4433.63	2825.46	0	6506.28	2320.3	0	1
ENSMUSG00000096349	Gm22513	1397.74	3827.54	5897.2	0	5088.98	11968.4	0.664363	0.361233
ENSMUSG00000099250	Rn7s2	416.265	3482.46	4267.35	361.984	4766.98	5799.31	0.673826	0.206282
ENSMUSG00000057534	Elobl	4058.88	3348.28	3932.96	160.949	2692.95	2893.2	-0.265541	0.632531
ENSMUSG00000099021	Rn7s1	298.835	3222.6	3607.91	260.444	2860.58	3378.49	0.613161	0.218503
ENSMUSG00000089281	Scarna6	0	2789.84	1071.56	0	259.414	563.659	-3.25512	0.0529112
ENSMUSG00000041995	Zbed3	5419.76	2768.39	4750.38	10095.8	2939.4	1884.31	0.270525	0.501986
ENSMUSG00000069300	Hist1h2bj	140.831	2194.79	762.165	396.236	2720.4	1029.74	0.0894533	0.887823
ENSMUSG00000018727	Cpsf4l	559.854	2067.17	2450.47	2952.77	1961.23	2620.74	-0.301915	0.574884
ENSMUSG00000013822	Elof1	140.015	1998.96	1097.46	1280.9	1013.76	479.225	-1.18276	0.0584243
ENSMUSG00000063935	Zar1	1839.81	1946.36	979.162	848.43	1247.88	722.676	-0.462436	0.306773
ENSMUSG00000049539	Hist1h1a	310.886	1943.84	1232.2	369.819	2569.3	1589.47	0.90927	0.168068
ENSMUSG00000036752	Tubb4b	3810.06	1927.55	2202.26	2000.63	1062.55	1126.12	-0.211008	0.690107
ENSMUSG00000004948	Zp3	179.295	1694.34	1407.22	1100.3	1461.81	1145.34	-0.651589	0.274836
ENSMUSG00000060678	Hist1h4c	2237.06	1590.96	1496.22	5810.6	2173.58	1873.65	0.48196	0.315746
ENSMUSG00000040935	Padi6	206.886	1569.61	1609.05	1609.94	1542.13	1660.78	0.0494916	0.916061
ENSMUSG00000100210	Hist1h3f	1619.57	1494.26	1170.7	1071.97	1272.63	627.182	-0.0964255	0.857158
ENSMUSG00000030246	Ldhb	412.191	1460.8	2332.8	1080.45	1590.81	1707.95	0.31764	0.518658
ENSMUSG00000096010	Hist4h4	445.047	1453.36	385.806	366.864	1691.71	352.619	0.582259	0.287391
ENSMUSG00000034758	Tle6	3276.14	1440.39	1411.17	341.061	895.649	806.823	-0.712829	0.195599
ENSMUSG00000072692	Rpl37rt	1322.94	1411.53	1298.27	616.996	2010.2	829.347	0.489505	0.53464
ENSMUSG00000070493	Chchd2	483.876	1373.52	557.298	429.376	852.804	1006.05	-0.552956	0.472361
ENSMUSG00000110001	C86187	2394.94	1336.84	708.265	2247.33	436.706	765.432	-0.882255	0.0857991
ENSMUSG00000020250	Txnrd1	1697.45	1333.87	1052.48	7.93996	51.8894	106.875	-4.69214	3.84473e-05
ENSMUSG00000022559	Fbxl6	422.878	1309.26	158.284	388.951	737.543	227.514	-1.12793	0.139806
ENSMUSG00000093843	Gm25939	0	1222.18	2282.26	0	176.059	2180.38	-3.32372	0.0338085
ENSMUSG00000095969	Rnu1a1	551.395	1217.42	3411.99	0	3350.55	4611.56	1.06354	0.241144
ENSMUSG00000096206	Gm22317	0.997443	1188.81	2533.89	0	2262.12	4222.79	0.676626	0.403225
ENSMUSG00000078365	Mos	4139.22	1178.53	890.58	849.843	1274.97	876.277	0.897078	0.165731
ENSMUSG00000092622	Khdc3	1697.72	1166.84	392.073	5595.42	536.992	319.15	-0.0835415	0.917686
ENSMUSG00000077611	Gm23946	0	1152.56	529.358	0	1064.91	247.325	-0.368466	1
ENSMUSG00000046694	Tent5b	2861	1146.97	1072.5	2454.39	1099.93	898.7	0.0528697	0.892227
ENSMUSG00000050799	Hist1h2ba	83.99	1049.17	503.433	97.4599	679.849	429.623	-0.426222	0.548447
ENSMUSG00000062006	Rpl34	0	1021.69	405.313	58.7592	151.945	289.989	-2.516	0.0165202
ENSMUSG00000028049	Scamp3	506.01	996.725	300.768	0.034383	133.743	75.0595	-4.79045	0.00318093
ENSMUSG00000032346	Ooep	48.5622	988.089	1064.94	331.975	792.396	1196.31	-0.393825	0.516918
ENSMUSG00000042417	Ccno	761.477	981.74	406.78	40.693	398.845	395.507	-0.836385	0.108192
ENSMUSG00000044468	Tent5c	1806.8	966.519	489.849	1468.48	1019.8	430	0.164976	0.74973
ENSMUSG00000022174	Dad1	0	964.71	733.911	0	1035.59	403.935	0.0733742	0.918381
ENSMUSG00000031933	Izumo1r	428.862	949.724	1013.07	0	535.892	422.177	-0.694135	0.362372
ENSMUSG00000024121	Atp6v0c	0.615553	925.567	687.08	1114.2	1070.43	1138.11	0.444364	0.498114
ENSMUSG00000034892	Rps29	0	910.878	993.411	0	621.343	946.939	-0.494946	0.688372
ENSMUSG00000060461	Dppa5a	0	904.386	373.906	0	1073.92	501.302	0.749312	0.39728
ENSMUSG00000021546	Hnrnpk	409.428	844.972	625.36	177.859	284.822	347.098	3.05428	0.0169949
ENSMUSG00000021361	Tmem14c	181.646	837.655	634.099	11.0306	658.348	528.095	-0.0724766	0.907274
ENSMUSG00000094826	Gm23804	0.164687	795.073	984.188	0	866.017	1398.91	-0.537425	0.534366
ENSMUSG00000099088	Gm27920	0.019303	782.392	0.000472	0	29.7284	304.349	0	1
ENSMUSG00000065862	Gm24029	0	776.654	1096.22	0	819.249	720.495	0	1
ENSMUSG00000041377	Ninj2	0.078377	770.415	667.478	1579.24	111.621	277.811	-1.61643	0.0720537
ENSMUSG00000096205	Gm22068	58.8815	768.968	1110.18	0.309346	962.93	1824.09	0.423443	0.540895
ENSMUSG00000073294	AU022751	1007.17	767.582	906.49	692.706	535.925	652.291	-0.0175576	0.975896
ENSMUSG00000005161	Prdx2	22.9469	753.666	471.311	627.143	368.499	437.608	-1.3455	0.0644991
ENSMUSG00000020415	Pttg1	216.505	746.856	312.91	695.162	400.229	385.83	-0.489975	0.447185
ENSMUSG00000038393	Txnip	8.68741	736.905	472.497	1.4388	272.738	561.263	-0.504528	0.42852
ENSMUSG00000088088	Rmrp	0	735.263	335.822	0	6575	4040.64	0	1
ENSMUSG00000035885	Cox8a	0	734.729	270.284	0	685.225	234.208	0.389367	0.71427
ENSMUSG00000049092	Gpr137c	8.82969	728.327	223.675	0.287639	279.486	170.117	1.06336	0.310943
ENSMUSG00000067925	Rtl8a	529.785	722.618	2020.75	0.093642	68.6254	34.6773	-2.14114	0.198562
ENSMUSG00000006057	Atp5g1	1.87745	714.908	354.283	0	368.605	416.166	-1.51716	0.0812562
ENSMUSG00000053716	Dusp7	118.112	686.161	954.15	253.06	339.18	375.414	-1.14578	0.0402204
ENSMUSG00000021395	Spin1	492.03	668.085	843.693	284.439	522.72	859.583	-0.562497	0.260817
ENSMUSG00000026435	Slc45a3	84.4615	667.657	322.426	1978.74	782.773	299.283	-0.311755	0.468227
ENSMUSG00000031609	Sap30	195.363	654.471	282.14	36.8119	364.622	272.224	-0.515369	0.376283
ENSMUSG00000017778	Cox7c	0	648.829	492.503	3016.52	417.272	425.506	-0.0358935	0.990872
ENSMUSG00000029151	Slc30a3	17.8094	634.601	456.557	0	412.614	428.714	-0.998672	0.131223
ENSMUSG00000036309	Skp1a	1393.79	631.093	3073.87	231.492	822.994	1155.93	0.540529	0.296893
ENSMUSG00000044502	Bod1	178.68	623.092	495.549	144.93	438.869	586.059	-0.434171	0.402533
ENSMUSG00000105298	Cldn25-ps	36.758	621.358	293.251	0	167.648	78.7016	-2.46544	0.0784617
ENSMUSG00000020267	Hint1	0	616.889	271.194	0	137.258	240.403	-2.43067	0.00389331
ENSMUSG00000024208	Uqcc2	0	608.067	599.064	0	202.267	99.3818	-1.18415	0.212325
ENSMUSG00000060081	Hist1h2aa	5.0271	603.48	567.442	35.159	363.33	619.726	-1.85472	0.0325883
ENSMUSG00000095590	Gm24305	1.35246	601.247	813.54	0	184.268	978.654	-1.47134	0.0501578
ENSMUSG00000023259	Slc26a6	0.61631	600.685	86.8885	0.361347	40.3089	66.874	-1.4032	0.257549
ENSMUSG00000047843	Bri3	318.336	597.285	203.638	281.032	306.573	325.61	-1.1706	0.0854771
ENSMUSG00000028865	Cd164l2	368.219	593.899	412.131	1167.69	651.941	391.195	0.298213	0.522222
ENSMUSG00000032459	Mrps22	0.105826	593.327	1036.65	0	20.3006	73.5845	-4.26362	0.00933753
ENSMUSG00000028591	Pramef12	216.036	590.097	303.744	0.006764	92.7296	291.801	-1.35029	0.188365
ENSMUSG00000030269	Mtmr14	243.384	587.039	194.387	293.976	230.929	243.264	-0.73761	0.227335
ENSMUSG00000020715	Ern1	415.287	581.75	378.569	1915.05	505.696	282.555	-0.331412	0.488801
ENSMUSG00000025586	Cpeb1	956.25	569.268	290.387	593.666	342.073	391.62	-0.0538473	0.92311
ENSMUSG00000064655	Gm25788	0	569.266	1114.98	0	451.077	872.764	-0.363097	0.845614
ENSMUSG00000036432	Siah2	1288.52	566.961	344.834	487.523	481.879	322.737	0.231013	0.615395
ENSMUSG00000007892	Rplp1	0	552.417	412.779	0	411.789	414.078	-0.542852	0.51569
ENSMUSG00000029152	Ociad1	249.666	549.863	260.099	0.049614	368.268	356.056	-0.31538	0.737106
ENSMUSG00000041837	Pdcd7	202.098	548.674	439.628	58.5508	394.999	229.82	-0.442381	0.361338
ENSMUSG00000028758	Kif17	207.391	547.63	441.321	408.666	145.64	95.2976	-0.458279	0.51198
ENSMUSG00000040888	Gfer	69.6844	538.957	355.568	0	64.4528	120.242	-2.17897	0.0263865
ENSMUSG00000061983	Rps12	0	536.396	168.573	0	447.141	173.105	0.188928	0.866934
ENSMUSG00000054134	Umodl1	21.56	527.771	498.759	0.006521	749.953	342.669	-0.499933	0.604774
ENSMUSG00000004032	Gstm5	73.5918	513.743	121.762	0	173.702	121.412	-0.952634	0.455245
ENSMUSG00000020612	Prkar1a	625.453	506.087	193.511	92.7162	13.2275	33.4205	-3.63423	0.000289007
ENSMUSG00000073018	Gm1070	53.2278	495.041	319.553	5.46887	358.642	285.278	-0.373431	0.589261
ENSMUSG00000032623	Oas1d	25.7042	493.844	622.78	6.89214	324.667	486.092	-0.193519	0.79291
ENSMUSG00000000088	Cox5a	277.06	489.878	242.433	0	165.309	169.069	0.325412	0.651906
ENSMUSG00000045291	E330021D16Rik	1306.41	489.551	871.765	2879.51	556.42	666.718	-0.703237	0.288692
ENSMUSG00000071657	Bscl2	4.41246	482.56	152.486	0	178.541	230.044	-0.779832	0.409204
ENSMUSG00000014301	Pam16	6.61339	481.532	122.895	0	75.3089	141.97	-1.00618	0.446788
ENSMUSG00000024608	Rps14	27.5951	480.494	194.045	0.244847	596.252	199.206	0.376568	0.557327
ENSMUSG00000089847	Timm10b	0	478.224	257.442	19.3578	61.6158	121.761	-0.367057	0.837028
ENSMUSG00000096214	Gm22634	0	471.821	708.156	0	533.602	779.557	-0.288752	0.764777
ENSMUSG00000062727	Hist1h2bk	41.7959	471.638	533.119	173.506	764.87	520.156	0.598078	0.302737
ENSMUSG00000025144	Cenpx	50.1402	465.713	63.9369	0	147.272	98.6756	-1.80297	0.0932687
ENSMUSG00000088789	Scarna13	0	465.095	277.908	0	18.921	136.734	-4.42315	0.0366852
ENSMUSG00000023279	Bmp15	734.461	465.033	949.595	1009.69	299.343	429.226	-0.905939	0.121946
ENSMUSG00000025794	Rpl14	33.0438	462.163	96.1545	0	190.878	95.6415	-0.114673	0.917752
ENSMUSG00000043811	Rtn4r	8.71653	457.349	84.399	0.081795	31.9284	25.5686	-5.00517	0.00287326
ENSMUSG00000037742	Eef1a1	289.024	444.48	514.989	2483.85	704.642	548.168	0.390224	0.550371
ENSMUSG00000023020	Cox14	0	442.77	380.127	0	134.275	202.828	-1.73619	0.134332
ENSMUSG00000024856	Cdk2ap2	0.158216	430.409	423.373	9.62989	957.024	538.829	1.16456	0.0875334
ENSMUSG00000070934	Rraga	311.198	425.512	295.81	0.018168	331.475	266.092	-0.91693	0.288718
ENSMUSG00000067274	Rplp0	4.21902	423.814	356.579	1924.56	514.32	408.546	0.453806	0.515017
ENSMUSG00000029192	Tbc1d14	440.856	422.636	668.759	1.5245	249.794	381.633	-0.959595	0.166951
ENSMUSG00000032637	Atxn2l	175.029	416.404	374.785	253.184	471.421	354.07	0.481424	0.291322
ENSMUSG00000079562	Maea	210.652	416.376	142.623	539.979	527.928	217.011	1.20908	0.173902
ENSMUSG00000109718	Trim61	628.971	415.106	472.503	66.4397	84.6063	452.407	-2.58932	0.00270986
ENSMUSG00000031447	Lamp1	403.58	414.057	207.356	251.141	462.305	164.509	-0.256687	0.713332
ENSMUSG00000065686	Snora5c	0	411.728	6.78659	0	0	3.87853	0	1
ENSMUSG00000036270	Edc4	10.246	409.355	308.514	56.1365	113.294	134.668	-1.80217	0.00735555
ENSMUSG00000023939	Mrpl14	84.1518	407.62	165.191	9.96101	246.339	218.564	-1.3058	0.258839
ENSMUSG00000014867	Surf4	435.893	405.331	347.441	257.859	335.739	348.023	-0.00428675	0.998351
ENSMUSG00000030718	Ppme1	0	405.021	143.874	0.417929	22.1394	83.8568	-1.55479	0.12086
ENSMUSG00000024427	Spry4	266.776	402.435	317.07	293.585	294.538	355.561	-1.10696	0.0348807
ENSMUSG00000030189	Ybx3	3204.89	401.545	215.294	1870.18	390.729	220.368	0.639234	0.171117
ENSMUSG00000060639	Hist1h4i	65.3547	401.512	113.368	0.505473	748.426	129.432	1.39334	0.0689207
ENSMUSG00000047730	Fcgbp	0	397.169	217.624	0	82.581	163.578	-2.07051	0.0801208
ENSMUSG00000053317	Sec61b	104.342	396.933	108.118	1250.48	764.383	285.243	0.503951	0.671436
ENSMUSG00000028677	Rnf220	179.024	395.281	191.123	51.0777	222.965	199.215	-0.93246	0.151408
ENSMUSG00000030494	Rhpn2	277.313	389.114	348.557	238.229	241.958	288.705	-0.491707	0.403865
ENSMUSG00000058672	Tubb2a	360.258	388.136	416.163	1496.82	322.299	568.119	-0.576285	0.430184
ENSMUSG00000063316	Rpl27	0.046923	387.234	159.708	4.06918	472.357	153.298	-0.309695	0.793825
ENSMUSG00000087193	Gm14820	0.034218	385.728	443.139	9.29954	258.645	205.379	0.686534	0.490102
ENSMUSG00000062997	Rpl35	107.795	385.385	234.775	453.737	197.891	316.647	-0.024529	0.996102
ENSMUSG00000018293	Pfn1	140.513	383.686	647.453	325.069	401.217	821.493	0.907669	0.0839714
ENSMUSG00000027552	E2f5	132.212	382.851	237.866	727.87	286.083	288.175	-0.607028	0.383868
ENSMUSG00000064264	Zfp428	0.421032	379.929	7.1601	1.13611	36.4185	9.94776	-5.78012	0.00993703
ENSMUSG00000038507	Parp12	49.2928	377.198	279.716	366.038	420.403	240.82	0.338081	0.436765
ENSMUSG00000020407	Upp1	282.759	376.969	114.209	0	86.0115	153.056	-1.64779	0.128912
ENSMUSG00000034187	Nsf	774.08	376.547	287.114	0.363285	164.484	281.045	-0.168509	0.873694
ENSMUSG00000031819	Emc8	27.1488	375.191	59.4291	1621.61	66.6077	118.926	-1.71188	0.0928107
ENSMUSG00000089762	Ier5l	592.747	373.285	128.802	472.815	247.1	291.272	-0.562263	0.404291
ENSMUSG00000028542	Slc6a9	1.00287	371.334	366.979	240.419	543.739	447.922	0.416673	0.564622
ENSMUSG00000005566	Trim28	125.151	368.598	202.168	10.8273	221.187	154.088	-1.07514	0.113145
ENSMUSG00000063576	Klhdc3	142.025	368.299	224.907	669.779	257.233	229.276	-0.55334	0.447761
ENSMUSG00000029431	B3gnt4	355.086	366.657	492.811	0.058551	17.2084	13.6817	0	1
ENSMUSG00000027496	Aurka	0.112778	358.498	249.257	469.163	276.503	282.583	-1.04729	0.2098
ENSMUSG00000032294	Pkm	1.39577	357.799	169.311	28.1025	273.143	180.203	-0.290819	0.666294
ENSMUSG00000010607	Pigyl	183.107	354.531	248.42	1087.63	299.9	113.98	0.0796475	0.928606
ENSMUSG00000030911	Zp2	308.206	353.39	665.512	250.525	238.596	457.034	-0.548756	0.417088
ENSMUSG00000074369	Obox2	346.103	350.878	452.216	71.5623	379.645	310.186	0.201885	0.803766
ENSMUSG00000015575	Atp6v0e	0	350.831	175.65	0.116736	255.849	64.0833	-2.28584	0.123453
ENSMUSG00000038457	Tmem255b	0.157613	349.636	129.609	0	165.167	216.828	-1.3376	0.200737
ENSMUSG00000073377	AU016765	86.9084	347.814	456.416	0	317.393	100.802	-0.103636	0.951216
ENSMUSG00000065097	Snora16a	0	347.366	259.762	0	418.552	277.005	0	1
ENSMUSG00000014294	Ndufa2	0	344.483	499.685	0	447.655	470.233	0.431515	0.709365
ENSMUSG00000039001	Rps21	0.023775	344.165	310.569	0	409.964	346.385	-1.39047	0.20057
ENSMUSG00000044894	Uqcrq	0	343.289	352.35	0	417.124	320.986	0.0600745	0.933585
ENSMUSG00000011267	Zfp296	283.195	342.883	525.572	41.2384	842.705	545.65	-0.436605	0.613783
ENSMUSG00000003824	Syce2	0.275867	339.597	306.259	25.9359	426.547	304.784	0.521488	0.410265
ENSMUSG00000003299	Mrpl4	0.012691	337.13	205.148	568.352	21.9727	92.8753	-4.4184	5.13806e-07
ENSMUSG00000042477	Tfap2e	168.281	336.974	253.898	115.718	318.195	214.121	0.231781	0.665619
ENSMUSG00000021290	Atp5mpl	0	336.638	255.893	0	447.361	245.671	0.0562148	0.952463
ENSMUSG00000048756	Foxo3	78.2859	336.066	282.958	315.04	80.1728	143.084	-1.47075	0.00751172
ENSMUSG00000004099	Dnmt1	361.116	334.851	355.358	106.654	280.077	283.265	-0.396717	0.456259
ENSMUSG00000004947	Dtx2	5.50707	334.795	348.758	160.048	339.694	291.261	-0.256167	0.646734
ENSMUSG00000030814	Bcl7c	233.925	333.373	204.057	82.7269	214.981	126.168	0.555821	0.414639
ENSMUSG00000052759	Gpr25	0	331.728	423.272	0	0	14.4297	0	1
ENSMUSG00000095972	Gm23512	0	330.334	8794.1	0	826.792	20509	1.37043	0.0962061
ENSMUSG00000042570	Mier2	529.969	330.032	247.858	47.6219	287.066	222.887	-0.697746	0.276479
ENSMUSG00000019188	H13	0.698359	327.79	198.365	1.5277	324.731	216.189	-0.157854	0.8235
ENSMUSG00000016626	Nlrp14	98.0422	326.613	351.917	330.441	316.337	333.331	-0.252496	0.702989
ENSMUSG00000020496	Rnf187	81.1902	323.937	217.032	3.49351	441.688	196.312	0.471261	0.496261
ENSMUSG00000012848	Rps5	18.1351	321.449	197.227	6.28442	149.918	139.253	-0.987452	0.299532
ENSMUSG00000063065	Mapk3	28.0092	320.812	282.19	0	377.567	344.703	-0.15012	0.862213
ENSMUSG00000031622	Sin3b	914.479	319.519	132.481	31.5064	104.207	149.031	-0.962133	0.25446
ENSMUSG00000056201	Cfl1	20.2034	318.009	235.74	1665.41	137.714	229.509	-0.270035	0.752811
ENSMUSG00000065118	Gm23297	0	317.595	761.482	0	385.954	941.862	0.726007	0.70629
ENSMUSG00000111270	Gm47066	349.946	316.522	166.028	0.530051	64.4268	112.069	-1.6162	0.190516
ENSMUSG00000065661	Gm22580	0	313.65	7739.46	0	534.08	9192.49	0.677015	0.389098
ENSMUSG00000002635	Pdcd2l	1207.67	312.819	157.007	1.48295	144.086	165.396	-2.05886	0.0716697
ENSMUSG00000014503	Pkd2l2	0.987803	310.801	523.8	0	331.026	381.225	-0.131537	0.870627
ENSMUSG00000070167	Snora57	0	310.541	113.752	0	190.208	137.228	-0.600997	0.766132
ENSMUSG00000003814	Calr	1.11051	308.511	211.863	292.977	260.225	164.246	0.197606	0.745161
ENSMUSG00000003429	Rps11	38.1682	307.714	345.655	0	251.82	356.356	0.204817	0.817277
ENSMUSG00000086727	4931428L18Rik	0	306.297	373.976	83.757	578.977	1438.81	3.03372	0.0220396
ENSMUSG00000034192	Lsm3	0	304.912	285.601	3.19663	63.7228	201.767	-4.13426	0.0124242
ENSMUSG00000095580	Rnu1b1	0	304.304	694.57	0	309.438	1626.27	-0.979713	0.475386
ENSMUSG00000022197	Pdzd2	202.391	304.033	80.6365	2.43821	126.033	36.3252	-1.35534	0.187454
ENSMUSG00000098178	Gm42418	0.766821	303.301	232.446	660.619	2030.06	796.931	0	1
ENSMUSG00000026972	Arrdc1	885.733	301.461	341.86	0.020931	268.393	235.856	-0.630479	0.393685
ENSMUSG00000031059	Ndufb11	0	299.157	137.902	0	82.1729	146.479	-2.24636	0.0802784
ENSMUSG00000032387	Rbpms2	103.315	295.118	370.709	1952.31	339.916	303.564	0.142178	0.792142
ENSMUSG00000054446	Cpa1	0	292.446	202.459	31.8266	178.42	210.921	-0.360595	0.707026
ENSMUSG00000039328	Rnf122	480.847	291.749	209.626	459.844	130.045	224.248	-1.03922	0.182054
ENSMUSG00000001642	Akr1b3	9.74778	290.852	313.364	1261.49	496.645	730.796	1.3357	0.135086
ENSMUSG00000056895	Hist3h2ba	0	289.752	50.3078	0	57.6222	62.3182	-2.81478	0.058595
ENSMUSG00000096145	Vkorc1	0	288.481	262.979	0	332.127	115.93	-0.351506	0.82157
ENSMUSG00000047911	Npm2	43.9149	287.154	203.083	426.107	115.012	174.926	-1.44516	0.0736724
ENSMUSG00000048758	Rpl29	0	285.208	61.0908	0	154.919	78.0458	-1.53176	0.295947
ENSMUSG00000054405	Dnajc8	0	284.882	38.3747	0	18.8352	39.8445	-1.92332	0.209172
ENSMUSG00000028796	Phc2	536.889	284.211	622.662	271.118	207.991	117.634	-0.245684	0.672147
ENSMUSG00000072109	A530040E14Rik	32.2518	284.101	155.714	330.47	100.666	116.151	-0.284248	0.769866
ENSMUSG00000056487	Mettl7a2	368.49	282.818	74.6175	0.014012	0.752974	18.555	-1.18487	0.505405
ENSMUSG00000073468	Sft2d1	13.3887	280.114	84.6184	0	20.4347	79.4721	-2.62437	0.0314507
ENSMUSG00000035629	Rubcn	227.744	279.319	181.44	47.2857	158.937	122.352	-1.04423	0.156129
ENSMUSG00000032834	Pwp2	2303.3	279.1	83.6321	36.7421	63.5814	42.6207	-0.764824	0.460652
ENSMUSG00000001228	Uhrf1	96.3756	278.76	264.532	79.4501	206.05	164.776	0.0608817	0.910519
ENSMUSG00000030774	Pak1	32.6227	277.021	108.664	98.2278	60.4571	92.835	-2.69263	9.43575e-05
ENSMUSG00000073721	Pramef20	43.9922	274.893	786.115	0	22.6739	44.6194	-3.39153	0.0516594
ENSMUSG00000020561	Twistnb	0	273.965	38.4085	0	215.539	56.9081	0.107051	0.938986
ENSMUSG00000027088	Phospho2	36.9754	273.282	32.2072	0	680.696	7.79099	1.25325	0.252647
ENSMUSG00000006941	Eif1b	572.234	271.773	182.522	826.619	440.738	331.789	0.0737321	0.901859
ENSMUSG00000031538	Plat	286.463	270.141	381.747	264.963	306.39	436.364	0.33618	0.545126
ENSMUSG00000067702	Tuba3a	0	269.77	206.718	524.216	239.571	194.245	-0.484775	0.547581
ENSMUSG00000037885	Stk35	416.523	268.493	276.617	99.6599	348.661	241.668	-0.172862	0.743938
ENSMUSG00000033847	Pla2g4c	0.277893	267.715	175.644	27.0018	74.0508	206.667	-1.55346	0.053323
ENSMUSG00000071662	Polr2g	0	266.859	386.961	0	171.239	314.841	-0.769414	0.403634
ENSMUSG00000096225	Lhx8	0	264.355	113.713	10.1005	102.657	211.578	-1.61477	0.0746838
ENSMUSG00000026740	Dnajc1	0	263.757	33.7472	0	0.074942	43.8698	-3.91971	0.0393346
ENSMUSG00000021962	Dcp1a	195.305	263.731	477.427	135.917	153.375	338.69	-0.39309	0.502413
ENSMUSG00000018239	Zcchc10	2.96293	261.096	134.183	0	66.89	77.8945	-1.6419	0.0942792
ENSMUSG00000018931	Natd1	209.893	260.177	310.079	108.779	104.489	171.547	-0.784288	0.305798
ENSMUSG00000016559	H3f3b	1417.29	258.407	222.13	1324.36	252.914	179.37	-0.840129	0.311669
ENSMUSG00000031818	Cox4i1	35.7791	258.338	317.976	1872.55	138.615	462.593	0.312084	0.676734
ENSMUSG00000064068	Mtx1	0	258.109	25.2601	0	181.547	83.3697	0.22409	0.873375
ENSMUSG00000027763	Mbnl1	58.762	256.443	89.1323	0.010715	6.23576	3.30118	-4.59068	0.0565113
ENSMUSG00000024406	Pou5f1	80.1569	256.278	162.576	84.7617	305.867	704.787	0.715922	0.403036
ENSMUSG00000037622	Wdtc1	142.977	254.586	180.03	4.51055	90.1706	101.099	0.124598	0.817941
ENSMUSG00000026849	Tor1a	59.0144	254.28	479.733	0	304.457	231.304	0.199451	0.803066
ENSMUSG00000026150	Mff	5.2484	253.506	71.4059	384.649	326.783	91.4145	-2.45099	0.0977639
ENSMUSG00000038564	Ift172	0	252.835	0.411576	0	0	2.91529	-10.9473	0.000751001
ENSMUSG00000022571	Pycrl	50.4103	252.674	119.833	0	91.6292	35.6716	-1.51998	0.192948
ENSMUSG00000032399	Rpl4	0.007254	251.934	98.7035	0.005655	38.0328	86.9937	-2.47679	0.0382651
ENSMUSG00000101972	Hist1h3i	0.091159	250.894	9.30743	0.387523	7.2884	8.4555	-5.1329	0.000480706
ENSMUSG00000022010	Tsc22d1	82.2197	250.783	192.373	68.3964	176.204	160.887	0.197882	0.77091
ENSMUSG00000064841	Gm26205	0	250.692	1244.93	0	1255.02	1404.7	0	1
ENSMUSG00000036111	Lmo1	0	250.351	270.369	0	225.941	354.765	0.331427	0.661943
ENSMUSG00000017715	Pgs1	219.453	249.171	213.301	0.300129	89.3897	126.632	-0.417348	0.549323
ENSMUSG00000074366	Obox5	22.3212	248.838	236.789	105.872	3.98163	178.233	0.222743	0.829332
ENSMUSG00000096243	Gm24265	0.075717	247.27	2826.99	0	217.545	3679.95	0.0482424	0.948197
ENSMUSG00000032051	Fdx1	0	245.983	45.2421	0	33.45	28.5004	-3.05229	0.02328
ENSMUSG00000097078	Gm26566	79.9543	244.178	241.435	0	192.6	64.8194	-4.94133	0.0295338
ENSMUSG00000028078	Dclk2	133.343	243.628	207.022	330.229	158.167	247.252	-0.464199	0.454266
ENSMUSG00000060743	H3f3a	58.3656	243.538	378.136	295.106	246.093	192.891	0.623432	0.404748
ENSMUSG00000074354	Arhgap20os	23.3456	242.928	495.334	308.708	159.968	179.883	0.0787223	0.902957
ENSMUSG00000053559	Smagp	255.018	242.673	216.178	96.3139	206.455	158.679	0.812317	0.211006
ENSMUSG00000038717	Atp5l	51.1466	242.62	213.695	0.013337	320.339	186.614	1.76265	0.34293
ENSMUSG00000025132	Arhgdia	31.6027	241.118	70.9378	0	94.7372	99.8217	-1.15474	0.221485
ENSMUSG00000022613	Miox	4.9909	240.988	257.491	0	340.512	286.496	0.700588	0.43772
ENSMUSG00000008682	Rpl10	0	240.162	177.34	7.84856	174.54	245.005	-1.49103	0.223201
ENSMUSG00000029030	Tprgl	63.6012	239.859	131.638	0	145.862	123.874	-1.58694	0.0979462
ENSMUSG00000034640	Tiparp	90.5722	238.251	206.159	313.401	317.387	222.519	0.73979	0.474201
ENSMUSG00000028121	Bcar3	131.719	236.684	410.01	270.299	648.329	208.045	0.354443	0.601597
ENSMUSG00000051517	Arhgef39	0	236.437	119	289.333	70.1397	130.989	-1.49309	0.144084
ENSMUSG00000028868	Wasf2	66.4676	236.294	145.631	153.936	28.8557	38.8565	-1.11926	0.215075
ENSMUSG00000027276	Jag1	63.1632	235.181	186.385	1.12262	127.972	143.043	-1.42646	0.0431674
ENSMUSG00000052146	Rps10	662.031	234.332	822.36	193.12	170.81	200.34	0	1
ENSMUSG00000030753	Thap12	0	234.01	306.366	32.0243	11.1448	6.84678	-4.92045	0.00146053
ENSMUSG00000028691	Prdx1	0	233.722	317.397	197.331	140.377	337.911	-0.7796	0.342363
ENSMUSG00000031751	Amfr	9.24829	233.118	218.791	224.533	146.513	115.897	-0.748327	0.279666
ENSMUSG00000001999	Blvra	0	231.494	28.2363	666.11	72.1296	24.9594	-3.12334	0.0416341
ENSMUSG00000075023	Accsl	26.4662	228.667	293.76	187.758	262.883	234.77	0.765556	0.289143
ENSMUSG00000045232	Rln3	68.8873	228.312	78.0557	0	32.8004	49.4548	-2.51591	0.0147281
ENSMUSG00000062683	Atp5g2	0	228.233	140.547	0	130.554	131.747	0.120643	0.896882
ENSMUSG00000061518	Cox5b	0.020898	228.169	132.6	16.2334	65.3399	103.061	-2.58331	0.0550596
ENSMUSG00000020163	Uqcr11	0	227.89	58.3679	0	41.0988	87.0954	-4.57878	0.00293464
ENSMUSG00000039936	Pik3cd	175.408	227.719	201.553	318.405	395.598	184.839	0.150489	0.805292
ENSMUSG00000017716	Birc5	0	227.026	312.164	47.5925	192.966	308.347	1.17226	0.163692
ENSMUSG00000021125	Arg2	0	226.616	211.611	0	224.912	175.085	-0.363788	0.738696
ENSMUSG00000095687	Rnaset2a	327.325	225.68	154.899	392.624	412.464	95.1893	0	1
ENSMUSG00000028609	Magoh	0	225.632	168.206	0	229.411	163.629	0.482942	0.659224
ENSMUSG00000019505	Ubb	738.25	224.843	230.925	275.723	64.5074	49.3546	-1.90726	0.0060138
ENSMUSG00000060093	Hist1h4a	0.00868	224.749	150.169	0.015383	269.82	215.845	0.246074	0.778791
ENSMUSG00000006418	Rnf114	0.871646	224.571	317.849	28.2805	283.931	325.013	0.13696	0.83454
ENSMUSG00000061315	Naca	25.1264	223.852	100.226	0	80.2764	116.79	-0.894593	0.366161
ENSMUSG00000025857	Dnaaf5	26.8038	223.319	89.9021	0	257.42	80.7866	0.670332	0.440146
ENSMUSG00000034120	Srsf2	94.9384	223.136	120.059	0.032975	165.119	129.36	-0.519054	0.541444
ENSMUSG00000024096	Ralbp1	121.066	223.084	233.561	178.12	126.591	157.169	-1.03342	0.157525
ENSMUSG00000079007	Tcl1b4	0	221.539	118.305	0	209.938	178.732	-0.733366	0.498511
ENSMUSG00000078851	Hist3h2a	3.32491	221.058	108.511	0.085349	15.9926	47.9465	0	1
ENSMUSG00000020993	Trappc6b	0.007723	220.585	378.43	362.231	39.9499	43.2349	-1.64697	0.284256
ENSMUSG00000043323	Fbrsl1	843.531	220.189	122.74	802.647	272.065	172.571	-0.21912	0.775635
ENSMUSG00000022200	Golph3	20.6589	219.83	122.405	310.695	202.472	118.48	1.06292	0.273514
ENSMUSG00000005881	Ergic3	3.84539	218.112	90.0309	145.414	128.708	96.838	-2.33168	0.0785269
ENSMUSG00000051606	2010001K21Rik	39.2188	217.922	143.111	0.019274	7.20707	37.3864	0.890894	0.527652
ENSMUSG00000044636	Csrnp2	424.261	216.881	196.884	1312.63	215.647	227.59	0.418711	0.463641
ENSMUSG00000017686	Rhot1	0	216.636	55.5281	0	123.914	103.265	0.470068	0.524448
ENSMUSG00000045636	Mtus1	166.476	216.061	137.642	545.82	26.3354	161.454	0.779126	0.22071
ENSMUSG00000031482	Slc25a15	2.94515	215.593	39.2868	28.6405	28.1959	48.6075	-3.85063	0.000176089
ENSMUSG00000005625	Psmd4	11.1728	215.348	109.315	0	78.9631	136.81	-0.896006	0.322117
ENSMUSG00000066867	Oas1e	59.9284	215.149	290.97	105.061	206.606	375.753	-0.0360115	0.95827
ENSMUSG00000060860	Ube2s	966.727	214.872	166.38	496.745	180.927	106.875	0.0533889	0.931433
ENSMUSG00000028577	Plaa	199.853	214.507	93.8385	200.62	224.185	215.291	0.139165	0.852287
ENSMUSG00000039640	Mrpl12	384.247	212.906	143.25	249.005	112.792	66.9624	-1.89788	0.142922
ENSMUSG00000088252	Snord13	0	212.732	1546.53	0	356.378	1829.55	0.745624	0.557095
ENSMUSG00000038750	Omt2b	113.722	212.09	169.88	12.8686	210.208	175.675	-0.0747027	0.930011
ENSMUSG00000052298	Cdc42se2	0	211.871	247.172	27.928	197.66	238.411	-0.372816	0.594875
ENSMUSG00000015869	Prpsap1	0.072087	211.776	55.8958	1502.76	170.235	71.8154	-0.545109	0.625016
ENSMUSG00000022131	Gpr180	85.8096	210.453	347.076	342.029	109.317	55.0052	-1.03466	0.304097
ENSMUSG00000036835	Psenen	0	210.273	242.889	0	254.384	176.455	0.196519	0.77615
ENSMUSG00000060572	Mfap2	0	210.077	113.401	0	199.6	116.302	-0.419771	0.594258
ENSMUSG00000009013	Dynll1	161.384	209.821	221.632	0	82.8707	162.354	-0.979384	0.324425
ENSMUSG00000000441	Raf1	29.0352	209.666	152.326	75.1368	137.005	123.278	-1.13113	0.332745
ENSMUSG00000020108	Ddit4	79.5916	208.593	366.446	11.9543	431.164	595.634	0.851164	0.312899
ENSMUSG00000001036	Epn2	712.299	208.46	204.659	191.735	224.495	219.496	0.459072	0.438766
ENSMUSG00000000732	Icosl	0.667233	208.397	33.9186	0	11.46	44.1157	-1.50762	0.160511
ENSMUSG00000071379	Hpcal1	346.487	207.626	149.693	0	104.976	94.2329	-1.08986	0.338473
ENSMUSG00000118332	Fam220a	137.235	207.498	197.495	491.474	274.493	196.237	0	1
ENSMUSG00000022450	Ndufa6	0	204.92	93.7066	0	200.607	106.343	-0.708694	0.70153
ENSMUSG00000004264	Phb2	0.13853	204.513	119.094	161.689	115.274	129.809	-0.630557	0.385884
ENSMUSG00000085079	Khdc1b	110.461	204.355	218.424	6.95808	137.479	280.486	-1.15122	0.0707639
ENSMUSG00000018102	Hist1h2bc	0.722566	203.734	45.8097	220.783	63.8654	63.8716	-1.25001	0.165241
ENSMUSG00000053565	Eif3k	0	203.626	174.368	458.246	86.8208	187.357	-1.52349	0.125239
ENSMUSG00000074895	Eif4e1b	26.4916	202.648	120.736	0.099309	120.382	118.866	0.0310411	0.951403
ENSMUSG00000047777	Phf13	256.789	202.506	119.429	161.164	219.204	113.48	0.132695	0.814521
ENSMUSG00000064796	Terc	0	201.236	40.3816	18.446	199.68	47.1815	0.481391	0.69117
ENSMUSG00000023010	Tmbim6	0	201.117	179.25	168.135	149.759	177.308	-1.19997	0.138539
ENSMUSG00000055958	Gm9987	0	200.566	2.89607	0	1.74183	5.20179	-5.24966	0.0526401
ENSMUSG00000056493	Foxk1	49.9063	200.501	20.0947	75.5143	123.686	40.4998	-0.783495	0.383383
ENSMUSG00000022433	Csnk1e	100.793	200.253	183.881	36.52	89.6385	188.8	-0.874078	0.288025
ENSMUSG00000007812	Zfp655	0.636738	200.22	85.9901	45.9833	270.395	134.719	0.280993	0.727431
ENSMUSG00000079003	Samd1	71.6104	200.024	140.997	60.0389	49.5092	53.4582	-1.48376	0.0622432
ENSMUSG00000032485	Scap	17.6888	199.145	151.805	0.086099	194.038	170.072	0.983339	0.157154
ENSMUSG00000037720	Tmem33	0	199.065	11.3755	0	1.47092	7.09748	-5.34087	0.026634
ENSMUSG00000078619	Smarcd2	14.8925	198.55	112.512	32.1837	99.3994	98.3322	-1.04698	0.134984
ENSMUSG00000031487	Brf2	11.146	197.76	170.302	565.668	146.177	221.526	-1.54981	0.156745
ENSMUSG00000040128	Pnrc1	327.407	197.651	102.294	311.308	237.494	120.844	0.510928	0.301646
ENSMUSG00000064853	Gm23442	0	197.311	301.097	0	69.4343	123.936	-0.553392	0.837778
ENSMUSG00000024969	Mark2	174.992	196.473	251.172	24.334	362.506	195.358	0.156743	0.777083
ENSMUSG00000071516	Hist1h2ai	0	195.76	35.3818	0	0.089071	24.613	-11.4222	4.62372e-06
ENSMUSG00000079641	Rpl39	44.4069	195.697	311.463	2.5366	317.97	448.044	0.455147	0.722728
ENSMUSG00000000902	Smarcb1	867.67	195.643	55.1774	785.338	92.6107	51.6467	-0.371426	0.699701
ENSMUSG00000033918	Parl	3.69743	194.756	238.285	0	275.123	291.569	0.101549	0.903597
ENSMUSG00000007815	Rhoa	197.709	193.849	100.822	887.573	249.2	67.6956	0.76194	0.218456
ENSMUSG00000020083	Fam241b	5.0804	193.366	261.354	1.75426	54.4652	427.622	0.781241	0.290803
ENSMUSG00000077323	Rnu11	0	193.263	363.837	0	57.0186	0	0	1
ENSMUSG00000020440	Arf5	0.305086	192.954	86.2162	46.7975	342.186	139.979	0.196388	0.797156
ENSMUSG00000027506	Tpd52	6.28271	192.872	217.06	34.4651	200.773	140.671	-0.404831	0.592465
ENSMUSG00000066441	Rdh11	35.0474	191.256	105.869	2.87102	30.4607	164.109	-2.30813	0.0227118
ENSMUSG00000068523	Gng5	0	190.74	88.1791	0	161.026	186.025	-0.625379	0.558924
ENSMUSG00000030750	Nsmce1	0	189.545	120.18	0	154.998	171.59	-0.223682	0.803121
ENSMUSG00000006676	Usp19	57.3239	189.086	277.309	114.121	420.567	196.246	0.464422	0.37173
ENSMUSG00000061482	Hist1h4d	0.018939	188.275	51.8915	74.7871	346.628	119.995	0.679023	0.454768
ENSMUSG00000075706	Gpx4	0	187.391	56.0033	0	223.089	94.9896	-0.948371	0.53996
ENSMUSG00000029467	Atp2a2	135.705	187.352	295.885	119.028	193.847	196.899	0.465512	0.263819
ENSMUSG00000028743	Akr7a5	0	187.109	120.516	1.28999	205.602	160.151	-0.062793	0.950431
ENSMUSG00000019179	Mdh2	0.019744	187.097	83.1449	991.829	92.1091	78.0955	-1.01342	0.284512
ENSMUSG00000046229	Scand1	133.67	186.823	107.214	54.0058	89.0315	105.582	-1.73426	0.106639
ENSMUSG00000020038	Cry1	0.01102	185.849	78.9322	32.4199	132.985	69.5032	-0.0752746	0.923214
ENSMUSG00000096659	Gm25679	3.56017	185.751	216.137	0	131.689	404.417	0.505795	0.381278
ENSMUSG00000062380	Tubb3	188.681	185.634	143.217	55.6744	169.393	217.86	-0.520244	0.478198
ENSMUSG00000065232	Gm22973	0	185.62	790.892	0	28.702	1082.66	-1.25708	0.516788
ENSMUSG00000022257	Laptm4b	3.09805	185.324	345.42	0	170.595	251.365	-0.16634	0.835586
ENSMUSG00000040521	Tsfm	0	183.493	61.2485	0	1.71226	53.4323	-6.52822	0.00348544
ENSMUSG00000037313	Tacc3	351.868	182.301	482.183	484.446	155.759	430.289	0.121105	0.832197
ENSMUSG00000039041	Adrm1	133.564	182.236	110.506	529.379	172.721	122.214	0.223615	0.75664
ENSMUSG00000034575	Tent4a	21.4419	182.039	158.912	1.50968	110.011	119.54	-0.310351	0.622718
ENSMUSG00000018362	Kpna2	194.344	181.774	341.141	257.861	116.278	257.248	-0.781915	0.309499
ENSMUSG00000038546	Ranbp9	54.7291	181.652	67.6733	247.18	109.52	85.2801	0.541997	0.244276
ENSMUSG00000044147	Arf6	187.066	181.027	208.608	170.756	158.974	295.088	-0.114454	0.893643
ENSMUSG00000038005	Hpf1	668.951	180.778	254.345	1468.53	426.666	652.47	0.905791	0.170412
ENSMUSG00000049649	Gpr3	18.953	180.643	74.7039	0.352326	36.9321	71.1644	-0.692243	0.540908
ENSMUSG00000034832	Tet3	72.8718	180.056	248.128	57.4969	231.32	363.399	0.319934	0.453487
ENSMUSG00000029312	Klhl8	43.2787	179.589	196.282	371.612	98.7634	175.539	-0.614169	0.338941
ENSMUSG00000030298	Sec13	1.58666	179.341	165.423	0	31.4098	88.128	-3.4065	0.00539937
ENSMUSG00000021282	Eif5	1738.45	178.869	112.723	2998.25	89.0328	56.7129	-0.267542	0.708661
ENSMUSG00000064427	Gm22748	0	178.288	604.722	0	20.9489	650.991	-2.46464	0.273685
ENSMUSG00000022312	Eif3h	0	177.515	72.9141	0	16.4709	57.1967	-3.15559	0.0287975
ENSMUSG00000027937	Jtb	0	177.439	73.2903	0	97.9473	56.1062	-0.194003	0.938765
ENSMUSG00000063524	Eno1	0	176.913	38.2421	0	8.16567	17.813	-3.58093	0.0163362
ENSMUSG00000031488	Rab11fip1	0	176.451	112.914	0.021693	1.88494	5.01108	-5.01884	2.03457e-05
ENSMUSG00000020482	Ccdc117	8.48276	175.47	165.654	97.0481	72.8997	146.184	-0.85875	0.220225
ENSMUSG00000096883	Shisa8	116.801	173.979	120.971	0.434113	172.365	114.093	-0.173484	0.797343
ENSMUSG00000003438	Timm50	0	173.107	53.3499	0	19.1077	66.7694	-0.037992	0.990172
ENSMUSG00000053110	Yap1	107.123	172.254	133.117	40.4629	181.178	128.065	0.0606523	0.912788
ENSMUSG00000080922	Gm2214	0	171.922	0	0	100.41	0	4.27447	0.0597061
ENSMUSG00000049091	Sephs2	0	171.376	125.872	74.5104	0.893052	45.7353	-6.20835	0.00142585
ENSMUSG00000022234	Cct5	0	170.255	151.145	0	60.3899	135.026	-1.50164	0.0880173
ENSMUSG00000022982	Sod1	0	170.205	355.475	0	140.992	389.84	-0.130885	0.870991
ENSMUSG00000044700	Tmem201	96.9486	169.904	139.12	346.668	223.36	142.995	0.723845	0.156453
ENSMUSG00000059119	Nap1l4	3.23205	169.328	157.837	2.94722	90.4534	59.6368	-0.599871	0.545585
ENSMUSG00000059534	Uqcr10	0	168.954	120.124	0	76.086	291.543	-1.15895	0.466655
ENSMUSG00000086841	2410006H16Rik	0	168.591	25.0618	0	1.48053	42.5769	-5.84915	0.00300566
ENSMUSG00000024515	Smad4	0	168.502	37.3994	0	129.595	43.9454	-0.43542	0.668584
ENSMUSG00000011179	Odc1	362.848	167.8	51.155	71.6304	115.669	57.8589	0.429235	0.566398
ENSMUSG00000038215	Cep44	104.133	167.737	124.451	0	15.8553	5.19976	-3.59569	0.0940877
ENSMUSG00000031697	Orc6	0	167.686	108.283	0	34.3286	62.454	-2.5505	0.0599152
ENSMUSG00000020873	Slc35b1	0	167.537	24.697	0	82.4915	13.6201	-1.25126	0.431217
ENSMUSG00000040389	Wdr47	0	167.02	124.785	0	60.7363	112.202	-1.03131	0.34585
ENSMUSG00000002489	Tiam1	3.98619	166.688	281.175	119.464	162.407	187.263	-1.04744	0.0936158
ENSMUSG00000030867	Plk1	0.191999	165.269	100.387	0	118.502	78.1585	-1.37779	0.151649
ENSMUSG00000033751	Gadd45gip1	182.569	165.102	141.918	270.747	226.633	115.917	0.114412	0.853182
ENSMUSG00000029591	Ung	196.389	164.717	112.934	302.601	73.5803	64.7159	-0.993858	0.232737
ENSMUSG00000030559	Rab38	0	164.15	116.951	10.1872	33.9276	90.1495	-2.91123	0.0187946
ENSMUSG00000038871	Bpgm	80.3888	164.022	310.713	16.117	149.216	210.749	-0.741592	0.348099
ENSMUSG00000099937	Gm28872	0	163.943	308.721	0	48.3653	394.433	0	1
ENSMUSG00000044783	Hjurp	25.4182	163.726	140.789	17.5156	137.832	113.625	0.291425	0.7096
ENSMUSG00000038803	Ost4	0	163.658	15.6612	0	62.7829	93.7396	-3.7479	0.0982901
ENSMUSG00000033379	Atp6v0b	0	163.64	101.719	0	106.916	62.1472	-0.119494	0.928426
ENSMUSG00000024740	Ddb1	4.9482	163.32	167.017	0.494191	88.6217	97.4011	-1.02811	0.19391
ENSMUSG00000068940	Tcl1b3	0.151371	163.206	154.226	0	78.6357	81.2586	-2.31379	0.0826634
ENSMUSG00000038502	Ptov1	0	162.938	101.211	0	62.9417	68.0836	-1.29471	0.0999719
ENSMUSG00000090862	Rps13	5.66533	162.274	325.359	0	288.729	292.444	0.960039	0.266239
ENSMUSG00000078652	Psme3	12.8217	161.855	116.172	2.78372	169.715	128.299	-0.199549	0.786932
ENSMUSG00000036223	Ska1	0.038957	161.047	107.889	0	138.218	73.0027	0.0834572	0.929464
ENSMUSG00000026249	Serpine2	0	160.682	201.456	0	107.401	209.795	-0.746045	0.41856
ENSMUSG00000008348	Ubc	15.5429	159.678	395.004	49.2639	54.9992	84.4055	0.0987086	0.893034
ENSMUSG00000009894	Snap47	0	158.784	45.9815	0	58.0455	104.094	-0.501314	0.587027
ENSMUSG00000048626	Klf17	25.0674	158.55	173.137	106.26	232.101	184.594	0.181952	0.809853
ENSMUSG00000056586	Zar1l	158.499	158.536	161.915	227.858	153.093	166.522	0.451248	0.591233
ENSMUSG00000041765	Ubac2	0	158.128	74.1831	0	152.636	71.7381	-0.573075	0.560358
ENSMUSG00000057841	Rpl32	5.56109	158.101	313.282	281.839	196.75	501.709	-0.660937	0.424954
ENSMUSG00000031935	Med17	28.9607	157.89	157.903	94.6523	169.128	157.615	0.139715	0.840912
ENSMUSG00000038622	Med30	0.023693	157.637	79.0443	707.99	190.266	156.893	1.60741	0.171206
ENSMUSG00000006333	Rps9	2.78394	157.394	171.146	139.483	95.2435	149.896	-0.532633	0.605959
ENSMUSG00000025050	Pcgf6	163.579	156.795	21.5895	3.6858	24.4658	46.9575	-0.660454	0.437632
ENSMUSG00000030060	Hmces	62.0003	156.125	126.4	1150.73	221.542	146.541	0.634001	0.364606
ENSMUSG00000024270	Slc39a6	0.272338	156.12	136.879	2.00553	190.864	119.092	-1.04656	0.244671
ENSMUSG00000049764	Zfp280b	218.251	156.001	238.058	133.631	81.7353	98.7412	-0.687241	0.397918
ENSMUSG00000042377	Fam83g	210.363	155.936	78.22	22.779	118.973	129.959	-0.214516	0.785868
ENSMUSG00000034226	Rhov	0	155.771	0	0	0	0	-13.5693	0.000751558
ENSMUSG00000021255	Esrrb	0	155.762	107.427	0	264.84	42.1288	-0.0625977	0.967
ENSMUSG00000042406	Atf4	0.011229	155.671	149.433	0	37.0204	87.054	-1.42865	0.224051
ENSMUSG00000054136	Adm2	0.075011	155.498	185.824	0	158.797	167.185	0.238018	0.802443
ENSMUSG00000020640	Itsn2	0	155.419	263.476	0	19.9396	77.7373	-0.204796	0.862681
ENSMUSG00000078532	Nkain1	0	154.953	54.5925	0	10.9674	43.1609	-3.25474	0.0602888
ENSMUSG00000024387	Csnk2b	9.1749	154.046	166.102	0	116.413	95.763	-0.160384	0.869402
ENSMUSG00000024661	Fth1	875.105	153.86	14.3259	81.4565	65.2474	57.0515	0.382799	0.489844
ENSMUSG00000028617	Lrrc42	85.4365	153.401	157.66	0	94.789	108.252	-0.526055	0.443476
ENSMUSG00000025163	Cd7	0	152.88	73.7656	0	38.1668	67.9078	-2.68804	0.0597395
ENSMUSG00000065778	Gm22154	0	152.799	446.543	0	3.82075	653.73	-4.04307	0.0238836
ENSMUSG00000051989	Smim11	0	152.753	37.9074	0	39.6772	130.735	-1.98722	0.214109
ENSMUSG00000064380	Gm26448	0	152.543	146.942	0	91.6023	208.139	-0.199085	0.946442
ENSMUSG00000026175	Vil1	0	152.491	62.3957	64.2837	4.37181	42.6404	-3.31939	0.00469794
ENSMUSG00000030342	Cd9	0	151.769	40.9755	0	86.1962	94.6575	0.55292	0.657738
ENSMUSG00000026966	Ssna1	0	151.194	49.073	0	58.0627	14.3319	-0.73819	0.667549
ENSMUSG00000028843	Sh3bgrl3	0	151.028	208.925	0	130.32	227.033	0.103686	0.922323
ENSMUSG00000090891	D6Ertd527e	195.872	150.544	352.17	10.1466	89.7596	220.526	-0.309422	0.694052
ENSMUSG00000034566	Atp5h	0.035412	150.378	114.175	627.729	13.7598	110.436	-2.68101	0.047191
ENSMUSG00000056167	Cnot10	0	149.674	237.376	0	47.4091	45.0486	-1.8942	0.258237
ENSMUSG00000024446	Rpp21	19.6458	149.501	88.782	0	113.89	65.5723	-0.94636	0.424641
ENSMUSG00000075600	Zc3h3	0.014439	148.959	46.5905	0	43.4794	35.3935	-1.56962	0.0721831
ENSMUSG00000069266	Hist1h4b	0.185323	148.675	69.2182	4.04241	54.2326	71.9991	-1.71703	0.297226
ENSMUSG00000001855	Nup214	142.45	148.524	125.015	31.0264	119.692	193.097	-0.697589	0.305947
ENSMUSG00000055789	E330017A01Rik	7.24098	147.869	695.231	0	501.989	641.693	2.42767	0.0136997
ENSMUSG00000025544	Tm9sf2	48.0028	147.862	193.879	194.594	112.375	130.205	-0.0448544	0.944791
ENSMUSG00000075031	Hist1h2bb	0	147.847	20.2157	36.6175	0.160348	10.2108	-8.99017	8.86457e-06
ENSMUSG00000077505	Gm24233	0	147.712	141.976	0	0.110146	348.418	-10.2053	0.000985469
ENSMUSG00000002968	Med25	0	147.385	79.1553	0	128.191	94.2269	-1.3549	0.12583
ENSMUSG00000056124	B4galt6	71.3797	147.321	67.7896	194.16	159.574	49.6378	0.427084	0.510653
ENSMUSG00000018509	Cenpv	17.1077	147.184	59.4527	0	120.786	40.668	-1.51942	0.266573
ENSMUSG00000092935	Gm22697	0	146.889	0.053248	0	93.1223	0.080827	0	1
ENSMUSG00000105153	Gm3143	0	146.703	208.143	92.1355	140.479	542.487	1.22074	0.32809
ENSMUSG00000023571	C1qtnf12	0	146.509	35.4935	0	82.0045	21.1847	-1.08597	0.400186
ENSMUSG00000004865	Srpk1	332.639	146.424	276.29	20.8649	111.745	72.7246	-1.00115	0.17811
ENSMUSG00000021000	Mia2	10.2863	146.324	146.465	14.4126	20.0334	208.652	0.792359	0.342533
ENSMUSG00000117235	CT010496.2	0	146.207	0	0	0	6.10073	-10.2888	0.000234101
ENSMUSG00000037563	Rps16	0	146.16	123.031	0	51.3645	132.622	-1.30613	0.133488
ENSMUSG00000105311	Gm44574	0.590651	146.008	181.482	11248.6	24.1407	107.199	-0.432505	1
ENSMUSG00000035632	Cnot3	171.886	145.983	77.4309	36.3122	178.759	118.081	0.131322	0.829363
ENSMUSG00000097327	E030030I06Rik	2.27916	144.804	77.5208	46.5679	212.867	146.221	1.0696	0.332594
ENSMUSG00000106555	Gm2479	0.096208	144.551	79.1189	136.792	18.129	48.4633	1.88058	0.288726
ENSMUSG00000054091	1810037I17Rik	181.999	144.481	175.895	19.2157	158.926	198.662	-0.970319	0.443055
ENSMUSG00000024906	Mus81	496.439	144.178	106.155	19.808	39.0739	39.586	-1.91753	0.130426
ENSMUSG00000028495	Rps6	0	144.074	69.7226	7.3094	55.7244	74.3025	-1.15738	0.526108
ENSMUSG00000061474	Mrps36	3.41331	144.001	101.995	0	18.3751	30.6984	-4.02404	0.0283503
ENSMUSG00000025439	Clns1a	9.34187	143.85	50.1164	0	92.2567	58.8175	-1.48284	0.528479
ENSMUSG00000018446	C1qbp	0.121417	143.656	41.0334	1025.69	128.036	42.1389	-0.191045	0.84148
ENSMUSG00000028063	Lmna	2.74739	143.111	47.8147	0.104001	87.91	46.9318	-0.16827	0.852794
ENSMUSG00000099517	Hist1h3g	76.9877	143.094	164.017	0.015644	925.49	381.407	2.23825	0.04397
ENSMUSG00000015721	Nlrp5	1347.8	143.063	144.922	344.118	70.7266	237.876	-0.549498	0.458999
ENSMUSG00000036036	Zfp57	113.048	142.813	145.476	278.886	317.423	132.212	-0.329531	0.510399
ENSMUSG00000020737	Jpt1	0	142.408	109.912	0	119.209	62.2036	-0.304708	0.818537
ENSMUSG00000025142	Aspscr1	0	142.317	40.2181	0	24.3004	30.0149	-1.17695	0.397587
ENSMUSG00000050810	Oog3	11.5499	142.212	206.066	6.8566	140.697	105.139	0.241944	0.768049
ENSMUSG00000036442	Thap11	26.9597	141.95	116.862	0.221657	131.464	75.2251	0.0526679	0.94231
ENSMUSG00000106585	Gm25053	0	141.557	1423.82	0	0.356516	723.882	0	1
ENSMUSG00000026189	Pecr	0	141.026	126.726	0.188314	22.2101	76.8168	-1.9851	0.0709157
ENSMUSG00000109841	E330011O21Rik	0.932593	140.755	289.643	0	22.7093	117.636	-0.316872	0.766703
ENSMUSG00000038212	Mfsd14b	0	140.396	18.9347	0	34.3848	39.2143	-0.931379	0.486672
ENSMUSG00000079111	Kdelr2	156.411	140.394	130.529	130.832	271.814	181.057	1.07113	0.135179
ENSMUSG00000057193	Slc44a2	1.72209	140.209	109.667	0	188.531	126.828	-0.116541	0.905614
ENSMUSG00000024889	Rce1	0	139.894	31.9058	0.028213	80.2063	26.8102	-0.141932	0.914272
ENSMUSG00000020477	Mrps24	0	139.822	98.2796	0	210.799	64.57	0.765377	0.536423
ENSMUSG00000044927	H1fx	7.49073	139.588	105.01	21.6833	117.97	68.7816	0.647615	0.372907
ENSMUSG00000032437	Stt3b	92.7215	139.327	123.609	69.8823	60.6021	66.7703	-0.328886	0.56825
ENSMUSG00000091080	Prr23a1	237.957	138.923	103.86	0.020815	28.5808	18.2149	-3.10332	0.0631788
ENSMUSG00000038712	Mindy1	248.918	138.817	134.585	524.812	35.3176	76.6075	0.0496466	0.940224
ENSMUSG00000067713	Prkag1	0	138.6	51.3401	0	44.9576	19.9042	-2.0668	0.114803
ENSMUSG00000076036	Gm22133	0	138.413	99.5348	0	2.2e-05	2.9e-05	0	1
ENSMUSG00000037710	Cisd1	0	138.408	218.329	0	317.184	161.99	0.741011	0.428855
ENSMUSG00000062397	Zfp706	859.831	138.273	66.0588	354.965	194.25	98.8687	0.63422	0.216918
ENSMUSG00000026087	Mrpl30	0	138.192	14.8252	0	64.8432	13.4592	-0.594818	0.670703
ENSMUSG00000027533	Fabp5	0	138.147	83.9448	46.601	229.815	123.609	0.12496	0.900425
ENSMUSG00000051000	Fam160a1	27.6968	137.988	108.41	77.2071	104.258	81.3078	-1.07622	0.15067
ENSMUSG00000039771	Polr2j	0	137.914	141.497	0	161.372	78.2462	0.227541	0.80771
ENSMUSG00000032320	Rcn2	272.122	137.802	40.854	437.738	25.5284	46.41	-0.145032	0.891225
ENSMUSG00000029038	Ssu72	0	137.788	58.9226	0	122.304	45.3224	0.273733	0.802744
ENSMUSG00000029359	Tesc	194.759	137.74	243.03	1799.25	471.165	1058.84	2.28683	0.0284834
ENSMUSG00000042148	Cox10	0	137.341	66.0105	0.046086	35.3986	65.11	-1.7274	0.0672864
ENSMUSG00000060152	Pop5	6.53109	137.335	137.252	0	262.561	151.928	1.29586	0.213822
ENSMUSG00000094377	Gm24407	0	136.828	1571.34	0	124.05	2199.9	-0.340837	0.760751
ENSMUSG00000002661	Alkbh7	62.1902	136.131	118.323	0	67.6049	119.635	-0.888341	0.4989
ENSMUSG00000045128	Rpl18a	3.23813	135.596	182.918	0	79.3725	97.6336	0.222637	0.76639
ENSMUSG00000004285	Atp6v1f	0	135.363	83.7629	0	139.319	82.6834	-0.476909	0.717159
ENSMUSG00000047260	Emc6	221.82	135.322	59.1466	261.436	42.1849	46.034	-1.22999	0.193066
ENSMUSG00000010592	Dazl	55.9032	135.277	131.519	0	182.698	142.953	0.363841	0.683818
ENSMUSG00000093577	Gm20632	49.0306	135.204	118.244	112.882	355.29	188.988	0	1
ENSMUSG00000026878	Rab14	67.9296	134.448	36.6137	170.165	103.175	85.2719	0.708039	0.170201
ENSMUSG00000038160	Atg5	0.004709	134.435	120.041	201.386	45.0856	83.3527	-0.994237	0.3279
ENSMUSG00000021660	Btf3	222.348	134.236	155.366	0	267.189	136.494	0.419951	0.792931
ENSMUSG00000105034	Gm43348	0	133.943	19.4622	0	4.69996	21.4046	-6.88011	0.00606999
ENSMUSG00000042032	Mat2b	374.832	133.906	209.721	139.453	75.4135	172.027	-0.203881	0.79416
ENSMUSG00000029388	Eif2b1	55.9463	133.545	196.668	251.287	70.2807	77.0702	-1.34021	0.172233
ENSMUSG00000031353	Rbbp7	840.298	133.365	380.227	234.055	397.868	299.256	0.655507	0.158819
ENSMUSG00000003421	Nosip	0	133.323	31.4827	0	6.29029	25.2362	-5.23948	0.00098886
ENSMUSG00000027547	Sall4	347.716	133.126	110.058	168.591	97.4376	117.366	-0.0326994	0.967994
ENSMUSG00000028837	Psmb2	36.6463	133.062	281.855	0.056765	358.45	384.616	1.96836	0.110428
ENSMUSG00000095260	Gm25890	0	132.798	261.706	0	680.566	484.173	2.64754	0.0848271
ENSMUSG00000069744	Psmb3	13.1993	132.733	34.3349	1970.45	172.7	117.815	0.349304	0.783067
ENSMUSG00000022765	Snap29	0	132.204	361.184	0	7.91422	22.7497	-3.12341	0.0242581
ENSMUSG00000031970	Dbndd1	48.4299	131.517	116.292	95.9798	69.8213	66.3209	-0.522214	0.546467
ENSMUSG00000069867	Pabpn1l	41.1741	131.315	176.46	59.8435	48.13	154.492	-0.900635	0.231596
ENSMUSG00000062248	Cks2	4.79121	130.804	221.939	0.633845	40.6067	286.074	-1.51244	0.223094
ENSMUSG00000110329	Gm45304	0	130.596	33.3369	0	0	31.3286	-9.63174	8.30636e-05
ENSMUSG00000093989	Rnasek	0	130.459	26.6175	0	130.864	35.1276	0	1
ENSMUSG00000047388	Atmin	70.489	130.271	116.233	0.005017	128.44	72.5304	-0.856197	0.236928
ENSMUSG00000071089	Trim75	280.086	130.058	120.2	42.0067	71.3827	87.0219	-1.94959	0.034632
ENSMUSG00000027523	Gnas	19.252	129.977	122.882	32.2478	106.164	108.249	2.10035	0.010095
ENSMUSG00000025790	Slco3a1	186.821	129.868	77.7343	14.3864	44.9936	102.017	-2.23268	0.00288034
ENSMUSG00000092354	Gm20548	0	129.436	176.842	0	15.4061	111.175	-8.04202	1.23533e-05
ENSMUSG00000045414	1190002N15Rik	29.2743	129.313	173.408	86.8519	76.1817	63.7864	-1.55655	0.0452745
ENSMUSG00000025217	Btrc	34.498	129.138	140.354	104.636	216.296	315.87	0.367153	0.661748
ENSMUSG00000074397	Foxr1	0	129.129	44.2212	0.016734	59.0557	36.9559	-1.37494	0.275688
ENSMUSG00000056305	Usp39	13.5692	129.043	63.8617	128.472	64.9537	50.3491	-1.73926	0.112824
ENSMUSG00000027447	Cst3	0.014929	129.005	27.0307	864.971	6.44593	52.2154	-6.03615	0.0022911
ENSMUSG00000026999	Nup35	33.918	128.84	178.323	33.8183	35.9959	217.908	-0.294293	0.805517
ENSMUSG00000024791	Cdca5	1.61787	128.537	209.54	358.77	328.166	252.989	0.916026	0.263981
ENSMUSG00000027340	Slc23a2	0.032182	128.111	99.12	0	85.0033	107.776	-0.920886	0.209673
ENSMUSG00000025130	P4hb	0.130173	127.991	116.215	0	145.556	99.7048	-0.204688	0.808179
ENSMUSG00000023104	Rfc2	3.61755	127.661	15.0967	0	11.6925	39.8266	-3.32268	0.0485967
ENSMUSG00000028884	Rpa2	0	127.186	620.738	0	37.1297	70.4189	-2.31083	0.12599
ENSMUSG00000020079	Supv3l1	0	127.011	39.9357	0	112.813	31.9985	-2.14215	0.169296
ENSMUSG00000032330	Cox7a2	0.253923	126.571	215.715	5348.16	238.025	193.998	0.824298	0.460932
ENSMUSG00000041857	Oosp1	10.4024	126.541	458.759	0	110.587	662.38	-0.0966591	0.925314
ENSMUSG00000037570	Mcrs1	1.43183	126.311	47.2254	0	89.0649	26.1585	0.621943	0.618865
ENSMUSG00000028066	Pmf1	1.98688	126.063	68.598	0	8.84983	50.9252	-2.26639	0.0967698
ENSMUSG00000030811	Fbxl19	8.39146	125.942	77.9955	404.74	88.6051	84.2164	-0.228562	0.797165
ENSMUSG00000021483	Cdk20	0.014309	125.813	117.987	70.1895	114.413	118.388	-0.784477	0.274495
ENSMUSG00000040265	Dnm3	0	125.465	84.2635	0.000939	0.997486	79.676	-8.33611	0.000939916
ENSMUSG00000078348	Sf3b5	1274.26	125.465	166.867	501.238	109.064	139.332	0.195689	0.814662
ENSMUSG00000033276	Stk36	0.005121	125.043	77.723	263.318	44.8887	59.6528	-0.655068	0.386147
ENSMUSG00000023456	Tpi1	0	124.992	35.4972	0	4.21928	29.2664	-4.19938	0.0404439
ENSMUSG00000021286	Zfyve21	0	124.984	80.4186	0	56.3893	166.609	-0.745417	0.460241
ENSMUSG00000096838	Gm26232	0	124.947	55.291	4.6262	208.485	210.098	-0.835579	0.528924
ENSMUSG00000069310	Hist1h3c	0.797298	124.572	70.1144	5.05459	469.696	151.219	1.31075	0.251717
ENSMUSG00000023994	Nfya	33.3252	124.562	76.3233	2.88264	85.1362	163.693	-0.776839	0.242346
ENSMUSG00000038633	Degs1	0	124.363	166.149	0	83.6496	209.964	-0.45721	0.636795
ENSMUSG00000029505	Ep400	104.087	124.17	160.283	1.64601	69.6703	58.3902	-1.65234	0.0191979
ENSMUSG00000031822	Gse1	108.481	123.874	173.861	642.841	226.092	291.925	0.960347	0.0625537
ENSMUSG00000061360	Phf5a	0.019764	123.417	99.3747	687.287	105.141	79.3052	-0.79714	0.478577
ENSMUSG00000027602	Map1lc3a	0	122.926	94.5291	186.496	97.7493	92.6163	0.270491	0.767466
ENSMUSG00000038459	Abhd17c	0.117075	122.816	26.322	0.005392	4.50196	46.3532	-2.22681	0.0759356
ENSMUSG00000040006	Ginm1	0	122.798	16.3297	0	0	28.6198	-0.68005	0.777993
ENSMUSG00000014313	Cox6c	0	121.939	360.101	0	337.645	543.396	1.0515	0.404883
ENSMUSG00000028669	Pithd1	0.572098	121.753	89.7915	0	74.8947	76.3573	1.38849	0.279539
ENSMUSG00000003380	Rabac1	405.936	121.562	136.563	0.059722	334.174	54.1646	-0.68462	0.39065
ENSMUSG00000030057	Cnbp	125.205	121.37	52.2142	13.7182	134.044	111.866	-1.4038	0.140284
ENSMUSG00000004936	Map2k1	155.337	121.244	91.211	115.076	148.383	110.823	0.592661	0.463046
ENSMUSG00000016308	Ube2a	433.584	120.836	30.7414	155.708	559.796	35.2939	0.027596	0.96655
ENSMUSG00000072437	Nanos1	146.842	120.677	30.4328	174.767	40.4623	30.5493	-2.39112	0.00721065
ENSMUSG00000037072	Selenof	0	120.388	77.5672	0	158.912	114.804	-0.164799	0.89611
ENSMUSG00000028873	Cdca8	0	120.234	97.2707	0	103.4	64.9696	-0.655227	0.519318
ENSMUSG00000047084	Ngrn	0	120.149	5.85846	0	0.137157	6.22744	-9.02878	4.59259e-05
ENSMUSG00000015335	Zdhhc12	0	119.89	45.158	0	79.9008	12.1352	-0.189864	0.919498
ENSMUSG00000001729	Akt1	40.8378	119.689	54.5616	2292.04	218.001	286.947	0.593471	0.49188
ENSMUSG00000097221	1810049J17Rik	170.836	119.482	18.0782	0	380.93	6.28125	0	1
ENSMUSG00000036299	BC031181	0.297214	119.196	58.5931	43.0123	52.5715	34.8391	-1.40982	0.333711
ENSMUSG00000070837	Aurkc	52.3835	119.134	100.295	2.25862	65.7508	98.9638	-0.624909	0.600851
ENSMUSG00000081895	Rpl17-ps10	3.97477	119.082	32.3291	0.871898	6.4638	9.95472	-4.09668	0.0158347
ENSMUSG00000032560	Dnajc13	0	118.947	10.2787	1.97402	9.77021	9.45218	2.21481	0.170711
ENSMUSG00000048701	Ccdc6	75.2713	118.633	198.574	465.514	189.348	199.586	0.618752	0.225532
ENSMUSG00000020454	Eif4enif1	121.275	118.439	134.073	10.3151	93.4352	108.383	-0.400601	0.590027
ENSMUSG00000004880	Lbr	0	118.002	136.171	24.6787	104.839	139.793	-0.53605	0.475582
ENSMUSG00000097025	Gm26558	0	117.944	44.3609	0	157.713	23.2073	-0.205275	0.928199
ENSMUSG00000031586	Rbpms	115.006	117.833	81.2494	0.443951	134.857	64.9144	0.815066	0.214785
ENSMUSG00000013858	Tmem259	0.013141	117.761	58.1156	132.393	97.7636	49.7234	0.0618918	0.936612
ENSMUSG00000087260	Lamtor5	0	117.696	151.993	0	48.019	193.569	-0.946231	0.518348
ENSMUSG00000028392	Bspry	21.7247	117.675	80.249	21.4832	9.43676	24.1695	-2.43538	0.0415983
ENSMUSG00000000346	Dazap2	0	117.597	47.1823	3.16869	114.486	69.3774	-0.965748	0.410503
ENSMUSG00000030869	Ndufab1	0	117.593	89.9939	0	98.0489	51.452	0.30062	0.71425
ENSMUSG00000038925	E330034G19Rik	0	117.504	194.115	0.086182	26.7311	287.842	-1.01019	0.2257
ENSMUSG00000000253	Gmpr	0	117.195	52.3365	0	54.1615	35.3481	-1.53086	0.216614
ENSMUSG00000024191	Bnip1	1.42317	116.656	52.4128	0	90.0414	62.851	-0.0979262	0.944954
ENSMUSG00000030725	Lipt2	0	116.616	10.8377	0	41.4906	54.0911	-1.5383	0.268732
ENSMUSG00000060733	Ipmk	4.883	116.598	74.7486	13.2547	182.594	48.4344	-0.0378959	0.96016
ENSMUSG00000037536	Fbxo34	0.018209	116.533	63.3088	0.019962	27.1515	57.8308	-0.291374	0.657938
ENSMUSG00000021102	Glrx5	147.938	116.525	47.4998	1790.79	221.813	339.77	1.7697	0.0156456
ENSMUSG00000078572	Ndufaf8	0	116.495	25.627	0	8.47945	3.24124	-4.48244	0.0430448
ENSMUSG00000017404	Rpl19	15.644	116.424	105.075	90.3679	137.795	70.8776	1.03776	0.487992
ENSMUSG00000005621	Zfp592	56.4064	116.229	77.8927	22.6962	51.9094	71.9587	-1.32284	0.0543493
ENSMUSG00000032046	Abhd12	86.8516	116.097	52.8489	27.2562	5.29536	26.425	-2.75428	0.0248916
ENSMUSG00000089769	Gm16574	0	115.858	88.7227	0	58.3612	59.6978	-1.16081	0.466757
ENSMUSG00000051855	Mest	0	115.851	72.5724	53.0945	34.4026	69.1329	-2.10571	0.11808
ENSMUSG00000029028	Lrrc47	357.794	115.753	62.1246	55.2706	158.101	88.1425	0.047539	0.941885
ENSMUSG00000019689	Fmc1	0	115.634	83.789	0	157.974	51.0781	1.06585	0.471492
ENSMUSG00000002835	Chaf1a	19.0579	115.558	72.3674	0.011855	64.1039	67.2291	-0.0592598	0.945472
ENSMUSG00000032002	Dcun1d5	1.07277	115.186	26.8467	0	27.1661	36.8716	-1.32076	0.303312
ENSMUSG00000059218	Gm13084	144.566	115.171	181.644	567.996	54.7218	204.919	-0.687857	0.371377
ENSMUSG00000107002	0610012G03Rik	79.2824	115.069	154.825	15.6815	158.764	53.4988	0.547165	0.556318
ENSMUSG00000033161	Atp1a1	55.0161	114.249	106.376	249.706	198.839	125.748	-0.111012	0.874805
ENSMUSG00000002799	Jag2	99.1065	114.159	105.268	166.302	138.01	141.58	0.0968226	0.860444
ENSMUSG00000078762	Haus5	0	114.146	130.529	0	0.014042	19.4728	-10.0571	0.0016495
ENSMUSG00000027938	Creb3l4	0	114.086	69.1982	0	30.0756	46.9139	-2.23137	0.0989647
ENSMUSG00000066463	Omt2a	9.78758	114.007	135.916	249.968	263.058	113.32	0.478658	0.631808
ENSMUSG00000023272	Creld2	0	114.006	111.952	0	166.873	146.719	0.133124	0.859839
ENSMUSG00000051853	Arf3	1.01334	113.935	71.417	0.691713	109.886	81.7864	-0.571773	0.410859
ENSMUSG00000064387	Snora73a	0	113.747	186.359	0	226.439	358.565	0	1
ENSMUSG00000020978	Klhdc2	231.761	113.176	144.751	0.058023	221.519	89.446	-0.236424	0.720989
ENSMUSG00000005672	Kit	0.008978	113.154	69.5695	146.176	61.5089	139.115	-0.158076	0.840627
ENSMUSG00000028854	Slc9a1	0.06268	113.127	96.7066	0.002666	68.6822	101.219	0.93055	0.224582
ENSMUSG00000041438	Utp4	0	112.973	124.061	15.4147	54.8393	177.143	0.246701	0.773333
ENSMUSG00000075227	Znhit2	3.07582	112.86	68.8809	0.012356	321.042	241.792	1.49295	0.143403
ENSMUSG00000039988	Ankrd13c	21.8259	112.763	64.541	0.68874	22.2643	18.9097	-1.90744	0.0556801
ENSMUSG00000020519	Sap30l	837.523	112.504	93.4023	86.0503	66.1935	31.6666	-1.4067	0.146582
ENSMUSG00000021279	Cdc42bpb	38.5254	112.259	74.2824	13.7089	87.0143	69.9872	0.564736	0.410414
ENSMUSG00000067338	Tuba3b	0	112.145	142.568	0	61.5088	4.36669	0.219752	0.866243
ENSMUSG00000029416	Slc15a4	1.3661	112.117	73.616	84.3322	110.664	45.6873	0.37304	0.742504
ENSMUSG00000022108	Itm2b	10.8057	112.011	83.2193	9.41744	111.35	105.304	0.518868	0.588281
ENSMUSG00000003868	Ruvbl2	26.7633	112.002	103.743	216.408	21.5224	60.6178	-1.66689	0.116244
ENSMUSG00000031311	Nono	0	111.873	132.947	0	20.8878	31.2378	-2.73583	0.0358823
ENSMUSG00000025156	Gps1	13.1503	111.534	48.2466	0	69.6977	54.538	-2.57923	0.0509817
ENSMUSG00000018921	Pelp1	0.50391	111.522	50.1288	0	88.898	65.9454	0.246565	0.801731
ENSMUSG00000009090	Ap1b1	0.188906	111.397	57.7411	0	29.7328	26.2729	-0.1978	0.882575
ENSMUSG00000028975	Pex14	25.7018	111.228	208.122	0	124.974	62.4873	-0.585474	0.585476
ENSMUSG00000025135	Anapc11	0	111.171	133.814	0	83.9016	141.526	0.113394	0.916701
ENSMUSG00000044792	Isca1	0.30288	111.169	45.0243	108.233	220.975	45.9696	2.40242	0.0721149
ENSMUSG00000004843	Chmp2b	0	111.062	26.056	0	20.6024	10.6414	-3.38393	0.0300957
ENSMUSG00000028563	Tm2d1	0	110.779	130.294	0	91.4316	101.229	0.138983	0.893754
ENSMUSG00000026895	Ndufa8	14.3891	110.712	245.961	0	133.845	141.717	-0.114716	0.917367
ENSMUSG00000097715	Gpr137b-ps	178.877	110.576	49.0667	0.045807	39.5447	15.8396	-0.174655	0.866207
ENSMUSG00000032985	5730522E02Rik	0	110.341	0	0	0	0	-8.23412	0.0066753
ENSMUSG00000030878	Cdr2	5.92442	110.123	120.812	54.8346	83.6178	123.91	-1.39835	0.237334
ENSMUSG00000046323	Dppa3	157.215	110.082	280.744	31.4985	122.342	1446.3	0.226084	0.767057
ENSMUSG00000033307	Mif	0	109.843	140.032	0	127.295	157.169	0.191247	0.84803
ENSMUSG00000051695	Pcbp1	292.581	109.541	87.032	561.435	182.775	97.4372	1.54105	0.00173964
ENSMUSG00000025428	Atp5a1	199.994	109.399	242.359	0.907433	195.923	194.708	1.28934	0.0632187
ENSMUSG00000059991	Nptx2	57.7491	109.393	70.6591	378.345	88.5657	68.9034	-0.407892	0.708731
ENSMUSG00000014959	Gorasp2	5.68075	109.054	86.8867	95.0328	111.634	165.087	0.0318157	0.962634
ENSMUSG00000045538	Ddx28	318.858	108.949	70.6159	440.431	73.7625	56.5222	-0.4202	0.670728
ENSMUSG00000061286	Exosc5	0	108.91	32.5237	0	68.104	42.5397	-0.238069	0.888841
ENSMUSG00000029330	Cds1	6.54322	108.503	61.5736	48.7532	65.0653	38.8623	-0.73514	0.390956
ENSMUSG00000005312	Ubqln1	220.649	108.138	100.364	3528.33	185.881	188.776	0.756685	0.197005
ENSMUSG00000042203	Tbc1d22b	20.7031	107.994	114.979	43.3664	19.4275	43.3189	0.692196	0.443625
ENSMUSG00000065817	Gm24698	0	107.987	284.146	0	0	158.958	0	1
ENSMUSG00000048807	Slc35e4	1.3559	107.247	42.8945	0	137.404	30.6469	0.806895	0.4293
ENSMUSG00000058248	Kcnh1	33.2417	107.036	136.418	22.0238	86.279	105.379	-0.546605	0.433765
ENSMUSG00000030082	Sec61a1	8.09555	106.918	49.7765	48.9279	83.5898	383.193	-1.81224	0.0956797
ENSMUSG00000104098	AA619741	0	106.599	37.6752	16.9417	27.7653	110.049	-2.24632	0.211514
ENSMUSG00000036565	Ttyh3	251.599	106.507	126.742	38.8333	132.339	100.175	-0.363836	0.618823
ENSMUSG00000020638	Cmpk2	0	106.397	14.498	0	10.0366	10.4749	-1.36723	0.411594
ENSMUSG00000048899	Rimkla	273.497	106.378	51.158	5.52032	46.4595	48.5066	-0.5785	0.567166
ENSMUSG00000004642	Slbp	244.094	106.297	125.79	376.305	161.87	150.695	-1.05403	0.246677
ENSMUSG00000024222	Fkbp5	34.7844	106.23	135.189	57.558	29.5524	128.554	-1.98535	0.0153676
ENSMUSG00000015776	Med22	0.543848	106.148	102.014	15.96	94.1669	109.988	0.194689	0.815932
ENSMUSG00000028333	Anp32b	379.535	106.101	79.732	219.162	64.0147	70.7019	-0.704059	0.24077
ENSMUSG00000002104	Rapsn	0	106.098	20.1904	0	73.4009	15.6024	-1.28224	0.397206
ENSMUSG00000039166	Akap7	4.23439	105.455	75.3844	0.003055	16.2521	26.2242	-0.585478	0.7485
ENSMUSG00000002014	Ssr4	0	105.433	18.5228	0	2.49142	40.7689	-5.22426	9.57298e-06
ENSMUSG00000028798	Eif3i	0	105.386	56.5535	0	62.1875	113.511	0.373791	0.776815
ENSMUSG00000015120	Ube2i	207.252	105.136	94.0277	0	168.563	137.989	-0.201367	0.820397
ENSMUSG00000054582	Pabpc1l	12.4319	105.029	292.686	40.6656	384.846	143.454	2.2554	0.00264464
ENSMUSG00000001056	Nhp2	549.478	104.945	95.0886	0.015914	4.14372	70.4226	-3.64108	0.0536734
ENSMUSG00000032518	Rpsa	10.1059	104.931	73.5168	0	91.5119	125.788	-0.485375	0.610959
ENSMUSG00000029451	Gm13103	0.02766	104.742	381.432	0	24.4329	52.9727	-2.28262	0.119964
ENSMUSG00000025795	Rassf3	0	104.619	95.3856	0	34.4417	159.478	-0.63083	0.566199
ENSMUSG00000039563	2210406O10Rik	0	104.565	69.2784	0	51.8496	35.9596	-0.949857	0.608009
ENSMUSG00000042606	Hirip3	41.8843	104.5	58.1251	0.099443	28.2072	56.5133	-1.95342	0.113108
ENSMUSG00000015023	Ddx19a	1.16761	104.483	107.04	0.855819	40.389	114.353	-0.560708	0.437511
ENSMUSG00000028394	Pole3	0	104.129	28.6403	0	113.723	21.5737	0.106282	0.917645
ENSMUSG00000026889	Rbm18	3.25058	104.118	111.084	4.97454	26.2515	41.8284	-1.22694	0.35231
ENSMUSG00000056501	Cebpb	21.8284	103.436	40.825	1546.36	207.845	52.7121	0.409932	0.658824
ENSMUSG00000078812	Eif5a	27.3687	103.365	331.26	6.21551	69.291	148.567	-0.554344	0.458324
ENSMUSG00000064220	Hist2h2aa1	4.1619	103.284	0.434199	17.1938	76.087	25.9801	0	1
ENSMUSG00000071072	Ptges3	308.139	103.115	56.0403	254.979	103.334	68.499	-0.0341814	0.965355
ENSMUSG00000051811	Cox6b2	0	103.06	42.6566	0	61.1078	25.4896	-0.658936	0.684222
ENSMUSG00000031010	Usp9x	38.9199	103.033	101.33	0.002702	88.9703	94.7175	-0.41767	0.508991
ENSMUSG00000030374	Strn4	0	102.834	45.1071	2.50023	39.6251	30.0773	-2.09179	0.0287718
ENSMUSG00000022999	Lmbr1l	0.03986	102.612	58.0751	11.1747	64.5631	105.658	-3.7003	0.00196304
ENSMUSG00000031601	Cnot7	76.7244	102.505	73.7261	29.7646	12.1593	20.1143	-1.36123	0.0821061
ENSMUSG00000033917	Gde1	0	102.348	50.0518	0	98.0708	23.2546	1.54776	0.347112
ENSMUSG00000032514	Ttc21a	0	102.309	221.441	0	0.007233	0.223223	-12.4813	0.00040845
ENSMUSG00000026810	Dpm2	0	102.224	17.7618	0	0.05765	9.33923	-2.22402	0.265002
ENSMUSG00000023087	Noct	38.2608	102.194	234.154	453.605	36.2917	126.476	-1.40499	0.0338019
ENSMUSG00000018401	Mtmr4	15.08	102.106	39.6662	45.0851	19.4493	20.2141	-2.60303	0.0196571
ENSMUSG00000055717	Slain1	121.167	102.021	98.8702	136.016	168.217	104.994	1.31812	0.0661235
ENSMUSG00000042364	Snx18	156.925	101.95	62.3459	66.5364	74.1264	28.929	-0.488107	0.580508
ENSMUSG00000028906	Epb41	0	101.579	19.8263	0	22.745	18.411	0.417814	0.695161
ENSMUSG00000024870	Rab1b	0	101.549	81.3991	0	122.317	63.0846	-0.799927	0.391258
ENSMUSG00000036352	Ubac1	479.207	101.436	55.5247	186.113	18.8222	53.3116	-1.67996	0.267562
ENSMUSG00000087020	Gm16283	0	101.326	3.93821	0	0	14.0286	-10.0146	0.000542893
ENSMUSG00000020719	Ddx5	36.9074	101.018	51.4446	0.014104	51.8424	68.538	0.467717	0.693186
ENSMUSG00000040813	Tex264	14.4888	100.988	132.484	225.098	130.084	161.049	0.49862	0.557001
ENSMUSG00000034032	Rpap1	17.191	100.715	43.4235	233.957	2.27264	4.04015	-5.72167	0.00353843
ENSMUSG00000025577	Cbx2	0.143399	100.601	85.1212	57.3803	82.7396	95.2321	0.410317	0.634676
ENSMUSG00000027944	Hax1	0	100.517	88.7186	0	63.2702	73.2785	-1.56576	0.246724
ENSMUSG00000031785	Adgrg1	0	100.487	75.4549	0	76.3385	75.2893	-0.857153	0.337804
ENSMUSG00000077254	Gm26079	0	100.42	20.0711	0	13.2682	289.076	0	1
ENSMUSG00000025885	Myo5b	51.3869	100.398	177.448	191.636	157.11	182.118	0.127082	0.852958
ENSMUSG00000030970	Ctbp2	198.185	100.214	123.258	960.468	141.896	120.519	0.923189	0.326883
ENSMUSG00000034853	Acot11	0	100.07	0.862258	0	0.024604	0.11416	0	1
ENSMUSG00000035242	Oaz1	24.982	100.034	78.5307	13.9506	493.017	103.912	1.41389	0.0359058
ENSMUSG00000022760	Thap7	341.386	99.9876	50.8391	59.0447	178.764	205.618	0.468926	0.674289
ENSMUSG00000025410	Dctn2	140.452	99.9761	195.913	0.045163	55.197	34.7253	-0.915422	0.362493
ENSMUSG00000024052	Lpin2	29.718	99.8008	49.3645	10.8591	46.3152	63.6084	-1.28377	0.121503
ENSMUSG00000032803	Cdv3	9.36118	99.7542	41.9796	12.8718	163.307	108.252	0.549789	0.290925
ENSMUSG00000027357	Crls1	0	99.6043	15.5274	0	78.8432	13.8419	-1.28611	0.348428
ENSMUSG00000037344	Slc12a9	8.12958	99.5804	58.8105	53.4272	73.5375	56.1696	-0.487452	0.547602
ENSMUSG00000036840	Siah1a	0.149539	99.563	64.3296	0	11.2512	39.2438	-4.60776	0.0188042
ENSMUSG00000021598	Med10	0	99.5292	28.5165	38.2945	17.3087	71.675	0	1
ENSMUSG00000044709	Gemin7	455.757	99.3861	101.7	0.012303	70.3555	94.6195	0.326057	0.74725
ENSMUSG00000058301	Upf1	81.5642	99.3408	133.662	57.7921	117.184	97.6642	0.628785	0.259985
ENSMUSG00000080465	Gm22486	0	99.2938	278.505	0	0	314.655	0	1
ENSMUSG00000074913	Gm815	0	99.053	9.14659	0	0	4.31917	-11.0514	2.22584e-05
ENSMUSG00000041431	Ccnb1	24.516	98.9492	126.312	1789.22	212.592	271.572	0.1063	0.888497
ENSMUSG00000017861	Mybl2	0.30776	98.7744	60.2404	2.20301	36.1352	68.6699	-1.89699	0.0145561
ENSMUSG00000032479	Map4	55.8323	98.592	74.8632	29.4474	58.4341	62.6811	-0.131403	0.834952
ENSMUSG00000001763	Tspan33	0.883912	98.5411	46.6965	205.676	58.1239	69.7953	0.373001	0.710678
ENSMUSG00000025081	Tdrd1	0	98.4384	82.1506	0	47.0135	91.6922	0.0362159	0.958212
ENSMUSG00000033294	Noc4l	177.529	98.4095	110.375	123.05	63.646	122.735	0.585863	0.558392
ENSMUSG00000091474	2610021A01Rik	0	98.3321	4.77677	0	0.06154	14.8702	-10.0292	0.00019976
ENSMUSG00000017307	Acot8	0	98.2936	21.5743	0	4.16917	35.5074	-6.87992	0.00153939
ENSMUSG00000090266	Mettl23	0	98.2237	2.41397	0	0	30.6114	-1.81165	0.397656
ENSMUSG00000046341	Gm11223	0	98.2021	35.7845	0	59.5299	73.5213	-0.75204	0.691735
ENSMUSG00000028708	Mknk1	0	98.1922	99.4384	0	25.3352	22.2292	-1.42805	0.251529
ENSMUSG00000019804	Snx3	42.751	98.0472	81.2643	0	104.452	34.435	0.0273569	0.970084
ENSMUSG00000007777	0610009B22Rik	0	98.0416	88.8265	111.934	21.7254	109.886	-1.96522	0.26217
ENSMUSG00000018585	Atox1	0	97.8727	278.411	0	52.8967	124.46	-1.65029	0.172745
ENSMUSG00000031757	Mt4	0	97.4547	0	0	153.164	15.6885	1.17242	0.565579
ENSMUSG00000051518	Rps19bp1	31.3969	97.4332	41.196	0	119.06	56.4427	-0.362078	0.836766
ENSMUSG00000060288	Ppih	0	97.3516	36.6901	0	27.7468	41.5734	0.561912	0.773483
ENSMUSG00000069273	Hist1h3e	19.8736	97.0546	78.1524	3.40752	342.379	193.293	1.68107	0.0386495
ENSMUSG00000025903	Lypla1	0	96.9122	10.0339	0	23.5194	8.04237	-1.06883	0.392929
ENSMUSG00000044167	Foxo1	84.1011	96.8886	81.9142	571.232	224.252	67.8167	0.479225	0.608176
ENSMUSG00000035890	Rnf126	0	96.6869	43.5454	2.90878	54.2017	79.4877	-0.651062	0.51508
ENSMUSG00000007659	Bcl2l1	191.23	96.4364	121.82	178.317	70.4688	111.079	-0.19119	0.80408
ENSMUSG00000024958	Gpr137	0	96.2745	49.3837	0.418688	88.1809	50.9585	-0.237975	0.828201
ENSMUSG00000027133	Nop10	0	96.26	19.3514	0	0.371142	23.7383	-8.22786	0.00105377
ENSMUSG00000015474	Ppt2	0	96.1738	61.0465	0	91.6668	26.32	0.491435	0.684141
ENSMUSG00000074227	Spint2	9.23402	96.0888	118.301	0.288776	132.859	120.683	-0.0845428	0.943878
ENSMUSG00000041718	Alg13	0	95.9493	66.7895	26.029	30.5875	60.2414	-0.771132	0.456531
ENSMUSG00000006818	Sod2	0.429202	95.8195	24.0408	0	179.361	5.05886	1.15645	0.473428
ENSMUSG00000025580	Eif4a3	109.226	95.7484	177.561	1077.01	102.518	269.15	0.214084	0.768424
ENSMUSG00000003346	Abhd17a	12.2838	95.7382	58.7705	45.1375	71.1997	57.5536	-0.698322	0.494559
ENSMUSG00000033364	Usp37	0	95.7178	12.1559	0	3.22218	11.0351	-1.6223	0.243573
ENSMUSG00000037242	Clic4	133.087	95.5936	52.5551	175.299	97.3274	36.246	-1.09797	0.280011
ENSMUSG00000034486	Gbx2	79.2975	95.5875	65.7519	451.681	13.3944	92.2081	0.406147	0.670637
ENSMUSG00000089542	Gm25835	0	95.5249	120.621	0	11.7739	171.821	-2.68679	0.24852
ENSMUSG00000058773	Hist1h1b	0	95.4993	10.9234	0	9.65968	27.4666	-1.86671	0.443851
ENSMUSG00000006736	Tspan31	0	95.476	13.1861	0	0	19.3205	-1.39918	0.558449
ENSMUSG00000050705	2310061I04Rik	0	95.4075	27.5289	0	69.8792	24.467	-1.49369	0.222913
ENSMUSG00000008668	Rps18	36.1024	95.3379	65.1422	87.0095	196.17	96.9669	1.00532	0.234076
ENSMUSG00000058290	Espl1	0.005904	95.0943	118.386	0.036517	80.4652	63.0795	-0.692889	0.359195
ENSMUSG00000026429	Ube2t	23.2808	94.5398	100.917	0	71.2142	78.5728	-1.49643	0.130683
ENSMUSG00000016619	Nup50	752.24	94.0916	69.4274	1.31929	36.8894	41.7115	-1.62278	0.0492636
ENSMUSG00000040331	Nsmce4a	0.033599	94.0587	62.6305	5.49432	856.912	163.69	4.5014	0.00112721
ENSMUSG00000030120	Mlf2	86.6999	93.9746	194.163	510.048	172.283	236.869	0.520882	0.465802
ENSMUSG00000050708	Ftl1	0	93.9686	58.2194	0	53.1316	72.0541	-0.403091	0.794238
ENSMUSG00000026238	Ptma	63.5868	93.7628	140.269	0.087539	41.1972	45.6266	-2.44298	0.0314109
ENSMUSG00000025764	Jade1	0	93.7374	0	0	0	0	-11.8224	0.00140607
ENSMUSG00000023004	Tuba1b	0	93.5972	41.6159	88.8142	111.06	18.8426	0.0775037	0.93947
ENSMUSG00000041930	Fam222a	1.11522	93.3929	24.9954	721.733	265.702	443.218	1.53266	0.100131
ENSMUSG00000020232	Hmg20b	2.73944	93.2722	147.33	0	23.9878	14.0912	0.253817	0.848616
ENSMUSG00000042757	Tmem108	50.6549	93.09	56.5808	0	34.574	9.83981	-2.22897	0.0384819
ENSMUSG00000031879	Ciao2b	27.3995	93.0399	72.8016	0	68.4792	47.3044	-1.01167	0.346039
ENSMUSG00000043067	Dpy19l1	0.007943	92.9719	132.451	351.7	165.857	90.8127	1.61889	0.282472
ENSMUSG00000093553	Gm20633	2.90388	92.8412	38.1742	60.9039	91.8692	13.8857	0	1
ENSMUSG00000070319	Eif3g	0	92.6512	121.302	0	62.8854	137.121	-0.658211	0.609672
ENSMUSG00000051934	Spats2	0.78775	92.6333	75.4824	93.6429	76.7024	87.5097	-0.597982	0.510007
ENSMUSG00000074064	Mlycd	0	92.4674	61.7146	52.2363	43.6325	32.9112	-0.150112	0.889903
ENSMUSG00000022871	Fetub	0	92.0996	34.7139	0	10.2176	65.018	-3.12171	0.000615889
ENSMUSG00000034994	Eef2	41.5985	92.0546	105.765	122.348	53.3651	113.892	-0.785499	0.341813
ENSMUSG00000040234	Tm7sf3	0	91.8892	100.456	137.228	96.4945	98.6669	-0.140609	0.884738
ENSMUSG00000029034	Ints11	0	91.8517	11.428	0	15.9606	69.664	1.92736	0.342755
ENSMUSG00000028541	B4galt2	0.011459	91.8423	57.8123	0	18.494	26.4361	-2.25561	0.0153028
ENSMUSG00000087591	Gm14635	2.37648	91.7379	87.8316	0	76.7061	67.6469	-0.0843805	0.962837
ENSMUSG00000054309	Cpsf3	0	91.6174	54.9557	0	3.49135	12.8137	-3.95652	0.0263708
ENSMUSG00000045503	Sys1	0	91.3293	40.5013	0	10.261	27.2492	0.386317	0.786037
ENSMUSG00000031767	Nudt7	0	91.3053	43.8457	0	22.1222	34.3743	-2.12514	0.080206
ENSMUSG00000012405	Rpl15	0	91.2847	61.2323	0	25.7886	38.7167	-2.75445	0.0590517
ENSMUSG00000030654	Arl6ip1	328.028	91.2255	116.609	0.007424	140.103	166.043	0.380464	0.720778
ENSMUSG00000061032	Rrp1	0	91.1499	13.2516	0	111.501	12.6843	-0.185934	0.922937
ENSMUSG00000029627	Zkscan14	1.0817	91.0737	28.935	0.007484	29.8643	58.8573	-1.27426	0.270488
ENSMUSG00000020483	Dynll2	156.193	90.7293	69.2843	58.1452	128.206	72.8947	0.551818	0.397221
ENSMUSG00000030042	Pole4	63.8461	90.5928	229.798	142.863	163.841	276.455	1.07246	0.114164
ENSMUSG00000005370	Msh6	10.0458	90.455	34.1926	46.2324	37.5084	38.8547	-0.916224	0.405247
ENSMUSG00000038845	Phb	0	90.3834	90.7903	0	138.497	73.9303	0.486856	0.624815
ENSMUSG00000023908	Pkmyt1	0	90.0814	46.074	0	101.441	20.0078	0.807442	0.501015
ENSMUSG00000057454	Lypd3	8.15065	90.0053	97.2509	0	201.803	499.231	1.3237	0.194409
ENSMUSG00000022420	Dnal4	0.029276	89.8188	54.8741	0	41.4585	99.4049	-1.10302	0.321544
ENSMUSG00000020869	Lrrc59	22.2585	89.7863	65.9213	71.3095	161.293	74.084	0.175846	0.783287
ENSMUSG00000050471	Fam118b	0	89.7496	28.0728	0	36.8291	20.5611	-1.66639	0.27985
ENSMUSG00000025868	Higd2a	0	89.4026	41.56	0	23.4269	73.2713	-1.46729	0.393711
ENSMUSG00000021532	Fastkd3	0	89.3398	14.506	0	47.8998	43.3026	0.723462	0.653819
ENSMUSG00000071655	Ubxn1	0	89.2663	40.9849	0.074642	103.076	30.3805	0.839314	0.468268
ENSMUSG00000028651	Ppie	0	89.2163	27.5431	0	242.971	25.9693	2.31551	0.138556
ENSMUSG00000029513	Prkab1	8.66152	89.0937	59.0164	6.53601	38.4891	83.6695	-0.48075	0.653036
ENSMUSG00000025219	Fgf8	43.855	89.0585	64.4178	9.87287	164.665	191.901	1.72976	0.0191891
ENSMUSG00000021591	Glrx	0.016054	89.0515	141.185	0.011011	98.9029	128.805	0.896332	0.270411
ENSMUSG00000052033	Pfdn4	0	88.9892	103.445	0	208.23	58.9071	-2.70138	0.0889669
ENSMUSG00000032571	Pik3r4	0.056243	88.9253	59.0933	0.259894	151.871	29.5238	-0.267554	0.78729
ENSMUSG00000039990	Edrf1	77.9898	88.6744	59.0399	0	55.4023	73.2171	-1.63635	0.040762
ENSMUSG00000028461	Ccdc107	0	88.439	28.8808	0	2.47494	10.4191	-3.50839	0.126889
ENSMUSG00000022779	Top3b	0	88.435	46.0688	0.009871	12.8315	28.7179	-7.34371	8.72451e-05
ENSMUSG00000040048	Ndufb10	0	88.4131	27.0757	0	10.8361	54.4141	-2.26377	0.14954
ENSMUSG00000019868	Vta1	0	88.3125	41.2285	176.832	34.0692	44.9049	-1.56806	0.213031
ENSMUSG00000055725	Paqr3	0	88.2782	1.61797	0	65.1794	13.2005	-2.35509	0.275971
ENSMUSG00000013160	Atp6v0d1	2.71001	88.2587	41.4977	0	13.9908	48.6118	-2.54199	0.0560445
ENSMUSG00000023051	Tarbp2	22.2563	88.1391	56.3915	0	76.3438	31.1705	0.298877	0.761134
ENSMUSG00000038267	Slc22a23	1.34684	88.106	36.1157	10.7785	10.8427	29.4551	-0.00740424	0.994872
ENSMUSG00000007564	Ppp2r1a	367.574	87.8479	69.115	1058.71	74.4841	95.78	-0.560824	0.535886
ENSMUSG00000096968	Gm26620	0.013606	87.8244	47.5508	1.04421	0.057642	59.9535	0	1
ENSMUSG00000032402	Smad3	152.837	87.7261	66.7626	32.4276	102.652	75.3831	-0.340177	0.682619
ENSMUSG00000024583	Txnl1	851.301	87.6158	26.6131	0.428197	4.51538	21.3637	0.56702	0.491755
ENSMUSG00000030543	Mesp2	0.035358	87.5732	96.9816	23.0164	179.697	236.753	0.232414	0.779668
ENSMUSG00000005779	Psmb4	0.00818	87.4175	74.2618	1.57898	76.0776	65.8449	-1.04992	0.333834
ENSMUSG00000005575	Ube2m	16.6192	87.1607	24.9002	0.01481	61.2026	27.237	-0.662646	0.484511
ENSMUSG00000042293	Gm5617	0	87.1321	45.4013	6.12178	184.107	85.6224	1.53647	0.39965
ENSMUSG00000086606	Gm13205	0	86.9087	1.75877	0	0	0.970133	-8.43734	0.00208216
ENSMUSG00000061689	Dlgap4	6.87268	86.8099	86.2476	6.69668	57.81	52.33	0.642227	0.412988
ENSMUSG00000030037	Mrpl53	0	86.758	19.2828	32.8464	19.2031	5.44429	0	1
ENSMUSG00000022272	Myo10	15.2101	86.7159	27.5332	8.14706	84.554	134.64	-0.6757	0.325902
ENSMUSG00000074129	Rpl13a	97.6819	86.7022	301.938	0	16.8543	58.4646	-3.33037	0.154896
ENSMUSG00000029475	Kdm2b	24.4172	86.6391	139.539	494.769	117.435	93.2922	-0.247909	0.743151
ENSMUSG00000030876	Mettl9	11.1971	86.3802	48.7603	29.9417	91.0321	80.7115	-1.11333	0.487425
ENSMUSG00000070858	Gm1673	0	86.1656	37.7903	0	125.199	64.6445	0.174849	0.89599
ENSMUSG00000069307	Hist1h2bq	0.519467	86.1134	15.4361	1.16052	74.404	7.38015	-4.30191	0.000145943
ENSMUSG00000093930	Hmgcs1	0.006372	85.78	125.49	59.998	78.5723	164.899	-1.95078	0.0845259
ENSMUSG00000040270	Bach2	0	85.7464	39.7544	0.023794	5.45445	12.546	-4.30545	0.0132832
ENSMUSG00000013495	Tmem175	0	85.6641	16.5979	0.003091	0	21.2011	-11.9906	3.84806e-06
ENSMUSG00000024248	Cox7a2l	28.5981	85.6441	37.5128	26.0151	9.35832	58.971	-3.56016	0.0211253
ENSMUSG00000053128	Rnf26	9.25868	85.6352	61.0331	0.024286	155.55	51.5383	1.05545	0.557386
ENSMUSG00000032493	Prss44	0	85.6044	8.87487	0	0.008635	3.76831	-11.3621	6.89508e-06
ENSMUSG00000057113	Npm1	0	85.5987	102.426	0	33.0618	95.6222	-1.30634	0.268826
ENSMUSG00000070000	Fcho1	0	85.536	30.0067	0	62.4434	31.8169	0.0782129	0.929964
ENSMUSG00000094655	Gm25360	0	85.5344	839.283	0	97.1829	829.297	-0.119926	0.958307
ENSMUSG00000004885	Crabp2	0	85.5284	55.6767	0	50.2787	86.0358	-1.57211	0.161043
ENSMUSG00000042541	Sem1	10.3611	85.3216	187.607	0	50.1166	106.497	-1.62507	0.285609
ENSMUSG00000021494	Ddx41	0	85.2141	601.581	0	26.6275	31.6752	-2.28286	0.0868434
ENSMUSG00000004393	Ddx56	0	85.1106	59.4743	0	116.419	75.5786	0.553383	0.629043
ENSMUSG00000028862	Map3k6	0	85.0349	62.5708	0	7.16305	69.333	-2.28858	0.0831301
ENSMUSG00000095701	Gm24830	0	84.9153	213.585	0.307016	386.819	482.928	2.26789	0.222077
ENSMUSG00000025236	Adpgk	0.002136	84.8794	41.4423	22.2671	239.03	102.513	0.0104855	0.982097
ENSMUSG00000048755	Mcat	0	84.8371	28.2393	0	44.239	34.7485	-0.0524135	0.974464
ENSMUSG00000069305	Hist1h4n	119.214	84.7888	24.1488	0.133355	242.049	58.3756	0.963938	0.424431
ENSMUSG00000038555	Reep2	24.577	84.7556	111.412	0	48.4765	54.203	-1.80989	0.0580109
ENSMUSG00000026511	Srp9	0.060966	84.7489	52.1175	249.647	125.65	150.074	1.30703	0.400027
ENSMUSG00000033429	Mcee	0	84.3178	436.243	0	14.6349	15.9293	-0.586941	0.790179
ENSMUSG00000004268	Emg1	0	84.3135	101.443	2.70383	123.722	103.924	-0.532354	0.640932
ENSMUSG00000095385	D630033O11Rik	0	84.2107	71.0617	0	181.426	36.0936	0.457946	0.806125
ENSMUSG00000035064	Eef2k	56.8193	84.0719	155.782	0.280967	103.908	83.9356	0.0643413	0.924551
ENSMUSG00000035674	Ndufa3	0	84.0645	175.726	0	30.1593	19.801	-2.33948	0.21565
ENSMUSG00000065773	Rnu1b6	0	83.8248	237.337	6.90035	311.947	142.053	1.16091	0.299128
ENSMUSG00000002372	Ranbp3	400.557	83.7928	71.4376	57.3374	86.1146	70.1144	-0.448207	0.572795
ENSMUSG00000042737	Dpm3	0.28048	83.6237	125.464	0	0.077012	134.393	-9.43136	0.00144907
ENSMUSG00000113398	Gm5194	0	83.5275	1.15477	0	0	0	-11.4889	0.00151722
ENSMUSG00000024053	Emilin2	0.002883	82.9725	29.6488	0.068505	5.761	9.88298	1.51789	0.22578
ENSMUSG00000046408	1700067K01Rik	462.485	82.9504	162.55	0.08267	13.8937	34.853	-1.53754	0.161854
ENSMUSG00000046856	Gpr1	0.02902	82.9049	175.707	304.456	75.6693	131.255	-0.802622	0.5599
ENSMUSG00000028676	Srsf10	0	82.8932	32.3114	0.122545	81.5881	37.9791	-0.783676	0.533174
ENSMUSG00000067365	Tmem128	66.6659	82.7385	96.9723	0	45.453	44.2109	0.439752	0.771367
ENSMUSG00000063550	Nup98	0.031115	82.6685	60.9146	0.00634	82.9828	57.4569	0.435715	0.523534
ENSMUSG00000027134	Lpcat4	0	82.5273	56.9491	0	72.1089	56.7347	-0.000103865	0.989061
ENSMUSG00000024346	Pfdn1	0	82.5113	51.8701	0.084382	92.501	63.355	0.535373	0.625406
ENSMUSG00000020472	Zkscan17	0.004211	82.3383	105.128	10.8087	95.211	61.7328	-1.32938	0.19861
ENSMUSG00000029064	Gnb1	0.021174	82.1947	42.2404	8.25163	71.8727	54.8247	-0.748157	0.292999
ENSMUSG00000038274	Fau	20.0751	82.1313	111.895	75.6316	103.884	98.5686	0.530451	0.628296
ENSMUSG00000026281	Dtymk	0	82.1197	120.743	0	97.4697	151.952	0.369731	0.801414
ENSMUSG00000070002	Ell	92.9002	82.0274	66.881	0	48.2355	77.6628	-1.83062	0.0899557
ENSMUSG00000018171	Vmp1	0	81.9271	8.24521	0	0.113814	10.8006	-5.60412	0.00692378
ENSMUSG00000027472	Pdrg1	0.654979	81.8789	69.1467	0	15.784	100.787	-2.03766	0.166243
ENSMUSG00000037089	Slc35b2	0	81.6156	20.4521	0	14.9735	18.4197	-1.75538	0.29026
ENSMUSG00000072889	Nfxl1	3.29131	81.583	77.5056	1098.08	55.7852	44.1077	-0.337405	0.726943
ENSMUSG00000032640	Chsy1	392.527	81.461	69.9284	186.62	91.7376	94.7804	-0.232303	0.733349
ENSMUSG00000039100	2022-03-06	93.4568	81.3501	127.259	51.8873	106.672	99.1264	0.0386417	0.940815
ENSMUSG00000022427	Tomm22	0	81.2833	82.2952	0	40.1566	77.5908	-1.89422	0.193593
ENSMUSG00000074811	Hps6	2.58446	81.2802	32.6014	9.076	10.1045	28.1351	-2.1843	0.0743117
ENSMUSG00000006442	Srm	0	81.2557	72.0774	0	27.3057	56.433	-0.442532	0.707762
ENSMUSG00000041423	Paqr6	0	81.2025	42.8443	0	8.1458	40.4258	-1.14782	0.426751
ENSMUSG00000026767	Mindy3	0	81.1519	113.833	0	31.1138	46.6322	-2.46822	0.0554493
ENSMUSG00000024413	Npc1	82.5721	80.9426	70.471	15.9884	95.3878	87.0881	0.450803	0.560573
ENSMUSG00000007589	Tinf2	129.341	80.8981	42.0779	6.02899	10.6278	23.5564	-1.67371	0.170506
ENSMUSG00000038489	Polr2l	126.509	80.7576	66.8174	0.297773	194.775	267.391	1.09776	0.158108
ENSMUSG00000020895	Tmem107	0	80.6847	120.078	72.3697	326.073	125.67	1.79274	0.153476
ENSMUSG00000060992	Copz1	0	80.4783	109.853	0	87.3156	8.7573	0.546814	0.641611
ENSMUSG00000026576	Atp1b1	0	80.433	19.1542	0	6.23746	31.6839	-2.76087	0.122158
ENSMUSG00000020219	Timm13	44.6754	80.363	73.2766	0.046606	0.363895	18.3643	-6.61096	9.68777e-06
ENSMUSG00000003352	Cacnb3	227.266	80.3627	17.6008	9.49295	8.00662	3.82922	-1.94854	0.128864
ENSMUSG00000089255	Snora78	0	80.3551	344.95	0	960.555	294.249	3.80791	0.0408968
ENSMUSG00000035397	Klf16	105.782	80.137	52.8475	183.644	77.9813	54.3463	-0.370442	0.611606
ENSMUSG00000090553	Snrpe	0	80.0936	110.695	0.094888	77.312	100.691	-0.57611	0.721147
ENSMUSG00000059796	Eif4a1	3.03821	79.8543	105.502	21.6039	48.8789	215.468	-1.23671	0.168219
ENSMUSG00000078719	Msmp	0	79.8458	2.78529	0	43.8443	0.809088	0	1
ENSMUSG00000011096	Akt1s1	24.0399	79.7845	85.2012	24.3232	101.89	36.0716	-0.326239	0.741631
ENSMUSG00000041794	Myrip	19.0404	79.6655	40.1438	129.295	34.5024	56.502	-1.06166	0.402308
ENSMUSG00000045136	Tubb2b	201.148	79.5351	74.1979	51.9283	155.3	152.275	1.30666	0.150259
ENSMUSG00000038383	Pigu	0	79.4877	58.5336	40.218	121.825	55.0016	0.396741	0.74785
ENSMUSG00000020892	Aloxe3	0	79.4483	0	0	0	0	-10.1334	0.00258384
ENSMUSG00000015804	Med28	122.019	79.3468	51.4247	46.4309	49.2269	59.2459	-0.721197	0.257496
ENSMUSG00000024176	Sox8	0	79.2942	23.6266	0	48.3896	23.3939	1.70681	0.246527
ENSMUSG00000029695	Aass	0	79.2233	51.9301	1.99165	15.7428	26.1682	-0.888196	0.472595
ENSMUSG00000034880	Mrpl34	0	79.1983	55.1846	0	4.0081	74.9668	-5.9759	0.000165613
ENSMUSG00000027203	Dut	0	79.1346	71.932	0	177.514	89.9869	0.0833597	0.932983
ENSMUSG00000056851	Pcbp2	61.7744	79.1239	120.591	369.403	147.63	153.183	1.22099	0.0185705
ENSMUSG00000088185	Scarna2	0	79.0579	88.0713	0.052518	131.824	56.1919	0.928957	0.373517
ENSMUSG00000031774	Fam192a	0.323383	79.0339	76.6924	0.02591	82.6803	37.1659	-0.149632	0.873562
ENSMUSG00000059434	Gckr	0	78.884	89.83	0	113.062	87.9462	-0.201072	0.910577
ENSMUSG00000034932	Mrpl54	1.10834	78.85	13.8757	0	14.2772	3.65902	-1.09094	0.588185
ENSMUSG00000023068	Nus1	0.076142	78.6821	40.8646	0	35.8352	30.6052	-1.56898	0.120035
ENSMUSG00000034254	Agpat1	0	78.5591	52.5588	0	21.0082	69.9905	-0.050249	0.972734
ENSMUSG00000056820	Tsnax	0	78.544	41.1851	0	79.6841	56.1641	-0.525704	0.609478
ENSMUSG00000071262	Zfp957	545.809	78.5338	55.466	0.013657	73.9349	68.0818	0.238163	0.815007
ENSMUSG00000014599	Csf1	0	78.289	85.3584	0	20.5645	126.627	-0.603922	0.632412
ENSMUSG00000037159	Wee2	15.3484	78.2846	113.958	17.3566	47.3294	119.837	-0.314635	0.742418
ENSMUSG00000031848	Lsm4	0	78.2572	28.6865	0	0	35.5458	-3.20322	0.0528594
ENSMUSG00000039633	Lonrf1	14.5991	78.2045	46.4279	0.858654	46.5892	33.4487	-0.908325	0.25916
ENSMUSG00000035399	Oser1	44.1501	77.8357	107.867	312.447	55.2505	101.991	-0.280547	0.726782
ENSMUSG00000039530	Tusc3	19.7907	77.6706	100.512	59.0335	54.424	55.1035	0.882918	0.396242
ENSMUSG00000020235	Fzr1	4.65878	77.6637	102.008	290.941	96.184	84.949	-0.14	0.868728
ENSMUSG00000032254	Kif23	32.0508	77.512	130.056	138.645	29.4434	88.7374	-1.24056	0.189419
ENSMUSG00000020495	Smg8	167.415	77.4721	129.3	0	65.6628	35.3845	-0.462939	0.686613
ENSMUSG00000025223	Ldb1	12.2656	77.433	60.6489	176.2	149.494	86.2208	0.833154	0.279669
ENSMUSG00000028792	Ak2	13.992	77.4117	69.3139	19.0553	179.499	112.355	1.43878	0.15159
ENSMUSG00000029642	Polr1d	27.6299	77.3631	92.5264	0.041805	98.7523	93.1165	0.552467	0.546643
ENSMUSG00000029361	Nos1	85.0764	77.3567	40.6074	3.46567	39.0206	28.7813	-2.18534	0.0420644
ENSMUSG00000033106	Slc7a6os	77.368	77.3546	77.5716	14.9617	145.083	76.1667	0.298496	0.773143
ENSMUSG00000098943	Rnu3b1	0	77.1738	0.273735	0	0.000282	0.144105	0	1
ENSMUSG00000028703	Lrrc41	0	77.0128	24.5531	0	26.5681	37.0463	-1.11093	0.468095
ENSMUSG00000006699	Cdc42	0	77.01	51.3369	0	63.7778	59.7782	-0.526352	0.671741
ENSMUSG00000021814	Anxa7	4.11965	76.9356	88.8428	0.32822	72.1277	185.891	-0.25487	0.728003
ENSMUSG00000057963	Itpk1	39.5376	76.8005	79.3237	1.66047	89.3741	100.07	-0.747523	0.308313
ENSMUSG00000029050	Ski	145.234	76.6991	143.025	0.494995	54.6793	34.5211	-1.29897	0.0895998
ENSMUSG00000036564	Ndrg4	0.010531	76.4943	80.1874	0	38.4779	95.21	-1.88074	0.111585
ENSMUSG00000095676	Gm25099	0	76.407	838.526	0	163.162	1039.89	0.935827	0.317082
ENSMUSG00000045007	Tubg2	0	76.3744	58.8686	0	63.4062	59.4274	-0.308234	0.753016
ENSMUSG00000059447	Hadhb	0	76.1649	2.81922	0	4.12874	5.51142	-2.99989	0.124311
ENSMUSG00000034342	Cbl	0	76.0539	6.05066	0.033885	0.36615	1.90015	-3.70583	0.0330886
ENSMUSG00000021384	Susd3	0.561648	75.9221	61.1443	454.51	646.151	357.702	2.71463	0.0163484
ENSMUSG00000028832	Stmn1	0.020672	75.7812	23.9658	0	3.73745	22.7428	-2.87126	0.107084
ENSMUSG00000018899	Irf1	0.064281	75.7692	53.0617	0	57.6417	21.6858	-1.44772	0.270373
ENSMUSG00000018569	Cldn7	0	75.7296	5.56879	0	0	4.88006	-5.48542	0.0482075
ENSMUSG00000002365	Snx9	208.831	75.64	64.6735	403.707	38.4099	72.2908	-0.955607	0.277876
ENSMUSG00000032869	Psmf1	186.1	75.6295	74.363	12.0527	33.6794	50.3439	-1.60329	0.0842741
ENSMUSG00000021496	Pcbd2	0	75.5799	35.8539	0	26.4236	46.6826	-1.02958	0.548347
ENSMUSG00000024271	Elp2	0	75.5793	77.0496	0	47.3056	66.6697	-0.032763	0.986538
ENSMUSG00000061477	Rps7	0	75.3765	87.2523	0	457.745	109.835	2.6587	0.0403845
ENSMUSG00000000538	Tom1l2	0.280738	75.3756	31.8443	141.902	54.7603	36.8731	-1.05158	0.359238
ENSMUSG00000054717	Hmgb2	2.11853	75.323	101.174	5.87865	102.632	98.0844	-0.275705	0.738712
ENSMUSG00000028271	Gtf2b	70.3017	75.1882	93.059	47.5678	76.2502	141.23	-0.53819	0.626158
ENSMUSG00000004980	Hnrnpa2b1	2.23019	75.1056	129.828	1016.7	71.2725	107.341	0.285511	0.806621
ENSMUSG00000021493	Pdlim7	0	74.8432	37.9472	0.72924	53.7839	98.4809	1.42446	0.142316
ENSMUSG00000039016	Timm8b	68.9338	74.544	84.5487	3187.02	0.153195	140.121	-7.44605	0.00108927
ENSMUSG00000061666	Gdpd1	0	74.5371	108.42	0.098065	66.9431	123.692	-0.436262	0.668491
ENSMUSG00000051557	Pusl1	0	74.5023	6.81225	0	32.233	17.0575	-2.61182	0.165779
ENSMUSG00000035781	R3hdm4	0	74.2846	50.8026	0	49.5841	43.6209	-1.52707	0.221234
ENSMUSG00000074682	Zcchc3	97.5418	74.1898	47.6971	33.726	101.352	63.0596	0.628038	0.490811
ENSMUSG00000028044	Cks1b	0	73.652	52.1583	0	2.65439	100.477	-4.16026	0.0165723
ENSMUSG00000008393	Carhsp1	0.338855	73.6412	89.1338	0	42.0208	48.3748	0.078546	0.927491
ENSMUSG00000068744	Psrc1	2.27611	73.5263	58.7384	892.604	72.995	61.8062	0.823943	0.418556
ENSMUSG00000002688	Prkd1	69.0017	73.4348	23.6474	0.330875	17.7951	13.2945	-1.26665	0.279919
ENSMUSG00000027884	Clcc1	0	73.3246	161.608	0	111.49	180.78	-0.656728	0.556773
ENSMUSG00000043496	Tril	4.19983	73.2427	4.64801	0	50.909	10.8327	-0.0015973	0.983584
ENSMUSG00000020806	Rhbdf2	0.005663	73.1213	25.7072	303.307	30.0368	50.7555	-1.34403	0.183349
ENSMUSG00000101188	Eif4a-ps4	0.088638	72.9085	97.4533	0.768786	57.4668	97.7945	-0.136338	0.943694
ENSMUSG00000027806	Tsc22d2	2.54454	72.9064	39.3461	0.953829	120.53	24.9464	0.615727	0.337366
ENSMUSG00000051906	Cd209f	0	72.7566	0.031064	0	0.378215	4.68098	-8.45093	0.001773
ENSMUSG00000057863	Rpl36	2.66264	72.6658	198.484	626.182	176.591	284.29	0.271538	0.779892
ENSMUSG00000019838	Slc16a10	0.319328	72.5618	26.7676	0	60.7626	29.9769	-0.179257	0.824416
ENSMUSG00000032288	Imp3	67.9739	72.5373	148.432	1.47134	18.2947	85.9196	-2.35203	0.076248
ENSMUSG00000068250	Amn1	0	72.445	44.3822	0	3.11199	45.8581	-2.09525	0.225272
ENSMUSG00000079523	Tmsb10	52.4587	72.402	96.5233	46.6588	60.1316	176.546	-0.409231	0.618884
ENSMUSG00000038770	Kpna7	172.347	72.3617	112.002	0	33.713	87.3752	-1.54358	0.0914111
ENSMUSG00000104781	Gm43303	16.4404	72.2808	41.8268	0.012047	13.9842	109.38	-3.06629	0.140046
ENSMUSG00000003970	Rpl8	0.83993	72.1283	63.7104	0	25.7913	97.2405	-2.18469	0.0700555
ENSMUSG00000018841	Rad51d	0	72.102	22.0986	0	29.0858	17.0167	-2.25597	0.119996
ENSMUSG00000022231	Sema5a	0	72.0914	16.1794	0	32.3557	32.6764	-1.32446	0.236376
ENSMUSG00000036275	9530068E07Rik	0	72.0426	56.2401	0	70.0637	69.4699	0.466633	0.580014
ENSMUSG00000024425	Ndfip1	706.007	72.0188	73.8767	3135.16	479.706	25.0781	-0.515996	0.582405
ENSMUSG00000026239	Pde6d	25.6463	71.8988	75.3999	0	64.5256	35.4067	0.851788	0.370935
ENSMUSG00000036026	Tmem63b	0	71.8168	27.6623	0	85.2796	62.1554	2.38726	0.0603758
ENSMUSG00000024914	Drap1	218.949	71.8043	105.048	534.616	49.2842	125.072	-1.1819	0.0964611
ENSMUSG00000040624	Plekhg1	1.27466	71.7912	82.3016	30.1213	17.7641	17.2727	-2.3188	0.0311281
ENSMUSG00000037910	1700018B24Rik	67.1267	71.7339	148.872	0	319.96	50.8156	2.32985	0.0925011
ENSMUSG00000041130	Zfp598	30.3156	71.6684	56.3761	0.004964	112.229	67.4342	1.06714	0.156422
ENSMUSG00000028010	Gar1	0	71.6373	65.0595	0	4.89384	11.3878	-2.06856	0.0915311
ENSMUSG00000028932	Psmc2	0	71.5873	35.8069	43.666	3.04312	34.3449	-4.82159	0.00994213
ENSMUSG00000040722	Scamp5	4.99954	71.508	36.6694	0.047006	30.211	24.6705	-2.42518	0.0444168
ENSMUSG00000041859	Mcm3	0.169988	71.4518	38.5416	0	33.92	48.6883	-1.8807	0.292557
ENSMUSG00000040029	Ipo8	11.4481	71.4345	56.695	75.7713	17.6128	49.3863	-0.102209	0.924658
ENSMUSG00000040997	Abhd4	4.41864	71.2098	105.399	0	102.647	95.8001	0.38076	0.64647
ENSMUSG00000025872	Thoc3	0	71.1542	47.742	0	193.103	125.366	0.905991	0.424862
ENSMUSG00000104690	Gm47304	0.024407	71.124	0.050254	0.0475	0.043984	0.077258	0	1
ENSMUSG00000039330	Tsga10ip	0	71.1029	13.8988	2.6719	54.4777	10.7333	-0.532748	0.738292
ENSMUSG00000075470	Alg10b	0.001824	70.9515	66.1116	93.6668	89.6831	92.1769	0.620297	0.466171
ENSMUSG00000001666	Ddt	0	70.8326	25.7927	0	6.56622	35.4713	0.179133	0.904504
ENSMUSG00000066175	2510046G10Rik	0	70.787	8.82652	0	2.2568	1.44519	0	1
ENSMUSG00000021009	Ptpn21	8.73751	70.7561	100.644	0.048107	33.9381	141.828	-1.26471	0.105916
ENSMUSG00000033159	Cnppd1	0	70.7557	120.608	85.5822	90.4649	108.742	-0.243102	0.767396
ENSMUSG00000090317	Gm17324	0	70.7138	6.54154	0	0.030949	14.6714	0	1
ENSMUSG00000114638	Gm31834	0	70.6754	160.404	0	0	6.32585	-13.2268	9.72213e-06
ENSMUSG00000032434	Cmtm6	0	70.554	32.5216	0	20.0179	29.5685	-1.96723	0.187449
ENSMUSG00000028702	Rad54l	0	70.5004	9.86209	0	0	6.18903	-6.25002	0.0150591
ENSMUSG00000025337	Sbds	0	70.4482	12.1552	0	17.4878	38.6094	-1.95587	0.281646
ENSMUSG00000037458	Azin1	0	70.4186	39.0564	0	85.5179	53.4873	-3.94473	0.0250696
ENSMUSG00000031652	N4bp1	0	70.418	39.593	8.72479	30.8827	53.6299	-0.0409695	0.968494
ENSMUSG00000002297	Dbf4	0	70.4082	83.1946	67.641	147.097	86.6568	0.842412	0.468008
ENSMUSG00000019087	Atp6ap1	0	70.3835	47.9454	0	0	20.9898	-11.4578	2.30891e-07
ENSMUSG00000080542	Gm22710	0	70.3573	211.856	0	39.2929	321.493	0	1
ENSMUSG00000028484	Psip1	0.031646	70.2687	80.5082	0.403347	179.734	95.008	-0.00960684	0.997699
ENSMUSG00000020460	Rps27a	0.014053	70.2427	38.8218	0.36628	16.5751	97.8293	-1.50776	0.377723
ENSMUSG00000029713	Gnb2	23.2007	70.1943	44.2358	99.1227	42.0999	29.3082	-1.11154	0.373798
ENSMUSG00000041712	Ubr7	0	70.1783	23.3696	0	116.618	23.1142	-0.930198	0.582332
ENSMUSG00000027787	Nmd3	0	70.1718	34.7618	0	48.2416	32.2166	-1.20793	0.501637
ENSMUSG00000027669	Gnb4	23.8659	70.1232	30.4773	0	10.6984	24.7143	-2.3892	0.0582785
ENSMUSG00000047237	Fbxw21	19.8454	70.0917	119.748	0	83.9811	129.327	-1.92989	0.111619
ENSMUSG00000049881	2810025M15Rik	0	70.0683	81.6747	0	83.8013	98.0978	0.52192	0.768387
ENSMUSG00000049999	Ppp1r3d	0.015519	69.9523	43.145	972.954	113.153	85.7912	0.919267	0.328065
ENSMUSG00000022552	Sharpin	0	69.9406	8.98996	0	17.3015	6.88956	0.21409	0.888985
ENSMUSG00000006932	Ctnnb1	0.165063	69.8808	108.304	1077.59	216.755	124.655	1.37777	0.0931702
ENSMUSG00000039367	Sec24c	0	69.7902	20.4144	0	6.4021	27.2343	-3.61665	0.0236742
ENSMUSG00000043415	Otud1	26.6692	69.7585	17.5781	0.060376	19.1161	18.1399	-1.11835	0.303813
ENSMUSG00000037697	Ddhd1	32.5586	69.7579	25.6162	3.94616	29.2481	22.2387	-0.653569	0.404072
ENSMUSG00000109227	Gm29791	163.043	69.7065	11.8509	0	0.179237	15.4843	-7.70244	0.00171803
ENSMUSG00000035372	1810055G02Rik	0	69.6974	50.4479	0	2.3645	13.6284	-2.30548	0.192093
ENSMUSG00000019984	Med23	0.036425	69.681	18.3434	0	15.1338	25.6195	-2.07481	0.137067
ENSMUSG00000100680	1810044D09Rik	0	69.647	6.61567	0	19.5831	1.67205	-3.70436	0.120928
ENSMUSG00000020189	Osbpl8	1.67662	69.5541	31.2802	15.6585	18.6842	19.947	-0.899882	0.265724
ENSMUSG00000115247	Gm6201	0	69.4723	124.332	0	15.9485	42.6897	-2.43826	0.0668644
ENSMUSG00000027316	Gfra4	1898.25	69.4662	27.0907	0.119536	66.4818	48.1485	-0.320087	0.759709
ENSMUSG00000031563	Wwc2	213.797	69.4636	62.5895	71.1823	66.2992	92.7395	0.874379	0.167064
ENSMUSG00000050966	Lin28a	0.070299	69.4242	24.2329	0	21.338	45.7106	0.504872	0.644911
ENSMUSG00000001127	Araf	0	69.408	4.50509	0	0.016683	5.1661	-2.87249	0.181756
ENSMUSG00000108379	A730082K24Rik	0	69.0843	202.407	0.419748	36.9086	73.3583	-0.302965	0.823451
ENSMUSG00000037236	Matr3	34.9589	68.9662	17.3767	0.089864	23.3334	74.9892	0.370882	0.813709
ENSMUSG00000030352	Tspan9	30.2212	68.9127	75.2627	0	200.845	101.799	0.569077	0.495006
ENSMUSG00000024400	Wdr33	31.2699	68.8495	110.355	210.471	73.8179	145.852	-0.681017	0.378504
ENSMUSG00000041028	Ghitm	0	68.8458	30.2272	0	1.0994	46.8387	-3.33433	0.0331431
ENSMUSG00000037957	Wdr20	147.157	68.6717	95.7827	2.13286	45.0312	93.4033	-0.260855	0.783144
ENSMUSG00000079553	Kifc1	0.403959	68.5764	43.3525	50.61	9.15451	58.3485	-1.20522	0.253707
ENSMUSG00000009640	Dmap1	2.24384	68.5355	26.6199	1642.62	14.7324	86.5366	-0.460184	0.754375
ENSMUSG00000057375	Yipf1	0.011334	68.5162	176.095	0	20.0512	38.3361	-1.54063	0.219708
ENSMUSG00000018339	Gpx3	0.027217	68.3546	34.3605	23.7589	129.426	29.0528	0.944917	0.465863
ENSMUSG00000012114	Med15	5.76039	68.0279	36.3812	0.022886	29.9277	56.055	-2.20848	0.0339871
ENSMUSG00000024181	Mrpl28	123.874	67.9681	62.3386	49.8308	6.68045	65.5131	0.512505	0.716031
ENSMUSG00000029110	Rnf4	70.1504	67.9209	101.262	7.35695	84.8545	78.6048	0.26728	0.758964
ENSMUSG00000031730	Dhodh	0	67.7247	15.8372	0	22.9385	18.437	-0.691205	0.669659
ENSMUSG00000065353	Snora73b	0	67.6746	348.55	0	217.618	298.903	0	1
ENSMUSG00000017386	Traf4	63.8152	67.6341	62.0886	0.156851	75.9683	86.723	-0.490853	0.638066
ENSMUSG00000035027	Map2k2	0	67.5418	43.5428	0	12.5417	33.0406	-2.42973	0.0284949
ENSMUSG00000047539	Fbxo28	52.5467	67.4994	43.1151	386.427	746.758	49.6591	1.01122	0.134069
ENSMUSG00000038605	Samd10	3.4054	67.4494	64.9572	0	150.574	72.5893	1.57622	0.265115
ENSMUSG00000015605	Srf	27.3691	67.442	68.1319	306.728	86.7488	81.9238	0.315697	0.663574
ENSMUSG00000035325	Sec31a	9.78996	67.3511	85.8616	344.226	22.48	116.54	-1.69964	0.0606865
ENSMUSG00000038375	Trp53inp2	0.736007	67.3424	55.2848	159.919	111.142	50.0321	-0.849181	0.35829
ENSMUSG00000117335	CT025659.3	0	67.2763	6.30984	0	0	17.2707	-2.36355	0.340899
ENSMUSG00000026554	Dcaf8	4.20694	67.1512	215.563	197.087	210.61	128.687	1.44176	0.0354462
ENSMUSG00000031782	Coq9	0.521993	67.1473	49.9082	3042.87	167.47	59.5307	0.269204	0.83655
ENSMUSG00000036206	Sh3bp4	0.802239	67.0097	197.258	0.006431	1.39784	3.23927	-4.73629	0.00624409
ENSMUSG00000028433	Ubap2	187.015	66.9712	50.0226	58.5748	48.5853	71.2867	-0.58087	0.568147
ENSMUSG00000030677	Kif22	3.29762	66.936	95.1835	237.616	87.5343	145.603	-0.275581	0.739471
ENSMUSG00000003134	Tbc1d8	0.03517	66.7894	53.981	626.235	96.0374	50.6677	0.638565	0.405199
ENSMUSG00000098332	2310009A05Rik	0	66.7575	6.66809	0	0	0	0	1
ENSMUSG00000037204	Atg101	0	66.7341	56.5174	0	52.2485	49.2376	-0.009019	0.999032
ENSMUSG00000000730	Dnmt3l	0	66.6428	159.07	0	18.8575	166.916	-3.40973	0.00444397
ENSMUSG00000080152	Gm12260	15.1011	66.5	52.7495	20.9938	280.882	71.3669	2.22128	0.0972462
ENSMUSG00000010406	Mrpl52	0	66.3724	43.8344	0	13.1064	21.5163	-1.04891	0.607504
ENSMUSG00000028671	Gale	0	66.274	5.60745	0	73.2499	16.2551	-0.227362	0.908404
ENSMUSG00000028795	Ccdc28b	0	66.0611	22.148	0	69.2751	53.3059	4.1075	0.0291688
ENSMUSG00000029736	Nobox	6.25584	66.0422	151.391	1178.18	132.845	202.565	0.228445	0.768363
ENSMUSG00000015711	Prune1	45.2046	66.0218	56.9329	123.308	112.425	83.3985	-0.632932	0.49457
ENSMUSG00000037197	Rbm17	153.283	66.018	64.0506	0	34.0796	56.398	-1.44286	0.151703
ENSMUSG00000027315	Spint1	0	65.8242	66.3009	0	10.7034	48.4923	-2.01433	0.163774
ENSMUSG00000093992	Gm26427	0	65.813	1096.33	0	85.1121	3224.49	0.198102	0.849719
ENSMUSG00000002308	Cd320	0	65.8016	29.985	0	103.468	111.748	0.223638	0.844925
ENSMUSG00000020739	Nup85	34.1766	65.7868	71.6333	1.08546	37.1124	66.5963	-0.429175	0.707865
ENSMUSG00000030824	Nucb1	0.353257	65.6968	29.7707	7.65628	47.3746	25.4768	-0.81579	0.444268
ENSMUSG00000074217	2210011C24Rik	0	65.6944	12.3518	838.7	1.00657	0.029843	-2.55933	0.211013
ENSMUSG00000041992	Rapgef5	0	65.5995	85.0696	52.2467	28.7138	42.5441	-1.93364	0.100432
ENSMUSG00000069237	Fam8a1	12.9448	65.5831	31.8758	276.699	43.334	25.2335	-0.524374	0.498413
ENSMUSG00000074060	Fbxw15	141.487	65.5534	273.385	36.4953	138.173	234.048	1.10686	0.2822
ENSMUSG00000003072	Atp5d	0	65.4399	22.1261	26.0113	8.48824	11.0979	-1.83548	0.179934
ENSMUSG00000030019	Fbxl14	201.508	65.4064	59.9931	33.2419	42.9054	41.8093	-1.57021	0.134772
ENSMUSG00000005483	Dnajb1	0.176798	65.396	54.2182	0	29.6412	47.1697	-0.507052	0.53163
ENSMUSG00000040728	Esrp1	1.19116	65.3151	101.595	244.478	94.6106	96.0822	-1.37866	0.0865312
ENSMUSG00000027546	Atp9a	0	65.2116	30.3815	14.8551	14.9414	45.1097	-2.51462	0.0102771
ENSMUSG00000056458	Mok	0	65.2097	24.8356	0	1.34091	16.1085	-6.48723	0.000769876
ENSMUSG00000034312	Iqsec1	0.2704	65.1864	11.1274	5.43209	19.2917	15.4402	-0.370311	0.633338
ENSMUSG00000024835	Coro1b	0.055574	65.167	20.035	58.3793	47.8216	38.1601	0.147348	0.913079
ENSMUSG00000002910	Arrdc2	13.8732	65.1208	67.4359	12.8795	21.568	66.2095	-1.72732	0.13182
ENSMUSG00000025066	Sfr1	8.65216	64.8779	172.076	193.977	668.722	770.546	3.32722	0.000705338
ENSMUSG00000078183	Gm15610	0	64.4805	0	0	0	0.052972	-7.0507	0.00662667
ENSMUSG00000032285	Dnaja4	0	64.4183	18.625	1.59273	31.2085	3.81994	-3.16588	0.0253895
ENSMUSG00000075419	Dolk	0	64.3756	7.79162	0	17.054	6.59262	-2.63488	0.19151
ENSMUSG00000023345	Poc1a	0	64.3325	33.5737	0	28.498	44.7485	-2.11748	0.128992
ENSMUSG00000041040	Fam117b	178.84	64.3002	38.5616	354.24	94.2296	63.1985	0.714493	0.282833
ENSMUSG00000065251	Gm23971	0.784846	64.2457	1085.33	0	115.424	1504.56	1.3388	0.0494142
ENSMUSG00000030602	Pak4	274.894	64.1796	52.6506	243.52	42.6016	46.6972	-0.874091	0.328644
ENSMUSG00000055933	Oosp3	0	63.9413	160.969	0	93.2888	157.299	0.184458	0.860115
ENSMUSG00000024896	Minpp1	0	63.9342	4.37634	0	9.46306	21.5895	-6.64303	0.00393893
ENSMUSG00000071866	Ppia	0	63.8718	14.2442	0	5.58017	11.0085	-5.14663	0.00821228
ENSMUSG00000001687	Ubl3	0.001603	63.8176	15.4782	19.0053	54.6019	3.59206	0.200032	0.838598
ENSMUSG00000000171	Sdhd	63.6609	63.8	102.501	0.365686	80.9356	163.351	-0.180057	0.898657
ENSMUSG00000001525	Tubb5	7.07888	63.7098	74.9934	0	112.573	93.425	-0.318562	0.728186
ENSMUSG00000106813	Gm7181	0	63.6162	3.72803	0	0	18.5976	-8.43764	0.00198318
ENSMUSG00000031701	Dnaja2	0	63.594	73.0526	79.1958	39.2789	82.0848	-0.277229	0.730164
ENSMUSG00000051627	Hist1h1e	4.13948	63.5559	24.0631	186.326	196.185	65.6623	1.25357	0.261611
ENSMUSG00000019362	D8Ertd738e	40.7448	63.4885	192.843	0	0.113383	88.9193	-7.87609	1.47925e-06
ENSMUSG00000006378	Gcat	0	63.4312	19.7464	0	45.8759	33.3169	-4.06153	0.0243606
ENSMUSG00000047514	Tspyl1	39.7921	63.4048	37.3657	151.252	60.1718	75.9078	-0.0786435	0.93601
ENSMUSG00000038683	Pak1ip1	0	63.3876	73.8501	0	107.198	80.2169	-1.45229	0.291162
ENSMUSG00000018983	E2f2	0.073052	63.3551	15.1303	0.312597	22.1782	26.0004	-1.99435	0.0687201
ENSMUSG00000042303	Sgsm3	9.62946	63.3096	80.7882	18.0401	209.191	116.457	-0.169478	0.875536
ENSMUSG00000045378	Pxt1	0	63.2909	0.944683	0	0.18312	21.9576	-2.60556	0.10249
ENSMUSG00000032508	Myd88	0	63.2401	1.11676	0	0.81996	2.88349	0.345012	0.856611
ENSMUSG00000029408	Abcb9	0	63.1666	43.7204	0	26.7619	38.4935	-0.868843	0.351323
ENSMUSG00000039531	Zup1	0	63.1107	30.2642	0	0.005306	19.1677	-10.2183	4.3191e-05
ENSMUSG00000056267	Cep70	0	62.9777	48.2905	0	4.70302	6.80094	-3.75412	0.0498917
ENSMUSG00000023944	Hsp90ab1	47.8665	62.9104	61.3336	95.3274	181.086	113.048	1.63184	0.0678805
ENSMUSG00000055917	Zfp277	0.35654	62.859	34.9553	1.70546	15.2934	24.1398	-2.28266	0.21767
ENSMUSG00000088059	Mir1949	0	62.8572	110.044	0	0	0.030632	0	1
ENSMUSG00000030451	Herc2	30.635	62.838	36.6888	4.69724	17.3111	23.761	0.307748	0.721988
ENSMUSG00000060166	Zdhhc8	3.08538	62.7062	55.0266	0	40.5916	51.0142	-0.175716	0.833158
ENSMUSG00000090150	Acad11	0.001475	62.6904	11.2845	0.004209	0.718903	47.9627	-7.72117	0.000453508
ENSMUSG00000029726	Mepce	50.3286	62.6831	40.181	639.712	59.2326	52.1619	0.550057	0.527359
ENSMUSG00000001627	Ifrd1	0	62.5579	23.2409	0	17.4153	35.6944	-7.68527	0.00503255
ENSMUSG00000005470	Asf1b	0.637867	62.5235	55.3827	0	74.8519	84.9136	-0.411026	0.772251
ENSMUSG00000074305	Peak1	965.46	62.5191	39.1771	18.2778	62.7094	40.8979	-0.56052	0.495852
ENSMUSG00000093445	Lrch4	0	62.3039	44.7271	0	108.129	97.3901	0	1
ENSMUSG00000020864	Ankrd40	0.013072	62.1289	11.8253	432.892	31.6201	14.1359	1.13722	0.429058
ENSMUSG00000025451	Paip1	52.5891	62.0915	84.0361	29.5446	22.4221	97.3992	0.0396887	0.945665
ENSMUSG00000037989	Wnk2	32.8386	62.0686	49.5158	9.17433	26.5128	40.8971	-0.223352	0.74071
ENSMUSG00000039148	Sart1	7.91599	62.0593	42.912	0	11.2974	28.5552	-1.07676	0.405026
ENSMUSG00000034341	Wbp2	0	62.0352	23.6424	0	2.56478	53.2854	-6.00616	0.00098012
ENSMUSG00000021024	Psma6	0	61.9519	51.8293	0	0	100.412	-3.70314	0.0533325
ENSMUSG00000031715	Smarca5	0.006181	61.8311	28.7187	268.233	55.2645	21.8205	-0.0728829	0.927119
ENSMUSG00000021461	Fancc	0.003676	61.8116	85.9459	0	6.05136	36.061	-0.450062	0.757376
ENSMUSG00000078578	Ube2d3	75.3864	61.6802	189.608	144.42	66.5457	135.331	-0.0092337	0.999631
ENSMUSG00000024589	Nedd4l	1.50574	61.6177	162.639	0	45.3723	95.5347	-0.523253	0.65272
ENSMUSG00000041638	Gcn1l1	8.69502	61.5749	36.8311	8.29346	51.2917	40.8864	0.889505	0.297827
ENSMUSG00000023909	Paqr4	0.010916	61.461	36.6915	0	32.7444	27.0733	-1.90153	0.170552
ENSMUSG00000048349	Pou4f1	0	61.4187	24.962	12.4713	28.9995	26.6417	-0.0521394	0.963087
ENSMUSG00000028035	Dnajb4	0	61.4053	7.09951	0.139492	4.39613	35.0944	-2.18763	0.15798
ENSMUSG00000001864	Aif1l	0	61.3253	1.1914	0	0	0	-5.22087	0.0610971
ENSMUSG00000038485	Socs7	67.2411	61.119	58.1124	37.4868	53.9956	45.5987	0.298559	0.605206
ENSMUSG00000073888	Ccl27a	0	61.0944	44.4982	0	22.4761	14.3055	-2.49752	0.242174
ENSMUSG00000058486	Wdr91	0	61.0501	43.5509	0	73.9828	39.0624	0.65274	0.584332
ENSMUSG00000022558	Mroh1	0	61.0405	5.13157	0	2.14007	1.85301	-3.84184	0.055978
ENSMUSG00000059842	Zfp341	0.145579	60.9892	3.94343	556.727	6.08563	5.46433	-4.53087	0.012371
ENSMUSG00000038250	Usp38	0	60.9452	37.4766	0	53.9706	32.2533	-2.79668	0.0251188
ENSMUSG00000041164	Zmiz2	0.228876	60.9354	46.1156	18.2727	37.851	36.7686	-0.425491	0.648966
ENSMUSG00000021509	Slc25a48	59.8035	60.8119	74.3683	39.6662	49.4551	44.383	0.377587	0.65654
ENSMUSG00000003062	Stard3nl	0	60.794	37.0368	0	68.0581	78.691	1.15508	0.399695
ENSMUSG00000028698	Pik3r3	0	60.7046	7.05118	0	75.8427	11.4344	-0.341301	0.848671
ENSMUSG00000024424	Ttc39c	0	60.6915	12.5208	0	1.5874	22.6692	-3.45115	0.0123204
ENSMUSG00000020525	Ppm1d	0.805516	60.5877	10.6836	0	2.45389	7.05634	-5.3323	0.000157437
ENSMUSG00000018648	Dusp14	0.002851	60.5726	89.9962	1.34942	193.406	190.266	-0.475742	0.622396
ENSMUSG00000074123	7420426K07Rik	0	60.5635	81.1612	27.0423	44.1294	77.9073	-0.674287	0.643964
ENSMUSG00000018666	Cbx1	112.629	60.538	114.933	0	26.1864	12.5016	-2.23813	0.160835
ENSMUSG00000017221	Psmd3	52.6585	60.3937	48.0722	166.42	75.0433	51.0111	0.75236	0.348339
ENSMUSG00000032215	Rsl24d1	2.51932	60.3532	92.1218	0	108.438	66.2758	-0.754328	0.556849
ENSMUSG00000024335	Brd2	0.155657	60.2709	44.5794	15.01	208.834	62.8138	2.03101	0.068118
ENSMUSG00000073676	Hspe1	0	60.2241	167.661	0	92.5803	117.786	0.632236	0.507022
ENSMUSG00000029474	Rnf34	0.002585	60.1955	78.764	30.6666	43.6877	52.9055	-0.975804	0.242248
ENSMUSG00000097564	C430014B12Rik	20.1583	60.1333	2.61221	136.558	71.6891	14.1275	-8.78892	0.000653265
ENSMUSG00000042111	Ccdc115	0	60.0153	126.812	16.1076	50.0803	62.1309	-0.798325	0.463638
ENSMUSG00000035530	Eif1	129.026	60.0146	86.2508	293.983	177.943	109.682	1.04405	0.0281542
ENSMUSG00000008036	Ap2s1	0	59.9238	44.9318	0	78.8279	32.1837	0.941668	0.46029
ENSMUSG00000027478	Dnmt3b	0	59.8414	4.58316	0	5.50218	4.15974	-1.07417	0.629732
ENSMUSG00000061787	Rps17	0.083036	59.8199	52.5516	216.992	20.5843	115.589	-0.938858	0.577696
ENSMUSG00000052331	Ankrd44	1.68468	59.7711	81.9896	140.321	38.8069	97.8222	-2.03628	0.0174104
ENSMUSG00000027111	Itga6	64.1607	59.5537	58.6978	6.64346	128.108	126.716	-0.366066	0.684172
ENSMUSG00000027465	Tbc1d20	0	59.4764	8.74197	0	13.814	16.8463	-2.89152	0.0431809
ENSMUSG00000026198	Abcb6	0	59.44	33.3143	0	12.1143	45.3462	1.67217	0.313531
ENSMUSG00000060985	Tdrd5	7.25397	59.4157	70.9369	25.5922	71.7125	74.6722	0.906836	0.295677
ENSMUSG00000064966	Snord15b	0	59.3354	158.842	0	0	175.509	0	1
ENSMUSG00000050148	Ubqln2	156.722	59.335	34.1881	71.7456	61.3947	47.8282	-0.798183	0.328756
ENSMUSG00000001289	Pfdn5	0	59.3263	65.0268	0	21.4572	84.4607	-2.43673	0.0859035
ENSMUSG00000020453	Patz1	2.1562	59.2953	30.7339	0.127065	26.4585	31.4839	-0.573341	0.572712
ENSMUSG00000027678	Ncoa3	33.1115	59.2842	55.4928	3.25282	71.9953	55.1258	0.0789335	0.910781
ENSMUSG00000043091	Tuba1c	0.351477	59.2709	44.0724	0	62.03	37.652	-1.50841	0.178108
ENSMUSG00000049106	Dcaf5	33.4086	59.2065	32.797	112.968	57.2257	58.4267	-0.208424	0.860846
ENSMUSG00000068039	Tcp1	0.008615	59.1793	28.6639	0	32.1958	19.5867	-2.88758	0.0657375
ENSMUSG00000010154	Spire2	0.019392	59.0964	4.94512	0	168.481	22.3816	2.59571	0.195343
ENSMUSG00000036114	Rpp25l	0.210905	58.9492	32.8557	0	11.7057	48.9779	-1.20925	0.535486
ENSMUSG00000037339	Fam53a	0.001348	58.8746	11.3585	22.0491	19.5277	17.7406	-0.711053	0.613708
ENSMUSG00000062275	Fbxw24	7.08689	58.7668	185.602	28.0711	122.426	197.646	1.57359	0.0407683
ENSMUSG00000003531	Dgcr6	0.218239	58.7399	58.6831	0	27.6153	35.5134	-1.55339	0.308716
ENSMUSG00000048546	Tob2	16.7211	58.7395	57.3511	0.022684	57.7891	55.5098	-0.158801	0.8555
ENSMUSG00000030862	Cpxm2	0	58.7064	73.8091	0	16.1155	3.95765	-2.70803	0.195633
ENSMUSG00000002767	Mrpl2	0	58.6415	32.3297	0	16.7025	21.4902	0.363364	0.777064
ENSMUSG00000021737	Psmd6	0	58.6252	58.0572	0	0.692546	36.55	-6.06261	0.00331398
ENSMUSG00000023286	Ube2j2	81.1683	58.6154	25.9606	0	10.07	11.2274	-2.1463	0.00744647
ENSMUSG00000033068	Entpd6	0.068969	58.2767	32.5769	0	34.293	30.9445	0.632273	0.532369
ENSMUSG00000019210	Atp6v1e1	0	58.1988	88.4467	0	66.6997	93.1208	0.870511	0.453128
ENSMUSG00000003269	Cyth2	1.45818	58.1588	44.4243	0	24.0273	32.6857	-0.370511	0.766429
ENSMUSG00000051238	Swsap1	0	58.0492	5.18271	0	0	4.70559	-10.1075	9.94704e-05
ENSMUSG00000030279	C2cd5	20.6806	58.0195	57.3424	14.088	137.821	84.5667	0.256114	0.750567
ENSMUSG00000061458	Nol10	2.7982	57.9905	29.2414	21.6043	3.1109	34.9473	-2.62	0.0208702
ENSMUSG00000030801	Kat8	0	57.9099	58.8608	0	94.469	44.5664	-0.452961	0.70295
ENSMUSG00000021385	Ippk	0	57.8722	99.0198	32.6084	36.6276	42.2374	-0.595731	0.544819
ENSMUSG00000069041	Slc25a31	0.027546	57.868	91.8141	543.705	81.328	116.675	0.195558	0.849455
ENSMUSG00000056749	Nfil3	54.2529	57.8412	207.523	1195.97	117.081	61.4719	0.912945	0.314125
ENSMUSG00000022840	Adcy5	0.011879	57.7991	23.3191	6.80619	19.2416	15.0164	-1.66806	0.125591
ENSMUSG00000022089	Bin3	0	57.6982	19.7455	0	2.66356	31.5349	-6.06703	0.00648386
ENSMUSG00000042594	Sh2b3	0	57.6023	39.705	0	86.3433	7.78608	0.505361	0.624727
ENSMUSG00000114010	Gm47432	0	57.5405	126.653	2.39333	196.367	63.7347	0.281377	0.842825
ENSMUSG00000026880	Stom	46.4809	57.5081	82.2741	54.3385	50.3184	166.934	-0.271015	0.769591
ENSMUSG00000061410	Zcchc14	16.5728	57.3614	51.185	0.011816	21.0787	25.5063	-1.43945	0.245187
ENSMUSG00000091358	Speer5-ps1	73.4726	57.2049	125.165	7.97278	36.3262	97.9766	-0.394405	0.772646
ENSMUSG00000020130	Tbc1d15	82.3377	57.115	102.757	5.78729	19.6172	58.7494	-1.54452	0.0810089
ENSMUSG00000031154	Otud5	0.679788	57.0423	59.0976	0.003676	60.533	35.9801	-1.03307	0.20429
ENSMUSG00000058454	Dhcr7	0	56.9653	59.2827	7.43316	0.060595	23.6113	-9.96262	7.54085e-06
ENSMUSG00000008892	Vdac3	2.53162	56.9392	93.9635	0.689554	49.5882	118.107	-0.300921	0.672296
ENSMUSG00000020766	Galk1	0	56.9054	7.00687	0	9.08946	21.2589	-2.35417	0.263949
ENSMUSG00000023044	Csad	0	56.7956	53.108	0	48.3801	39.3311	0.769626	0.492227
ENSMUSG00000032786	Alas1	0	56.7751	21.7712	0.230795	64.6977	23.3104	3.10498	0.0494494
ENSMUSG00000020912	Krt12	0	56.7614	21.6242	0	0.024903	14.0504	-10.4779	1.78029e-06
ENSMUSG00000032312	Csk	16.2108	56.7523	20.5948	117.251	70.3862	31.6163	-0.405251	0.622343
ENSMUSG00000026301	Iqca	0.005385	56.7357	135.037	242.751	60.3091	147.261	0.780922	0.466103
ENSMUSG00000051920	Rspo2	26.3484	56.7102	121.521	2.71546	54.092	113.988	-1.22805	0.107138
ENSMUSG00000003344	Btbd2	0	56.7081	63.5388	0	39.8638	37.8184	-1.81987	0.0361011
ENSMUSG00000056014	A430033K04Rik	235.803	56.6779	115.323	285.128	19.8742	225.203	1.16755	0.0858083
ENSMUSG00000038299	Wdr36	0	56.6249	46.7566	0	116.602	57.3347	0.401477	0.72836
ENSMUSG00000021484	Lman2	408.149	56.5479	28.1	17.2181	71.3352	48.8395	0.475834	0.666878
ENSMUSG00000024290	Rock1	1.43245	56.4942	21.2278	105.093	36.7227	5.20704	-0.779964	0.362672
ENSMUSG00000095217	Hist1h2bn	0.207169	56.452	26.5975	0.639761	63.445	34.8928	-0.188404	0.909169
ENSMUSG00000009995	Taz	0	56.3831	6.06348	0	14.9664	31.7586	-3.20597	0.0333023
ENSMUSG00000027654	Fam83d	0	56.3239	14.3427	0	47.9926	25.7372	-1.66887	0.26379
ENSMUSG00000039209	Rpl39l	0	56.2739	135.206	0	38.1044	131.641	-2.29472	0.139464
ENSMUSG00000035121	Neil2	0	56.1803	0.827095	0	5.136	20.8056	-4.6695	0.0395438
ENSMUSG00000032324	Tspan3	0.032832	56.1695	9.97316	827.655	102.637	33.1763	0.0124043	0.979929
ENSMUSG00000028138	Adh5	0.00683	56.1457	58.2048	49.405	50.9657	58.4974	-0.985815	0.435539
ENSMUSG00000032897	Nfyc	0	56.1086	94.088	0	70.2322	76.0729	1.06027	0.240199
ENSMUSG00000010097	Nxf1	0	56.0954	14.6107	0	0.400843	33.697	-5.42109	0.00102742
ENSMUSG00000005981	Trap1	0	55.9722	180.814	114.486	26.128	25.8689	-2.99983	0.0885799
ENSMUSG00000068101	Cenpm	84.0357	55.9422	30.2422	0.027302	24.3299	202.793	3.65834	0.0435734
ENSMUSG00000009470	Tnpo1	0	55.8938	32.3031	0	28.5894	33.8832	-0.749583	0.460329
ENSMUSG00000114398	Gm20763	0	55.8748	40.5976	0	6.07015	13.3348	-2.58126	0.0745143
ENSMUSG00000014769	Psmb1	0.022672	55.8317	68.1459	1019.93	24.4873	98.2809	-0.80542	0.527015
ENSMUSG00000019139	Isyna1	0.369662	55.7287	9.03852	3813.47	796.227	250.965	4.03445	0.00659405
ENSMUSG00000038859	Baiap2l1	130.98	55.5758	59.5866	13.0788	72.398	78.1248	-0.738864	0.386463
ENSMUSG00000060032	H2afj	9.63706	55.4238	31.239	0.012825	43.4082	46.8339	-0.357907	0.77876
ENSMUSG00000022347	A1bg	0	55.4057	16.9928	0	2.09923	12.7332	-4.3404	0.0799543
ENSMUSG00000038323	1700066M21Rik	0.00759	55.3426	11.4259	83.5784	27.684	11.1189	-1.76405	0.182742
ENSMUSG00000001604	Tcea3	206.661	55.3028	61.0509	0	29.9705	75.6872	-0.437695	0.709218
ENSMUSG00000038740	Mvb12b	123.715	55.2642	39.7929	275.461	92.699	86.2503	0.24022	0.754776
ENSMUSG00000036372	Tmem258	0	55.2241	133.123	0	82.9802	127.609	1.11129	0.415463
ENSMUSG00000030785	Cox6a2	0	55.1945	17.6418	0	4.27288	2.9719	-4.08104	0.0546545
ENSMUSG00000027367	Stard7	24.3126	55.1918	54.1574	0	148.668	34.6261	-0.683306	0.601131
ENSMUSG00000085413	Kbtbd8os	0	55.1671	0	0	0	0	-9.63325	0.00217683
ENSMUSG00000020153	Ndufs7	8.3201	55.0537	66.0369	0	70.0409	57.6456	1.5796	0.263344
ENSMUSG00000032396	Dis3l	2160.1	55.0027	25.6583	828.18	304.281	45.5648	-0.239546	0.81385
ENSMUSG00000022614	Lmf2	0.165801	54.9142	20.763	0	24.6498	58.9259	2.95173	0.065802
ENSMUSG00000006498	Ptbp1	78.7325	54.9045	95.5963	43.3085	95.4134	132.868	-1.16417	0.222852
ENSMUSG00000032712	Resf1	1.50662	54.8388	5.23919	82.0932	28.4105	32.809	1.46017	0.160361
ENSMUSG00000026131	Dst	79.5454	54.8192	114.443	0.067305	17.369	25.5636	-0.439823	0.753292
ENSMUSG00000018476	Kdm6b	21.7855	54.7839	53.6507	170.37	64.1244	46.6895	0.220468	0.73447
ENSMUSG00000031429	Psmd10	0	54.6928	24.6448	0	21.6211	15.2202	-1.34769	0.433695
ENSMUSG00000017843	Ppp2r5c	0.529571	54.6878	53.2803	0	197.418	85.2553	2.73182	0.00326656
ENSMUSG00000053094	Tmem248	2.98235	54.6834	36.6736	12.0473	10.6593	25.4069	-2.02158	0.111786
ENSMUSG00000029518	Rab35	0.117347	54.6577	70.2038	4.85453	24.3329	32.8971	-1.40419	0.173063
ENSMUSG00000033940	Brk1	0.190506	54.4606	41.7092	0	42.7068	58.641	-0.235108	0.904455
ENSMUSG00000007036	Abhd16a	0	54.3951	53.0254	0	28.5731	37.3145	-0.712415	0.461069
ENSMUSG00000020003	Pex7	0	54.3908	33.3175	0	28.22	44.3764	-1.37236	0.241706
ENSMUSG00000058586	Serhl	0	54.3864	9.12125	0	0	37.4208	-2.17118	0.331897
ENSMUSG00000021428	Riok1	12.1668	54.3741	98.751	0.449953	263.707	145.581	-0.263953	0.783003
ENSMUSG00000048076	Arf1	14.6123	54.3712	111.737	0.012231	123.495	123.158	-1.66659	0.0326217
ENSMUSG00000031388	Naa10	0.00754	54.3627	7.79298	11.2828	2.02448	23.211	-0.446626	0.830033
ENSMUSG00000046262	C87977	0.388808	54.3372	75.2965	19.0507	53.882	80.0327	0.426922	0.619386
ENSMUSG00000052026	Slc6a7	1.68019	54.2366	34.383	0	62.173	40.9567	-0.27302	0.789102
ENSMUSG00000022564	Grina	0	54.1826	48.7701	0	103.349	81.5438	0.731433	0.429376
ENSMUSG00000033022	Cdo1	5.82881	54.1702	59.0461	0	9.25978	48.6386	-0.117888	0.901651
ENSMUSG00000030216	Wbp11	0.063694	54.1476	70.9834	0	83.1451	57.8277	0.0127554	0.980321
ENSMUSG00000026355	Mcm6	0	54.1468	39.457	0	50.853	139.553	-0.422401	0.773761
ENSMUSG00000020329	Polrmt	0	53.9986	15.112	0.004478	81.0363	23.8229	-1.90001	0.201194
ENSMUSG00000008373	Prpf31	0	53.8748	9.42717	0.004835	65.3293	18.0115	0.268894	0.861792
ENSMUSG00000005699	Pard6a	0	53.8375	72.9197	0	55.9669	149.877	1.81474	0.227906
ENSMUSG00000031878	Nae1	0	53.7645	10.7374	0	0.236186	10.1888	-5.8399	0.00208055
ENSMUSG00000097509	B230322F03Rik	0	53.7565	0	0	0	0	0	1
ENSMUSG00000004667	Polr2e	0	53.7174	32.2469	0	0	33.0801	-4.03607	0.0444658
ENSMUSG00000062110	Scfd2	0.002899	53.7135	61.1352	0.100898	17.7922	7.60754	-2.2657	0.112002
ENSMUSG00000075002	Gm813	207.685	53.7128	129.125	28.421	22.6939	190.577	-0.999239	0.4886
ENSMUSG00000036158	Prickle1	11.7525	53.5936	58.2613	127.143	43.2816	35.766	0.0236953	0.964703
ENSMUSG00000003068	Stk11	4.59883	53.5849	26.3475	0	35.1369	35.03	-1.55159	0.129327
ENSMUSG00000042079	Hnrnpf	0	53.5668	61.1683	0	177.309	142.224	-0.814169	0.63406
ENSMUSG00000045664	Cdc42ep2	253.325	53.563	39.0789	81.2214	24.6014	42.4829	-3.20116	0.0422002
ENSMUSG00000072258	Taf1a	0	53.5512	65.3049	0.152541	8.9063	70.8924	-2.13858	0.0848292
ENSMUSG00000029068	Ccnl2	0	53.5431	37.3395	0	30.9546	28.3963	0.386144	0.715173
ENSMUSG00000024112	Cacna1h	0.818187	53.4854	86.5207	21.2067	40.4996	41.9422	-1.11122	0.193314
ENSMUSG00000014355	Anapc1	0	53.4848	42.5757	0	19.0024	26.0479	1.23246	0.244875
ENSMUSG00000028618	Tmem59	0	53.3131	41.1131	0	105.789	62.9918	2.06661	0.0864974
ENSMUSG00000043881	Kbtbd7	12.9898	53.3127	86.3512	24.0255	110.428	79.0937	1.50374	0.0677878
ENSMUSG00000020381	Mrnip	2.89274	53.2751	26.0093	0	7.91562	26.9967	-0.46598	0.778049
ENSMUSG00000062647	Rpl7a	238.283	53.1857	76.6208	2358.26	20.4311	105.194	-0.452271	0.692101
ENSMUSG00000040188	Scamp2	0	53.1342	23.9423	0	14.8251	22.6964	-4.64678	0.0181381
ENSMUSG00000048930	Tada3	67.9417	53.114	27.1308	0	7.75025	26.0041	-3.14981	0.00714014
ENSMUSG00000060036	Rpl3	0	53.0877	32.8268	0	2.65825	51.3505	-4.45508	0.0121859
ENSMUSG00000021497	Txndc15	3.0465	53.047	17.3405	0	1.9651	15.6162	-6.26168	0.00125043
ENSMUSG00000032999	Nlrp4f	45.9622	53.0059	330.125	182.692	23.2815	144.481	-0.503883	0.550498
ENSMUSG00000027985	Lef1	0.161125	52.943	28.0732	0	16.0698	70.3642	-2.83355	0.0897506
ENSMUSG00000024104	Washc2	0	52.8573	21.051	0	40.655	56.3963	0.0764092	0.945804
ENSMUSG00000004100	Ppan	2.18592	52.812	44.4251	86.4318	56.9694	43.5718	0.346852	0.730196
ENSMUSG00000053929	Cyhr1	21.8584	52.7679	16.0843	71.3664	40.5264	33.9947	-1.64579	0.216093
ENSMUSG00000022560	Slc52a2	0	52.7117	24.7733	0	16.5497	15.1923	0.222411	0.828492
ENSMUSG00000003135	Cnot11	17.5396	52.5978	58.7553	241.555	210.615	78.8474	1.25715	0.023546
ENSMUSG00000021731	Mrps30	0	52.5962	13.9165	0	52.569	27.5508	1.90281	0.168901
ENSMUSG00000037553	Zdhhc18	143.665	52.557	48.8269	2.53608	37.4864	50.8383	0.192873	0.801473
ENSMUSG00000028857	Tmem222	0	52.5378	28.5461	0	39.0349	28.329	-1.26701	0.42925
ENSMUSG00000021228	Acot3	14.5318	52.5108	1.55616	0.645709	0.679941	3.22697	0.80484	0.65306
ENSMUSG00000021037	Ahsa1	0	52.4118	50.8763	0	23.2053	43.8434	-1.24083	0.302264
ENSMUSG00000000740	Rpl13	56.3132	52.3717	39.5909	1.95263	37.982	49.1252	-0.351898	0.761408
ENSMUSG00000062825	Actg1	0	52.2689	101.385	5.84756	83.676	102.736	0.610057	0.576962
ENSMUSG00000046573	Lyrm4	0	52.215	18.3897	0	35.0336	12.6571	1.62829	0.268691
ENSMUSG00000051316	Taf7	0	52.2106	20.1514	0.053696	7.07481	11.2795	-2.47909	0.117971
ENSMUSG00000020307	Cdc34	14.5256	52.1806	361.414	0.262514	26.3045	27.3273	-1.30611	0.119881
ENSMUSG00000069972	Rps13-ps2	0	52.1134	13.9483	0	51.3416	19.5676	0.338051	0.71434
ENSMUSG00000026596	Abl2	18.525	52.1089	65.2797	5.21057	35.9779	72.5711	-0.229626	0.748514
ENSMUSG00000052763	Zfp212	8.4535	52.0207	44.2942	49.7825	60.2689	56.4609	0.273241	0.742514
ENSMUSG00000042992	Borcs5	1.04742	52.0077	105.376	0	3.10249	33.2818	-3.62258	0.0218128
ENSMUSG00000114891	Gm47272	0	51.898	22.5876	0	0	11.1293	-9.44198	0.000959232
ENSMUSG00000019777	Hdac2	0	51.8495	27.3229	0	35.2958	17.0814	0.911708	0.496736
ENSMUSG00000049232	Tigd2	0	51.7611	11.805	0	0	5.22672	-4.6217	0.0379194
ENSMUSG00000029833	Trim24	117.533	51.7522	42.6549	79.316	4.87615	15.4178	0.594893	0.332175
ENSMUSG00000005410	Mcm5	311.473	51.7376	53.5164	0	143.699	50.9305	1.3301	0.105901
ENSMUSG00000029918	Mrps33	50.2753	51.7344	67.6274	0	14.542	69.807	-2.81536	0.0715199
ENSMUSG00000056692	D17Wsu92e	0.227831	51.7236	75.1289	398.477	51.8421	84.0619	0.189431	0.835946
ENSMUSG00000040824	Snrpd2	54.6651	51.7212	34.9786	16.498	67.116	43.2649	0.685437	0.580517
ENSMUSG00000025362	Rps26	0	51.7038	205.759	0	89.7325	218.72	0.9532	0.424287
ENSMUSG00000092686	Gm25745	34.6722	51.6972	49.557	0	31.3542	53.6769	0	1
ENSMUSG00000066571	4931406P16Rik	0	51.694	32.875	0	27.7954	27.5492	-0.896131	0.554422
ENSMUSG00000027618	Nfs1	0.058487	51.6322	23.4528	0.068496	21.4408	24.9313	0.781936	0.667152
ENSMUSG00000030649	Anapc15	0.147532	51.6247	51.8601	303.482	38.8344	110.979	-2.07555	0.189656
ENSMUSG00000030530	Furin	44.7732	51.5492	61.6913	19.0649	75.024	43.5938	0.964717	0.0981469
ENSMUSG00000068264	Ap5s1	0.565927	51.4572	15.8566	0	2.89548	58.1708	-4.44506	0.024094
ENSMUSG00000048707	Tprn	70.3431	51.369	13.9286	0	39.5817	9.17117	0.352973	0.78619
ENSMUSG00000034602	Mon2	1.037	51.3494	70.9982	0	2.63187	18.0459	-3.4797	0.00182573
ENSMUSG00000045248	Med26	142.987	51.3274	37.1546	286.168	189.674	234.597	2.80468	0.00714471
ENSMUSG00000015932	Dstn	0	51.1817	33.6926	0	14.0303	28.0998	-1.41694	0.410384
ENSMUSG00000031791	Tmem38a	0	51.1648	10.0787	0	51.6827	7.48394	-0.501754	0.777766
ENSMUSG00000057388	Mrpl18	0.426818	51.0863	44.6045	0	46.9498	59.0786	1.47967	0.335182
ENSMUSG00000030083	Abtb1	0	51.0262	17.2573	0	0.038842	6.44418	-2.33226	0.247106
ENSMUSG00000031930	Wwp2	22.2678	50.9744	39.9498	750.368	0	15.358	-8.83763	8.63848e-06
ENSMUSG00000047517	Dmbt1	0	50.9664	3.12671	0	1.85505	0.033908	-1.77672	0.489324
ENSMUSG00000029703	Lrwd1	0	50.8389	14.9362	0	29.7523	23.6578	-1.5101	0.317415
ENSMUSG00000006850	Tmco6	0	50.7963	18.7849	0	81.1379	14.1906	-0.568724	0.67438
ENSMUSG00000019818	Cd164	8.28222	50.789	73.8376	0	55.0492	114.705	0.00598826	0.985598
ENSMUSG00000017776	Crk	54.2952	50.7787	26.4496	16.5931	14.316	22.4578	0.700814	0.424514
ENSMUSG00000105482	Gm42596	0.028881	50.7396	37.8137	0.00841	51.4212	28.2242	-0.433793	1
ENSMUSG00000079215	Zfp664	34.1555	50.7258	52.8724	0	25.0923	45.7817	-1.28702	0.105587
ENSMUSG00000069631	Strada	0	50.7131	32.3632	0	44.8074	37.2536	2.34709	0.0388261
ENSMUSG00000021629	Slc30a5	2.20811	50.713	33.7753	115.509	0.622284	33.3098	-1.94673	0.114932
ENSMUSG00000042557	Sin3a	24.2287	50.7124	87.4335	96.6437	44.4589	104.226	0.413701	0.553603
ENSMUSG00000001175	Calm1	0.230917	50.7055	89.5218	13.5071	17.2006	69.5456	-2.66456	0.0156241
ENSMUSG00000041836	Ptpre	0	50.6836	6.73919	0	3.14307	6.38152	-2.69456	0.112111
ENSMUSG00000026659	Dusp12	0	50.6583	67.0456	0.017928	55.1509	98.3011	-0.0758585	0.98266
ENSMUSG00000000318	Clec10a	0	50.6365	24.2974	0	1.68258	3.14683	-3.55537	0.0685718
ENSMUSG00000058440	Nrf1	59.5502	50.577	47.1644	61.956	3.90731	51.5769	-3.37902	0.0163511
ENSMUSG00000036427	Gpi1	0	50.5697	62.5972	0	85.9748	93.0688	-2.49906	0.119487
ENSMUSG00000027222	Pex16	0	50.5605	64.8353	0	19.9209	32.9847	0.802753	0.495586
ENSMUSG00000026974	Zmynd19	276.298	50.5538	65.6866	29.2896	76.6186	31.9012	1.0737	0.127055
ENSMUSG00000038304	Cd160	0	50.5443	13.2575	0	25.9551	6.24573	-2.65484	0.102969
ENSMUSG00000020831	0610010K14Rik	0	50.5359	40.8615	0	253.427	20.8951	-2.29026	0.1522
ENSMUSG00000033579	Fa2h	86.4211	50.5342	21.9571	2.8748	4.60701	12.0717	-0.927481	0.31862
ENSMUSG00000010517	Faf1	20.0498	50.4849	18.433	96.4482	57.5092	14.0046	0.290404	0.714707
ENSMUSG00000065287	Gm24451	0	50.4171	196.393	0	85.0248	270.959	0	1
ENSMUSG00000024767	Otub1	0	50.3829	79.1134	22.1643	125.023	94.2424	1.84662	0.0470894
ENSMUSG00000040901	Kcnk18	0	50.3803	41.5801	0	13.2786	36.3198	-4.31025	0.00826856
ENSMUSG00000024014	Pim1	5.37411	50.3502	19.6246	13.251	46.4054	19.1917	1.95007	0.087816
ENSMUSG00000037526	Atg14	0	50.3352	3.36408	0.765265	20.2682	9.46145	-0.695629	0.57585
ENSMUSG00000032059	Alg9	0	50.3185	42.07	0	7.89723	6.27256	-0.986219	0.557991
ENSMUSG00000047710	Champ1	0.001335	50.2977	71.2879	34.7178	29.2462	41.6463	-1.65008	0.0706095
ENSMUSG00000077391	Gm24336	0	50.2649	165.786	0	0	5.83859	-8.83002	0.00181346
ENSMUSG00000022807	Osbpl11	1.53743	50.2181	46.6226	0	71.1818	60.1315	1.82745	0.0426145
ENSMUSG00000003808	Farsa	7.9733	50.1854	29.4203	0	5.87327	48.6437	-0.401503	0.770956
ENSMUSG00000002797	Ggct	0	50.1475	43.3127	1.06945	9.80273	27.5315	1.0386	0.532882
ENSMUSG00000022487	Gtsf1	0	50.1285	145.004	0	162.37	68.9461	1.59704	0.14607
ENSMUSG00000017664	Slc35c2	0	50.1058	46.4019	0	103.552	44.8583	1.18253	0.395545
ENSMUSG00000029148	Nrbp1	4.00073	50.0692	38.699	83.4824	48.1474	43.5915	-0.135075	0.920985
ENSMUSG00000038406	Scaf1	39.4141	50.0578	80.7388	0.06345	3.47953	53.4261	0.676719	0.393573
ENSMUSG00000030795	Fus	5.00315	50.0549	36.095	1.77169	3.10056	77.3992	-2.61768	0.0100274
ENSMUSG00000051043	Gprc5c	0	50.0525	92.0101	0	102.655	63.4921	1.72858	0.0761658
ENSMUSG00000100702	Gm8976	0	49.9841	0	0	0	0	-10.0164	0.00332906
ENSMUSG00000040498	Igsf23	0	49.9609	35.9825	0	8.71969	17.0929	-1.38332	0.35526
ENSMUSG00000026994	Galnt3	103.765	49.8365	14.2121	0	0.117005	2.29134	-9.2791	0.000304729
ENSMUSG00000064945	Rny3	58.9974	49.8345	1345.22	0	175.747	3173.27	1.89719	0.161119
ENSMUSG00000096297	Gm23934	0	49.7638	52.9218	0	0	16.307	-7.4471	0.00996646
ENSMUSG00000022715	Tmem114	0.610669	49.7557	34.8426	0	28.2619	27.7064	0.368842	0.782765
ENSMUSG00000013701	Timm23	0	49.7121	39.3963	0	8.83907	131.714	-2.55357	0.0725846
ENSMUSG00000034883	Lrr1	73.9318	49.6764	54.9122	0	66.3656	54.9746	1.40378	0.308438
ENSMUSG00000028412	Slc44a1	0	49.6115	15.6769	3.06718	43.2493	36.4655	0.195659	0.864333
ENSMUSG00000081058	Hist2h3c2	37.7054	49.6041	49.2369	55.3112	47.3733	31.8321	-0.606596	0.252365
ENSMUSG00000036136	Fam110c	0.165497	49.598	51.0829	209.563	51.4071	54.8314	0.300696	0.77251
ENSMUSG00000050821	Fam131a	0.00702	49.5946	55.5844	0.015353	133.529	369.999	0.908658	0.371919
ENSMUSG00000078974	Sec61g	0	49.4273	42.8687	702.485	98.6185	71.0282	1.07553	0.379335
ENSMUSG00000100553	Gm17751	0	49.4232	20.5407	0	30.4766	28.0229	-0.949942	0.578264
ENSMUSG00000026864	Hspa5	65.0067	49.4171	48.8396	21.9294	24.6619	63.558	-1.73828	0.0578188
ENSMUSG00000002332	Dhrs1	0	49.4055	12.5338	0	10.2923	23.9022	-1.14545	0.496928
ENSMUSG00000040715	Rsc1a1	169.777	49.3544	62.2165	4.06392	93.1078	82.6109	0	1
ENSMUSG00000021913	Ogdhl	0	49.351	35.3266	0	0.800057	19.4728	-7.6512	1.09537e-06
ENSMUSG00000023572	Ccndbp1	149.017	49.348	122.763	0	24.5353	120.682	-2.25033	0.124954
ENSMUSG00000098374	Gm28043	1.08512	49.3416	0	1.98554	0	0	0	1
ENSMUSG00000036106	Prr5	10.9506	49.3335	66.2212	0	14.8407	61.8863	-1.96038	0.0543092
ENSMUSG00000035212	Leprot	0	49.2368	60.6985	0	30.7049	78.1461	-1.70198	0.203819
ENSMUSG00000037949	Ano10	0.269318	49.2083	11.3512	3.8564	64.2245	37.2761	1.13271	0.450968
ENSMUSG00000027342	Pcna	0	49.1452	52.4299	0	72.2597	57.0644	0.548271	0.699985
ENSMUSG00000001445	Mrpl10	0	49.1233	51.1633	0	58.4945	50.3056	-0.374274	0.809682
ENSMUSG00000065820	Gm26316	0	49.0231	1901.03	0	496.965	1620.38	3.67446	0.00909378
ENSMUSG00000054808	Actn4	14.1985	49.0205	23.209	34.105	32.5884	28.6057	-0.274788	0.812204
ENSMUSG00000002733	Plekha3	45.6406	48.9739	63.0658	5.53531	9.54624	31.046	-2.76015	0.0164345
ENSMUSG00000024970	Spindoc	5.59075	48.8209	25.4927	32.4299	69.2469	32.234	-0.597587	0.636881
ENSMUSG00000105416	Gm42553	17.5588	48.7369	33.5963	0.181985	0.190477	8.52784	-6.30672	0.000114761
ENSMUSG00000029458	Brap	4.51537	48.7252	24.7917	0	40.9781	70.4844	-1.18946	0.202409
ENSMUSG00000027715	Ccna2	0.001821	48.709	94.8358	0	109.031	64.4218	0.531824	0.561647
ENSMUSG00000020375	Rufy1	28.5363	48.5827	51.7631	33.9679	27.5068	34.9446	-1.05386	0.268769
ENSMUSG00000029674	Limk1	0	48.5325	10.9061	5.40713	10.335	19.346	-0.763927	0.53866
ENSMUSG00000006134	Crkl	4.46203	48.3549	31.6165	0	14.2553	15.3806	-2.01283	0.0903455
ENSMUSG00000042229	Rabif	34.2409	48.3508	27.07	0	2.70756	23.6828	-2.03869	0.33672
ENSMUSG00000042790	Rnf214	0.12383	48.3114	15.1292	0	24.2046	11.8567	-1.50918	0.323509
ENSMUSG00000032115	Hyou1	10.0177	48.301	24.5876	497.858	55.7839	36.1917	0.0642785	0.94099
ENSMUSG00000046032	Snx12	6.1196	48.3007	48.8899	25.27	31.424	80.2647	-0.499359	0.736368
ENSMUSG00000020196	Cabin1	1288.83	48.2994	72.7035	6.17685	32.9018	58.8943	-0.304069	0.751691
ENSMUSG00000047824	Pygo2	38.0171	48.2712	12.4622	75.3775	141.895	12.8772	0.705226	0.509963
ENSMUSG00000039157	Fam102a	0	48.2263	20.4356	0	8.47868	9.47372	-1.71895	0.275726
ENSMUSG00000063971	Krt88	0	48.2263	4.65192	0	0	2.76246	-9.95383	5.87601e-05
ENSMUSG00000006587	Snai3	0	48.2234	32.6167	0	46.736	32.4186	-0.406133	0.832105
ENSMUSG00000039804	Ncoa5	0	48.2203	20.885	0	5.9584	12.6653	-3.68096	0.0133865
ENSMUSG00000020889	Nr1d1	0	48.157	30.3159	0	57.2977	28.0661	0.608471	0.640092
ENSMUSG00000032575	Manf	0	48.107	25.5263	0	20.8996	25.6073	-5.1346	0.00285498
ENSMUSG00000023452	Pisd	0	48.0633	9.52477	0	5.92892	5.24305	0.800194	0.526924
ENSMUSG00000027828	Ssr3	0	48.0451	37.0456	0	84.3031	67.657	1.58505	0.24028
ENSMUSG00000067194	Eif1ax	0	48.0444	67.2828	0	18.2241	25.6062	-0.905928	0.486335
ENSMUSG00000032783	Troap	0	48.0435	14.6274	0.025058	15.7371	27.5001	-0.471251	0.568729
ENSMUSG00000107084	Gm43269	0	48.0416	33.2092	0	3.05152	50.3134	-4.3147	0.0635071
ENSMUSG00000071708	Sms	0	48.0353	74.0759	0	10.2633	22.7166	-2.35238	0.0214445
ENSMUSG00000033697	Arhgap39	0	48.0162	5.58946	1.50668	9.03243	12.5845	-1.85892	0.157208
ENSMUSG00000034310	Tmem132d	0	48.0107	8.39513	0	0.990829	3.95569	-4.12265	0.0252863
ENSMUSG00000025555	Farp1	189.751	47.9973	83.7985	2.0147	47.8614	31.9543	0.786425	0.383946
ENSMUSG00000036905	C1qb	0	47.8706	11.2906	0	2.84758	8.9682	-1.83346	0.31089
ENSMUSG00000026499	Acbd3	167.169	47.7739	54.7307	23.6599	14.1246	35.3806	-1.15225	0.111372
ENSMUSG00000023904	Hcfc1r1	0	47.7521	21.5929	0	0.36144	23.1794	-6.4256	0.000533773
ENSMUSG00000020961	Ston2	0.109159	47.7355	29.1918	191.092	4.17948	44.964	-1.95235	0.0476931
ENSMUSG00000040269	Mrps28	0	47.6337	68.8394	0	17.6365	59.6131	-2.03147	0.287687
ENSMUSG00000034586	Hid1	0	47.5832	10.0331	0	20.1841	7.55029	-0.211069	0.905835
ENSMUSG00000038976	Ppp1r9b	9.77886	47.5703	15.6297	0.005505	10.1036	11.8961	-0.245171	0.826229
ENSMUSG00000020441	2310033P09Rik	0.11031	47.5421	49.0648	951.102	0.081279	53.4239	-7.64379	0.000635313
ENSMUSG00000075502	Kbtbd6	0.195331	47.5374	0.533755	0.007539	11.0365	14.8561	-0.0297775	0.999896
ENSMUSG00000018326	Ywhab	129.245	47.462	37.8346	22.5436	35.5829	27.1785	-0.820919	0.256015
ENSMUSG00000029432	Nipsnap2	0	47.451	16.7178	0	60.8964	29.1061	1.1719	0.422686
ENSMUSG00000017677	Wsb1	0	47.4115	11.9078	0	23.3734	22.4103	-0.714693	0.615436
ENSMUSG00000026641	Usf1	0	47.3778	28.9405	0	30.398	35.0531	-5.64012	0.00130736
ENSMUSG00000032998	Foxj3	0.058929	47.2765	67.9878	53.5776	29.9688	70.147	0.728707	0.229372
ENSMUSG00000046711	Hmga1	30.4335	47.2486	58.2189	0	65.1817	44.5168	0.422269	0.621961
ENSMUSG00000058624	Gda	0	47.2325	78.3334	0	24.2353	31.831	-0.672162	0.511945
ENSMUSG00000004567	Mcoln1	0	47.2215	35.0882	0	51.1218	54.9435	0.741966	0.557351
ENSMUSG00000024646	Cyb5a	0	47.2099	31.8705	0	5.9209	31.5063	-2.98069	0.042125
ENSMUSG00000021270	Hsp90aa1	9.63078	47.1689	288.853	0.341693	26.3985	133.813	-0.269723	0.770209
ENSMUSG00000037216	Lipt1	0	47.1686	70.9002	0	9.04907	35.9148	-3.07611	0.0996538
ENSMUSG00000074311	Vmn1r139	0	47.0827	39.2703	0	179.627	27.0273	1.70064	0.450095
ENSMUSG00000021338	Carmil1	3.56079	47.0657	58.773	1.80471	19.8836	43.8941	-1.65775	0.0997287
ENSMUSG00000032714	Syde1	0	47.0634	60.6805	0	32.7489	5.50513	-1.76145	0.292984
ENSMUSG00000009092	Derl3	0.025981	47.0408	37.1064	0	26.6882	20.9192	-0.495618	0.66738
ENSMUSG00000111471	Gm47350	0	47.0204	9.44266	0	0	0.114419	0	1
ENSMUSG00000048332	Lhfp	38.8105	46.956	14.5552	3.4806	24.9908	8.77768	3.10645	0.1018
ENSMUSG00000009076	Zmat5	0	46.941	17.8501	0	9.15917	29.4901	-4.84385	0.0179984
ENSMUSG00000021243	Fcf1	0	46.9363	177.418	0	104.465	168.329	2.66034	0.0959054
ENSMUSG00000002307	Daxx	0.730884	46.9086	4.69733	0	9.50248	21.6408	-0.929426	0.396843
ENSMUSG00000033581	Igf2bp2	3.52492	46.8875	61.0587	0.792966	66.4004	57.497	0.932345	0.1797
ENSMUSG00000020671	Rab10	0.003062	46.8611	39.8247	0.075756	71.4151	43.9529	0.845623	0.314637
ENSMUSG00000090054	Gm15629	0	46.7869	11.574	0	16.4524	4.96978	0.837629	0.664479
ENSMUSG00000062933	Gm10123	0	46.7399	18.1217	0	16.9027	8.3957	-3.25214	0.0786836
ENSMUSG00000031765	Mt1	0	46.7241	17.598	0	215.043	24.7266	1.83077	0.416552
ENSMUSG00000050856	Atp5k	0	46.7129	38.9239	0	23.9244	46.7325	0.403213	0.745376
ENSMUSG00000020387	Jade2	15.9209	46.7102	37.8192	1.25022	90.6095	197.609	0.840505	0.201488
ENSMUSG00000027378	Nphp1	0	46.6632	17.0916	0	0	4.94064	-2.9811	0.169289
ENSMUSG00000040712	Camta2	0.129599	46.6179	12.5669	0	0.948555	3.00835	-7.21358	0.00138782
ENSMUSG00000002222	Rmnd5a	29.7577	46.6039	31.7628	102.246	32.5614	21.9249	-0.0966318	0.910145
ENSMUSG00000055720	Ubl7	0	46.5937	41.9183	0	15.4856	38.8537	-1.56181	0.293833
ENSMUSG00000029547	Ints1	47.8841	46.5783	16.4428	59.1755	15.8709	15.9641	-0.0633139	0.971234
ENSMUSG00000025377	Tepsin	662.41	46.5511	9.02286	140.009	20.3061	6.7546	-2.08917	0.276889
ENSMUSG00000031843	Mphosph6	1.85296	46.4819	200.622	397.377	86.1604	197.33	0.0828725	0.932168
ENSMUSG00000037579	Kcnh3	0.001568	46.3966	28.7563	11.6783	13.2797	64.5888	-0.446349	0.726501
ENSMUSG00000021252	Erg28	0	46.3959	65.0876	0	22.5251	85.7573	-1.90016	0.193918
ENSMUSG00000040667	Nup88	0	46.376	52.1497	0.063485	188.918	40.8234	0.818751	0.428785
ENSMUSG00000037979	Ccdc92	31.1876	46.3619	70.1955	0.349312	152.149	124.413	2.26809	0.00786755
ENSMUSG00000008496	Pou2f2	9.81874	46.3169	16.0853	0.002014	2.47957	2.85747	-1.89566	0.251422
ENSMUSG00000021171	Esyt2	26.7599	46.3021	29.2466	2.77058	11.7133	22.7507	2.28672	0.00952501
ENSMUSG00000007476	Lrrc8a	0.006117	46.2826	56.234	0.284569	11.6816	22.3647	-0.413358	0.808981
ENSMUSG00000113068	Gm48133	0	46.179	0.626512	0	0.088466	0	0	1
ENSMUSG00000022556	Hsf1	535.627	46.1602	39.8688	28.6967	28.9105	48.1276	-1.62685	0.114233
ENSMUSG00000021951	Eef1akmt1	0	46.1218	1.35114	0	0	20.6737	-8.8151	0.00472555
ENSMUSG00000038893	Fam117a	0	46.0934	32.822	0	61.7064	36.6992	-0.350545	0.786797
ENSMUSG00000000303	Cdh1	74.7211	46.0741	60.7967	4.74512	56.8905	85.5102	0.735665	0.365222
ENSMUSG00000018821	Avpi1	118.605	46.0367	36.3441	576.905	85.8229	59.4624	-0.000768727	0.988132
ENSMUSG00000072694	1500011B03Rik	11.7204	46.0009	70.3235	1497.09	31.8941	55.4361	-2.63647	0.113292
ENSMUSG00000023960	Enpp5	0	45.9931	18.4609	0	7.71435	11.9805	-4.68961	0.00737527
ENSMUSG00000032336	Nptn	5.72199	45.975	22.6923	0.016615	18.0459	47.7534	-0.504403	0.663577
ENSMUSG00000035191	Rfpl4	9.60427	45.9315	166.18	531.727	145.597	803.989	1.46805	0.0337629
ENSMUSG00000087341	0610040F04Rik	0	45.7624	9.67615	0	7.30827	15.9659	-6.81993	0.00513765
ENSMUSG00000044224	Dnajc21	15.2947	45.7363	52.5845	0.078252	40.0685	40.774	-0.305729	0.721349
ENSMUSG00000007867	Ift43	24.9598	45.6986	95.8442	0.497683	35.1264	80.8982	-0.652704	0.615383
ENSMUSG00000014551	Mrps25	20.5595	45.6841	10.4047	0	3.84444	11.4555	-4.96344	0.00407523
ENSMUSG00000029516	Cit	0.327102	45.6344	52.7837	94.9267	12.4511	38.6026	-1.26475	0.108207
ENSMUSG00000078202	Nrarp	0	45.6252	142.588	0	0	2.49642	-7.08414	0.00358155
ENSMUSG00000078970	Wdr92	0	45.5353	14.3173	0	0	22.1879	-10.7324	2.31575e-05
ENSMUSG00000053907	Mat2a	0.105816	45.5286	55.1458	495.72	226.694	181.034	0.277081	0.850512
ENSMUSG00000026526	Fh1	0	45.5253	47.8216	0	102.901	40.8451	0.861713	0.508701
ENSMUSG00000002981	Clptm1	355.425	45.4401	64.9083	14.5332	35.5719	37.0566	-1.54065	0.0742019
ENSMUSG00000025204	Ndufb8	0.084436	45.4239	82.1221	0	14.6462	65.5968	0.120054	0.929197
ENSMUSG00000030695	Aldoa	0	45.4079	53.6797	0	49.6812	191.117	-0.179449	0.871927
ENSMUSG00000034105	Tldc1	0	45.3599	6.70752	0	1.68913	17.7793	-3.08702	0.17072
ENSMUSG00000029551	Psmg3	0	45.26	37.6309	0	0.85496	11.5634	-4.16014	0.0541815
ENSMUSG00000022300	Dcaf13	0	45.2477	18.3568	0	0.010268	15.4398	-11.4585	1.91964e-05
ENSMUSG00000021576	Pdcd6	0	45.1985	36.5514	0	50.8015	67.3771	1.17001	0.49424
ENSMUSG00000041841	Rpl37	5.39454	45.1438	121.713	0.715414	21.4101	60.1269	-0.707766	0.487317
ENSMUSG00000006463	Zdhhc24	0.863796	45.096	20.699	0	28.0243	24.7983	-0.902416	0.454631
ENSMUSG00000030603	Psmc4	2.2852	45.0877	30.5806	0	13.4994	30.5465	-1.75328	0.27672
ENSMUSG00000032519	Slc25a38	0	45.0832	26.8659	0	20.0074	28.6691	0.304089	0.814722
ENSMUSG00000021134	Srsf5	0.660392	45.0578	11.2926	0	3.71255	16.1682	-2.5897	0.195478
ENSMUSG00000066383	Iqcf1	0	44.9482	26.6066	0	1.67722	0.71901	-2.29641	0.279513
ENSMUSG00000015672	Mrpl32	43.808	44.9304	12.5624	74.6249	17.5267	17.7191	-0.962253	0.529862
ENSMUSG00000037148	Arhgap10	6.18008	44.9209	24.3525	5.69568	15.3536	15.939	-2.01487	0.17126
ENSMUSG00000041216	Clvs1	0	44.8626	11.9941	0	0	6.87657	-8.68364	0.000570399
ENSMUSG00000084751	Mir1894	0	44.7874	0	0	0	0	0	1
ENSMUSG00000029233	Srd5a3	0	44.7759	23.6207	0	42.5557	31.688	0.492356	0.644179
ENSMUSG00000058446	Znrf2	0	44.7344	25.8451	9.55397	15.0489	18.248	-0.541531	0.526955
ENSMUSG00000033255	Gm5134	0.033554	44.7049	21.451	0	9.23962	9.92689	-0.236828	0.844195
ENSMUSG00000030714	Sgf29	0	44.6561	104.044	3.41437	250.348	75.7915	-0.64754	0.624751
ENSMUSG00000071646	Mta2	0	44.6284	1.39224	0	0.112928	2.71611	-7.71326	0.00152935
ENSMUSG00000009647	Mcu	17.174	44.6016	38.9858	0	25.0776	28.3612	-0.920681	0.36969
ENSMUSG00000006717	Acot13	0	44.5917	36.4671	0	19.3413	55.9459	-2.65486	0.168132
ENSMUSG00000000743	Chmp1a	0	44.4794	22.7649	0.019443	24.5652	28.3325	0.321984	0.808252
ENSMUSG00000087050	Dhrs13os	0	44.4547	12.5285	0	1.1202	7.98083	-5.79858	0.0177198
ENSMUSG00000009741	Ubp1	144.258	44.3782	68.8287	0.01337	76.7434	46.5697	0.870122	0.378043
ENSMUSG00000106738	Gm5	0.023448	44.3574	19.5399	1460.18	0.246843	22.9881	-2.30239	0.273922
ENSMUSG00000053877	Srcap	0	44.1883	14.373	0	11.9413	15.1145	-3.69047	0.0324565
ENSMUSG00000105788	Gm47295	4.17266	44.1692	32.5738	0.156327	33.9833	34.1289	0	1
ENSMUSG00000072494	Ppp1r3e	0	44.1333	7.20591	0	0.107848	2.59195	-8.42295	0.00020623
ENSMUSG00000020023	Tmcc3	5.57589	44.0924	37.4202	0.004026	28.0139	41.3819	-1.31484	0.178775
ENSMUSG00000000142	Axin2	0.877734	44.0811	34.805	0.005866	24.0243	53.0164	-0.337164	0.717039
ENSMUSG00000075705	Msrb1	0	43.9971	13.328	5.4027	30.2895	37.0938	-1.64553	0.350857
ENSMUSG00000042628	Zfyve1	0	43.9556	7.93191	0	1.45537	4.75151	-4.03675	0.0237687
ENSMUSG00000035505	Cox18	0	43.8923	9.75418	0	62.8502	38.9541	-1.19782	0.468222
ENSMUSG00000061701	Fbxw20	1.61184	43.8221	95.3814	0	9.54824	79.4982	-1.07722	0.511059
ENSMUSG00000025935	Tram1	59.0996	43.8001	48.52	0	140.74	58.1625	2.21756	0.0122281
ENSMUSG00000006299	Aamp	0	43.7682	8.86121	0	12.7109	33.3982	-2.49743	0.124468
ENSMUSG00000024789	Jak2	0.025313	43.7271	36.2099	16.1993	21.1612	31.7071	-0.441635	0.643994
ENSMUSG00000027933	Ints3	1.34922	43.6938	45.9682	0.171887	22.2661	24.7066	-0.583522	0.532245
ENSMUSG00000034432	Cops8	0.012984	43.6688	84.2512	541.515	184.598	36.3285	0.602522	0.552359
ENSMUSG00000036782	Klhl13	0.142486	43.6083	27.2569	0	16.6636	3.93523	0.293467	0.844028
ENSMUSG00000052212	Cd177	0	43.6014	60.0523	3.70426	35.0666	56.2229	-0.603075	0.579769
ENSMUSG00000066900	Suds3	0.039278	43.5658	31.4034	63.0575	42.1084	33.5339	2.40231	0.00734753
ENSMUSG00000028639	Ybx1	30.4636	43.5551	33.807	305.003	32.556	23.6656	-0.116183	0.875162
ENSMUSG00000014554	Dguok	0	43.4558	50.305	0	17.9268	33.2885	-2.03786	0.20292
ENSMUSG00000020538	Srebf1	0.108823	43.4511	35.4854	9.82798	28.8664	33.1781	-2.14908	0.0240471
ENSMUSG00000050812	Ecpas	6.78306	43.3528	45.2801	192.02	41.5399	41.843	-0.0495475	0.95004
ENSMUSG00000038497	Tmco3	0	43.3387	12.4652	0	1.19493	29.5207	-4.13682	0.0464838
ENSMUSG00000093424	6330562C20Rik	0	43.2917	49.2641	0	6.72162	18.6748	-6.76048	0.00587082
ENSMUSG00000078201	Tmem203	0	43.2469	44.9354	0	94.1709	49.0366	7.62125	0.000463221
ENSMUSG00000041775	Mapk1ip1	0.224645	43.208	97.4038	0	36.345	87.5821	0.998446	0.459392
ENSMUSG00000031858	Mau2	1.91399	43.1549	18.5624	0	4.26476	13.92	-3.80347	0.000794296
ENSMUSG00000040681	Hmgn1	42.5484	43.1494	33.0084	274.759	87.6284	84.895	2.10464	0.0586371
ENSMUSG00000085454	Grip1os3	0.018383	43.0762	30.0488	71.5749	4.26133	62.1315	-3.24577	0.0868069
ENSMUSG00000020689	Itgb3	0	43.0542	17.5752	0	0.014934	24.4184	-6.74348	0.000194636
ENSMUSG00000031986	Sprtn	8.32196	43.0511	47.0037	32.5583	50.2746	44.2053	0.417935	0.743392
ENSMUSG00000043510	Hscb	0	43.034	58.1248	0	39.4043	29.8962	-0.154122	0.9309
ENSMUSG00000090509	Sfta2	0	43.0292	13.3548	0	7.60006	41.6669	-2.57712	0.151286
ENSMUSG00000040717	Il17rd	2.27346	42.9584	30.5372	0	20.5963	19.9764	-1.78069	0.0624527
ENSMUSG00000058407	Txndc9	56.7731	42.9538	57.0756	63.8056	54.4238	76.1957	0.451773	0.670631
ENSMUSG00000079426	Arpc4	0	42.9424	36.0976	0	1.64004	48.7733	-1.92444	0.269961
ENSMUSG00000025733	Rhot2	0.114715	42.9009	33.78	0	8.35772	22.2196	-1.8488	0.284265
ENSMUSG00000030747	Dgat2	0.060349	42.8887	23.7291	0	41.3545	16.6285	-1.25089	0.429719
ENSMUSG00000029386	Tctn2	0	42.853	63.9591	0	8.58899	30.8492	-3.31002	0.0671879
ENSMUSG00000034295	Fhod3	59.3647	42.8447	93.4141	245.163	111.126	124.598	2.47025	0.006754
ENSMUSG00000037519	Ppfia1	6.41503	42.7835	35.8534	103.706	25.2146	47.8661	-0.843169	0.333293
ENSMUSG00000005481	Ddx39	0	42.7758	60.6611	0	24.2907	78.4032	-1.32475	0.392132
ENSMUSG00000047921	Trappc9	0	42.7298	33.9363	0	5.96982	19.0652	-3.09904	0.0133633
ENSMUSG00000025925	Terf1	0	42.7144	45.999	0	13.1185	46.6466	-1.71573	0.180364
ENSMUSG00000016319	Slc25a5	0	42.6631	44.4556	224.462	53.3187	53.6901	1.05894	0.46876
ENSMUSG00000030697	Ppp4c	78.3209	42.6546	36.8075	15.878	197.577	39.4647	1.46879	0.161037
ENSMUSG00000034762	Glis1	0	42.5771	4.5494	0	8.09714	27.3739	-2.25026	0.217867
ENSMUSG00000045193	Cirbp	1.2683	42.5724	69.1349	0	182.705	63.9363	1.91794	0.058295
ENSMUSG00000039159	Ube2h	0.02283	42.5312	33.4041	36.0362	45.9105	88.8651	-0.155566	0.847345
ENSMUSG00000003581	Rnf215	0.024217	42.5026	12.6759	374.575	68.7236	15.2048	0.40934	0.772657
ENSMUSG00000039206	Daglb	0.062648	42.4876	38.542	34.3638	89.6906	53.9671	1.4773	0.0961725
ENSMUSG00000021242	Npc2	0	42.4459	30.0837	2.0329	0.250483	22.0323	-3.84494	0.0324095
ENSMUSG00000033326	Kdm4a	0.302588	42.3788	46.4999	0	19.0514	25.7469	-1.52147	0.183103
ENSMUSG00000079737	3110001I22Rik	213.59	42.3721	33.5888	0.038308	18.6117	33.9603	-3.61834	0.0391349
ENSMUSG00000030870	Ubfd1	26.9027	42.3321	71.4349	112.562	69.4767	46.2973	0.0165999	0.976926
ENSMUSG00000034663	Bmp2k	0	42.3249	19.8806	1.12554	39.2114	104.17	0.981208	0.320105
ENSMUSG00000088208	Gm23751	0	42.2876	82.3319	0	0	173.867	-7.6628	0.00287394
ENSMUSG00000027160	Ccdc34	0	42.2817	14.7343	0	37.5559	13.1408	1.49964	0.344781
ENSMUSG00000031200	Mtcp1	0	42.2434	0.001881	0	0	7.03784	-7.55162	0.0042541
ENSMUSG00000040749	Siah1b	144.851	42.2277	84.1022	0	63.3448	37.2685	-1.1766	0.318429
ENSMUSG00000045004	Spata21	0	42.2191	23.0269	286.674	124.883	388.394	0.962289	0.424175
ENSMUSG00000054753	AU018091	0	42.1944	4.10672	0	0.310618	7.97139	-1.23674	0.506545
ENSMUSG00000025579	Gaa	0	42.1924	23.9451	0	26.8539	15.8184	0.0959592	0.919323
ENSMUSG00000026126	Ptpn18	0	42.1841	38.3807	0	39.3524	12.6701	0.633483	0.680843
ENSMUSG00000018819	Lsp1	0.132293	42.1567	45.3488	0	5.30064	5.08761	-1.54777	0.359277
ENSMUSG00000022742	Cpox	0	42.1481	22.72	0	69.637	29.778	-0.623266	0.606105
ENSMUSG00000039354	Smarcal1	0	42.0849	55.2923	0	5.80409	38.6577	-1.95855	0.113199
ENSMUSG00000059713	Rcan3	1.26724	42.0693	41.0415	157.383	48.4885	57.4675	0.780474	0.488419
ENSMUSG00000027490	E2f1	1000.26	42.0435	51.9737	148.359	97.4193	98.6687	1.30089	0.0577725
ENSMUSG00000025417	Pip4k2c	0	41.9828	18.7227	0	14.5379	30.305	-2.04046	0.210816
ENSMUSG00000040669	Phc1	0	41.9806	80.2446	3.60364	28.6482	35.9052	-0.18226	0.882547
ENSMUSG00000042605	Atxn2	0.002477	41.9581	55.379	23.5625	78.6782	105.047	0.910823	0.169368
ENSMUSG00000044306	4930500M09Rik	0	41.9304	1.34853	0	16.9346	8.20252	0	1
ENSMUSG00000031839	Hsbp1	15.5794	41.8931	44.4429	3.66811	20.3019	30.6633	-1.50234	0.380316
ENSMUSG00000018340	Anxa6	0	41.8482	24.2777	0	16.5734	37.3486	-1.6789	0.119292
ENSMUSG00000034088	Hdlbp	0.001675	41.8146	45.8321	0.31979	11.4348	45.4705	-1.86759	0.0196301
ENSMUSG00000073894	Rbmxl2	0	41.7988	23.44	0	16.5158	36.0136	-1.37411	0.393226
ENSMUSG00000041161	Otud3	0	41.7505	40.6105	0	117.156	53.7773	2.0003	0.122756
ENSMUSG00000033060	Lmo7	0	41.6813	48.0986	53.9699	42.7225	50.3119	-0.348837	0.630245
ENSMUSG00000000399	Ndufa9	0	41.6664	62.3763	0	52.1182	30.3658	0.48571	0.747831
ENSMUSG00000030752	Kdm8	0	41.6619	0.636088	0	14.6723	3.3525	-1.57155	0.434578
ENSMUSG00000025510	Cd151	0	41.5912	19.5717	0	50.535	7.00245	0.860188	0.514992
ENSMUSG00000052369	Tmem106c	0	41.5439	12.7654	0	31.8658	14.3722	-0.511239	0.745907
ENSMUSG00000015750	Aph1a	0	41.5231	61.0723	0	105.61	15.8655	0.275269	0.794311
ENSMUSG00000103715	4933431K14Rik	0	41.5178	19.8401	0	25.6011	5.42215	0	1
ENSMUSG00000036992	Nxt1	2.28007	41.5046	56.187	0.007274	56.8074	166.88	-0.115828	0.93997
ENSMUSG00000041046	Ramp3	0	41.5007	10.2441	0	33.7356	2.03844	1.97705	0.0242909
ENSMUSG00000040385	Ppp1ca	125.13	41.3793	15.0724	0.407167	5.5777	40.6749	-0.543143	0.760383
ENSMUSG00000017478	Zc3h18	2.53588	41.3789	29.1069	144.421	17.7822	22.7178	-1.61871	0.107263
ENSMUSG00000076270	Mir719	0	41.3631	0.034237	0	0	0.007215	0	1
ENSMUSG00000046605	B3gntl1	0	41.3306	13.8071	0	0	16.9533	-4.92516	0.0183855
ENSMUSG00000036777	Anln	0.002596	41.2845	16.8362	0.38719	13.5037	23.3662	-2.08952	0.10884
ENSMUSG00000020230	Prmt2	0.331765	41.2631	17.12	23.3012	2.31478	27.1051	-1.48338	0.303994
ENSMUSG00000028684	Urod	0	41.2471	102.698	0	26.7532	51.8147	-1.1469	0.468095
ENSMUSG00000039840	Epg5	0	41.2092	8.76543	0	5.99465	11.9426	-1.49178	0.335424
ENSMUSG00000073433	Arhgdig	0	41.1887	1.25767	0	0	0	-4.72452	0.068021
ENSMUSG00000060938	Rpl26	0	41.1505	97.1713	0.456185	174.786	135.512	1.1948	0.349521
ENSMUSG00000015759	Cnih1	0	41.1048	125.76	0	25.8459	67.4643	-0.466736	0.770992
ENSMUSG00000054520	Sh3bp2	89.4976	41.0845	35.9575	841.187	81.8319	56.4656	1.13096	0.250175
ENSMUSG00000109831	Gm36431	0	41.0657	1.29791	0	0	0	-10.0218	0.00133375
ENSMUSG00000025265	Fgd1	0	41.054	17.6034	88.5965	32.006	24.4085	-0.450553	0.674001
ENSMUSG00000052934	Fbxo31	0.005303	40.9966	29.7779	9.27224	41.711	21.2757	0.425572	0.754297
ENSMUSG00000060475	Wtap	0.040824	40.9847	60.3051	804.905	132.397	74.5159	1.35782	0.101456
ENSMUSG00000018169	Mfng	0	40.9584	15.9198	0	5.86646	10.9732	-2.97033	0.0772563
ENSMUSG00000030204	Ddx47	0	40.9037	46.7276	0.43863	15.1235	19.4817	-3.07384	0.055652
ENSMUSG00000032359	Ctsh	40.9269	40.8992	42.2127	253.431	23.8651	78.7889	0.0153232	0.978448
ENSMUSG00000025825	Iscu	0	40.8544	14.6407	4.30472	11.2602	10.3152	-1.96379	0.22628
ENSMUSG00000043923	Ccdc84	24.2859	40.6838	25.574	402.62	12.8558	13.8697	-2.53619	0.0829636
ENSMUSG00000023192	Grm2	0	40.6454	25.0969	0	28.7626	88.5862	-0.49382	0.634564
ENSMUSG00000046756	Mrps7	0.013716	40.6396	30.9864	863.083	35.6997	20.4159	1.46386	0.271784
ENSMUSG00000074884	Serf2	11.1395	40.5909	54.4773	77.7333	43.8678	56.5395	0.217161	0.792892
ENSMUSG00000022136	Dnajc3	0	40.5719	40.8276	0	11.0824	27.8475	-1.59122	0.160065
ENSMUSG00000045969	Ing1	0.003936	40.5705	38.5157	0	19.24	61.6899	-2.41432	0.0778057
ENSMUSG00000028820	Sfpq	29.0598	40.5629	31.6149	0	53.6991	32.6034	0.382475	0.57757
ENSMUSG00000000374	Trappc10	0	40.5052	19.6426	0	34.4792	18.072	-0.785126	0.49964
ENSMUSG00000030612	Mrpl46	0	40.4934	4.8942	0	0.36296	9.5883	-3.48889	0.0833804
ENSMUSG00000026821	Ralgds	0.194776	40.4675	27.5926	1.75311	46.3349	31.7853	-0.197079	0.874088
ENSMUSG00000001962	Fam50a	0.189863	40.4659	19.6801	0	7.89562	16.064	-1.12688	0.333379
ENSMUSG00000024738	Pga5	0	40.4161	29.4374	0	0	11.3131	-6.32473	0.00251796
ENSMUSG00000040139	9430038I01Rik	4.7506	40.3483	37.6756	0	7.71277	33.0257	0.113719	0.932015
ENSMUSG00000108066	Gm44134	0	40.3425	10.7385	0	0	4.71065	-10.2284	0.0022783
ENSMUSG00000025133	Ints4	18.7178	40.1391	662.742	0	190.698	24.4173	-2.07037	0.255058
ENSMUSG00000030224	Strap	42.671	40.0902	25.0745	0	18.4982	39.3464	0.37066	0.670963
ENSMUSG00000010095	Slc3a2	0	40.0804	55.5895	1.58204	23.8745	61.337	0.34713	0.738175
ENSMUSG00000025980	Hspd1	0	40.0681	39.939	0	0	17.2166	-2.17744	0.292564
ENSMUSG00000024949	Sf1	36.1649	40.0182	24.4178	18.0776	52.2215	24.702	-0.0769924	0.929896
ENSMUSG00000011589	Fsd1	2.04089	39.9849	16.5193	0	35.6312	26.2158	-0.62199	0.620107
ENSMUSG00000060126	Tpt1	56.4798	39.9491	62.2846	0	88.7538	65.8758	0.268722	0.697853
ENSMUSG00000096215	Smim22	0	39.9428	1.81966	0	0	49.629	-7.30958	0.00931575
ENSMUSG00000015536	Mocs2	0.066797	39.9399	3.78096	0	10.0244	39.5585	-0.255654	0.921546
ENSMUSG00000028018	Gstcd	1.94987	39.8521	21.7615	618.393	15.731	29.2608	-1.8624	0.242157
ENSMUSG00000066568	Lsm14a	187.381	39.8353	40.1512	84.5087	30.755	58.6438	-0.67793	0.237701
ENSMUSG00000027737	Slc7a11	1.4927	39.8002	28.6298	0	16.6944	29.6201	-0.292699	0.786709
ENSMUSG00000097353	A430046D13Rik	0.600823	39.7867	7.49776	0	7.72081	3.69034	-3.53342	0.0850644
ENSMUSG00000091900	Gm4353	0.18895	39.7599	2.53292	5.9549	0.367731	5.9741	-6.65522	0.000335524
ENSMUSG00000043909	Trp53bp1	1.14132	39.7492	89.8565	18.6555	174.596	83.2388	0.250049	0.815295
ENSMUSG00000031441	Atp11a	15.034	39.7404	26.9783	11.5725	236.498	12.5221	1.13922	0.22951
ENSMUSG00000030435	U2af2	0.045597	39.7278	36.4374	139.731	33.526	80.7743	-1.46812	0.196258
ENSMUSG00000002064	Sdf2	0	39.7238	113.705	54.588	22.1932	113.511	-3.609	0.0157348
ENSMUSG00000035266	Helq	29.2526	39.6632	97.233	153.86	37.168	33.8991	-1.39799	0.202379
ENSMUSG00000027637	Rab5if	90.2795	39.6388	33.2473	722.009	74.4042	78.8726	0.12047	0.892069
ENSMUSG00000058655	Eif4b	6.79298	39.6145	43.1242	23.7314	37.4263	48.1745	0.397702	0.676693
ENSMUSG00000026127	Imp4	1.09049	39.5981	18.9069	1.07933	16.9749	18.3551	1.80259	0.128567
ENSMUSG00000060601	Nr1h2	0	39.579	16.2226	0	30.9328	30.636	0.706319	0.551904
ENSMUSG00000090254	Gm1965	18.6701	39.5756	196.826	25.9562	75.528	195.916	0.203073	0.779339
ENSMUSG00000021958	Pinx1	0	39.5657	7.25282	0.012239	7.32832	8.93921	-1.74261	0.405038
ENSMUSG00000039473	Ubn1	1.23244	39.5631	27.6816	0	105.003	12.7951	1.10925	0.128119
ENSMUSG00000029063	Nadk	0	39.446	22.9308	0	31.9638	25.4806	0.150762	0.873013
ENSMUSG00000018001	Cyth3	0	39.4312	11.4896	8.88635	5.08235	10.1009	-4.9202	0.00307089
ENSMUSG00000034858	Fam214a	0	39.2902	26.1074	0	76.8738	26.6041	0.337306	0.721839
ENSMUSG00000079491	H2-T10	0	39.2463	0.219987	0	0	0.598406	0	1
ENSMUSG00000026353	Ubxn4	36.273	39.2268	55.0928	0.680306	9.06606	38.1058	-1.23616	0.294875
ENSMUSG00000030982	Vps35l	0	39.0826	260.255	18.7561	17.3612	69.5835	-0.125787	0.931211
ENSMUSG00000093661	Eif4e3	0.309216	38.9905	72.824	0	75.5975	87.924	1.01899	0.357268
ENSMUSG00000020114	Cand1	9.00364	38.9533	37.7761	24.8235	26.0126	51.5421	-0.469474	0.525712
ENSMUSG00000042747	Krtcap2	0.026801	38.9483	8.52846	352.411	31.0133	12.6516	0.962496	0.575936
ENSMUSG00000022710	Usp7	0	38.9478	45.4984	0	33.27	58.2385	1.34943	0.158147
ENSMUSG00000029725	Ppp1r35	0	38.9387	18.5073	242.791	284.081	45.026	3.74301	0.0303279
ENSMUSG00000038949	Cnst	0.517638	38.9093	54.8289	94.2033	91.0295	101.77	0.319434	0.696096
ENSMUSG00000020265	Sumo3	1.98468	38.9001	49.1531	0	4.3057	71.3879	0.63936	0.510137
ENSMUSG00000015092	Edf1	0	38.8795	10.5818	0	2.59365	58.7021	-5.82532	0.00343223
ENSMUSG00000035354	Uvrag	0.049763	38.8565	78.7182	0.006386	19.3042	14.2335	0.0920695	0.915663
ENSMUSG00000035049	Rrp12	0	38.8447	12.8787	7.51311	8.87106	16.6753	-2.41279	0.0754681
ENSMUSG00000025026	Add3	0	38.8047	44.4532	0	25.7788	11.7005	-0.696136	0.668298
ENSMUSG00000037544	Dlgap5	0.092587	38.7992	46.7016	38.9285	102.162	69.9822	1.05259	0.347595
ENSMUSG00000034974	Dapk3	13.3041	38.793	27.2346	0.063443	4.83422	17.1928	-1.44332	0.181292
ENSMUSG00000114797	Gm49336	0	38.7485	30.9357	0.031327	90.6031	32.6819	-7.49618	0.0104
ENSMUSG00000021176	Efcab11	0	38.6965	3.6294	0	0	0.201529	-11.36	0.000364777
ENSMUSG00000037750	Fam222b	35.2554	38.6871	38.3749	0	7.43302	14.9946	-0.769242	0.540819
ENSMUSG00000030917	Tmem159	0	38.6847	10.3023	0	0.02761	18.5099	-10.0082	0.000224183
ENSMUSG00000026457	Adipor1	0	38.6698	16.5545	0	31.6383	33.4057	-1.54609	0.212168
ENSMUSG00000052752	Traf7	0	38.6408	17.9191	0	87.0791	61.8035	-1.76668	0.173405
ENSMUSG00000027086	Fastkd1	0	38.5078	8.11451	0	8.33884	14.3739	-3.36207	0.0381745
ENSMUSG00000023118	Sympk	14.63	38.453	17.8686	0	14.5663	113.847	-0.272773	0.802534
ENSMUSG00000045374	Wdr81	0	38.4483	0.679012	0	1.42055	0.863847	-0.524776	0.770254
ENSMUSG00000044641	Pard6b	0.644974	38.4337	42.6078	22.28	56.4502	61.2091	0.899627	0.284821
ENSMUSG00000028382	Ptbp3	0.111038	38.4335	19.0798	0.004762	9.96585	13.7834	-1.29497	0.445268
ENSMUSG00000030647	Ndufc2	0	38.4209	16.3487	0	19.158	64.7171	-0.65882	0.700125
ENSMUSG00000029657	Hsph1	10.8113	38.3818	27.5897	0.016561	18.9954	41.9641	-0.914109	0.407354
ENSMUSG00000042535	Gtpbp1	81.5339	38.3768	19.7575	230.17	79.7667	42.9077	-0.508991	0.650016
ENSMUSG00000041629	Fam104a	15.0619	38.3676	35.9248	31.4483	164.149	33.6802	0.627422	0.516697
ENSMUSG00000041736	Tspo	0	38.3673	11.6467	0	0.348977	0.447365	-5.75892	0.0179296
ENSMUSG00000030086	Chchd6	0.115547	38.3656	88.5281	0	95.3417	57.8276	1.23617	0.358774
ENSMUSG00000032376	Usp3	0	38.3479	35.7978	0	36.109	27.9037	0.122667	0.876106
ENSMUSG00000027502	Rtf2	0	38.3424	48.6258	0.388812	17.5683	53.1712	0.842343	0.478915
ENSMUSG00000024816	Frmd8	0.909554	38.3218	34.1669	189.954	54.7832	34.599	0.377608	0.74275
ENSMUSG00000032547	Ryk	30.3653	38.3185	28.9248	5.47108	17.5384	22.4824	0.220522	0.81788
ENSMUSG00000061615	Hist1h2ab	0	38.3103	10.737	0	0	21.4656	-9.32205	0.00124568
ENSMUSG00000053730	Tmem39b	0.089325	38.2654	53.3746	193.816	67.6538	37.4587	-1.00023	0.367147
ENSMUSG00000027498	Cstf1	0	38.2499	32.6622	0	43.7193	41.9386	-0.897199	0.43266
ENSMUSG00000024787	Snx15	0	38.1492	17.517	0	36.6665	16.1437	-0.682675	0.684799
ENSMUSG00000051890	Klhdc1	0	38.1382	10.4888	0	9.99148	10.427	-3.09679	0.102592
ENSMUSG00000038312	Edem2	2.81791	38.0782	56.8437	0	67.1492	42.3115	0.749538	0.343704
ENSMUSG00000053111	Fank1	0	38.0541	30.9897	0	22.0775	56.0231	1.26817	0.480885
ENSMUSG00000038943	Prc1	0.129668	37.9753	26.5951	0.005537	24.1755	67.3507	-1.74591	0.183855
ENSMUSG00000021816	Ppp3cb	15.3298	37.91	4.89912	0	0.818627	8.43135	-3.43372	0.0546975
ENSMUSG00000029111	Nelfa	0.017203	37.8931	85.4178	128.12	107.143	114.035	1.539	0.0848731
ENSMUSG00000063239	Grm4	0.656727	37.8697	57.029	0	7.23623	17.2339	-0.54069	0.54656
ENSMUSG00000021948	Prkcd	0	37.8636	7.78348	0	0.01864	3.67732	-4.61152	0.0252229
ENSMUSG00000023066	Rttn	35.8642	37.8137	152.153	74.9338	11.8933	84.4601	-3.07698	0.0111786
ENSMUSG00000028410	Dnaja1	2.29503	37.8129	60.8642	585.98	6.43182	40.535	-1.87109	0.121819
ENSMUSG00000051650	B3gnt2	13.7462	37.7952	32.7594	0	23.4546	38.8859	-0.254199	0.882894
ENSMUSG00000021917	Spcs1	0.04542	37.741	44.0109	605.738	84.9187	27.5976	1.26391	0.538935
ENSMUSG00000020687	Cdc27	0	37.7234	15.7528	0	3.48539	34.957	-2.69302	0.02631
ENSMUSG00000020361	Hspa4	6.82785	37.6895	30.314	15.1976	34.312	26.8278	-0.695216	0.47399
ENSMUSG00000020607	Fam84a	2.62326	37.6881	6.58462	0.003857	5.29878	1.20455	-2.18065	0.088499
ENSMUSG00000035173	Ccdc186	0.482237	37.6579	41.5951	0	32.8949	49.5941	-1.02089	0.288525
ENSMUSG00000006307	Kmt2b	2.24656	37.6558	30.8693	11.7553	18.7655	39.965	-0.736942	0.210111
ENSMUSG00000083380	Ndufb4c	0.014456	37.652	12.6764	0	0.25764	6.42164	-7.10089	0.00887923
ENSMUSG00000040462	Os9	1.96589	37.6389	79.0762	0	10.8766	27.4091	-0.434189	0.644961
ENSMUSG00000073197	5730507C01Rik	0	37.5945	4.07322	3.76816	5.75388	0.728826	-4.77196	0.00559857
ENSMUSG00000061479	Snrpa	0	37.5632	15.454	0	39.3345	43.5824	0.258253	0.857153
ENSMUSG00000018765	Fxr2	13.4818	37.5384	38.196	27.4886	31.3976	82.2651	-0.0812518	0.91543
ENSMUSG00000077714	Snord17	0	37.5098	361.069	0	375.875	469.561	0.977754	0.624723
ENSMUSG00000031840	Rab3a	0	37.5078	15.0961	0	11.4996	19.1113	-1.11816	0.504209
ENSMUSG00000041879	Ipo9	0	37.5072	24.6235	2.59869	7.58442	15.2004	-2.91316	0.00336161
ENSMUSG00000021374	Nup153	4.05573	37.4803	19.7691	7.1318	9.72629	34.4017	-0.445729	0.605488
ENSMUSG00000051965	Nanos2	1.25805	37.3777	19.5182	3.99611	6.13789	14.9166	-7.37846	0.000190148
ENSMUSG00000038525	Armc10	0	37.3706	18.2697	22.0136	6.03764	48.3843	1.99671	0.0859498
ENSMUSG00000052154	Gm9870	0	37.366	5.80065	727.96	0	3.28679	0	1
ENSMUSG00000044279	Crb3	0	37.3429	54.0083	210.361	95.9458	23.8818	0.92101	0.440746
ENSMUSG00000021610	Clptm1l	9.47049	37.2922	47.5844	0	4.8854	37.3348	-1.15307	0.360678
ENSMUSG00000058558	Rpl5	27.3179	37.2878	81.1982	418.284	142.494	43.6585	3.29921	0.015257
ENSMUSG00000022663	Atg3	0	37.2304	3.64797	0.11462	44.3216	5.73318	0.986639	0.488187
ENSMUSG00000007458	M6pr	0	37.1071	9.8409	0	1.27188	9.60928	-0.538756	0.815906
ENSMUSG00000018677	Slc25a39	0	37.0741	14.0128	0	19.0409	35.6734	1.73597	0.24264
ENSMUSG00000021687	Scamp1	0.121393	37.0218	43.9507	0	69.6978	35.3286	1.37501	0.167391
ENSMUSG00000029427	Zcchc8	7.01518	36.9678	34.5495	50.186	11.8212	26.6139	-1.53753	0.0476345
ENSMUSG00000028910	Mecr	0	36.9613	41.1945	0	80.4261	69.8002	0.126322	0.888963
ENSMUSG00000046589	Lrrc8e	10.8529	36.9535	23.4974	16.7092	34.6633	45.4885	-1.05132	0.395821
ENSMUSG00000041355	Ssr2	0	36.9365	27.5977	0	0.053021	39.1745	-9.27121	2.6778e-05
ENSMUSG00000038020	Rapgefl1	132.843	36.9164	27.1419	104.326	22.5273	28.541	-0.0578326	0.950344
ENSMUSG00000043987	Cep164	95.6797	36.91	91.1063	18.0453	153.606	57.2576	0.899927	0.255676
ENSMUSG00000031987	Egln1	98.3337	36.9046	71.3584	7.82385	68.6225	64.6462	0.741867	0.38024
ENSMUSG00000023070	Rgn	0	36.8676	6.89906	0	0	6.87471	-7.80687	0.00913313
ENSMUSG00000074062	Fbxw16	0	36.8636	118.161	0	19.2863	78.2511	-0.594278	0.699041
ENSMUSG00000097882	0610038B21Rik	0	36.842	6.54626	0	5.3168	4.56972	0	1
ENSMUSG00000022476	Polr3h	0.749405	36.8374	13.5348	0	7.66864	17.6149	-5.29804	0.0106519
ENSMUSG00000000278	Scpep1	0	36.8292	20.7402	0	34.4187	28.2942	-1.26076	0.493345
ENSMUSG00000070544	Top1	7.91371	36.7514	41.7503	7.52741	114.996	52.4922	1.32069	0.0939344
ENSMUSG00000058761	Rnf169	5.84696	36.7462	9.83792	0	8.53305	14.272	-3.47693	0.00904467
ENSMUSG00000047044	D030056L22Rik	0.17854	36.7374	5.30303	0	52.4216	2.99558	-0.701992	0.711269
ENSMUSG00000072980	Oip5	0	36.7316	5.88713	0	0	23.6853	6.02734	0.00571667
ENSMUSG00000002660	Clpp	0.011268	36.6955	8.75541	269.228	6.8957	15.2627	-0.724664	0.746644
ENSMUSG00000035596	Mboat7	0	36.6886	12.7396	0	0.705197	10.6442	-6.63623	0.00208001
ENSMUSG00000022214	Dcaf11	6.49136	36.6842	30.3373	0	34.8029	34.1979	-0.344202	0.812427
ENSMUSG00000004937	Sgta	0.006072	36.6483	71.8541	241.314	112.402	60.9155	1.15379	0.332192
ENSMUSG00000004054	Map3k11	0.843132	36.6316	5.2232	5.633	15.3499	8.85728	-0.416972	0.785786
ENSMUSG00000002608	Ccdc97	187.178	36.6235	21.6801	81.7796	66.8139	108.166	0.0351473	0.963486
ENSMUSG00000058569	Tmed9	621.182	36.5578	47.3335	117.701	25.0081	65.2656	-0.565215	0.704934
ENSMUSG00000092805	Gm26461	1.38336	36.553	124.167	0.772937	49.2427	204.357	0.225726	0.759364
ENSMUSG00000081534	Slc48a1	0	36.5509	8.91063	0	2.46961	9.44669	-3.07932	0.073324
ENSMUSG00000029012	Orc5	0.002663	36.506	107.11	58.8429	41.1282	87.6611	0.508756	0.60316
ENSMUSG00000031502	Col4a1	0.163787	36.493	82.1604	0	0	1.08534	-1.73042	0.376513
ENSMUSG00000019773	Fbxo5	0	36.4511	29.8831	0	84.6529	16.197	0.480294	0.726993
ENSMUSG00000021957	Tkt	0.539242	36.4376	14.1502	22.2369	29.0757	35.7993	-0.0166309	0.999405
ENSMUSG00000040734	Ppp1r13l	0	36.3942	4.03559	0	9.03784	14.6069	-1.80692	0.293929
ENSMUSG00000033813	Tcea1	0.019022	36.3905	29.2571	68.3183	16.0242	18.6698	-1.27297	0.271946
ENSMUSG00000024012	Mtch1	0	36.3638	35.9149	1.93426	8.54617	16.4152	-1.01889	0.504482
ENSMUSG00000108391	Gm9768	0	36.3556	3.01872	33.8299	5.21621	0	0	1
ENSMUSG00000037243	Zfp692	0.139197	36.3513	15.9745	0	43.4347	27.8712	-0.464774	0.782207
ENSMUSG00000029177	Cenpa	140.272	36.2734	44.5685	82.7893	225.452	49.1062	0.65685	0.576017
ENSMUSG00000033634	Nat8f2	0	36.2708	21.4197	0	12.7909	25.2874	-3.40401	0.0589045
ENSMUSG00000115987	Vps28	0	36.2228	5.36631	0	41.2177	11.2295	-0.98769	0.632188
ENSMUSG00000003464	Pex19	0	36.1984	26.0728	0	11.1032	73.6378	-1.91259	0.226117
ENSMUSG00000027525	Phactr3	0	36.191	9.41236	3.39027	9.0944	8.90464	-1.85164	0.163636
ENSMUSG00000020770	Unk	14.8011	36.1422	28.6286	31.9478	22.766	42.318	-1.83147	0.0658483
ENSMUSG00000105203	4933428P19Rik	0	36.1312	0	0	0	0	0	1
ENSMUSG00000071659	Hnrnpul2	9.54537	36.0621	44.1131	0.440091	25.6163	37.026	0.390137	0.572538
ENSMUSG00000001150	Mcm3ap	0.511655	35.9962	39.1671	0.843463	41.5042	28.7682	1.84618	0.0389475
ENSMUSG00000025234	Arih1	0.640566	35.9336	40.5823	6.83282	22.539	119.009	1.3953	0.0275624
ENSMUSG00000117310	Ptp4a1	91.8244	35.902	13.4932	0	44.3109	22.944	0.785435	0.236697
ENSMUSG00000021068	Nin	63.5916	35.8818	42.5374	23.6943	50.8448	34.7921	-0.0659828	0.940743
ENSMUSG00000053253	Ndfip2	5.90822	35.8129	43.7454	0.976391	4.18514	57.7951	-0.895628	0.376631
ENSMUSG00000070520	Nsmce3	68.3063	35.7896	15.2046	77.8523	12.7949	11.4246	-1.16457	0.315611
ENSMUSG00000029176	Anapc4	0.256893	35.7742	33.9908	0	18.7138	22.8931	-2.25694	0.147863
ENSMUSG00000114456	Hist1h2bh	0.093093	35.7245	28.8795	86.3403	101.345	36.0401	1.85966	0.126969
ENSMUSG00000002847	Pla1a	0	35.7094	0	0	0	8.73351	-8.93757	0.00266769
ENSMUSG00000044287	Nrn1l	0	35.697	101.269	0	12.8374	145.035	-4.61223	0.0477741
ENSMUSG00000039163	Cmc1	0	35.6349	29.1315	0	84.7354	206.303	1.93157	0.178561
ENSMUSG00000033953	Ppp3r1	7.33351	35.5858	38.4924	80.8689	66.4005	54.7211	0.14152	0.871899
ENSMUSG00000035529	Prdm4	0.268432	35.574	12.94	0	25.0861	27.1516	-0.814256	0.51549
ENSMUSG00000029681	Bcl7b	1.45074	35.5518	9.451	0	1.39599	9.48404	-0.892704	0.525738
ENSMUSG00000085891	Gm14634	0	35.5371	46.2451	0	0	0	-5.09158	0.0564082
ENSMUSG00000033706	Smyd5	0	35.4845	6.17519	0	5.06175	8.76979	-1.75725	0.330385
ENSMUSG00000025216	Lbx1	20.763	35.4343	38.3229	19.0109	42.7548	26.9312	0.351157	0.700854
ENSMUSG00000032504	Pdcd6ip	0.003108	35.4148	14.2577	17.9761	32.3173	7.35547	0.780062	0.472437
ENSMUSG00000022554	Hgh1	0	35.3877	8.02473	0	26.0647	4.81737	-0.365751	0.853741
ENSMUSG00000029106	Add1	32.4319	35.338	36.4272	0	32.3996	25.4748	-0.918193	0.315768
ENSMUSG00000028745	Capzb	0	35.2841	28.6503	0	12.1959	42.6419	-2.23581	0.0521379
ENSMUSG00000030884	Uqcrc2	0	35.2823	72.8243	0	16.087	171.995	-0.964327	0.606158
ENSMUSG00000068040	Tm9sf4	0.001232	35.2811	25.4547	0	18.9571	22.7573	0.0877744	0.934924
ENSMUSG00000053367	Epp13	0	35.1866	31.9944	0	25.6069	16.9363	-1.10833	0.589476
ENSMUSG00000026000	Lancl1	21.731	35.1698	58.0361	0	59.9002	26.9142	1.21209	0.304516
ENSMUSG00000080727	C920021L13Rik	0	35.153	0.367242	0	0	0	-7.35367	0.00549348
ENSMUSG00000072568	Fam84b	0	35.1344	43.196	0	62.2497	108.683	-2.33936	0.255669
ENSMUSG00000076434	Wfdc3	0	35.085	70.3	0	105.428	45.2762	2.27113	0.240109
ENSMUSG00000000532	Acvr1b	0	35.0718	21.7109	0	51.3291	29.6525	1.01014	0.322306
ENSMUSG00000009549	Srp14	0	35.0695	56.0741	0	73.6579	70.9428	1.05829	0.512254
ENSMUSG00000001158	Snrnp27	1.37893	34.9969	140.199	0	10.9365	50.2231	-0.741013	0.648155
ENSMUSG00000064202	4430402I18Rik	0	34.9586	1.09456	0	0.034526	12.2751	0	1
ENSMUSG00000022682	Rrn3	0.146468	34.9462	114.575	349.896	88.0323	63.9772	1.57944	0.248078
ENSMUSG00000047547	Cltb	343.417	34.9285	79.4873	133.244	106.225	65.6354	0.807169	0.302823
ENSMUSG00000018572	Phf23	0	34.8304	30.5933	10.0621	52.6437	26.5793	1.28471	0.311026
ENSMUSG00000046388	Gm9806	0	34.8294	10.7303	0	30.0906	22.0833	0	1
ENSMUSG00000041187	Prkd2	298.417	34.8201	42.3577	0.027472	63.4942	49.4345	1.25632	0.227852
ENSMUSG00000029580	Actb	4.31459	34.8192	102.179	0	129.505	188.689	0.475165	0.655096
ENSMUSG00000108072	Gm20362	0	34.8019	22.4728	0	13.6952	47.8766	-0.719239	0.686091
ENSMUSG00000023980	Taf8	0.345682	34.7655	105.129	0.005626	27.435	24.9135	-1.31204	0.296875
ENSMUSG00000020451	Limk2	0.032222	34.7509	31.9803	8.6054	61.9867	29.6088	0.903293	0.379816
ENSMUSG00000066892	Fbxl12	0	34.7292	28.101	0	23.7631	20.3114	0.913652	0.534142
ENSMUSG00000037172	E330009J07Rik	0	34.6918	23.8834	13.7468	45.4587	28.215	-0.804916	0.469876
ENSMUSG00000025429	Pstpip2	0	34.6903	25.8632	0	53.0659	33.2887	-0.97783	0.635713
ENSMUSG00000038482	Tfdp1	0	34.687	46.9623	0	17.9179	40.9809	0.740882	0.511212
ENSMUSG00000027233	Patl2	0	34.668	22.2304	0	58.7125	16.9426	-0.67292	0.731244
ENSMUSG00000049354	Dcaf7	0.006502	34.6604	43.0987	61.6672	73.8545	55.2688	0.669735	0.360379
ENSMUSG00000075040	Zfp408	0	34.6404	0.217773	0	0.005146	1.21173	-3.54872	0.160309
ENSMUSG00000116089	Gm7859	0	34.6245	0.002134	0	0.016846	0	-8.54394	0.0024713
ENSMUSG00000024935	Slc1a1	0	34.6065	1.08703	0.006775	66.1905	29.7432	-1.94694	0.456036
ENSMUSG00000039652	Cpeb3	0.000976	34.5669	22.5822	0.137607	19.7705	14.2101	-0.811801	0.490295
ENSMUSG00000028797	Tmem234	0	34.5461	13.9683	0	0	3.32481	-10.527	0.000233445
ENSMUSG00000028093	Acp6	0.176883	34.517	12.3896	0	69.1204	16.3764	-1.15147	0.439739
ENSMUSG00000055044	Pdlim1	0	34.4743	27.2604	0	148.775	46.8144	1.34878	0.246635
ENSMUSG00000061904	Slc25a3	0	34.4435	18.7304	0	36.2669	35.3179	1.08765	0.488953
ENSMUSG00000055942	Obox7	0	34.4011	0.428382	0	9.0081	5.7354	0.318943	0.835146
ENSMUSG00000017299	Dnttip1	0	34.3604	1.52563	0	1.69073	1.99615	-5.8457	0.00808083
ENSMUSG00000022574	Naprt	0	34.3563	5.21595	0	0.047258	1.54133	-9.3017	0.0010977
ENSMUSG00000059013	Sh2d3c	0.022766	34.3428	12.0601	2.35653	5.6941	18.6018	-3.13431	0.0129206
ENSMUSG00000032050	Rdx	8.6289	34.3321	142.647	7.2081	18.5655	137.597	-0.0338545	0.969712
ENSMUSG00000097851	Platr30	0	34.2828	3.45849	0	0.051121	0.026717	-9.60058	0.000264163
ENSMUSG00000028969	Cdk5	0	34.2685	34.8122	0	19.7065	20.9266	-0.179784	0.879802
ENSMUSG00000030681	Mvp	0	34.2414	47.0268	20.7538	106.717	47.7272	0.797923	0.456404
ENSMUSG00000055945	Prr18	70.8159	34.2311	18.8116	0	17.3862	6.86868	-1.70147	0.125487
ENSMUSG00000031781	Ciapin1	0	34.1834	39.6818	5.15667	33.8195	56.6905	-0.619507	0.582903
ENSMUSG00000036613	Eipr1	0.001466	34.1602	17.9716	0	12.834	5.74267	-2.66402	0.1606
ENSMUSG00000030979	Uros	0	34.1592	5.02817	0	30.6397	2.19429	1.41079	0.526861
ENSMUSG00000037805	Rpl10a	0.018809	34.1234	47.102	0	43.2762	26.4756	2.25455	0.105599
ENSMUSG00000003436	Dll3	0	34.1217	3.65277	0	14.8419	9.64485	-3.29038	0.148049
ENSMUSG00000040859	Bsdc1	0	34.1067	10.1122	0	5.88832	10.9692	-3.89438	0.00542034
ENSMUSG00000029512	Ulk1	0	34.0732	13.336	0	46.13	28.5797	-1.25888	0.272124
ENSMUSG00000081750	Gm4995	0	34.0623	0	0	0	0	-7.51796	0.00300735
ENSMUSG00000042670	Immp1l	0	34.0448	95.5023	0	2.47465	114.235	-5.29496	0.0402896
ENSMUSG00000050052	Tdrp	0	34.0327	31.472	0	32.4738	28.2457	-0.159116	0.921609
ENSMUSG00000100164	2610306M01Rik	0	34.0135	20.9068	0	13.9611	0.250627	0.38792	0.786492
ENSMUSG00000070576	Mn1	6.27488	33.9924	15.0252	7.82598	37.1132	18.8702	-0.563969	0.581939
ENSMUSG00000047675	Rps8	0	33.9643	84.5602	1.72331	35.4594	43.7788	-0.815001	0.519828
ENSMUSG00000055319	Sec23ip	0.028607	33.9599	10.2829	0	2.72962	8.90675	-4.75704	0.000242754
ENSMUSG00000068882	Ssb	0.969591	33.9363	12.1578	0	3.81912	43.0014	-0.595666	0.692085
ENSMUSG00000021552	Gkap1	0	33.9103	18.4987	0	66.98	59.6147	-0.433094	0.69799
ENSMUSG00000036528	Ppfibp2	0.05222	33.884	26.5941	138.169	14.6194	61.3237	-0.711936	0.574355
ENSMUSG00000043059	Zfp513	75.6391	33.8654	24.8031	22.1712	108.993	47.8164	-0.0321768	0.97719
ENSMUSG00000004105	Angptl2	0	33.8582	11.3655	0	17.6554	19.5806	-1.17478	0.449907
ENSMUSG00000071856	Mcc	17.6675	33.8321	59.3963	51.3445	31.2998	78.1848	0.387933	0.744012
ENSMUSG00000076281	Gm24270	2.72954	33.8061	121.176	1.89809	37.8348	152.259	0.358266	0.40048
ENSMUSG00000027242	Wdr76	0	33.7932	46.4548	0.576563	9.863	26.0113	-1.03552	0.409096
ENSMUSG00000034928	Rnf44	0.397993	33.7426	17.1219	1.5788	13.066	36.4505	0.360035	0.732911
ENSMUSG00000024833	Pola2	0	33.7408	9.72627	0	8.56329	22.5654	-1.50439	0.345733
ENSMUSG00000028737	Aldh4a1	0.001989	33.7133	7.42496	15.0029	0	6.98687	-7.54406	0.00107212
ENSMUSG00000113835	Gm19554	0	33.6717	2.2023	0	5.43331	9.85031	-0.897751	0.70827
ENSMUSG00000049588	Ccdc69	88.2357	33.6556	96.2641	103.227	52.0314	89.8994	1.03799	0.177243
ENSMUSG00000097757	Gm17518	0	33.6404	1.39966	0	0	0	-8.30646	0.00334479
ENSMUSG00000056579	Tug1	82.3372	33.6194	10.7478	0.007985	28.7299	10.1029	-1.62423	0.331191
ENSMUSG00000034525	Ice1	23.9899	33.6089	60.8446	12.741	29.6796	46.9579	-0.769264	0.269588
ENSMUSG00000031862	Atp13a1	0.010959	33.598	26.8856	0.00622	56.4709	34.0668	1.38198	0.179932
ENSMUSG00000002996	Hbp1	0	33.5795	5.62018	0	10.8366	55.2138	-0.127312	0.959948
ENSMUSG00000032309	Fbxo22	0	33.4599	0.60803	0	0	1.52808	-10.0441	0.000355944
ENSMUSG00000034681	Rnps1	1.60167	33.4586	40.6651	0.110637	80.3272	39.1512	0.783274	0.492511
ENSMUSG00000005667	Mthfd2	0.005466	33.4378	75.6964	618.943	81.4191	51.5014	1.20307	0.283965
ENSMUSG00000010110	Stx5a	21.6616	33.395	86.6796	42.3945	176.45	67.7632	1.63181	0.0539297
ENSMUSG00000034317	Trim59	1206.76	33.3949	12.1965	252.429	47.0299	15.0227	0.00600704	0.986346
ENSMUSG00000023919	Cenpq	0	33.3257	69.4702	60.0043	34.6838	80.8519	0.135369	0.919553
ENSMUSG00000016239	Lonrf3	0	33.3173	6.98386	0	0	8.17472	-2.18991	0.285512
ENSMUSG00000107948	AA545190	0	33.309	29.7515	386.769	0.502477	32.605	-4.75316	1.12632e-06
ENSMUSG00000024182	Axin1	0	33.2132	15.2407	0.21436	12.1926	20.4711	-0.411154	0.713336
ENSMUSG00000032867	Fbxw8	0.003423	33.2106	25.544	0.002922	29.4231	49.082	-0.614043	0.556052
ENSMUSG00000034729	Mrps10	0	33.1966	0.762367	0	3.37628	2.56123	-2.34125	0.286205
ENSMUSG00000071291	Zfp58	0	33.1935	35.5931	0.003637	18.6681	13.0124	0.56901	0.712171
ENSMUSG00000052291	5330438D12Rik	0	33.1691	5.0295	0	0.259603	0.089752	-6.61763	0.00374247
ENSMUSG00000029149	Krtcap3	0.08734	33.1568	6.94978	3.55777	22.6087	14.9272	-1.14319	0.54655
ENSMUSG00000020780	Srp68	0.199722	33.1355	4.8241	0	0.29086	6.63366	-6.06278	0.00202122
ENSMUSG00000039349	C130074G19Rik	24.4337	33.0861	32.3052	41.1834	29.7287	28.62	-0.46264	0.643412
ENSMUSG00000016128	Stard13	0.877605	33.0818	46.1596	13.47	21.436	50.605	-0.67196	0.516388
ENSMUSG00000024604	Rbm22	0.092763	33.0747	27.1339	0	25.0537	34.223	0.26521	0.831392
ENSMUSG00000036781	Rps27l	0	33.0737	86.8015	0	128.969	128.925	2.28802	0.100335
ENSMUSG00000039994	Timeless	184.272	33.0301	35.3872	0.01046	4.88269	48.8039	-3.28891	0.00718602
ENSMUSG00000107699	Gm43970	0	33.0295	1.00986	0	0	0	-12.312	0.000124772
ENSMUSG00000021222	Dcaf4	0	33.0002	10.5373	0	5.27904	2.2597	-3.22631	0.137705
ENSMUSG00000026790	Odf2	0	32.976	26.8611	0	0.488311	46.8802	-0.458169	0.777636
ENSMUSG00000086474	9130204K15Rik	0	32.9742	151.607	0	89.9341	228.076	2.5292	0.00332412
ENSMUSG00000029616	Erp29	0	32.9057	32.0897	0	43.9062	16.9067	0.276001	0.838346
ENSMUSG00000023030	Slc11a2	0	32.9046	16.4686	0	58.5536	25.2631	3.82862	0.0166095
ENSMUSG00000032010	Usp2	0	32.9021	36.1786	0	63.1555	45.5274	0.677269	0.483437
ENSMUSG00000005682	Pan2	0	32.852	41.3741	0.015253	40.3447	47.9334	0.652489	0.494822
ENSMUSG00000037851	Iars	9.16725	32.8438	66.351	0	26.5836	35.0013	-0.721172	0.51972
ENSMUSG00000028869	Gnl2	0	32.8222	15.9877	0	2.35979	14.5708	-4.30584	0.0403067
ENSMUSG00000070063	Snora33	0	32.8149	41.8489	0	249.971	146.324	0	1
ENSMUSG00000024048	Myl12a	11.0329	32.7999	6.65315	12.5035	27.8774	19.8554	0.949434	0.34316
ENSMUSG00000037692	Ahdc1	8.537	32.7821	52.0043	153.365	20.8258	18.8651	2.22055	0.00518868
ENSMUSG00000094724	Rnaset2b	55.6315	32.7299	17.2223	2040.61	100.785	31.3885	-3.96674	0.0441876
ENSMUSG00000019923	Zwint	0	32.6758	18.8591	0	37.9555	37.6429	-0.928616	0.556132
ENSMUSG00000037640	Zfp60	0	32.6684	7.91478	0.036847	7.1316	11.3391	-3.92499	0.0433695
ENSMUSG00000026739	Bmi1	22.5791	32.6498	56.2604	0	56.057	59.0614	-0.246061	0.735127
ENSMUSG00000056486	Chn1	1.58872	32.6422	24.9852	0	6.85633	23.7151	-1.56904	0.224092
ENSMUSG00000061111	Mcrip1	0	32.5984	0.404863	0	0	5.62258	-8.94653	0.00320921
ENSMUSG00000045693	Nlrp4e	0	32.5114	26.8704	0	0.470048	6.95452	-7.29437	0.00010055
ENSMUSG00000049600	Zbtb45	1.09722	32.5038	19.5453	0	6.02625	10.4688	1.07008	0.42549
ENSMUSG00000055912	Tmem150a	0	32.4724	33.762	0	63.0756	34.4035	-0.135399	0.912292
ENSMUSG00000041632	Mrps27	0	32.4311	15.7324	0.108372	44.3181	57.9321	0.722199	0.564344
ENSMUSG00000066150	Slc31a1	0	32.4162	0.83122	0	0.003621	0.804488	-9.93546	0.000116865
ENSMUSG00000034263	Ints14	0	32.4159	7.59197	0	0.122509	11.4554	-7.51884	0.000826202
ENSMUSG00000041506	Rrp9	0	32.4033	24.8435	0	9.10121	29.4431	-4.06988	0.015521
ENSMUSG00000025817	Nudt5	0	32.364	13.3834	38.0278	1.31981	10.1379	-3.71452	0.0132045
ENSMUSG00000029608	Rph3a	0	32.3385	51.687	0.264111	15.2996	15.4616	-0.785741	0.500159
ENSMUSG00000097812	Gm26812	0	32.3372	0	0	0	3.86835	-8.82731	0.00287592
ENSMUSG00000069895	Atxn1l	1.81022	32.255	71.4664	6.22301	18.6462	30.5804	-1.32702	0.16605
ENSMUSG00000053046	Brsk2	64.3216	32.236	190.431	0.013263	8.88326	14.801	-0.231833	0.86435
ENSMUSG00000048732	Klhl11	0	32.235	5.29681	0	0.009479	2.01703	-10.282	1.0673e-05
ENSMUSG00000034300	Fam53c	4.08451	32.177	93.9481	2.49634	15.5894	99.4527	0.406605	0.531336
ENSMUSG00000054320	Lrrc36	7.99	32.1335	8.24451	0	1.08965	5.15233	-1.31986	0.302911
ENSMUSG00000033624	Pdpr	0	32.0866	5.95986	0	24.5043	8.60652	-2.35769	0.152765
ENSMUSG00000070394	Tmem256	0	32.0788	24.3054	0	0.115872	8.38524	-6.51631	0.0115284
ENSMUSG00000024785	Rcl1	0	32.0648	34.8853	0	0.012324	7.02133	-9.74786	6.43649e-06
ENSMUSG00000025393	Atp5b	931.267	32.02	106.598	4744.63	71.4993	81.5036	1.11359	0.213255
ENSMUSG00000024683	Mrpl16	0	32.0054	34.7313	0	116.344	47.9411	1.47703	0.322225
ENSMUSG00000018965	Ywhah	246.849	31.9867	23.8161	1.22935	36.9704	33.2145	0.0436747	0.955749
ENSMUSG00000092284	Gm8801	0	31.9747	35.2083	17.2058	53.5673	52.2645	-0.318072	0.75841
ENSMUSG00000090067	Gm2976	0	31.9711	0	0	0	0	-7.01872	0.00646217
ENSMUSG00000027163	Commd9	0	31.9573	30.869	0	9.19655	17.0436	-3.44649	0.100375
ENSMUSG00000016552	Foxred2	0.458932	31.925	27.7423	0	26.7436	22.1265	-0.219886	0.878801
ENSMUSG00000058600	Rpl30	0	31.922	39.9128	0	9.96172	40.4759	-1.4648	0.408207
ENSMUSG00000091896	Ube2d2a	95.1695	31.9202	32.5337	235.263	78.0719	36.2623	1.03129	0.0548524
ENSMUSG00000024030	Abcg1	0	31.896	9.36686	0	3.92084	14.5398	-1.98927	0.168169
ENSMUSG00000084106	Gm6136	0	31.8041	1.2125	13.8832	0.104828	7.61596	-8.7624	0.00149212
ENSMUSG00000015289	Lage3	0	31.788	24.9048	0	0.356056	41.2135	-3.71759	0.135934
ENSMUSG00000089417	Gm22009	0	31.7879	127.166	0	0.09222	150.787	-7.56256	0.00240832
ENSMUSG00000041429	Nthl1	0	31.7681	8.97472	0	9.51675	19.5623	-1.17114	0.558358
ENSMUSG00000042078	Svop	0	31.763	5.41222	0	0	3.46774	-11.3853	9.40203e-06
ENSMUSG00000030486	Zfp108	0.265903	31.7434	27.5405	0	14.4811	15.709	-2.45279	0.0721615
ENSMUSG00000039952	Dag1	0.003708	31.733	48.5099	6.66312	31.5776	30.9018	-1.04393	0.308038
ENSMUSG00000022972	Cfap298	146.461	31.7288	53.5126	924.337	50.1469	66.4994	-0.709413	0.590663
ENSMUSG00000021752	Kctd6	0	31.7179	3.59702	0	5.77192	14.9101	-3.24448	0.108353
ENSMUSG00000046330	Rpl37a	47.4175	31.688	71.7944	0	32.6999	68.8104	0.57676	0.727009
ENSMUSG00000026035	Ppil3	0	31.6678	27.0103	0	0.316862	6.8614	-10.1826	6.65174e-05
ENSMUSG00000030704	Rab6a	5.96585	31.6562	21.9209	10.1245	39.3823	5.9597	5.5	0.00236928
ENSMUSG00000047731	Wbp1l	3.90446	31.6105	11.9391	6.15073	73.2824	5.59264	1.71208	0.117628
ENSMUSG00000033732	Sf3b3	5.7496	31.6078	45.5182	1.67337	13.0742	56.1003	-1.43715	0.241015
ENSMUSG00000029249	Rest	44.1917	31.6033	30.6328	23.3395	37.9011	30.1153	-0.200645	0.821991
ENSMUSG00000026869	Psmd5	0	31.547	41.3341	0	11.5746	28.8493	-0.133563	0.931633
[truncated: 4,680 more rows]
