# Supplementary material for: scm6A-seq reveals single-cell landscapes of the dynamic m6A during oocyte maturation and early embryonic development
Source: Nat Commun. 2023 Jan 19;14:315. doi: 10.1038/s41467-023-35958-7 (PMC9852475; doi:10.1038/s41467-023-35958-7)
Supplement: Supplementary file 7 — Supplementary Data 4 [file 41467_2023_35958_MOESM7_ESM.xlsx]

## Sheet: GV
Supplementary Data 4 - Related to Figure 4 - The m6A methylome during oocyte maturation.
#Chr	Pos_start	Pos_end	Anno_geneID	Anno_symbol	Strand	Anno_geneType	Region
1	16570920	16571119	ENSMUSG00000025939	Ube2w	-	protein_coding	Intron
1	20814280	20814485	ENSMUSG00000041859	Mcm3	-	protein_coding	Intron
1	34815764	34815966	ENSMUSG00000037503	Fam168b	-	protein_coding	3'UTR
1	36104271	36104472	ENSMUSG00000045216	Hs6st1	+	protein_coding	3'UTR
1	38987793	38988008	ENSMUSG00000026078	Pdcl3	+	protein_coding	Intron
1	39341756	39341961	ENSMUSG00000026077	Npas2	+	protein_coding	Intron
1	40790455	40790659	ENSMUSG00000041945	Mfsd9	-	nonsense_mediated_decay	Exon
1	43075173	43075372	ENSMUSG00000070939	Tgfbrap1	-	protein_coding	CDS
1	43934000	43934199	ENSMUSG00000041763	Tpp2	+	protein_coding	CDS
1	45795527	45795726	ENSMUSG00000025995	Wdr75	+	protein_coding	Intron
1	52645300	52645557	ENSMUSG00000043015	Nemp2	+	nonsense_mediated_decay	Exon
1	55052900	55053103	ENSMUSG00000103030	E330011M16Rik	-	TEC	Exon
1	57377643	57377850	ENSMUSG00000038323	1700066M21Rik	+	processed_transcript	Exon
1	57969883	57970084	ENSMUSG00000054770	Kctd18	-	nonsense_mediated_decay	Intron
1	58423854	58424058	ENSMUSG00000026034	Clk1	-	protein_coding	5'UTR
1	63058608	63059094	ENSMUSG00000040865	Ino80d	-	nonsense_mediated_decay	Exon
1	63209566	63209765	ENSMUSG00000046856	Gpr1	-	processed_transcript	Intron
1	64690418	64690624	ENSMUSG00000087213	2810408I11Rik	-	antisense	Exon
1	67020862	67021061	ENSMUSG00000026000	Lancl1	-	protein_coding	CDS
1	74396328	74396527	ENSMUSG00000026176	Ctdsp1	+	protein_coding	3'UTR
1	74452581	74452780	ENSMUSG00000033364	Usp37	-	protein_coding	Intron
1	74633233	74633432	ENSMUSG00000033276	Stk36	+	protein_coding	Intron
1	74735874	74736077	ENSMUSG00000026170	Cyp27a1	+	protein_coding	CDS
1	74984088	74984289	ENSMUSG00000026162	Nhej1	-	protein_coding	Intron
1	75181703	75181902	ENSMUSG00000033124	Atg9a	-	protein_coding	3'UTR
1	75215770	75216222	ENSMUSG00000026202	Tuba4a	-	protein_coding	CDS
1	75482709	75482914	ENSMUSG00000051703	Tmem198	+	protein_coding	CDS
1	77380668	77380869	ENSMUSG00000026235	Epha4	-	nonsense_mediated_decay	Intron
1	78418481	78418680	ENSMUSG00000032908	Sgpp2	+	protein_coding	3'UTR
1	79776119	79776318	ENSMUSG00000026248	Mrpl44	+	protein_coding	CDS
1	82693350	82693551	ENSMUSG00000079465	Col4a3	+	protein_coding	CDS
1	84726022	84726221	ENSMUSG00000026219	Trip12	-	protein_coding	Intron
1	85077932	85078134	ENSMUSG00000101279	Gm18342	-	unprocessed_pseudogene	Intron
1	85111886	85112127	ENSMUSG00000072109	A530040E14Rik	+	antisense	Intron
1	85576931	85577134	ENSMUSG00000094127	G530012D18Rik	+	protein_coding	CDS
1	85603687	85603891	ENSMUSG00000070031	Sp140	+	protein_coding	Intron
1	86154810	86155014	ENSMUSG00000062590	Armc9	+	protein_coding	Intron
1	87209211	87209410	ENSMUSG00000026253	Chrng	+	protein_coding	Intron
1	87924152	87924357	ENSMUSG00000070738	Dgkd	+	protein_coding	Intron
1	92473540	92473750	ENSMUSG00000026260	Ndufa10	-	nonsense_mediated_decay	Intron
1	93782921	93783121	ENSMUSG00000026280	Atg4b	+	protein_coding	Intron
1	105991316	105991668	ENSMUSG00000038866	Zcchc2	+	protein_coding	CDS
1	115980318	115980523	ENSMUSG00000070695	Cntnap5a	+	protein_coding	Intron
1	118607182	118607577	ENSMUSG00000064302	Clasp1	+	protein_coding	3'UTR
1	118608911	118609111	ENSMUSG00000064302	Clasp1	+	protein_coding	3'UTR
1	126545247	126545446	ENSMUSG00000049690	Nckap5	-	protein_coding	Intron
1	131524819	131525022	ENSMUSG00000026425	Srgap2	-	protein_coding	Intron
1	131962994	131963193	ENSMUSG00000026435	Slc45a3	+	protein_coding	Intron
1	132018291	132018490	ENSMUSG00000026436	Elk4	+	protein_coding	CDS
1	132449388	132449626	ENSMUSG00000042046	Dstyk	+	protein_coding	CDS
1	132455337	132455536	ENSMUSG00000042046	Dstyk	+	protein_coding	Intron
1	133256826	133257025	ENSMUSG00000101693	Gm19461	-	antisense	Exon
1	135152512	135152711	ENSMUSG00000026426	Arl8a	+	protein_coding	Intron
1	136019733	136019934	ENSMUSG00000026411	Tmem9	+	protein_coding	Intron
1	136176840	136177039	ENSMUSG00000041642	Kif21b	+	nonsense_mediated_decay	Exon
1	139487225	139487426	ENSMUSG00000033952	Aspm	+	protein_coding	CDS
1	144003950	144004149	ENSMUSG00000026360	Rgs2	-	protein_coding	CDS
1	153148854	153149060	ENSMUSG00000026479	Lamc2	-	protein_coding	CDS
1	153241809	153242013	ENSMUSG00000026478	Lamc1	-	protein_coding	CDS
1	156641113	156641312	ENSMUSG00000026596	Abl2	+	protein_coding	CDS
1	156642380	156642664	ENSMUSG00000026596	Abl2	+	protein_coding	CDS
1	156646654	156646853	ENSMUSG00000026596	Abl2	+	protein_coding	3'UTR
1	156939344	156939589	ENSMUSG00000026594	Ralgps2	-	nonsense_mediated_decay	Intron
1	160938175	160938378	ENSMUSG00000040423	Rc3h1	+	protein_coding	Intron
1	160940054	160940253	ENSMUSG00000040423	Rc3h1	+	protein_coding	CDS
1	160987555	160987757	ENSMUSG00000026715	Serpinc1	+	protein_coding	Intron
1	161031655	161031854	ENSMUSG00000043467	Zbtb37	-	nonsense_mediated_decay	Intron
1	161070913	161071116	ENSMUSG00000026708	Cenpl	+	nonsense_mediated_decay	Exon
1	162424430	162424634	ENSMUSG00000040265	Dnm3	-	protein_coding	Intron
1	167355773	167355974	ENSMUSG00000026687	Aldh9a1	+	protein_coding	Intron
1	170004468	170004670	ENSMUSG00000026674	Ddr2	-	protein_coding	Intron
1	170194301	170194504	ENSMUSG00000026667	Uhmk1	-	protein_coding	3'UTR
1	170298673	170298872	ENSMUSG00000102752	Gm7694	-	protein_coding	3'UTR
1	170885177	170885376	ENSMUSG00000096968	Gm26620	+	protein_coding	CDS
1	171145607	171145806	ENSMUSG00000058076	Sdhc	-	protein_coding	Intron
1	171338463	171338662	ENSMUSG00000013973	Dedd	+	protein_coding	CDS
1	177248624	177248829	ENSMUSG00000019699	Akt3	-	protein_coding	5'UTR
1	179517715	179518017	ENSMUSG00000055067	Smyd3	-	protein_coding	CDS
1	179592791	179592990	ENSMUSG00000038949	Cnst	+	protein_coding	Intron
1	180238797	180238996	ENSMUSG00000010609	Psen2	-	protein_coding	CDS
1	180811607	180811806	ENSMUSG00000060743	H3f3a	-	protein_coding	Intron
1	181836047	181836253	ENSMUSG00000004880	Lbr	-	protein_coding	CDS
1	181904674	181904873	ENSMUSG00000022995	Enah	-	protein_coding	3'UTR
1	182329780	182329979	ENSMUSG00000047539	Fbxo28	-	nonsense_mediated_decay	Exon
1	183276916	183277119	ENSMUSG00000046836	Brox	-	protein_coding	3'UTR
1	183285961	183286166	ENSMUSG00000046836	Brox	-	protein_coding	Intron
1	184873979	184874178	ENSMUSG00000039349	C130074G19Rik	-	protein_coding	3'UTR
1	185250978	185251177	ENSMUSG00000039318	Rab3gap2	+	protein_coding	CDS
1	187233806	187234270	ENSMUSG00000039210	Gpatch2	+	nonsense_mediated_decay	Intron
1	191907276	191907592	ENSMUSG00000037434	Slc30a1	+	protein_coding	CDS
10	3953110	3953314	ENSMUSG00000040624	Plekhg1	+	protein_coding	Intron
10	4355282	4355578	ENSMUSG00000038587	Akap12	+	protein_coding	CDS
10	7667514	7667713	ENSMUSG00000040034	Nup43	+	protein_coding	CDS
10	7822074	7822273	ENSMUSG00000015757	Ppil4	+	protein_coding	3'UTR
10	7906377	7906587	ENSMUSG00000015755	Tab2	-	protein_coding	3'UTR
10	14663650	14663851	ENSMUSG00000019868	Vta1	-	protein_coding	Intron
10	18533150	18533357	ENSMUSG00000039835	Nhsl1	+	protein_coding	3'UTR
10	18743531	18743730	ENSMUSG00000019852	Arfgef3	-	protein_coding	5'UTR
10	19644993	19645192	ENSMUSG00000042940	9230106D20Rik	+	lincRNA	Intron
10	20108199	20108398	ENSMUSG00000071369	Map3k5	+	protein_coding	CDS
10	20280154	20280353	ENSMUSG00000019996	Map7	+	protein_coding	3'UTR
10	21299214	21299417	ENSMUSG00000019977	Hbs1l	+	protein_coding	Intron
10	27023078	27023283	ENSMUSG00000019899	Lama2	-	protein_coding	Intron
10	34304738	34304937	ENSMUSG00000039480	Nt5dc1	-	protein_coding	3'UTR
10	36974547	36974746	ENSMUSG00000019777	Hdac2	+	protein_coding	5'UTR
10	39088423	39088622	ENSMUSG00000019846	Lama4	+	protein_coding	Intron
10	39097092	39097291	ENSMUSG00000019846	Lama4	+	protein_coding	CDS
10	42184431	42184790	ENSMUSG00000048756	Foxo3	-	protein_coding	3'UTR
10	43901837	43902039	ENSMUSG00000019864	Rtn4ip1	+	protein_coding	5'UTR
10	44003381	44003582	ENSMUSG00000019866	Crybg1	-	protein_coding	CDS
10	44215140	44215339	ENSMUSG00000091358	Speer5-ps1	+	transcribed_processed_pseudogene	Intron
10	44294637	44294838	ENSMUSG00000038160	Atg5	+	protein_coding	Intron
10	44457280	44457485	ENSMUSG00000038151	Prdm1	-	protein_coding	Intron
10	53379677	53379883	ENSMUSG00000038594	Cep85l	-	protein_coding	5'UTR
10	58412437	58412636	ENSMUSG00000019920	Lims1	+	protein_coding	CDS
10	59112414	59112613	ENSMUSG00000037990	Sh3rf3	+	protein_coding	Intron
10	59996316	59996596	ENSMUSG00000020107	Anapc16	-	protein_coding	CDS
10	62438847	62439049	ENSMUSG00000020079	Supv3l1	-	nonsense_mediated_decay	Intron
10	63243811	63244015	ENSMUSG00000045391	1700120B22Rik	-	bidirectional_promoter_lncRNA	Exon
10	64088484	64088683	ENSMUSG00000042846	Lrrtm3	-	protein_coding	CDS
10	67275380	67275581	ENSMUSG00000075000	Nrbf2	-	protein_coding	Intron
10	69342353	69342552	ENSMUSG00000019942	Cdk1	-	protein_coding	Intron
10	69352708	69352912	ENSMUSG00000019942	Cdk1	-	protein_coding	Intron
10	69973739	69973938	ENSMUSG00000069601	Ank3	+	protein_coding	CDS
10	70633235	70633440	ENSMUSG00000037747	Phyhipl	-	protein_coding	Intron
10	71372857	71373056	ENSMUSG00000060733	Ipmk	+	nonsense_mediated_decay	Intron
10	75060601	75060800	ENSMUSG00000009681	Bcr	+	protein_coding	5'UTR
10	75721225	75721424	ENSMUSG00000020196	Cabin1	-	protein_coding	CDS
10	75895548	75895752	ENSMUSG00000009092	Derl3	+	protein_coding	3'UTR
10	76375033	76375234	ENSMUSG00000001151	Pcnt	-	protein_coding	CDS
10	77606585	77606813	ENSMUSG00000020265	Sumo3	+	nonsense_mediated_decay	Intron
10	78186892	78187091	ENSMUSG00000000374	Trappc10	-	protein_coding	3'UTR
10	78956823	78957022	ENSMUSG00000094080	Olfr8	+	processed_transcript	Exon
10	79758784	79758983	ENSMUSG00000035890	Rnf126	-	protein_coding	3'UTR
10	79854605	79854804	ENSMUSG00000006498	Ptbp1	+	protein_coding	5'UTR
10	79862457	79862697	ENSMUSG00000035835	Plppr3	-	protein_coding	Intron
10	79960356	79960555	ENSMUSG00000035754	Wdr18	+	protein_coding	Intron
10	80115882	80116084	ENSMUSG00000003068	Stk11	+	nonsense_mediated_decay	Exon
10	80406601	80406800	ENSMUSG00000020163	Uqcr11	-	processed_transcript	Exon
10	81079921	81080296	ENSMUSG00000004929	Thop1	+	protein_coding	CDS
10	81367188	81367387	ENSMUSG00000020235	Fzr1	-	protein_coding	3'UTR
10	82885276	82885480	ENSMUSG00000020250	Txnrd1	+	protein_coding	Intron
10	83254688	83254887	ENSMUSG00000034591	Slc41a2	-	protein_coding	CDS
10	83369006	83369210	ENSMUSG00000020255	D10Wsu102e	+	protein_coding	3'UTR
10	84840100	84840303	ENSMUSG00000020037	Rfx4	+	protein_coding	CDS
10	85899115	85899318	ENSMUSG00000035529	Prdm4	-	protein_coding	CDS
10	88752710	88752981	ENSMUSG00000004356	Utp20	-	protein_coding	Intron
10	94578990	94579191	ENSMUSG00000020023	Tmcc3	+	protein_coding	CDS
10	94837305	94837504	ENSMUSG00000074785	Plxnc1	-	protein_coding	Intron
10	108188399	108188600	ENSMUSG00000019907	Ppp1r12a	+	protein_coding	Intron
10	109758827	109759032	ENSMUSG00000020181	Nav3	-	protein_coding	CDS
10	111164804	111165003	ENSMUSG00000020189	Osbpl8	+	protein_coding	5'UTR
10	111298719	111298921	ENSMUSG00000035759	Bbs10	+	protein_coding	CDS
10	117710511	117710711	ENSMUSG00000020184	Mdm2	-	protein_coding	5'UTR
10	123146622	123146827	ENSMUSG00000020124	Usp15	-	protein_coding	Intron
10	126008582	126008792	ENSMUSG00000020105	Lrig3	+	protein_coding	CDS
10	127538180	127538383	ENSMUSG00000040249	Lrp1	-	protein_coding	3'UTR
10	127555576	127555775	ENSMUSG00000040249	Lrp1	-	protein_coding	CDS
10	127588211	127588410	ENSMUSG00000040249	Lrp1	-	protein_coding	Intron
10	127662962	127663163	ENSMUSG00000025402	Nab2	-	protein_coding	Intron
10	128116651	128116850	ENSMUSG00000040054	Baz2a	+	protein_coding	CDS
10	128125534	128125737	ENSMUSG00000040054	Baz2a	+	protein_coding	CDS
10	128377604	128377806	ENSMUSG00000014498	Ankrd52	+	protein_coding	Intron
10	128854313	128854515	ENSMUSG00000078427	Sarnp	+	nonsense_mediated_decay	Intron
11	3203681	3203883	ENSMUSG00000020454	Eif4enif1	+	protein_coding	Intron
11	3243728	3244122	ENSMUSG00000020454	Eif4enif1	+	protein_coding	CDS
11	3250016	3250215	ENSMUSG00000020457	Drg1	-	protein_coding	3'UTR
11	3416111	3416369	ENSMUSG00000020448	Rnf185	-	protein_coding	3'UTR
11	3432216	3432592	ENSMUSG00000020448	Rnf185	-	protein_coding	CDS
11	3685996	3686195	ENSMUSG00000034543	Morc2a	+	protein_coding	Intron
11	4482733	4482932	ENSMUSG00000034354	Mtmr3	-	nonsense_mediated_decay	Exon
11	5012966	5013165	ENSMUSG00000009090	Ap1b1	+	protein_coding	Intron
11	5192533	5192732	ENSMUSG00000020393	Kremen1	-	protein_coding	3'UTR
11	5331559	5331764	ENSMUSG00000041961	Znrf3	-	protein_coding	Intron
11	5967394	5967600	ENSMUSG00000002741	Ykt6	+	protein_coding	3'UTR
11	7109094	7109295	ENSMUSG00000020431	Adcy1	+	protein_coding	Intron
11	9131711	9131910	ENSMUSG00000020407	Upp1	+	protein_coding	Intron
11	9134756	9134994	ENSMUSG00000020407	Upp1	+	protein_coding	CDS
11	11932596	11932795	ENSMUSG00000020176	Grb10	-	protein_coding	3'UTR
11	11936542	11936748	ENSMUSG00000020176	Grb10	-	protein_coding	Intron
11	17198674	17198879	ENSMUSG00000033953	Ppp3r1	+	protein_coding	3'UTR
11	17232749	17232953	ENSMUSG00000078970	Wdr92	+	processed_transcript	Exon
11	20062922	20063128	ENSMUSG00000020152	Actr2	-	protein_coding	3'UTR
11	23020702	23020901	ENSMUSG00000049811	Fam161a	+	protein_coding	CDS
11	23488878	23489083	ENSMUSG00000056342	Usp34	+	protein_coding	CDS
11	38495141	38495343	ENSMUSG00000087296	Gm12130	-	lincRNA	Intron
11	40694977	40695176	ENSMUSG00000042032	Mat2b	-	protein_coding	5'UTR
11	43705567	43705772	ENSMUSG00000044950	Pwwp2a	+	protein_coding	Intron
11	45931561	45931766	ENSMUSG00000044847	Lsm11	-	nonsense_mediated_decay	Exon
11	49254979	49255178	ENSMUSG00000020346	Mgat1	+	protein_coding	Intron
11	51688412	51688611	ENSMUSG00000007777	0610009B22Rik	-	protein_coding	Intron
11	52125513	52125716	ENSMUSG00000020349	Ppp2ca	+	protein_coding	3'UTR
11	54984907	54985106	ENSMUSG00000018340	Anxa6	-	protein_coding	Intron
11	55495262	55495465	ENSMUSG00000018583	G3bp1	+	protein_coding	CDS
11	57513484	57513683	ENSMUSG00000020523	Fam114a2	-	protein_coding	Intron
11	57802256	57802457	ENSMUSG00000020519	Sap30l	+	protein_coding	Intron
11	58115373	58115572	ENSMUSG00000020515	Cnot8	+	protein_coding	Intron
11	58949061	58949260	ENSMUSG00000056895	Hist3h2ba	+	protein_coding	CDS
11	59407517	59407716	ENSMUSG00000009894	Snap47	-	protein_coding	3'UTR
11	59795580	59795779	ENSMUSG00000032633	Flcn	-	retained_intron	Intron
11	60002608	60002812	ENSMUSG00000000301	Pemt	-	protein_coding	Intron
11	60538995	60539194	ENSMUSG00000042650	Alkbh5	+	processed_transcript	Intron
11	61266778	61266982	ENSMUSG00000010025	Aldh3a2	-	protein_coding	CDS
11	63962717	63962920	ENSMUSG00000042148	Cox10	-	protein_coding	3'UTR
11	64985581	64985786	ENSMUSG00000020549	Elac2	+	protein_coding	Intron
11	68821743	68821942	ENSMUSG00000018736	Ndel1	-	protein_coding	3'UTR
11	68822433	68822632	ENSMUSG00000018736	Ndel1	-	protein_coding	3'UTR
11	68839773	68839979	ENSMUSG00000018736	Ndel1	-	protein_coding	CDS
11	69395956	69396327	ENSMUSG00000059278	Naa38	+	protein_coding	Intron
11	69940047	69940246	ENSMUSG00000018554	Ybx2	+	protein_coding	CDS
11	69999466	69999671	ENSMUSG00000018572	Phf23	+	protein_coding	3'UTR
11	70554149	70554353	ENSMUSG00000020828	Pld2	+	protein_coding	Intron
11	71009301	71009500	ENSMUSG00000018442	Derl2	-	protein_coding	Intron
11	73278964	73279168	ENSMUSG00000043029	Trpv3	+	protein_coding	CDS
11	74676265	74676464	ENSMUSG00000020745	Pafah1b1	-	protein_coding	3'UTR
11	75451847	75452049	ENSMUSG00000045374	Wdr81	-	protein_coding	CDS
11	76261351	76261550	ENSMUSG00000020844	Nxn	-	protein_coding	Intron
11	76417355	76417554	ENSMUSG00000017631	Abr	-	protein_coding	3'UTR
11	77010602	77010801	ENSMUSG00000020838	Slc6a4	+	protein_coding	CDS
11	77102167	77102366	ENSMUSG00000050944	Efcab5	-	protein_coding	Intron
11	77818754	77818953	ENSMUSG00000000631	Myo18a	+	protein_coding	Intron
11	78029495	78029699	ENSMUSG00000037791	Phf12	+	protein_coding	CDS
11	78226487	78226692	ENSMUSG00000002052	Supt6	-	protein_coding	Intron
11	78231958	78232159	ENSMUSG00000002052	Supt6	-	protein_coding	CDS
11	78255043	78255247	ENSMUSG00000002064	Sdf2	+	processed_transcript	Exon
11	79390317	79390516	ENSMUSG00000020716	Nf1	+	protein_coding	Intron
11	79860478	79860724	ENSMUSG00000086474	9130204K15Rik	-	lincRNA	Intron
11	80482321	80482527	ENSMUSG00000035441	Myo1d	-	protein_coding	3'UTR
11	83070899	83071099	ENSMUSG00000111713	Gm20234	-	antisense	Intron
11	85915471	85915676	ENSMUSG00000000094	Tbx4	+	protein_coding	3'UTR
11	86689874	86690076	ENSMUSG00000072582	Ptrh2	+	protein_coding	CDS
11	87073825	87074024	ENSMUSG00000061666	Gdpd1	-	protein_coding	CDS
11	87615016	87615215	ENSMUSG00000018401	Mtmr4	+	protein_coding	3'UTR
11	88038933	88039132	ENSMUSG00000086193	Gm11508	-	antisense	Intron
11	88830891	88831096	ENSMUSG00000018428	Akap1	-	nonsense_mediated_decay	Exon
11	88864230	88864439	ENSMUSG00000092399	4930556N13Rik	+	antisense	Intron
11	93877827	93878029	ENSMUSG00000054079	Utp18	-	protein_coding	Intron
11	94414506	94414705	ENSMUSG00000020866	Cacna1g	-	protein_coding	Intron
11	94659615	94659821	ENSMUSG00000024414	Mrpl27	+	processed_transcript	Exon
11	95384926	95385129	ENSMUSG00000020873	Slc35b1	+	nonsense_mediated_decay	Exon
11	95491964	95492182	ENSMUSG00000057522	Spop	+	protein_coding	3'UTR
11	95764062	95764261	ENSMUSG00000075595	Zfp652	+	nonsense_mediated_decay	Intron
11	96827344	96827580	ENSMUSG00000038615	Nfe2l1	-	protein_coding	CDS
11	97362755	97362954	ENSMUSG00000038485	Socs7	+	protein_coding	CDS
11	98101592	98101791	ENSMUSG00000020883	Fbxl20	-	protein_coding	Intron
11	98152724	98152930	ENSMUSG00000018160	Med1	-	protein_coding	CDS
11	98203422	98203626	ENSMUSG00000003119	Cdk12	+	protein_coding	CDS
11	98995487	98995686	ENSMUSG00000020914	Top2a	-	protein_coding	Intron
11	100371105	100371304	ENSMUSG00000001552	Jup	-	protein_coding	3'UTR
11	100903306	100903507	ENSMUSG00000004040	Stat3	-	protein_coding	Intron
11	101089697	101089903	ENSMUSG00000017801	Mlx	+	processed_transcript	Exon
11	101125122	101125321	ENSMUSG00000035198	Tubg1	+	protein_coding	CDS
11	101180540	101180739	ENSMUSG00000017167	Cntnap1	+	protein_coding	Intron
11	101191531	101191833	ENSMUSG00000006920	Ezh1	-	protein_coding	3'UTR
11	101322141	101322542	ENSMUSG00000078652	Psme3	+	protein_coding	3'UTR
11	103016929	103017133	ENSMUSG00000020935	Dcakd	-	protein_coding	Intron
11	103134101	103134306	ENSMUSG00000043372	Hexim2	+	protein_coding	Intron
11	103822057	103822256	ENSMUSG00000034187	Nsf	-	protein_coding	3'UTR
11	103822782	103822982	ENSMUSG00000034187	Nsf	-	protein_coding	3'UTR
11	103937998	103938197	ENSMUSG00000034187	Nsf	-	protein_coding	Intron
11	106696936	106697142	ENSMUSG00000020717	Pecam1	-	protein_coding	Intron
11	107111422	107111621	ENSMUSG00000040481	Bptf	-	protein_coding	CDS
11	113666634	113666835	ENSMUSG00000041629	Fam104a	-	protein_coding	Intron
11	115893403	115893608	ENSMUSG00000020752	Recql5	-	nonsense_mediated_decay	Exon
11	115894447	115894650	ENSMUSG00000020752	Recql5	-	nonsense_mediated_decay	Exon
11	116010472	116010672	ENSMUSG00000020766	Galk1	-	protein_coding	CDS
11	116470968	116471169	ENSMUSG00000015869	Prpsap1	-	protein_coding	3'UTR
11	116478417	116478618	ENSMUSG00000015869	Prpsap1	-	protein_coding	Intron
11	116624073	116624276	ENSMUSG00000020806	Rhbdf2	-	protein_coding	Intron
11	117812552	117812751	ENSMUSG00000048277	Syngr2	+	protein_coding	CDS
11	118260354	118260798	ENSMUSG00000033909	Usp36	-	protein_coding	3'UTR
11	119436945	119437144	ENSMUSG00000070327	Rnf213	+	protein_coding	CDS
11	120411515	120411715	ENSMUSG00000039703	Nploc4	-	protein_coding	Intron
11	120571454	120571653	ENSMUSG00000025130	P4hb	-	protein_coding	CDS
11	120599314	120599513	ENSMUSG00000025135	Anapc11	+	protein_coding	Intron
11	120618782	120618984	ENSMUSG00000025138	Sirt7	-	retained_intron	Exon
11	120702486	120702685	ENSMUSG00000025142	Aspscr1	+	protein_coding	Intron
11	121290828	121291065	ENSMUSG00000039275	Foxk2	+	protein_coding	Intron
12	4234054	4234255	ENSMUSG00000020652	Cenpo	-	protein_coding	5'UTR
12	8713370	8713574	ENSMUSG00000020594	Pum2	+	nonsense_mediated_decay	Exon
12	13789423	13789624	ENSMUSG00000113863	Gm7126	-	processed_pseudogene	Exon
12	17283276	17283475	ENSMUSG00000020571	Pdia6	+	protein_coding	Intron
12	31073929	31074128	ENSMUSG00000036136	Fam110c	+	protein_coding	5'UTR
12	31074315	31074514	ENSMUSG00000036136	Fam110c	+	protein_coding	CDS
12	31287433	31287632	ENSMUSG00000002900	Lamb1	+	protein_coding	CDS
12	31303056	31303334	ENSMUSG00000002900	Lamb1	+	protein_coding	Intron
12	31304624	31304823	ENSMUSG00000002900	Lamb1	+	protein_coding	CDS
12	35534707	35534906	ENSMUSG00000019256	Ahr	-	protein_coding	5'UTR
12	52724427	52724626	ENSMUSG00000061603	Akap6	+	protein_coding	Intron
12	53520342	53520547	ENSMUSG00000021010	Npas3	+	protein_coding	Intron
12	54696796	54696999	ENSMUSG00000096349	Gm22513	+	snRNA	Exon
12	54738393	54738592	ENSMUSG00000096206	Gm22317	-	snRNA	Exon
12	55080514	55080716	ENSMUSG00000073079	Srp54a	+	protein_coding	5'UTR
12	55292352	55292557	ENSMUSG00000021022	Ppp2r3c	-	protein_coding	Intron
12	65075600	65075799	ENSMUSG00000114157	Gm47870	-	TEC	Exon
12	69168847	69169046	ENSMUSG00000034883	Lrr1	+	protein_coding	CDS
12	69304595	69304798	ENSMUSG00000020978	Klhdc2	+	protein_coding	Intron
12	69959113	69959405	ENSMUSG00000021066	Atl1	+	protein_coding	CDS
12	70107501	70107706	ENSMUSG00000021068	Nin	-	nonsense_mediated_decay	Intron
12	72794191	72794396	ENSMUSG00000021096	Ppm1a	+	nonsense_mediated_decay	Exon
12	73937678	73937878	ENSMUSG00000021109	Hif1a	+	protein_coding	CDS
12	73945848	73946051	ENSMUSG00000021109	Hif1a	+	protein_coding	3'UTR
12	73946205	73946404	ENSMUSG00000021109	Hif1a	+	protein_coding	3'UTR
12	74229345	74229548	ENSMUSG00000044912	Syt16	+	nonsense_mediated_decay	Exon
12	75969431	75969630	ENSMUSG00000063450	Syne2	+	protein_coding	CDS
12	76074548	76074747	ENSMUSG00000063450	Syne2	+	protein_coding	Intron
12	76075756	76075991	ENSMUSG00000063450	Syne2	+	protein_coding	CDS
12	76096989	76097191	ENSMUSG00000063450	Syne2	+	protein_coding	Intron
12	76099270	76099508	ENSMUSG00000063450	Syne2	+	protein_coding	CDS
12	76560380	76560579	ENSMUSG00000052609	Plekhg3	+	protein_coding	CDS
12	78350896	78351102	ENSMUSG00000047454	Gphn	+	protein_coding	Intron
12	78839826	78840028	ENSMUSG00000021112	Mpp5	+	nonsense_mediated_decay	Exon
12	79188830	79189029	ENSMUSG00000066441	Rdh11	-	protein_coding	Intron
12	80338746	80338950	ENSMUSG00000049106	Dcaf5	-	protein_coding	CDS
12	81729597	81729796	ENSMUSG00000042724	Map3k9	-	protein_coding	CDS
12	81991861	81992060	ENSMUSG00000021140	Pcnx	+	protein_coding	CDS
12	84161528	84161727	ENSMUSG00000042507	Elmsan1	-	protein_coding	Intron
12	84362077	84362280	ENSMUSG00000021235	Coq6	+	protein_coding	CDS
12	84530216	84530427	ENSMUSG00000085793	Lin52	+	protein_coding	3'UTR
12	84918734	84918933	ENSMUSG00000092006	Gm17139	+	antisense	Intron
12	86504389	86504591	ENSMUSG00000021255	Esrrb	+	protein_coding	Intron
12	86701332	86701538	ENSMUSG00000021257	Angel1	-	protein_coding	3'UTR
12	88125740	88125939	ENSMUSG00000113400	Gm8605	+	processed_pseudogene	Exon
12	88286417	88286616	ENSMUSG00000094635	Gm7104	-	processed_pseudogene	Exon
12	98758739	98758940	ENSMUSG00000021012	Zc3h14	+	protein_coding	CDS
12	99358545	99358744	ENSMUSG00000033731	3300002A11Rik	+	antisense	Intron
12	99718659	99718863	ENSMUSG00000021176	Efcab11	-	protein_coding	3'UTR
12	100061216	100061663	ENSMUSG00000045404	Kcnk13	+	protein_coding	CDS
12	100062111	100062310	ENSMUSG00000045404	Kcnk13	+	protein_coding	3'UTR
12	100121071	100121274	ENSMUSG00000021178	Psmc1	+	protein_coding	Intron
12	100499988	100500193	ENSMUSG00000033530	Ttc7b	-	protein_coding	CDS
12	101988643	101988930	ENSMUSG00000041781	Cpsf2	+	protein_coding	CDS
12	102469081	102469285	ENSMUSG00000021192	Golga5	+	protein_coding	5'UTR
12	102739821	102740023	ENSMUSG00000098530	Gm28051	-	protein_coding	Intron
12	102761394	102761606	ENSMUSG00000041712	Ubr7	+	protein_coding	CDS
12	105154892	105155093	ENSMUSG00000060863	Tcl1b2	+	protein_coding	3'UTR
12	106057888	106058089	ENSMUSG00000021115	Vrk1	+	protein_coding	Intron
12	112146831	112147035	ENSMUSG00000021294	Kif26a	+	protein_coding	CDS
12	112722373	112722572	ENSMUSG00000072825	Cep170b	+	protein_coding	Intron
12	112910909	112911171	ENSMUSG00000002799	Jag2	-	protein_coding	Intron
13	3575020	3575221	ENSMUSG00000033799	Fam208b	-	protein_coding	CDS
13	13359610	13359809	ENSMUSG00000021306	Gpr137b	-	nonsense_mediated_decay	Intron
13	19395570	19395774	ENSMUSG00000003062	Stard3nl	-	protein_coding	Intron
13	21782986	21783185	ENSMUSG00000101972	Hist1h3i	-	protein_coding	CDS
13	22040995	22041253	ENSMUSG00000060639	Hist1h4i	-	protein_coding	CDS
13	23535418	23535617	ENSMUSG00000099517	Hist1h3g	+	protein_coding	CDS
13	23542888	23543148	ENSMUSG00000114456	Hist1h2bh	-	protein_coding	CDS
13	23585791	23585990	ENSMUSG00000047246	Hist1h2be	-	protein_coding	CDS
13	24802340	24802542	ENSMUSG00000019132	BC005537	+	protein_coding	Intron
13	30814585	30814789	ENSMUSG00000021357	Exoc2	-	protein_coding	3'UTR
13	34074374	34074678	ENSMUSG00000058672	Tubb2a	-	protein_coding	CDS
13	34075191	34075404	ENSMUSG00000058672	Tubb2a	-	protein_coding	CDS
13	35816159	35816358	ENSMUSG00000059288	Cdyl	+	protein_coding	CDS
13	38497303	38497502	ENSMUSG00000039004	Bmp6	+	protein_coding	Intron
13	38507725	38507924	ENSMUSG00000038991	Txndc5	-	protein_coding	Intron
13	38512941	38513147	ENSMUSG00000038991	Txndc5	-	protein_coding	Intron
13	41022115	41022319	ENSMUSG00000021361	Tmem14c	+	protein_coding	3'UTR
13	42158798	42159003	ENSMUSG00000021366	Hivep1	+	protein_coding	CDS
13	43474338	43474542	ENSMUSG00000038546	Ranbp9	-	protein_coding	Intron
13	44869825	44870024	ENSMUSG00000038518	Jarid2	+	protein_coding	Intron
13	46686778	46686984	ENSMUSG00000021374	Nup153	-	protein_coding	CDS
13	47044489	47044692	ENSMUSG00000038080	Kdm1b	+	protein_coding	Intron
13	48490190	48490394	ENSMUSG00000050954	Zfp169	-	protein_coding	Intron
13	48822931	48823133	ENSMUSG00000038025	Phf2	-	protein_coding	CDS
13	49187550	49187749	ENSMUSG00000037966	Ninj1	+	protein_coding	Intron
13	51150592	51150772	ENSMUSG00000021395	Spin1	+	protein_coding	3'UTR
13	51442670	51442873	ENSMUSG00000021448	Shc3	-	protein_coding	CDS
13	51468614	51468818	ENSMUSG00000021448	Shc3	-	protein_coding	Intron
13	52905108	52905316	ENSMUSG00000021460	Auh	-	nonsense_mediated_decay	Intron
13	54638289	54638488	ENSMUSG00000025873	Faf2	+	protein_coding	Intron
13	55298676	55298875	ENSMUSG00000021488	Nsd1	+	protein_coding	Intron
13	55313910	55314109	ENSMUSG00000021488	Nsd1	+	protein_coding	3'UTR
13	55322031	55322232	ENSMUSG00000021486	Prelid1	+	protein_coding	5'UTR
13	55531068	55531272	ENSMUSG00000021494	Ddx41	-	protein_coding	Intron
13	56451027	56451226	ENSMUSG00000021509	Slc25a48	+	protein_coding	CDS
13	57457889	57458095	ENSMUSG00000056222	Spock1	-	protein_coding	Intron
13	58191700	58191899	ENSMUSG00000005312	Ubqln1	-	protein_coding	CDS
13	58196388	58196587	ENSMUSG00000005312	Ubqln1	-	protein_coding	Intron
13	62874953	62875155	ENSMUSG00000069805	Fbp1	-	protein_coding	Intron
13	63290592	63290791	ENSMUSG00000097242	Gm16907	-	lincRNA	Exon
13	65069458	65069657	ENSMUSG00000038212	Mfsd14b	-	protein_coding	Intron
13	68584623	68584822	ENSMUSG00000021532	Fastkd3	+	nonsense_mediated_decay	Exon
13	69815815	69816015	ENSMUSG00000097033	Gm26819	-	lincRNA	Exon
13	70603580	70603785	ENSMUSG00000034525	Ice1	-	protein_coding	CDS
13	73331013	73331217	ENSMUSG00000021607	Mrpl36	+	protein_coding	Intron
13	73505565	73505768	ENSMUSG00000021608	Lpcat1	+	protein_coding	Intron
13	73510897	73511096	ENSMUSG00000021608	Lpcat1	+	protein_coding	CDS
13	73612431	73612630	ENSMUSG00000021610	Clptm1l	+	protein_coding	Intron
13	73914343	73914548	ENSMUSG00000021569	Trip13	-	protein_coding	Intron
13	74167235	74167752	ENSMUSG00000036123	Slc9a3	+	protein_coding	3'UTR
13	92263576	92263780	ENSMUSG00000014850	Msh3	-	nonsense_mediated_decay	Intron
13	93041222	93041421	ENSMUSG00000047419	Cmya5	-	protein_coding	CDS
13	93045781	93045980	ENSMUSG00000047419	Cmya5	-	protein_coding	CDS
13	95663887	95664086	ENSMUSG00000021676	Iqgap2	-	protein_coding	Intron
13	96656467	96656666	ENSMUSG00000021670	Hmgcr	-	protein_coding	CDS
13	98724230	98724436	ENSMUSG00000041685	Fcho2	-	nonsense_mediated_decay	Exon
13	99431458	99431657	ENSMUSG00000052727	Map1b	-	protein_coding	CDS
13	99432279	99432478	ENSMUSG00000052727	Map1b	-	protein_coding	CDS
13	100780627	100780826	ENSMUSG00000041431	Ccnb1	-	protein_coding	Intron
13	100781043	100781245	ENSMUSG00000041431	Ccnb1	-	protein_coding	Intron
13	106964203	106964402	ENSMUSG00000021693	Kif2a	-	protein_coding	Intron
13	108081168	108081371	ENSMUSG00000068184	Ndufaf2	-	protein_coding	Intron
13	111487396	111487602	ENSMUSG00000032745	Gpbp1	-	protein_coding	5'UTR
13	112480076	112480275	ENSMUSG00000021756	Il6st	+	nonsense_mediated_decay	Exon
13	112523602	112523801	ENSMUSG00000050377	Il31ra	-	nonsense_mediated_decay	Intron
13	112525110	112525313	ENSMUSG00000050377	Il31ra	-	nonsense_mediated_decay	Intron
13	112810032	112810231	ENSMUSG00000021759	Plpp1	+	protein_coding	Intron
13	112990526	112990725	ENSMUSG00000042417	Ccno	+	protein_coding	3'UTR
13	118387050	118387252	ENSMUSG00000021731	Mrps30	-	protein_coding	CDS
13	119699740	119699939	ENSMUSG00000093930	Hmgcs1	+	protein_coding	CDS
14	7930907	7931110	ENSMUSG00000025278	Flnb	+	protein_coding	Intron
14	11554255	11554454	ENSMUSG00000021745	Ptprg	+	nonsense_mediated_decay	Intron
14	12307217	12307416	ENSMUSG00000114378	Gm49355	+	protein_coding	Intron
14	14052982	14053185	ENSMUSG00000021738	Atxn7	+	protein_coding	Intron
14	18693013	18693215	ENSMUSG00000058317	Ube2e2	-	protein_coding	Intron
14	19816014	19816236	ENSMUSG00000021807	Rtraf	-	protein_coding	Intron
14	20388236	20388438	ENSMUSG00000021811	Dnajc9	-	protein_coding	CDS
14	20460270	20460469	ENSMUSG00000021814	Anxa7	-	protein_coding	CDS
14	20467693	20467897	ENSMUSG00000021814	Anxa7	-	protein_coding	Intron
14	20737136	20737335	ENSMUSG00000021820	Camk2g	-	protein_coding	Intron
14	20769894	20770098	ENSMUSG00000021820	Camk2g	-	protein_coding	Intron
14	23386150	23386349	ENSMUSG00000063142	Kcnma1	-	protein_coding	Intron
14	24452337	24452536	ENSMUSG00000025280	Polr3a	-	protein_coding	Intron
14	25296799	25297001	ENSMUSG00000087535	Zmiz1os1	-	antisense	Intron
14	25714948	25715152	ENSMUSG00000055538	Zcchc24	-	protein_coding	3'UTR
14	27841965	27842168	ENSMUSG00000109849	Gm45645	-	antisense	Intron
14	29970099	29970303	ENSMUSG00000042682	Selenok	+	nonsense_mediated_decay	Intron
14	29991718	29991917	ENSMUSG00000015971	Actr8	+	protein_coding	Intron
14	30479777	30479976	ENSMUSG00000021962	Dcp1a	+	nonsense_mediated_decay	Intron
14	31494831	31495030	ENSMUSG00000021891	Mettl6	-	protein_coding	5'UTR
14	31506977	31507176	ENSMUSG00000021890	Eaf1	+	protein_coding	3'UTR
14	31667898	31668100	ENSMUSG00000021900	Btd	+	protein_coding	3'UTR
14	32343321	32343520	ENSMUSG00000021913	Ogdhl	+	protein_coding	Intron
14	32577710	32577911	ENSMUSG00000054051	Ercc6	+	protein_coding	3'UTR
14	45475394	45475596	ENSMUSG00000037712	Fermt2	-	protein_coding	Intron
14	47277177	47277376	ENSMUSG00000048379	Socs4	+	protein_coding	Intron
14	50766988	50767190	ENSMUSG00000006288	Ttc5	-	protein_coding	Intron
14	54262697	54262896	ENSMUSG00000040997	Abhd4	+	protein_coding	CDS
14	54367348	54367552	ENSMUSG00000000959	Oxa1l	+	protein_coding	Intron
14	55681576	55681804	ENSMUSG00000007589	Tinf2	-	protein_coding	5'UTR
14	55740989	55741191	ENSMUSG00000002332	Dhrs1	-	protein_coding	Intron
14	55746423	55746622	ENSMUSG00000019297	Nop9	+	protein_coding	CDS
14	55752927	55753131	ENSMUSG00000019297	Nop9	+	protein_coding	CDS
14	59547608	59547813	ENSMUSG00000021981	Cab39l	+	protein_coding	Intron
14	63138062	63138262	ENSMUSG00000021939	Ctsb	+	protein_coding	Intron
14	65052265	65052468	ENSMUSG00000021978	Extl3	-	protein_coding	3'UTR
14	65262172	65262376	ENSMUSG00000007989	Fzd3	-	protein_coding	Intron
14	69717332	69717944	ENSMUSG00000034190	Chmp7	-	protein_coding	3'UTR
14	70137539	70137738	ENSMUSG00000022089	Bin3	+	protein_coding	3'UTR
14	70157325	70157524	ENSMUSG00000044551	9930012K11Rik	-	protein_coding	CDS
14	74732376	74732581	ENSMUSG00000021996	Esd	+	protein_coding	5'UTR
14	75051972	75052176	ENSMUSG00000034959	Rubcnl	+	protein_coding	CDS
14	77579168	77579367	ENSMUSG00000022012	Enox1	+	protein_coding	Intron
14	78604312	78604514	ENSMUSG00000034731	Dgkh	-	protein_coding	CDS
14	78925133	78925338	ENSMUSG00000058997	Vwa8	+	protein_coding	Intron
14	79415618	79415820	ENSMUSG00000022022	Mtrf1	+	protein_coding	Intron
14	79451863	79452062	ENSMUSG00000075502	Kbtbd6	+	protein_coding	5'UTR
14	93886070	93886269	ENSMUSG00000055421	Pcdh9	-	protein_coding	CDS
14	98100732	98100931	ENSMUSG00000055639	Dach1	-	protein_coding	Intron
14	103174776	103174983	ENSMUSG00000033004	Mycbp2	-	protein_coding	CDS
14	103684359	103684560	ENSMUSG00000055717	Slain1	+	protein_coding	Intron
14	104462764	104462963	ENSMUSG00000048349	Pou4f1	-	protein_coding	3'UTR
14	105258922	105259125	ENSMUSG00000053253	Ndfip2	+	protein_coding	Intron
14	118137165	118137364	ENSMUSG00000022131	Gpr180	+	protein_coding	CDS
14	118631962	118632161	ENSMUSG00000032849	Abcc4	-	processed_transcript	Intron
14	121337262	121337467	ENSMUSG00000063410	Stk24	-	protein_coding	Intron
14	121583553	121583759	ENSMUSG00000025558	Dock9	-	protein_coding	Intron
14	122008899	122009100	ENSMUSG00000041765	Ubac2	+	protein_coding	Intron
14	122105139	122105344	ENSMUSG00000085615	A330035P11Rik	-	lincRNA	Exon
14	122145162	122145361	ENSMUSG00000025544	Tm9sf2	+	protein_coding	Intron
15	5099375	5099574	ENSMUSG00000041849	Card6	-	protein_coding	CDS
15	8109332	8109536	ENSMUSG00000022142	Nup155	+	protein_coding	5'UTR
15	8373783	8373982	ENSMUSG00000022141	Nipbl	-	protein_coding	Intron
15	9139450	9139649	ENSMUSG00000054115	Skp2	-	protein_coding	CDS
15	10486263	10486462	ENSMUSG00000022248	Rad1	+	protein_coding	Intron
15	10996063	10996264	ENSMUSG00000022244	Amacr	+	protein_coding	3'UTR
15	12159648	12159851	ENSMUSG00000022201	Zfr	+	protein_coding	CDS
15	12184549	12184752	ENSMUSG00000022201	Zfr	+	protein_coding	3'UTR
15	12815734	12815933	ENSMUSG00000022195	6030458C11Rik	-	protein_coding	Intron
15	25732032	25732238	ENSMUSG00000022272	Myo10	+	protein_coding	Intron
15	25799492	25799693	ENSMUSG00000022272	Myo10	+	protein_coding	Intron
15	31502563	31502768	ENSMUSG00000039100	2022-03-06	-	protein_coding	Intron
15	31530624	31530823	ENSMUSG00000039100	2022-03-06	-	protein_coding	Intron
15	32690628	32690831	ENSMUSG00000022231	Sema5a	+	protein_coding	3'UTR
15	34276214	34276416	ENSMUSG00000022257	Laptm4b	+	protein_coding	Intron
15	34443019	34443218	ENSMUSG00000115685	D730044K07Rik	+	TEC	Exon
15	36151890	36152096	ENSMUSG00000048230	Fbxo43	-	protein_coding	CDS
15	36233341	36233540	ENSMUSG00000037617	Spag1	+	protein_coding	Intron
15	51982442	51982641	ENSMUSG00000022314	Rad21	-	protein_coding	CDS
15	58180584	58180786	ENSMUSG00000022358	Fbxo32	-	protein_coding	3'UTR
15	60823425	60823624	ENSMUSG00000097493	9930014A18Rik	+	antisense	Exon
15	62172410	62172610	ENSMUSG00000097039	Pvt1	+	lincRNA	Intron
15	76538386	76538585	ENSMUSG00000022559	Fbxl6	-	protein_coding	CDS
15	77083411	77083610	ENSMUSG00000033565	Rbfox2	-	protein_coding	3'UTR
15	79062423	79062622	ENSMUSG00000033055	Ankrd54	-	nonsense_mediated_decay	Exon
15	79086602	79086801	ENSMUSG00000033047	Eif3l	+	protein_coding	Intron
15	79146324	79146523	ENSMUSG00000033020	Polr2f	+	protein_coding	Intron
15	79713478	79713677	ENSMUSG00000042535	Gtpbp1	+	protein_coding	Intron
15	80080781	80080983	ENSMUSG00000060036	Rpl3	-	protein_coding	Intron
15	80933245	80933444	ENSMUSG00000047888	Tnrc6b	+	protein_coding	3'UTR
15	80963701	80963900	ENSMUSG00000022407	Adsl	+	protein_coding	Intron
15	81648527	81648731	ENSMUSG00000055024	Ep300	+	protein_coding	Intron
15	82244157	82244361	ENSMUSG00000068101	Cenpm	-	protein_coding	Intron
15	84206886	84207085	ENSMUSG00000022437	Samm50	+	protein_coding	Intron
15	84289396	84289600	ENSMUSG00000022438	Parvb	+	protein_coding	Intron
15	85874976	85875175	ENSMUSG00000022385	Gtse1	+	protein_coding	CDS
15	89211553	89211757	ENSMUSG00000036561	Ppp6r2	+	protein_coding	5'UTR
15	89324205	89324405	ENSMUSG00000054136	Adm2	+	protein_coding	CDS
15	92128303	92128507	ENSMUSG00000055022	Cntn1	+	protein_coding	Intron
15	93499413	93499614	ENSMUSG00000036158	Prickle1	-	protein_coding	3'UTR
15	95205870	95206069	ENSMUSG00000022454	Nell2	-	nonsense_mediated_decay	Intron
15	95906719	95906925	ENSMUSG00000064210	Ano6	+	protein_coding	Intron
15	98641401	98641614	ENSMUSG00000003352	Cacnb3	+	protein_coding	Intron
15	98911344	98911545	ENSMUSG00000022999	Lmbr1l	-	processed_transcript	Intron
15	99037436	99037635	ENSMUSG00000043091	Tuba1c	+	protein_coding	CDS
15	99620750	99620954	ENSMUSG00000023015	Racgap1	-	protein_coding	3'UTR
15	99679833	99680032	ENSMUSG00000023017	Asic1	+	protein_coding	Intron
15	99845088	99845290	ENSMUSG00000023022	Lima1	-	protein_coding	Intron
15	100171196	100171395	ENSMUSG00000023026	Dip2b	+	protein_coding	Intron
15	100644755	100645287	ENSMUSG00000098112	Bin2	-	protein_coding	CDS
15	100809310	100809509	ENSMUSG00000023032	Slc4a8	+	protein_coding	Intron
15	101194040	101194244	ENSMUSG00000000532	Acvr1b	+	protein_coding	CDS
16	4987283	4987488	ENSMUSG00000022542	2022-09-12	-	protein_coding	3'UTR
16	5013296	5013496	ENSMUSG00000106967	Gm42477	+	antisense	Exon
16	5081531	5081730	ENSMUSG00000039473	Ubn1	+	protein_coding	CDS
16	5085224	5085423	ENSMUSG00000039473	Ubn1	+	protein_coding	3'UTR
16	5239984	5240183	ENSMUSG00000039427	Alg1	+	protein_coding	Intron
16	14466203	14466402	ENSMUSG00000023088	Abcc1	+	nonsense_mediated_decay	Intron
16	15629416	15629620	ENSMUSG00000022673	Mcm4	-	protein_coding	CDS
16	17638519	17638724	ENSMUSG00000005899	Smpd4	+	protein_coding	CDS
16	17925682	17925882	ENSMUSG00000003528	Slc25a1	-	protein_coding	3'UTR
16	18222919	18223118	ENSMUSG00000060166	Zdhhc8	-	protein_coding	3'UTR
16	18248453	18248652	ENSMUSG00000116925	Gm49776	-	nonsense_mediated_decay	Intron
16	18280519	18280721	ENSMUSG00000022718	Dgcr8	-	protein_coding	CDS
16	18564087	18564289	ENSMUSG00000000884	Gnb1l	+	protein_coding	CDS
16	18786570	18786769	ENSMUSG00000000028	Cdc45	-	protein_coding	Intron
16	30315071	30315271	ENSMUSG00000022533	Atp13a3	-	protein_coding	3'UTR
16	31456844	31457050	ENSMUSG00000046598	Bdh1	+	nonsense_mediated_decay	Exon
16	33975777	33975976	ENSMUSG00000061751	Kalrn	-	protein_coding	CDS
16	34723153	34723352	ENSMUSG00000022833	Ccdc14	+	protein_coding	CDS
16	35075646	35075850	ENSMUSG00000035376	Hacd2	+	protein_coding	Intron
16	35270866	35271072	ENSMUSG00000022840	Adcy5	+	protein_coding	CDS
16	35274454	35274657	ENSMUSG00000022840	Adcy5	+	protein_coding	CDS
16	35313985	35314275	ENSMUSG00000034473	Sec22a	-	protein_coding	CDS
16	36924795	36924994	ENSMUSG00000034243	Golgb1	+	protein_coding	Intron
16	36969228	36969427	ENSMUSG00000047746	Fbxo40	-	protein_coding	CDS
16	43880886	43881085	ENSMUSG00000022704	Qtrt2	-	retained_intron	Intron
16	48315841	48316042	ENSMUSG00000072419	Dppa2	+	protein_coding	Intron
16	57391321	57391576	ENSMUSG00000022748	Cmss1	-	protein_coding	Intron
16	60158941	60159140	ENSMUSG00000055540	Epha6	-	protein_coding	Intron
16	87433480	87433679	ENSMUSG00000041079	Rwdd2b	-	protein_coding	3'UTR
16	87491175	87491374	ENSMUSG00000025613	Cct8	-	protein_coding	Intron
16	88562761	88563216	ENSMUSG00000050520	Cldn8	-	protein_coding	CDS
16	89973648	89973847	ENSMUSG00000002489	Tiam1	-	protein_coding	Intron
16	90981613	90981812	ENSMUSG00000022973	Synj1	-	protein_coding	Intron
16	91921216	91921415	ENSMUSG00000096895	Gm25245	-	snRNA	Exon
16	93769529	93769728	ENSMUSG00000022946	Dop1b	+	protein_coding	CDS
16	94685209	94685408	ENSMUSG00000022897	Dyrk1a	+	protein_coding	CDS
16	95987876	95988075	ENSMUSG00000022913	Psmg1	-	protein_coding	CDS
17	5279292	5279491	ENSMUSG00000069729	Arid1b	+	protein_coding	Intron
17	5439994	5440193	ENSMUSG00000004945	Tmem242	-	protein_coding	Intron
17	6206924	6207129	ENSMUSG00000034377	Tulp4	+	protein_coding	CDS
17	6236759	6236961	ENSMUSG00000034377	Tulp4	+	protein_coding	3'UTR
17	8130026	8130225	ENSMUSG00000095687	Rnaset2a	-	protein_coding	Intron
17	12245463	12245850	ENSMUSG00000014426	Map3k4	-	protein_coding	Intron
17	12915902	12916240	ENSMUSG00000057388	Mrpl18	-	protein_coding	5'UTR
17	12967684	12968000	ENSMUSG00000060475	Wtap	-	protein_coding	CDS
17	13883874	13884077	ENSMUSG00000068036	Afdn	+	protein_coding	Intron
17	14328204	14328410	ENSMUSG00000023886	Smoc2	+	protein_coding	Intron
17	21383752	21383954	ENSMUSG00000062743	Zfp677	+	protein_coding	5'UTR
17	24217565	24217959	ENSMUSG00000085185	BC028777	+	antisense	Intron
17	24602948	24603154	ENSMUSG00000002496	Tsc2	-	protein_coding	Intron
17	24700175	24700374	ENSMUSG00000019320	Noxo1	+	protein_coding	CDS
17	24701427	24701626	ENSMUSG00000040688	Tbl3	-	protein_coding	Intron
17	24742550	24742749	ENSMUSG00000075705	Msrb1	+	protein_coding	3'UTR
17	25841623	25842047	ENSMUSG00000097518	Gm26694	+	lincRNA	Intron
17	25934757	25934960	ENSMUSG00000025728	Pigq	-	protein_coding	CDS
17	26217136	26217336	ENSMUSG00000024187	Fam234a	-	protein_coding	Intron
17	26676415	26676615	ENSMUSG00000015575	Atp6v0e	+	protein_coding	Intron
17	26790982	26791182	ENSMUSG00000024191	Bnip1	+	nonsense_mediated_decay	Intron
17	28400214	28400413	ENSMUSG00000024222	Fkbp5	-	protein_coding	3'UTR
17	28806617	28806818	ENSMUSG00000063952	Brpf3	+	protein_coding	CDS
17	29702266	29702467	ENSMUSG00000098374	Gm28043	+	nonsense_mediated_decay	Exon
17	30802603	30802806	ENSMUSG00000118341	AC174471.1	-	processed_transcript	Intron
17	30854926	30855125	ENSMUSG00000033826	Dnah8	+	protein_coding	Intron
17	32252871	32253084	ENSMUSG00000024002	Brd4	-	protein_coding	Intron
17	33913357	33913556	ENSMUSG00000002307	Daxx	+	protein_coding	CDS
17	34095103	34095302	ENSMUSG00000024334	H2-Oa	+	protein_coding	3'UTR
17	34112758	34112962	ENSMUSG00000024335	Brd2	-	nonsense_mediated_decay	Exon
17	35335853	35336052	ENSMUSG00000091655	Gm8741	+	processed_pseudogene	Exon
17	35506459	35506658	ENSMUSG00000024406	Pou5f1	+	protein_coding	Intron
17	35682428	35682633	ENSMUSG00000003534	Ddr1	-	protein_coding	Intron
17	35887434	35887635	ENSMUSG00000024422	Dhx16	+	nonsense_mediated_decay	Exon
17	36877083	36877285	ENSMUSG00000073400	Trim10	+	protein_coding	CDS
17	45661068	45661267	ENSMUSG00000036026	Tmem63b	-	protein_coding	Intron
17	46128637	46128841	ENSMUSG00000023967	Mrps18a	+	protein_coding	3'UTR
17	46548669	46548869	ENSMUSG00000015605	Srf	-	protein_coding	3'UTR
17	46667386	46667813	ENSMUSG00000023971	Rrp36	-	retained_intron	Exon
17	46678984	46679183	ENSMUSG00000063576	Klhdc3	-	protein_coding	5'UTR
17	46772306	46772512	ENSMUSG00000097560	Gm26904	+	lincRNA	Intron
17	50281081	50281280	ENSMUSG00000010592	Dazl	-	protein_coding	3'UTR
17	56064045	56064244	ENSMUSG00000002835	Chaf1a	+	protein_coding	CDS
17	56067449	56067714	ENSMUSG00000002835	Chaf1a	+	protein_coding	3'UTR
17	56313183	56313382	ENSMUSG00000001228	Uhrf1	+	protein_coding	Intron
17	56355961	56356165	ENSMUSG00000024201	Kdm4b	+	protein_coding	Intron
17	56721372	56721571	ENSMUSG00000002379	Ndufa11	+	protein_coding	Intron
17	56998968	56999167	ENSMUSG00000002661	Alkbh7	+	protein_coding	CDS
17	57255111	57255312	ENSMUSG00000019487	Trip10	+	protein_coding	Intron
17	65391875	65392075	ENSMUSG00000045036	Tmem232	-	protein_coding	Intron
17	65841211	65841414	ENSMUSG00000061950	Ppp4r1	+	protein_coding	3'UTR
17	65884959	65885158	ENSMUSG00000024096	Ralbp1	-	protein_coding	Intron
17	66554763	66554967	ENSMUSG00000024105	Themis3	-	protein_coding	3'UTR
17	66759522	66759727	ENSMUSG00000033278	Ptprm	-	protein_coding	Intron
17	67780926	67781129	ENSMUSG00000032796	Lama1	+	protein_coding	CDS
17	67845321	67845731	ENSMUSG00000024043	Arhgap28	-	protein_coding	3'UTR
17	71229366	71229565	ENSMUSG00000024052	Lpin2	+	protein_coding	Intron
17	71248098	71248297	ENSMUSG00000024052	Lpin2	+	protein_coding	3'UTR
17	71248469	71248668	ENSMUSG00000024052	Lpin2	+	protein_coding	3'UTR
17	71297023	71297224	ENSMUSG00000097625	Gm26561	+	lincRNA	Intron
17	74201065	74201265	ENSMUSG00000058704	Memo1	-	protein_coding	3'UTR
17	74412305	74412511	ENSMUSG00000024069	Slc30a6	+	protein_coding	Intron
17	79934469	79934668	ENSMUSG00000117458	AC122253.2	-	processed_pseudogene	Exon
17	80169306	80169508	ENSMUSG00000035473	Galm	+	protein_coding	Intron
17	86829341	86829544	ENSMUSG00000024140	Epas1	+	protein_coding	CDS
17	87025606	87025805	ENSMUSG00000024146	Cript	+	processed_transcript	Intron
17	87257001	87257200	ENSMUSG00000024150	Mcfd2	-	protein_coding	Intron
17	87826968	87827177	ENSMUSG00000117466	AC124316.1	+	lincRNA	Exon
18	6490501	6490829	ENSMUSG00000101320	Gm28529	+	antisense	Exon
18	10706543	10706745	ENSMUSG00000002475	Abhd3	-	protein_coding	CDS
18	12189692	12189891	ENSMUSG00000024413	Npc1	-	protein_coding	3'UTR
18	12724974	12725174	ENSMUSG00000024424	Ttc39c	+	protein_coding	Intron
18	20684886	20685098	ENSMUSG00000056124	B4galt6	-	protein_coding	3'UTR
18	24470863	24471062	ENSMUSG00000024273	2700062C07Rik	+	nonsense_mediated_decay	Exon
18	32123185	32123384	ENSMUSG00000024386	Proc	-	protein_coding	CDS
18	32529650	32529850	ENSMUSG00000090523	Gypc	-	protein_coding	3'UTR
18	34356906	34357105	ENSMUSG00000005873	Reep5	-	protein_coding	Intron
18	34759556	34759760	ENSMUSG00000034300	Fam53c	+	protein_coding	Intron
18	34771913	34772112	ENSMUSG00000034300	Fam53c	+	protein_coding	3'UTR
18	36669918	36670122	ENSMUSG00000006050	Sra1	-	protein_coding	CDS
18	38296672	38296871	ENSMUSG00000060450	Rnf14	+	protein_coding	5'UTR
18	42137316	42137515	ENSMUSG00000057719	Sh3rf2	+	protein_coding	Intron
18	44873798	44873997	ENSMUSG00000034653	Ythdc2	+	protein_coding	Intron
18	50191727	50191933	ENSMUSG00000024507	Hsd17b4	+	protein_coding	CDS
18	56707860	56708396	ENSMUSG00000024590	Lmnb1	+	protein_coding	CDS
18	60550213	60550412	ENSMUSG00000024603	Dctn4	+	protein_coding	Intron
18	60571916	60572115	ENSMUSG00000024604	Rbm22	+	protein_coding	3'UTR
18	60652370	60652569	ENSMUSG00000043079	Synpo	-	processed_transcript	Intron
18	61005586	61005791	ENSMUSG00000052026	Slc6a7	-	protein_coding	Intron
18	61726082	61726282	ENSMUSG00000024580	Grpel2	-	protein_coding	Intron
18	62529435	62529639	ENSMUSG00000042211	Fbxo38	-	protein_coding	Intron
18	63769757	63769961	ENSMUSG00000040560	Wdr7	+	protein_coding	Intron
18	64966520	64966724	ENSMUSG00000024589	Nedd4l	+	protein_coding	Intron
18	67174794	67174993	ENSMUSG00000095972	Gm23512	-	snRNA	Exon
18	67318397	67318597	ENSMUSG00000024525	Impa2	+	protein_coding	CDS
18	67610417	67610921	ENSMUSG00000024533	Spire1	-	protein_coding	5'UTR
18	74695439	74695644	ENSMUSG00000025885	Myo5b	+	protein_coding	Intron
18	75519840	75520039	ENSMUSG00000052928	Ctif	-	protein_coding	CDS
18	77673848	77674051	ENSMUSG00000047466	8030462N17Rik	-	protein_coding	CDS
18	77710315	77710514	ENSMUSG00000047466	8030462N17Rik	-	protein_coding	Intron
18	77779217	77779416	ENSMUSG00000025428	Atp5a1	+	protein_coding	Intron
18	82601084	82601285	ENSMUSG00000041258	Zfp236	-	nonsense_mediated_decay	Intron
18	83363585	83363791	ENSMUSG00000117783	AC116759.1	+	lincRNA	Intron
18	84980176	84980381	ENSMUSG00000034391	Fbxo15	+	nonsense_mediated_decay	Intron
19	3286919	3287118	ENSMUSG00000024829	Mrpl21	+	protein_coding	CDS
19	3649346	3649552	ENSMUSG00000024913	Lrp5	-	nonsense_mediated_decay	Exon
19	4617658	4617859	ENSMUSG00000024892	Pcx	+	protein_coding	Intron
19	4756612	4756812	ENSMUSG00000033760	Rbm4b	+	nonsense_mediated_decay	Intron
19	5046191	5046390	ENSMUSG00000080268	Brms1	+	protein_coding	Intron
19	5483279	5483478	ENSMUSG00000024906	Mus81	-	nonsense_mediated_decay	Intron
19	5672326	5672525	ENSMUSG00000054874	Pcnx3	-	protein_coding	Intron
19	5690441	5690640	ENSMUSG00000004054	Map3k11	+	protein_coding	CDS
19	5852407	5852627	ENSMUSG00000024816	Frmd8	-	protein_coding	3'UTR
19	5864976	5865176	ENSMUSG00000024816	Frmd8	-	protein_coding	CDS
19	5874564	5874770	ENSMUSG00000024816	Frmd8	-	protein_coding	Intron
19	5875006	5875222	ENSMUSG00000024816	Frmd8	-	protein_coding	5'UTR
19	6071143	6071343	ENSMUSG00000024797	Vps51	-	protein_coding	Intron
19	6121610	6121809	ENSMUSG00000024787	Snx15	-	protein_coding	Intron
19	6308093	6308305	ENSMUSG00000024769	Cdc42bpg	+	protein_coding	Intron
19	6319861	6320066	ENSMUSG00000024769	Cdc42bpg	+	protein_coding	Intron
19	8755251	8755589	ENSMUSG00000010110	Stx5a	+	protein_coding	3'UTR
19	8822876	8823075	ENSMUSG00000071659	Hnrnpul2	+	protein_coding	Intron
19	9893780	9893979	ENSMUSG00000024660	Incenp	-	protein_coding	CDS
19	10027625	10027824	ENSMUSG00000024663	Rab3il1	+	protein_coding	Intron
19	10457105	10457304	ENSMUSG00000090291	Lrrc10b	-	protein_coding	CDS
19	10524897	10525099	ENSMUSG00000024668	Sdhaf2	-	processed_transcript	Intron
19	10589426	10589625	ENSMUSG00000034445	Cyb561a3	+	protein_coding	3'UTR
19	10623545	10623744	ENSMUSG00000024740	Ddb1	+	protein_coding	Intron
19	10626648	10626848	ENSMUSG00000024740	Ddb1	+	protein_coding	CDS
19	11690804	11691051	ENSMUSG00000041857	Oosp1	-	protein_coding	Intron
19	12768874	12769080	ENSMUSG00000024695	Zfp91	-	nonsense_mediated_decay	Intron
19	17398632	17398831	ENSMUSG00000024712	Rfk	+	processed_transcript	Intron
19	28964232	28964671	ENSMUSG00000040105	Plpp6	+	protein_coding	CDS
19	28990483	28990694	ENSMUSG00000024780	Cdc37l1	+	protein_coding	CDS
19	29623025	29623225	ENSMUSG00000046324	Ermp1	-	protein_coding	CDS
19	34934942	34935146	ENSMUSG00000024795	Kif20b	+	protein_coding	CDS
19	34970039	34970240	ENSMUSG00000024795	Kif20b	+	protein_coding	Intron
19	37295639	37295838	ENSMUSG00000080885	Rpl10-ps6	-	processed_pseudogene	Exon
19	37403634	37403838	ENSMUSG00000012443	Kif11	+	protein_coding	Intron
19	38745079	38745278	ENSMUSG00000024998	Plce1	+	protein_coding	Intron
19	41915698	41915904	ENSMUSG00000011752	Pgam1	+	processed_transcript	Exon
19	41964182	41964387	ENSMUSG00000025159	Mms19	-	protein_coding	Intron
19	42090726	42090930	ENSMUSG00000025178	Pi4k2a	+	protein_coding	CDS
19	44781152	44781351	ENSMUSG00000004231	Pax2	+	protein_coding	Intron
19	45471102	45471301	ENSMUSG00000025217	Btrc	+	protein_coding	Intron
19	45749362	45749564	ENSMUSG00000056209	Npm3	-	protein_coding	CDS
19	46004294	46004610	ENSMUSG00000074811	Hps6	+	protein_coding	CDS
19	46279329	46279528	ENSMUSG00000025224	Gbf1	+	protein_coding	CDS
19	47034271	47034475	ENSMUSG00000025050	Pcgf6	-	nonsense_mediated_decay	Exon
19	56541362	56541561	ENSMUSG00000025077	Dclre1a	-	nonsense_mediated_decay	Intron
19	56858589	56858788	ENSMUSG00000025081	Tdrd1	+	protein_coding	Intron
19	56868709	56868909	ENSMUSG00000025081	Tdrd1	+	protein_coding	3'UTR
19	56869675	56869874	ENSMUSG00000025081	Tdrd1	+	protein_coding	3'UTR
19	56909175	56909374	ENSMUSG00000025082	Vwa2	+	protein_coding	CDS
19	57371301	57371500	ENSMUSG00000033478	Fam160b1	+	protein_coding	Intron
19	57935623	57935822	ENSMUSG00000054843	Atrnl1	+	protein_coding	Intron
19	60766747	60766946	ENSMUSG00000024991	Eif3a	-	protein_coding	CDS
2	3457806	3458071	ENSMUSG00000026648	Dclre1c	+	protein_coding	Intron
2	6553711	6553912	ENSMUSG00000002107	Celf2	-	protein_coding	CDS
2	11742768	11742973	ENSMUSG00000058594	Fbh1	-	protein_coding	CDS
2	11743433	11743632	ENSMUSG00000058594	Fbh1	-	protein_coding	Intron
2	12347989	12348188	ENSMUSG00000026767	Mindy3	-	nonsense_mediated_decay	Exon
2	25399329	25399532	ENSMUSG00000015085	Entpd2	+	protein_coding	CDS
2	26350278	26350477	ENSMUSG00000075467	Dnlz	-	protein_coding	3'UTR
2	26439124	26439323	ENSMUSG00000026924	Sec16a	-	protein_coding	CDS
2	26441451	26441687	ENSMUSG00000026924	Sec16a	-	protein_coding	CDS
2	26905495	26905694	ENSMUSG00000015776	Med22	-	protein_coding	3'UTR
2	26920248	26920451	ENSMUSG00000014867	Surf4	-	protein_coding	3'UTR
2	27009982	27010300	ENSMUSG00000015488	Cacfd1	+	protein_coding	Intron
2	27463904	27464103	ENSMUSG00000026918	Brd3	-	protein_coding	CDS
2	27518784	27518983	ENSMUSG00000026917	Wdr5	+	protein_coding	Intron
2	27525136	27525338	ENSMUSG00000026917	Wdr5	+	protein_coding	Intron
2	27536268	27536496	ENSMUSG00000026917	Wdr5	+	protein_coding	3'UTR
2	28545119	28545318	ENSMUSG00000026821	Ralgds	+	protein_coding	CDS
2	29778604	29778806	ENSMUSG00000039826	Trub2	-	protein_coding	Intron
2	29948894	29949093	ENSMUSG00000019715	Gle1	+	protein_coding	CDS
2	30256609	30256813	ENSMUSG00000007476	Lrrc8a	+	protein_coding	CDS
2	30350164	30350363	ENSMUSG00000026860	Sh3glb2	-	protein_coding	Intron
2	32749432	32749631	ENSMUSG00000059013	Sh2d3c	+	protein_coding	CDS
2	32761627	32761826	ENSMUSG00000009563	Tor2a	+	nonsense_mediated_decay	Exon
2	33143171	33143370	ENSMUSG00000038831	Ralgps1	-	protein_coding	Intron
2	34265660	34265860	ENSMUSG00000038718	Pbx3	-	protein_coding	Intron
2	35407835	35408036	ENSMUSG00000035778	Ggta1	-	protein_coding	Intron
2	44751853	44752052	ENSMUSG00000036890	Gtdc1	-	protein_coding	Intron
2	52694647	52694848	ENSMUSG00000055371	Stam2	-	protein_coding	CDS
2	60234784	60234983	ENSMUSG00000026977	2022-03-07	+	protein_coding	CDS
2	65095528	65095730	ENSMUSG00000034903	Cobll1	-	protein_coding	Intron
2	69707159	69707361	ENSMUSG00000027086	Fastkd1	-	protein_coding	Intron
2	69789664	69789912	ENSMUSG00000027088	Phospho2	+	protein_coding	5'UTR
2	70346302	70346506	ENSMUSG00000042064	Myo3b	+	protein_coding	Intron
2	70690851	70691055	ENSMUSG00000014959	Gorasp2	+	protein_coding	CDS
2	76686736	76686935	ENSMUSG00000002733	Plekha3	+	protein_coding	Intron
2	83663963	83664169	ENSMUSG00000027091	Zc3h15	+	protein_coding	3'UTR
2	85040310	85040516	ENSMUSG00000027067	Ssrp1	+	protein_coding	CDS
2	90459440	90459644	ENSMUSG00000025314	Ptprj	-	protein_coding	CDS
2	91766450	91766653	ENSMUSG00000040506	Ambra1	+	protein_coding	5'UTR
2	92454295	92454706	ENSMUSG00000049922	Slc35c1	-	protein_coding	CDS
2	94426735	94426934	ENSMUSG00000027193	Api5	-	protein_coding	Intron
2	103021987	103022186	ENSMUSG00000010914	Pdhx	-	protein_coding	CDS
2	105364562	105364761	ENSMUSG00000055312	Them7	+	protein_coding	Intron
2	109898286	109898494	ENSMUSG00000027162	Lin7c	+	protein_coding	3'UTR
2	112455035	112455240	ENSMUSG00000055943	Emc7	+	protein_coding	CDS
2	118443163	118443362	ENSMUSG00000005102	Eif2ak4	+	protein_coding	Intron
2	118615081	118615316	ENSMUSG00000040084	Bub1b	+	protein_coding	Intron
2	118629941	118630140	ENSMUSG00000040084	Bub1b	+	protein_coding	CDS
2	119539865	119540072	ENSMUSG00000048647	Exd1	-	protein_coding	Intron
2	120099759	120099964	ENSMUSG00000027293	Ehd4	-	protein_coding	Intron
2	120609119	120609323	ENSMUSG00000027286	Lrrc57	-	protein_coding	Intron
2	121202524	121202723	ENSMUSG00000043909	Trp53bp1	-	protein_coding	CDS
2	121218271	121218470	ENSMUSG00000043909	Trp53bp1	-	protein_coding	Intron
2	122108035	122108239	ENSMUSG00000033396	Spg11	-	protein_coding	CDS
2	124664207	124664412	ENSMUSG00000027200	Sema6d	+	protein_coding	CDS
2	125747222	125747421	ENSMUSG00000035093	Secisbp2l	-	protein_coding	Intron
2	126662867	126663071	ENSMUSG00000027361	Gabpb1	-	protein_coding	Intron
2	127090316	127090724	ENSMUSG00000001999	Blvra	+	protein_coding	Intron
2	127123425	127123628	ENSMUSG00000034906	Ncaph	-	protein_coding	Intron
2	127233556	127233761	ENSMUSG00000003660	Snrnp200	+	protein_coding	Intron
2	127247526	127247730	ENSMUSG00000003662	Ciao1	-	protein_coding	5'UTR
2	129204367	129204566	ENSMUSG00000027397	Slc20a1	+	protein_coding	Intron
2	130243083	130243283	ENSMUSG00000060332	Tmc2	+	protein_coding	Intron
2	130730699	130730898	ENSMUSG00000027309	4930402H24Rik	-	protein_coding	CDS
2	131178886	131179087	ENSMUSG00000068267	Cenpb	-	protein_coding	CDS
2	131246714	131246913	ENSMUSG00000037523	Mavs	+	nonsense_mediated_decay	Exon
2	132091014	132091213	ENSMUSG00000027340	Slc23a2	-	protein_coding	Intron
2	137094289	137094490	ENSMUSG00000027276	Jag1	-	protein_coding	Intron
2	143989617	143989817	ENSMUSG00000027422	Rrbp1	-	protein_coding	CDS
2	144270406	144270606	ENSMUSG00000027423	Snx5	-	protein_coding	Intron
2	144406627	144406826	ENSMUSG00000027425	Kat14	+	protein_coding	CDS
2	148681190	148681389	ENSMUSG00000027439	Gzf1	+	protein_coding	Intron
2	152308402	152308601	ENSMUSG00000027465	Tbc1d20	+	protein_coding	Intron
2	152893640	152893841	ENSMUSG00000027469	Tpx2	+	protein_coding	3'UTR
2	153230478	153230682	ENSMUSG00000051413	Plagl2	-	protein_coding	3'UTR
2	153332027	153332226	ENSMUSG00000027475	Kif3b	+	protein_coding	3'UTR
2	154603460	154603672	ENSMUSG00000000876	Pxmp4	-	protein_coding	CDS
2	155062096	155062299	ENSMUSG00000027597	Ahcy	-	protein_coding	CDS
2	156273692	156273896	ENSMUSG00000038116	Phf20	+	protein_coding	CDS
2	156341684	156341889	ENSMUSG00000038085	Cnbd2	+	protein_coding	Intron
2	156853481	156853794	ENSMUSG00000085741	5430405H02Rik	-	antisense	Exon
2	157774469	157774672	ENSMUSG00000027649	Ctnnbl1	+	protein_coding	CDS
2	157884233	157884434	ENSMUSG00000027649	Ctnnbl1	+	protein_coding	Intron
2	158462236	158462435	ENSMUSG00000027652	Ralgapb	+	protein_coding	Intron
2	163033247	163033446	ENSMUSG00000017858	Ift52	+	protein_coding	Intron
2	163074492	163074691	ENSMUSG00000017861	Mybl2	+	protein_coding	CDS
2	163658431	163658630	ENSMUSG00000035268	Pkig	+	protein_coding	Intron
2	163735267	163735466	ENSMUSG00000017697	Ada	-	protein_coding	CDS
2	164464591	164464790	ENSMUSG00000045503	Sys1	+	nonsense_mediated_decay	Intron
2	164953272	164953472	ENSMUSG00000017737	Mmp9	+	protein_coding	CDS
2	165507080	165507284	ENSMUSG00000027661	Slc2a10	+	protein_coding	Intron
2	166054382	166054581	ENSMUSG00000027678	Ncoa3	+	protein_coding	CDS
2	166583102	166583307	ENSMUSG00000039621	Prex1	-	protein_coding	CDS
2	166953028	166953227	ENSMUSG00000039536	Stau1	-	nonsense_mediated_decay	Intron
2	167039607	167039806	ENSMUSG00000039501	Znfx1	-	protein_coding	Intron
2	167050152	167050372	ENSMUSG00000039501	Znfx1	-	protein_coding	Intron
2	167307499	167307701	ENSMUSG00000017929	B4galt5	-	protein_coding	CDS
2	167507061	167507265	ENSMUSG00000006418	Rnf114	+	protein_coding	CDS
2	168100073	168100274	ENSMUSG00000044641	Pard6b	+	protein_coding	3'UTR
2	172356625	172356824	ENSMUSG00000027496	Aurka	-	protein_coding	3'UTR
2	172370322	172370528	ENSMUSG00000027496	Aurka	-	protein_coding	Intron
2	173015356	173015559	ENSMUSG00000027509	Rae1	+	protein_coding	3'UTR
2	174343236	174343435	ENSMUSG00000027523	Gnas	+	processed_transcript	Intron
2	178335719	178335927	ENSMUSG00000027525	Phactr3	+	protein_coding	3'UTR
2	179920967	179921166	ENSMUSG00000039117	Taf4	-	protein_coding	Intron
2	180464725	180464924	ENSMUSG00000038963	Slco4a1	+	processed_transcript	Exon
2	180472570	180472769	ENSMUSG00000038963	Slco4a1	+	processed_transcript	Exon
2	181596234	181596438	ENSMUSG00000038605	Samd10	-	nonsense_mediated_decay	Exon
2	181684451	181684654	ENSMUSG00000059540	Tcea2	+	protein_coding	Intron
3	10384240	10384445	ENSMUSG00000027536	Chmp4c	+	nonsense_mediated_decay	Intron
3	20152643	20152842	ENSMUSG00000019528	Gyg	-	protein_coding	CDS
3	27241393	27241592	ENSMUSG00000027698	Nceh1	+	protein_coding	Intron
3	27242191	27242475	ENSMUSG00000027698	Nceh1	+	protein_coding	Intron
3	27419292	27419491	ENSMUSG00000039286	Fndc3b	-	protein_coding	CDS
3	28045078	28045282	ENSMUSG00000027695	Pld1	+	protein_coding	Intron
3	28131557	28131836	ENSMUSG00000027695	Pld1	+	protein_coding	CDS
3	32564275	32564481	ENSMUSG00000027668	Mfn1	+	protein_coding	Intron
3	35976524	35976730	ENSMUSG00000027709	Mccc1	-	nonsense_mediated_decay	Intron
3	36571768	36571967	ENSMUSG00000027715	Ccna2	-	nonsense_mediated_decay	Exon
3	40812138	40812342	ENSMUSG00000025758	Plk4	+	nonsense_mediated_decay	Intron
3	51250110	51250335	ENSMUSG00000023087	Noct	+	protein_coding	CDS
3	53041594	53041797	ENSMUSG00000104850	Gm42901	-	antisense	Exon
3	53240557	53240756	ENSMUSG00000048332	Lhfp	+	protein_coding	Intron
3	65392354	65392553	ENSMUSG00000027828	Ssr3	-	protein_coding	CDS
3	69554259	69554458	ENSMUSG00000027784	Ppm1l	+	protein_coding	3'UTR
3	82663006	82663205	ENSMUSG00000102629	Gm29999	-	lincRNA	Intron
3	85672405	85672784	ENSMUSG00000051000	Fam160a1	-	nonsense_mediated_decay	Exon
3	85722214	85722416	ENSMUSG00000051000	Fam160a1	-	nonsense_mediated_decay	Intron
3	86798855	86799061	ENSMUSG00000028078	Dclk2	-	protein_coding	Intron
3	86997963	86998168	ENSMUSG00000028076	Cd1d1	-	protein_coding	Intron
3	87709620	87709820	ENSMUSG00000041977	Arhgef11	+	protein_coding	Intron
3	88031656	88031855	ENSMUSG00000105843	Gm19439	+	TEC	Exon
3	88116932	88117141	ENSMUSG00000028068	Iqgap3	+	protein_coding	Intron
3	89432531	89432730	ENSMUSG00000047824	Pygo2	+	processed_transcript	Exon
3	90351926	90352125	ENSMUSG00000042390	Gatad2b	+	protein_coding	CDS
3	95253651	95253850	ENSMUSG00000015711	Prune1	-	protein_coding	3'UTR
3	95293655	95293854	ENSMUSG00000038712	Mindy1	+	protein_coding	CDS
3	95428061	95428260	ENSMUSG00000097532	Gm4349	+	lincRNA	Intron
3	96828410	96828609	ENSMUSG00000038304	Cd160	-	protein_coding	Intron
3	97602839	97603045	ENSMUSG00000028089	Chd1l	-	protein_coding	Intron
3	101378620	101378819	ENSMUSG00000042035	Igsf3	+	protein_coding	Intron
3	101459955	101460155	ENSMUSG00000042035	Igsf3	+	protein_coding	3'UTR
3	104457650	104457851	ENSMUSG00000032913	Lrig2	-	protein_coding	3'UTR
3	106512644	106512850	ENSMUSG00000040774	Cept1	-	protein_coding	Intron
3	107627966	107628169	ENSMUSG00000014601	Strip1	-	protein_coding	Intron
3	108107637	108107836	ENSMUSG00000000001	Gnai3	-	protein_coding	3'UTR
3	108643264	108643463	ENSMUSG00000040389	Wdr47	+	protein_coding	Intron
3	108661992	108662195	ENSMUSG00000027884	Clcc1	+	protein_coding	Intron
3	110251591	110251795	ENSMUSG00000105509	C130013H08Rik	+	antisense	Exon
3	121450000	121450199	ENSMUSG00000053931	Cnn3	+	protein_coding	Intron
3	131579413	131579619	ENSMUSG00000028032	Papss1	+	protein_coding	Intron
3	133091524	133091726	ENSMUSG00000028018	Gstcd	-	protein_coding	Intron
3	135215108	135215312	ENSMUSG00000045328	Cenpe	+	protein_coding	Intron
3	135438297	135438496	ENSMUSG00000097032	4930539J05Rik	-	antisense	Intron
3	135593737	135594218	ENSMUSG00000028163	Nfkb1	-	nonsense_mediated_decay	Intron
3	141678186	141678385	ENSMUSG00000089924	Gm15689	-	antisense	Intron
3	141828634	141828833	ENSMUSG00000059921	Unc5c	+	nonsense_mediated_decay	Intron
3	142544084	142544283	ENSMUSG00000040253	Gbp7	+	protein_coding	Intron
3	146465021	146465227	ENSMUSG00000028189	Ctbs	+	protein_coding	3'UTR
3	148130251	148130450	ENSMUSG00000106285	Gm43574	+	processed_transcript	Intron
4	3870970	3871305	ENSMUSG00000078365	Mos	-	protein_coding	CDS
4	11513895	11514094	ENSMUSG00000040720	Virma	+	protein_coding	CDS
4	12171631	12171842	ENSMUSG00000028218	Fam92a	-	protein_coding	CDS
4	35708007	35708206	ENSMUSG00000045083	Lingo2	-	protein_coding	3'UTR
4	40176005	40176208	ENSMUSG00000028405	Aco1	+	protein_coding	Intron
4	40205331	40205543	ENSMUSG00000040296	Ddx58	-	protein_coding	3'UTR
4	41739198	41739403	ENSMUSG00000036078	Sigmar1	-	processed_transcript	Exon
4	42995744	42995950	ENSMUSG00000028452	Vcp	-	protein_coding	Intron
4	43499286	43499485	ENSMUSG00000051517	Arhgef39	-	protein_coding	Intron
4	43584791	43584990	ENSMUSG00000028468	Rgp1	+	protein_coding	Intron
4	45308550	45308753	ENSMUSG00000035601	Trmt10b	+	protein_coding	Intron
4	45399781	45399983	ENSMUSG00000045973	Slc25a51	-	protein_coding	CDS
4	45885536	45885735	ENSMUSG00000028327	Stra6l	+	protein_coding	3'UTR
4	46387508	46387711	ENSMUSG00000028331	Trmo	-	nonsense_mediated_decay	Exon
4	47113763	47113967	ENSMUSG00000039774	Galnt12	+	protein_coding	CDS
4	48473199	48473398	ENSMUSG00000028345	Tex10	-	protein_coding	5'UTR
4	62300482	62300681	ENSMUSG00000066151	Fkbp15	-	protein_coding	3'UTR
4	62394643	62394845	ENSMUSG00000066149	Cdc26	-	nonsense_mediated_decay	Exon
4	63544806	63545005	ENSMUSG00000039105	Atp6v1g1	+	protein_coding	5'UTR
4	83663683	83663889	ENSMUSG00000052407	Ccdc171	+	protein_coding	Intron
4	84275908	84276438	ENSMUSG00000028487	Bnc2	-	protein_coding	CDS
4	86342994	86343193	ENSMUSG00000066113	Adamtsl1	+	protein_coding	CDS
4	86575734	86575933	ENSMUSG00000070934	Rraga	+	protein_coding	5'UTR
4	86586384	86586583	ENSMUSG00000088958	Scarna8	-	scaRNA	Exon
4	88721694	88721893	ENSMUSG00000070923	Klhl9	-	protein_coding	CDS
4	98497100	98497299	ENSMUSG00000061859	Patj	+	protein_coding	CDS
4	98962013	98962226	ENSMUSG00000028556	Dock7	-	protein_coding	Intron
4	100411947	100412146	ENSMUSG00000035305	Ror1	+	protein_coding	CDS
4	104950874	104951073	ENSMUSG00000078612	Fyb2	+	protein_coding	Intron
4	105208533	105208735	ENSMUSG00000028517	Plpp3	+	protein_coding	CDS
4	107319001	107319200	ENSMUSG00000057375	Yipf1	+	protein_coding	CDS
4	107341024	107341258	ENSMUSG00000057375	Yipf1	+	protein_coding	Intron
4	107703488	107703691	ENSMUSG00000085549	1700047F07Rik	+	lincRNA	Intron
4	108605676	108605875	ENSMUSG00000028587	Orc1	+	protein_coding	Intron
4	108606300	108606499	ENSMUSG00000028587	Orc1	+	protein_coding	Intron
4	108613130	108613331	ENSMUSG00000028587	Orc1	+	protein_coding	Intron
4	108660378	108660583	ENSMUSG00000034557	Zfyve9	-	protein_coding	Intron
4	116093028	116093230	ENSMUSG00000028703	Lrrc41	+	protein_coding	CDS
4	116112289	116112497	ENSMUSG00000028702	Rad54l	-	protein_coding	Intron
4	116373267	116373484	ENSMUSG00000003810	Mast2	-	protein_coding	Intron
4	116603725	116603924	ENSMUSG00000028693	Nasp	-	protein_coding	Intron
4	117002584	117002973	ENSMUSG00000086890	1700021J08Rik	-	antisense	Intron
4	117159978	117160177	ENSMUSG00000028678	Kif2c	-	protein_coding	3'UTR
4	117169674	117169873	ENSMUSG00000028678	Kif2c	-	protein_coding	Intron
4	117335786	117335992	ENSMUSG00000028677	Rnf220	-	protein_coding	Intron
4	117452691	117452894	ENSMUSG00000086876	Gm12828	+	antisense	Intron
4	117932280	117932479	ENSMUSG00000028538	St3gal3	-	protein_coding	3'UTR
4	118095201	118095400	ENSMUSG00000028538	St3gal3	-	protein_coding	Intron
4	118137495	118137694	ENSMUSG00000033326	Kdm4a	-	protein_coding	3'UTR
4	119573757	119573956	ENSMUSG00000032998	Foxj3	+	protein_coding	Intron
4	119628483	119628682	ENSMUSG00000032998	Foxj3	+	protein_coding	3'UTR
4	120268650	120268849	ENSMUSG00000052135	Foxo6	-	protein_coding	CDS
4	120778933	120779135	ENSMUSG00000032897	Nfyc	-	protein_coding	Intron
4	122836246	122836445	ENSMUSG00000028657	Ppt1	+	nonsense_mediated_decay	Exon
4	124846709	124846912	ENSMUSG00000028890	Mtf1	+	protein_coding	3'UTR
4	126734411	126734614	ENSMUSG00000042477	Tfap2e	-	protein_coding	Intron
4	126735006	126735205	ENSMUSG00000042477	Tfap2e	-	protein_coding	Intron
4	126836693	126836897	ENSMUSG00000028830	AU040320	+	protein_coding	Intron
4	127048041	127048245	ENSMUSG00000043872	Zmym1	-	protein_coding	CDS
4	129686577	129686892	ENSMUSG00000053730	Tmem39b	-	nonsense_mediated_decay	Intron
4	129947544	129947747	ENSMUSG00000028784	Spocd1	+	protein_coding	Intron
4	130316152	130316351	ENSMUSG00000028772	Zcchc17	-	protein_coding	3'UTR
4	130359753	130359957	ENSMUSG00000028772	Zcchc17	-	protein_coding	Intron
4	131924515	131924788	ENSMUSG00000028906	Epb41	-	processed_transcript	Exon
4	132997394	132997602	ENSMUSG00000028874	Fgr	+	protein_coding	CDS
4	133064563	133064769	ENSMUSG00000037692	Ahdc1	+	processed_transcript	Intron
4	133300501	133300700	ENSMUSG00000037622	Wdtc1	-	protein_coding	CDS
4	133587133	133587332	ENSMUSG00000028848	Gpn2	+	protein_coding	Intron
4	133613711	133613917	ENSMUSG00000037553	Zdhhc18	-	protein_coding	CDS
4	133680399	133680601	ENSMUSG00000007880	Arid1a	-	protein_coding	CDS
4	134526238	134526440	ENSMUSG00000046671	Mtfr1l	-	nonsense_mediated_decay	Exon
4	135216160	135216359	ENSMUSG00000037242	Clic4	-	protein_coding	3'UTR
4	135415669	135415870	ENSMUSG00000059713	Rcan3	-	protein_coding	3'UTR
4	135925647	135925851	ENSMUSG00000028673	Fuca1	+	protein_coding	Intron
4	136248074	136248273	ENSMUSG00000001604	Tcea3	+	protein_coding	Intron
4	136271268	136271467	ENSMUSG00000001604	Tcea3	+	protein_coding	CDS
4	137742366	137742565	ENSMUSG00000028766	Alpl	-	protein_coding	CDS
4	138192048	138192247	ENSMUSG00000028760	Eif4g3	+	protein_coding	Intron
4	140729533	140729732	ENSMUSG00000040935	Padi6	-	protein_coding	Intron
4	141010390	141010589	ENSMUSG00000060572	Mfap2	+	protein_coding	Intron
4	141078109	141078308	ENSMUSG00000028923	Necap2	-	processed_transcript	Intron
4	141103271	141103470	ENSMUSG00000045004	Spata21	+	protein_coding	CDS
4	141444762	141444965	ENSMUSG00000006215	Zbtb17	+	protein_coding	Intron
4	141782788	141782991	ENSMUSG00000040697	Dnajc16	-	protein_coding	CDS
4	143412982	143413183	ENSMUSG00000046862	Pramef8	+	protein_coding	5'UTR
4	143500476	143500679	ENSMUSG00000083403	Gm13041	+	unprocessed_pseudogene	Exon
4	144209374	144209573	ENSMUSG00000046262	C87977	-	protein_coding	CDS
4	144376494	144376693	ENSMUSG00000073721	Pramef20	-	protein_coding	Intron
4	147874639	147874839	ENSMUSG00000029020	Mfn2	-	protein_coding	3'UTR
4	149350509	149350708	ENSMUSG00000085819	Ube4bos1	+	antisense	Intron
4	149352802	149353002	ENSMUSG00000028960	Ube4b	-	nonsense_mediated_decay	Intron
4	149381143	149381342	ENSMUSG00000028960	Ube4b	-	nonsense_mediated_decay	Exon
4	149484707	149484906	ENSMUSG00000028992	Nmnat1	-	protein_coding	Intron
4	149817731	149817930	ENSMUSG00000064798	n-R5s193	+	rRNA	Exon
4	150866422	150866624	ENSMUSG00000028967	Errfi1	+	protein_coding	CDS
4	151012066	151012546	ENSMUSG00000028957	Per3	-	protein_coding	CDS
4	151285140	151285341	ENSMUSG00000014592	Camta1	-	protein_coding	Intron
4	151944065	151944264	ENSMUSG00000039768	Dnajc11	+	protein_coding	Intron
4	152306733	152306935	ENSMUSG00000039662	Icmt	+	nonsense_mediated_decay	Exon
4	154020523	154020722	ENSMUSG00000029028	Lrrc47	+	protein_coding	3'UTR
4	154058605	154058807	ENSMUSG00000029026	Trp73	-	protein_coding	3'UTR
4	155590389	155590593	ENSMUSG00000029063	Nadk	+	protein_coding	3'UTR
4	155705095	155705294	ENSMUSG00000029038	Ssu72	+	protein_coding	5'UTR
5	3590195	3590394	ENSMUSG00000040302	Rbm48	-	protein_coding	CDS
5	3612959	3613161	ENSMUSG00000005907	Pex1	+	protein_coding	Intron
5	5557071	5557271	ENSMUSG00000040464	Gtpbp10	-	protein_coding	Intron
5	21276657	21276856	ENSMUSG00000039934	Gsap	+	protein_coding	Intron
5	22047744	22047943	ENSMUSG00000042453	Reln	-	protein_coding	Intron
5	25250244	25250450	ENSMUSG00000038072	Galnt11	+	protein_coding	Intron
5	25281128	25281327	ENSMUSG00000038056	Kmt2c	-	protein_coding	Intron
5	25313087	25313287	ENSMUSG00000038056	Kmt2c	-	protein_coding	Intron
5	25372704	25372903	ENSMUSG00000038056	Kmt2c	-	protein_coding	CDS
5	28202950	28203149	ENSMUSG00000044681	Cnpy1	-	protein_coding	3'UTR
5	29203105	29203304	ENSMUSG00000029130	Rnf32	+	protein_coding	Intron
5	30096874	30097075	ENSMUSG00000104667	Gm4961	+	lincRNA	Exon
5	30168541	30168744	ENSMUSG00000059447	Hadhb	+	protein_coding	Intron
5	30247531	30247730	ENSMUSG00000075703	Selenoi	+	protein_coding	Intron
5	30248412	30248614	ENSMUSG00000075703	Selenoi	+	protein_coding	CDS
5	30672995	30673194	ENSMUSG00000029177	Cenpa	+	nonsense_mediated_decay	Intron
5	31174241	31174440	ENSMUSG00000101678	Gm29609	-	protein_coding	CDS
5	31199250	31199450	ENSMUSG00000043059	Zfp513	-	protein_coding	CDS
5	32512560	32512759	ENSMUSG00000085234	Gm15614	-	antisense	Intron
5	32791204	32791403	ENSMUSG00000054280	Prr14l	-	protein_coding	3'UTR
5	33372858	33373058	ENSMUSG00000079562	Maea	+	protein_coding	3'UTR
5	34187507	34187706	ENSMUSG00000037235	Mxd4	-	protein_coding	5'UTR
5	34370427	34370626	ENSMUSG00000037210	Fam193a	+	protein_coding	Intron
5	34485775	34485974	ENSMUSG00000037210	Fam193a	+	protein_coding	3'UTR
5	34819982	34820181	ENSMUSG00000029104	Htt	+	protein_coding	CDS
5	34876823	34877028	ENSMUSG00000029104	Htt	+	protein_coding	Intron
5	35097984	35098183	ENSMUSG00000029103	Lrpap1	-	protein_coding	Intron
5	35599721	35599926	ENSMUSG00000029098	Acox3	+	protein_coding	CDS
5	35913082	35913287	ENSMUSG00000029094	Afap1	+	protein_coding	Intron
5	36504850	36505049	ENSMUSG00000029192	Tbc1d14	-	protein_coding	Intron
5	37091345	37091547	ENSMUSG00000063646	Jakmip1	+	protein_coding	CDS
5	38529440	38529652	ENSMUSG00000005103	Wdr1	-	protein_coding	CDS
5	45526351	45526557	ENSMUSG00000015804	Med28	+	protein_coding	3'UTR
5	45687396	45687595	ENSMUSG00000015880	Ncapg	+	protein_coding	Intron
5	53625001	53625200	ENSMUSG00000039191	Rbpj	+	protein_coding	Intron
5	63968481	63968822	ENSMUSG00000047881	Rell1	-	nonsense_mediated_decay	Exon
5	64107828	64108027	ENSMUSG00000029171	Pgm2	+	protein_coding	Intron
5	64256765	64256968	ENSMUSG00000029174	Tbc1d1	+	protein_coding	CDS
5	65911440	65911907	ENSMUSG00000107254	Gm43769	+	TEC	Exon
5	66597155	66597359	ENSMUSG00000029207	Apbb2	-	protein_coding	Intron
5	66668541	66668747	ENSMUSG00000087601	Uchl1os	-	antisense	Intron
5	66676998	66677202	ENSMUSG00000029223	Uchl1	+	protein_coding	Intron
5	72974731	72974930	ENSMUSG00000036087	Slain2	+	protein_coding	CDS
5	74001844	74002043	ENSMUSG00000054814	Usp46	-	protein_coding	3'UTR
5	74225200	74225405	ENSMUSG00000062110	Scfd2	-	protein_coding	Intron
5	76559061	76559264	ENSMUSG00000036435	Exoc1	+	protein_coding	CDS
5	90232168	90232371	ENSMUSG00000055204	Ankrd17	-	protein_coding	CDS
5	92057801	92058000	ENSMUSG00000029405	G3bp2	-	protein_coding	Intron
5	92202428	92202627	ENSMUSG00000029407	Uso1	+	protein_coding	3'UTR
5	92567862	92568061	ENSMUSG00000057068	Fam47e	+	protein_coding	Intron
5	92571017	92571221	ENSMUSG00000057068	Fam47e	+	protein_coding	Intron
5	92915654	92915866	ENSMUSG00000029381	Shroom3	+	protein_coding	Intron
5	92950780	92950985	ENSMUSG00000029381	Shroom3	+	protein_coding	CDS
5	97392107	97392306	ENSMUSG00000046000	Naa11	-	protein_coding	CDS
5	100390626	100390825	ENSMUSG00000035325	Sec31a	-	protein_coding	Intron
5	100547341	100547546	ENSMUSG00000035297	Cops4	+	protein_coding	3'UTR
5	101817914	101818113	ENSMUSG00000029330	Cds1	+	protein_coding	Intron
5	103622520	103622724	ENSMUSG00000029321	Slc10a6	-	protein_coding	Intron
5	103784017	103784216	ENSMUSG00000029313	Aff1	+	protein_coding	CDS
5	103849562	103849761	ENSMUSG00000029313	Aff1	+	protein_coding	Intron
5	110430415	110430614	ENSMUSG00000043323	Fbrsl1	-	protein_coding	Intron
5	110787443	110787647	ENSMUSG00000029512	Ulk1	-	protein_coding	Intron
5	113285480	113285679	ENSMUSG00000042216	Sgsm1	-	protein_coding	Intron
5	113738604	113738803	ENSMUSG00000053334	Ficd	+	protein_coding	CDS
5	113754094	113754316	ENSMUSG00000018974	Sart3	-	protein_coding	Intron
5	113774326	113774540	ENSMUSG00000025825	Iscu	+	protein_coding	Intron
5	114035009	114035215	ENSMUSG00000042078	Svop	-	protein_coding	Intron
5	114122202	114122403	ENSMUSG00000029592	Usp30	+	protein_coding	3'UTR
5	114223322	114223521	ENSMUSG00000042010	Acacb	+	protein_coding	Intron
5	114363918	114364117	ENSMUSG00000001098	Kctd10	-	protein_coding	3'UTR
5	114611852	114612053	ENSMUSG00000041930	Fam222a	+	protein_coding	CDS
5	114741160	114741359	ENSMUSG00000041890	Git2	-	protein_coding	Intron
5	114749406	114749605	ENSMUSG00000041890	Git2	-	protein_coding	Intron
5	114786012	114786211	ENSMUSG00000041870	Ankrd13a	+	protein_coding	Intron
5	114804373	114804572	ENSMUSG00000041870	Ankrd13a	+	protein_coding	3'UTR
5	115240655	115241066	ENSMUSG00000060152	Pop5	+	nonsense_mediated_decay	Intron
5	115343122	115343321	ENSMUSG00000029535	Triap1	+	protein_coding	3'UTR
5	115886684	115886888	ENSMUSG00000029516	Cit	+	protein_coding	CDS
5	116162037	116162238	ENSMUSG00000043913	Ccdc60	-	protein_coding	Intron
5	116705629	116705828	ENSMUSG00000106909	Gm43122	-	lincRNA	Intron
5	117099116	117099320	ENSMUSG00000066900	Suds3	-	protein_coding	Intron
5	117896677	117896876	ENSMUSG00000029361	Nos1	+	protein_coding	CDS
5	117897785	117897989	ENSMUSG00000029361	Nos1	+	protein_coding	Intron
5	118009100	118009302	ENSMUSG00000032898	Fbxo21	+	protein_coding	3'UTR
5	118060952	118061155	ENSMUSG00000029359	Tesc	+	processed_transcript	Intron
5	120627187	120627394	ENSMUSG00000107191	Gm43579	-	antisense	Exon
5	120786605	120786824	ENSMUSG00000107179	Gm43069	+	antisense	Intron
5	120823510	120823709	ENSMUSG00000029605	Oas1b	+	protein_coding	3'UTR
5	120914851	120915055	ENSMUSG00000032623	Oas1d	+	protein_coding	CDS
5	120916891	120917129	ENSMUSG00000032623	Oas1d	+	protein_coding	CDS
5	120986274	120986478	ENSMUSG00000029608	Rph3a	-	protein_coding	Intron
5	121148909	121149108	ENSMUSG00000043733	Ptpn11	-	protein_coding	Intron
5	121672195	121672394	ENSMUSG00000029458	Brap	+	protein_coding	Intron
5	122405558	122405761	ENSMUSG00000029465	Arpc3	+	protein_coding	Intron
5	122444031	122444230	ENSMUSG00000029466	Anapc7	+	protein_coding	3'UTR
5	122806167	122806407	ENSMUSG00000029472	Anapc5	-	protein_coding	CDS
5	122888523	122888722	ENSMUSG00000029475	Kdm2b	-	protein_coding	CDS
5	122947657	122947856	ENSMUSG00000029475	Kdm2b	-	protein_coding	CDS
5	123512279	123512478	ENSMUSG00000114278	Gm49027	-	protein_coding	3'UTR
5	123523926	123524128	ENSMUSG00000029433	Diablo	-	nonsense_mediated_decay	Intron
5	123630682	123631069	ENSMUSG00000049550	Clip1	-	protein_coding	CDS
5	123720776	123720975	ENSMUSG00000029427	Zcchc8	-	protein_coding	CDS
5	124121481	124121680	ENSMUSG00000029406	Pitpnm2	-	protein_coding	CDS
5	124590369	124590575	ENSMUSG00000029387	Gtf2h3	+	protein_coding	Intron
5	124887009	124887208	ENSMUSG00000079215	Zfp664	+	processed_transcript	Intron
5	129726979	129727178	ENSMUSG00000029432	Nipsnap2	+	protein_coding	Intron
5	129883812	129884012	ENSMUSG00000070493	Chchd2	-	protein_coding	Intron
5	129942212	129942416	ENSMUSG00000066735	Vkorc1l1	+	nonsense_mediated_decay	Exon
5	134552201	134552400	ENSMUSG00000063146	Clip2	-	protein_coding	5'UTR
5	134593331	134593537	ENSMUSG00000023104	Rfc2	+	protein_coding	Intron
5	134620456	134620992	ENSMUSG00000040731	Eif4h	-	protein_coding	3'UTR
5	135245547	135245748	ENSMUSG00000002748	Baz1b	+	protein_coding	3'UTR
5	135375032	135375234	ENSMUSG00000000916	Nsun5	+	protein_coding	Intron
5	135934391	135934599	ENSMUSG00000051391	Ywhag	-	protein_coding	5'UTR
5	135988413	135988612	ENSMUSG00000004948	Zp3	+	protein_coding	CDS
5	136030563	136030762	ENSMUSG00000004947	Dtx2	+	nonsense_mediated_decay	Intron
5	136122750	136122949	ENSMUSG00000039771	Polr2j	+	protein_coding	3'UTR
5	137530510	137530713	ENSMUSG00000029713	Gnb2	-	protein_coding	Intron
5	138168686	138168885	ENSMUSG00000029730	Mcm7	-	protein_coding	Intron
5	139474730	139474964	ENSMUSG00000053581	Zfand2a	-	protein_coding	Intron
5	140442979	140443180	ENSMUSG00000056076	Eif3b	+	protein_coding	3'UTR
5	142904032	142904234	ENSMUSG00000029580	Actb	-	protein_coding	CDS
5	143024539	143024738	ENSMUSG00000045078	Rnf216	-	protein_coding	Intron
5	143464699	143464900	ENSMUSG00000039206	Daglb	+	protein_coding	Intron
5	143548917	143549287	ENSMUSG00000118332	Fam220a	+	protein_coding	5'UTR
5	145220970	145221169	ENSMUSG00000055991	Zkscan5	+	protein_coding	CDS
5	145233593	145233798	ENSMUSG00000007812	Zfp655	+	protein_coding	Intron
5	146955320	146955523	ENSMUSG00000016503	Gtf3a	+	protein_coding	CDS
5	147041986	147042195	ENSMUSG00000016520	Lnx2	-	protein_coding	CDS
5	147272098	147272304	ENSMUSG00000029644	Pdx1	+	protein_coding	Intron
5	147275398	147275602	ENSMUSG00000029644	Pdx1	+	protein_coding	3'UTR
5	148328081	148328280	ENSMUSG00000041313	Slc7a1	-	protein_coding	3'UTR
5	151062578	151062777	ENSMUSG00000016128	Stard13	-	protein_coding	CDS
6	3594027	3594229	ENSMUSG00000001376	Vps50	+	protein_coding	Intron
6	10979373	10979643	ENSMUSG00000107948	AA545190	-	lincRNA	Exon
6	13582832	13583038	ENSMUSG00000029569	Tmem168	-	protein_coding	CDS
6	23122423	23122626	ENSMUSG00000029695	Aass	-	protein_coding	CDS
6	23428924	23429128	ENSMUSG00000017978	Cadps2	-	protein_coding	Intron
6	24868809	24869320	ENSMUSG00000029678	Hyal5	+	protein_coding	Intron
6	28829847	28830050	ENSMUSG00000049939	Lrrc4	-	protein_coding	CDS
6	28885028	28885230	ENSMUSG00000001424	Snd1	+	protein_coding	Intron
6	29694482	29694681	ENSMUSG00000001763	Tspan33	+	protein_coding	Intron
6	29710635	29710835	ENSMUSG00000001763	Tspan33	+	protein_coding	Intron
6	30742158	30742357	ENSMUSG00000051855	Mest	+	protein_coding	Intron
6	32165594	32165793	ENSMUSG00000029765	Plxna4	-	protein_coding	Intron
6	33332338	33332542	ENSMUSG00000029763	Exoc4	+	protein_coding	CDS
6	34157071	34157270	ENSMUSG00000018999	Slc35b4	-	protein_coding	3'UTR
6	34157689	34157890	ENSMUSG00000018999	Slc35b4	-	protein_coding	3'UTR
6	34159261	34159463	ENSMUSG00000018999	Slc35b4	-	protein_coding	Intron
6	34161547	34161748	ENSMUSG00000018999	Slc35b4	-	protein_coding	Intron
6	34170286	34170485	ENSMUSG00000018999	Slc35b4	-	protein_coding	Intron
6	34306388	34306590	ENSMUSG00000001642	Akr1b3	-	protein_coding	Intron
6	34308831	34309030	ENSMUSG00000001642	Akr1b3	-	protein_coding	Intron
6	34309803	34310002	ENSMUSG00000001642	Akr1b3	-	protein_coding	Intron
6	35196789	35196988	ENSMUSG00000038759	Nup205	+	protein_coding	Intron
6	37193175	37193374	ENSMUSG00000038665	Dgki	-	protein_coding	Intron
6	38092582	38092786	ENSMUSG00000038600	Atp6v0a4	-	protein_coding	Intron
6	38490810	38491021	ENSMUSG00000038538	Ubn2	+	protein_coding	CDS
6	38670768	38670967	ENSMUSG00000079598	Clec2l	+	protein_coding	Intron
6	39117637	39117836	ENSMUSG00000038507	Parp12	-	protein_coding	Intron
6	39398905	39399109	ENSMUSG00000029922	Mkrn1	-	protein_coding	3'UTR
6	39465406	39465608	ENSMUSG00000038456	Dennd2a	-	protein_coding	Intron
6	40252247	40252446	ENSMUSG00000057716	Tmem178b	+	protein_coding	Intron
6	47540599	47540801	ENSMUSG00000029687	Ezh2	-	protein_coding	CDS
6	47963785	47963987	ENSMUSG00000045466	Zfp956	+	nonsense_mediated_decay	Exon
6	48765765	48765964	ENSMUSG00000039264	Gimap3	-	protein_coding	CDS
6	49073835	49074238	ENSMUSG00000029815	Malsu1	+	protein_coding	CDS
6	49334038	49334237	ENSMUSG00000050786	Ccdc126	+	protein_coding	CDS
6	54644693	54645215	ENSMUSG00000005225	Plekha8	+	protein_coding	3'UTR
6	55076956	55077160	ENSMUSG00000029777	Gars	+	protein_coding	Intron
6	71428908	71429107	ENSMUSG00000002222	Rmnd5a	-	protein_coding	Intron
6	71953036	71953235	ENSMUSG00000049553	Polr1a	+	protein_coding	Intron
6	72417865	72418067	ENSMUSG00000053460	Ggcx	+	protein_coding	CDS
6	72849322	72849521	ENSMUSG00000055239	Kcmf1	-	protein_coding	Intron
6	83052590	83052792	ENSMUSG00000068329	Htra2	-	protein_coding	Intron
6	83561717	83561921	ENSMUSG00000006906	Stambp	-	protein_coding	CDS
6	83807606	83807805	ENSMUSG00000045896	Paip2b	-	protein_coding	3'UTR
6	87645895	87646094	ENSMUSG00000030051	Aplf	-	protein_coding	Intron
6	87914589	87914788	ENSMUSG00000030060	Hmces	+	protein_coding	CDS
6	88004824	88005023	ENSMUSG00000079477	Rab7	-	protein_coding	Intron
6	89337002	89337201	ENSMUSG00000030084	Plxna1	-	protein_coding	Intron
6	90373797	90373996	ENSMUSG00000034430	Zxdc	+	protein_coding	Intron
6	90382112	90382318	ENSMUSG00000034430	Zxdc	+	protein_coding	CDS
6	90690213	90690490	ENSMUSG00000034312	Iqsec1	-	protein_coding	CDS
6	91116621	91116820	ENSMUSG00000030091	Nup210	-	protein_coding	CDS
6	91750330	91750529	ENSMUSG00000030096	Slc6a6	+	protein_coding	Intron
6	92183795	92183994	ENSMUSG00000014551	Mrps25	-	protein_coding	CDS
6	94238973	94239183	ENSMUSG00000045095	Magi1	-	protein_coding	Intron
6	94599247	94599446	ENSMUSG00000045100	Slc25a26	+	processed_transcript	Intron
6	95122417	95122697	ENSMUSG00000030031	Kbtbd8	+	protein_coding	CDS
6	99626008	99626211	ENSMUSG00000093661	Eif4e3	-	protein_coding	3'UTR
6	113302066	113302265	ENSMUSG00000030270	Cpne9	+	nonsense_mediated_decay	Intron
6	113418613	113418814	ENSMUSG00000107944	Gm44280	+	TEC	Exon
6	113447616	113447820	ENSMUSG00000051256	Jagn1	+	protein_coding	3'UTR
6	113616484	113616686	ENSMUSG00000033940	Brk1	+	protein_coding	3'UTR
6	113729410	113729610	ENSMUSG00000030298	Sec13	-	protein_coding	Intron
6	115949895	115950094	ENSMUSG00000042279	H1foo	+	nonsense_mediated_decay	Exon
6	118404650	118404849	ENSMUSG00000030138	Bms1	-	protein_coding	CDS
6	120767153	120767355	ENSMUSG00000071226	Cecr2	+	protein_coding	3'UTR
6	120892437	120892637	ENSMUSG00000009112	Bcl2l13	+	protein_coding	3'UTR
6	122320793	122320992	ENSMUSG00000040669	Phc1	-	protein_coding	Intron
6	124813959	124814158	ENSMUSG00000023456	Tpi1	-	protein_coding	CDS
6	124830231	124830438	ENSMUSG00000023505	Cdca3	+	protein_coding	Intron
6	124931560	124931759	ENSMUSG00000030120	Mlf2	+	protein_coding	Intron
6	124964608	124964807	ENSMUSG00000030127	Cops7a	-	protein_coding	Intron
6	125494402	125494601	ENSMUSG00000101162	Gm26728	+	antisense	Exon
6	128333757	128333958	ENSMUSG00000001521	Tulp3	-	protein_coding	CDS
6	131383331	131383531	ENSMUSG00000030189	Ybx3	-	protein_coding	Intron
6	134446759	134446958	ENSMUSG00000030201	Lrp6	-	protein_coding	3'UTR
6	134507401	134507600	ENSMUSG00000030201	Lrp6	-	protein_coding	CDS
6	134610138	134610338	ENSMUSG00000032718	Mansc1	-	protein_coding	CDS
6	134710112	134710316	ENSMUSG00000042992	Borcs5	+	protein_coding	CDS
6	142493906	142494118	ENSMUSG00000030246	Ldhb	-	protein_coding	Intron
6	143167611	143167814	ENSMUSG00000030275	Etnk1	+	protein_coding	Intron
6	146377326	146377528	ENSMUSG00000107743	Gm44087	+	TEC	Exon
6	148772168	148772367	ENSMUSG00000040029	Ipo8	-	protein_coding	3'UTR
6	148869050	148869255	ENSMUSG00000030309	Caprin2	-	protein_coding	CDS
6	148932860	148933123	ENSMUSG00000039985	Sinhcaf	-	protein_coding	Intron
7	3647796	3647995	ENSMUSG00000035632	Cnot3	+	protein_coding	Intron
7	4550569	4550771	ENSMUSG00000035429	Ptprh	-	nonsense_mediated_decay	Intron
7	4658717	4658920	ENSMUSG00000052296	Ppp6r1	-	protein_coding	5'UTR
7	4811324	4811523	ENSMUSG00000060860	Ube2s	-	nonsense_mediated_decay	Exon
7	4923260	4923461	ENSMUSG00000035285	Nat14	+	protein_coding	Intron
7	5067588	5067787	ENSMUSG00000030435	U2af2	+	protein_coding	Intron
7	5327591	5327835	ENSMUSG00000035177	Nlrp2	-	protein_coding	CDS
7	6343762	6343961	ENSMUSG00000109080	Gm38944	-	lincRNA	Exon
7	12989841	12990045	ENSMUSG00000030382	Slc27a5	-	protein_coding	Intron
7	13024473	13024672	ENSMUSG00000005566	Trim28	+	protein_coding	5'UTR
7	13933250	13933449	ENSMUSG00000074377	Sult2a4	-	protein_coding	Intron
7	15555662	15555861	ENSMUSG00000054310	Obox1	+	protein_coding	Intron
7	16090878	16091077	ENSMUSG00000078796	Zfp541	+	protein_coding	Intron
7	16117581	16117782	ENSMUSG00000006024	Napa	+	protein_coding	3'UTR
7	16561684	16561883	ENSMUSG00000058230	Arhgap35	-	protein_coding	CDS
7	17034859	17035059	ENSMUSG00000004328	Hif3a	-	protein_coding	3'UTR
7	19140636	19140835	ENSMUSG00000030407	Qpctl	-	protein_coding	3'UTR
7	19391550	19391754	ENSMUSG00000097231	Gm26852	-	antisense	Exon
7	19532275	19532478	ENSMUSG00000051403	Ppp1r37	-	protein_coding	CDS
7	19532804	19533003	ENSMUSG00000051403	Ppp1r37	-	protein_coding	Intron
7	19703086	19703285	ENSMUSG00000002984	Tomm40	-	protein_coding	Intron
7	20024486	20024685	ENSMUSG00000060508	Nlrp9b	+	protein_coding	CDS
7	23417559	23417758	ENSMUSG00000015721	Nlrp5	+	protein_coding	CDS
7	24255020	24255219	ENSMUSG00000030486	Zfp108	+	protein_coding	Intron
7	24448927	24449130	ENSMUSG00000108360	Gm36159	+	lincRNA	Intron
7	24640800	24640999	ENSMUSG00000057454	Lypd3	+	protein_coding	3'UTR
7	24751771	24752029	ENSMUSG00000052212	Cd177	-	protein_coding	Intron
7	27580448	27580647	ENSMUSG00000049643	2310022A10Rik	+	protein_coding	CDS
7	27636327	27636532	ENSMUSG00000004056	Akt2	+	protein_coding	CDS
7	28759768	28759970	ENSMUSG00000030595	Nfkbib	-	protein_coding	CDS
7	29174235	29174440	ENSMUSG00000030591	Psmd8	-	protein_coding	3'UTR
7	29257991	29258199	ENSMUSG00000074227	Spint2	-	nonsense_mediated_decay	Intron
7	29845664	29845863	ENSMUSG00000050855	Zfp940	-	protein_coding	CDS
7	30231584	30231783	ENSMUSG00000006095	Tbcb	-	protein_coding	CDS
7	30569146	30569345	ENSMUSG00000006307	Kmt2b	-	protein_coding	CDS
7	30578314	30578519	ENSMUSG00000006307	Kmt2b	-	protein_coding	Intron
7	30579326	30579525	ENSMUSG00000006307	Kmt2b	-	protein_coding	Intron
7	30590270	30590469	ENSMUSG00000006310	Zbtb32	-	protein_coding	CDS
7	30661505	30661704	ENSMUSG00000078762	Haus5	-	nonsense_mediated_decay	Intron
7	34238241	34238444	ENSMUSG00000066571	4931406P16Rik	-	protein_coding	3'UTR
7	35381513	35381712	ENSMUSG00000030494	Rhpn2	+	protein_coding	Intron
7	38107278	38107477	ENSMUSG00000002068	Ccne1	-	protein_coding	5'UTR
7	44246386	44246588	ENSMUSG00000038782	1700028J19Rik	-	protein_coding	Intron
7	44828895	44829096	ENSMUSG00000109511	Nup62	+	protein_coding	CDS
7	44877766	44877965	ENSMUSG00000002968	Med25	-	protein_coding	3'UTR
7	45074016	45074218	ENSMUSG00000003421	Nosip	+	protein_coding	Intron
7	45718110	45718323	ENSMUSG00000059070	Rpl18	+	protein_coding	Intron
7	45733837	45734036	ENSMUSG00000003271	Sult2b1	-	protein_coding	Intron
7	45897343	45897542	ENSMUSG00000002781	Tmem143	+	protein_coding	CDS
7	45941756	45941970	ENSMUSG00000040189	Ccdc114	+	protein_coding	Intron
7	49545846	49546045	ENSMUSG00000052512	Nav2	+	protein_coding	CDS
7	56523331	56523534	ENSMUSG00000030450	Oca2	+	nonsense_mediated_decay	Intron
7	57492129	57492333	ENSMUSG00000055078	Gabra5	-	protein_coding	Intron
7	64373862	64374061	ENSMUSG00000033458	Fan1	-	protein_coding	5'UTR
7	68004174	68004378	ENSMUSG00000005533	Igf1r	+	protein_coding	CDS
7	80239143	80239353	ENSMUSG00000050973	Gdpgp1	+	protein_coding	CDS
7	80264756	80264961	ENSMUSG00000047084	Ngrn	+	protein_coding	CDS
7	80390468	80390667	ENSMUSG00000030530	Furin	-	protein_coding	3'UTR
7	80892951	80893151	ENSMUSG00000025722	Wdr73	-	protein_coding	CDS
7	81029507	81029797	ENSMUSG00000005621	Zfp592	+	protein_coding	Intron
7	81038612	81038811	ENSMUSG00000005621	Zfp592	+	protein_coding	Intron
7	81324039	81324244	ENSMUSG00000025584	Pde8a	+	protein_coding	CDS
7	81361395	81361594	ENSMUSG00000025586	Cpeb1	-	protein_coding	Intron
7	89156235	89156436	ENSMUSG00000039428	Tmem135	-	protein_coding	Intron
7	90208306	90208512	ENSMUSG00000039361	Picalm	+	protein_coding	3'UTR
7	99004395	99004599	ENSMUSG00000035354	Uvrag	-	protein_coding	Intron
7	99924366	99924565	ENSMUSG00000058761	Rnf169	-	protein_coding	3'UTR
7	100338179	100338382	ENSMUSG00000030718	Ppme1	-	protein_coding	Intron
7	101900965	101901167	ENSMUSG00000078630	Tomt	-	protein_coding	Intron
7	101909730	101909931	ENSMUSG00000030842	Lamtor1	+	protein_coding	Intron
7	102441817	102442016	ENSMUSG00000030978	Rrm1	+	protein_coding	5'UTR
7	104341753	104341955	ENSMUSG00000057143	Trim12c	-	protein_coding	Intron
7	104917834	104918039	ENSMUSG00000056782	Olfr667	-	protein_coding	Intron
7	105781901	105782100	ENSMUSG00000036862	Dchs1	-	protein_coding	Intron
7	109717772	109717978	ENSMUSG00000031022	BC051019	-	protein_coding	Intron
7	118491244	118491450	ENSMUSG00000095115	Itpripl2	-	protein_coding	5'UTR
7	118691440	118691641	ENSMUSG00000033917	Gde1	-	protein_coding	Intron
7	118752893	118753092	ENSMUSG00000030982	Vps35l	+	protein_coding	Intron
7	118753848	118754047	ENSMUSG00000030982	Vps35l	+	protein_coding	Intron
7	120183027	120183226	ENSMUSG00000030909	Anks4b	+	protein_coding	3'UTR
7	120858387	120858671	ENSMUSG00000035064	Eef2k	+	protein_coding	CDS
7	121647057	121647261	ENSMUSG00000063317	Usp31	-	protein_coding	3'UTR
7	121666710	121666912	ENSMUSG00000063317	Usp31	-	protein_coding	CDS
7	122048305	122048511	ENSMUSG00000030871	Ears2	-	protein_coding	CDS
7	125491232	125491431	ENSMUSG00000030750	Nsmce1	-	protein_coding	Intron
7	126349206	126349405	ENSMUSG00000108417	Gm30928	-	lincRNA	Intron
7	126472341	126472542	ENSMUSG00000030733	Sh2b1	-	protein_coding	CDS
7	127591651	127591850	ENSMUSG00000108677	Gm44759	-	antisense	Intron
7	128417955	128418160	ENSMUSG00000030844	Rgs10	-	protein_coding	Intron
7	130622185	130622384	ENSMUSG00000030852	Tacc2	+	protein_coding	CDS
7	132759748	132759951	ENSMUSG00000030956	Fam53b	-	protein_coding	CDS
7	133641381	133641580	ENSMUSG00000039990	Edrf1	+	protein_coding	Intron
7	134789163	134789365	ENSMUSG00000058325	Dock1	+	protein_coding	CDS
7	135674084	135674286	ENSMUSG00000041836	Ptpre	+	protein_coding	Intron
7	137387423	137387627	ENSMUSG00000040139	9430038I01Rik	-	protein_coding	Intron
7	138882851	138883055	ENSMUSG00000041769	Ppp2r2d	+	protein_coding	3'UTR
7	141335923	141336123	ENSMUSG00000025505	Tmem80	+	protein_coding	CDS
7	142897916	142898118	ENSMUSG00000000214	Th	-	protein_coding	CDS
7	143810970	143811169	ENSMUSG00000031090	Nadsyn1	-	protein_coding	Intron
7	143847354	143847562	ENSMUSG00000058454	Dhcr7	+	protein_coding	CDS
7	144505959	144506160	ENSMUSG00000037519	Ppfia1	-	protein_coding	Intron
8	3505739	3505938	ENSMUSG00000004567	Mcoln1	+	protein_coding	CDS
8	3521662	3521864	ENSMUSG00000004565	Pnpla6	+	protein_coding	Intron
8	3621555	3621758	ENSMUSG00000087687	Pet100	+	nonsense_mediated_decay	Intron
8	3676510	3676744	ENSMUSG00000108888	Gm45231	-	antisense	Exon
8	4613170	4613373	ENSMUSG00000058748	Zfp958	+	protein_coding	5'UTR
8	9339421	9339626	ENSMUSG00000079157	Fam155a	-	protein_coding	Intron
8	9574576	9574775	ENSMUSG00000079157	Fam155a	-	protein_coding	Intron
8	11226782	11226988	ENSMUSG00000031502	Col4a1	-	nonsense_mediated_decay	Intron
8	12865258	12865458	ENSMUSG00000031441	Atp11a	+	protein_coding	3'UTR
8	13338836	13339038	ENSMUSG00000038482	Tfdp1	+	nonsense_mediated_decay	Intron
8	13877999	13878198	ENSMUSG00000047710	Champ1	+	protein_coding	CDS
8	14214510	14214709	ENSMUSG00000047495	Dlgap2	+	protein_coding	Intron
8	15961210	15961409	ENSMUSG00000060924	Csmd1	-	protein_coding	Intron
8	22580170	22580469	ENSMUSG00000008892	Vdac3	-	protein_coding	Intron
8	25770984	25771257	ENSMUSG00000037316	Bag4	-	protein_coding	CDS
8	36500076	36500275	ENSMUSG00000039620	Trmt9b	+	protein_coding	Intron
8	39071484	39071686	ENSMUSG00000039530	Tusc3	+	protein_coding	Intron
8	40511363	40511562	ENSMUSG00000031601	Cnot7	-	protein_coding	Intron
8	40634537	40634736	ENSMUSG00000039431	Mtmr7	-	nonsense_mediated_decay	Intron
8	40993242	40993482	ENSMUSG00000045636	Mtus1	-	protein_coding	3'UTR
8	41002308	41002507	ENSMUSG00000045636	Mtus1	-	protein_coding	CDS
8	44950896	44951095	ENSMUSG00000070047	Fat1	+	protein_coding	CDS
8	45507774	45507979	ENSMUSG00000031626	Sorbs2	+	protein_coding	5'UTR
8	45983548	45983747	ENSMUSG00000031634	Ufsp2	+	protein_coding	CDS
8	47713380	47713583	ENSMUSG00000097706	E030037K01Rik	+	antisense	Exon
8	47868506	47868705	ENSMUSG00000031563	Wwc2	-	protein_coding	CDS
8	47875068	47875267	ENSMUSG00000031563	Wwc2	-	protein_coding	Intron
8	47990158	47990358	ENSMUSG00000031563	Wwc2	-	protein_coding	5'UTR
8	53616192	53616391	ENSMUSG00000039396	Neil3	-	protein_coding	Intron
8	62021385	62021584	ENSMUSG00000037921	Ddx60	+	protein_coding	Intron
8	64987445	64987644	ENSMUSG00000071089	Trim75	-	protein_coding	Intron
8	65013161	65013360	ENSMUSG00000109718	Trim61	-	protein_coding	Intron
8	70027553	70027752	ENSMUSG00000031858	Mau2	-	nonsense_mediated_decay	Exon
8	70131360	70131605	ENSMUSG00000071078	Nr2c2ap	+	protein_coding	5'UTR
8	70338010	70338209	ENSMUSG00000058301	Upf1	-	protein_coding	Intron
8	70384257	70384462	ENSMUSG00000003575	Crtc1	-	retained_intron	Exon
8	70509149	70509348	ENSMUSG00000055553	Kxd1	-	protein_coding	Intron
8	70776800	70776999	ENSMUSG00000100691	2010320M18Rik	+	lincRNA	Exon
8	71369175	71369374	ENSMUSG00000002395	Use1	+	protein_coding	CDS
8	78622272	78622471	ENSMUSG00000031684	Slc10a7	+	nonsense_mediated_decay	Intron
8	84090128	84090328	ENSMUSG00000031706	Rfx1	+	protein_coding	CDS
8	85119489	85119688	ENSMUSG00000074194	Zfp791	-	protein_coding	Intron
8	86725437	86725640	ENSMUSG00000036840	Siah1a	-	protein_coding	CDS
8	87780839	87781038	ENSMUSG00000045333	Zfp423	-	protein_coding	CDS
8	87781492	87781693	ENSMUSG00000045333	Zfp423	-	protein_coding	CDS
8	89589342	89589541	ENSMUSG00000064758	Gm26331	-	snRNA	Exon
8	94864868	94865067	ENSMUSG00000040631	Dok4	-	protein_coding	3'UTR
8	99145512	99145711	ENSMUSG00000086842	Gm15681	-	processed_pseudogene	Exon
8	104534406	104534610	ENSMUSG00000031878	Nae1	-	protein_coding	Intron
8	105297669	105297868	ENSMUSG00000014859	E2f4	+	protein_coding	CDS
8	105886762	105887025	ENSMUSG00000036270	Edc4	+	nonsense_mediated_decay	Intron
8	105912743	105912948	ENSMUSG00000048310	Pskh1	+	protein_coding	CDS
8	105983774	105983976	ENSMUSG00000110457	Gm45752	+	lincRNA	Exon
8	106241279	106241478	ENSMUSG00000060098	Prmt7	+	protein_coding	Intron
8	107183579	107183812	ENSMUSG00000031924	Cyb5b	+	processed_transcript	Exon
8	108793880	108794261	ENSMUSG00000038872	Zfhx3	+	protein_coding	CDS
8	108947371	108947572	ENSMUSG00000038872	Zfhx3	+	protein_coding	CDS
8	108956828	108957031	ENSMUSG00000038872	Zfhx3	+	protein_coding	CDS
8	109556168	109556368	ENSMUSG00000037993	Dhx38	-	protein_coding	Intron
8	109565325	109565844	ENSMUSG00000037993	Dhx38	-	protein_coding	5'UTR
8	111101967	111102171	ENSMUSG00000033624	Pdpr	+	nonsense_mediated_decay	Exon
8	111278131	111278334	ENSMUSG00000033596	Rfwd3	-	protein_coding	CDS
8	111282368	111282571	ENSMUSG00000033596	Rfwd3	-	protein_coding	Intron
8	111628789	111628988	ENSMUSG00000031958	Ldhd	-	protein_coding	Intron
8	111710842	111711041	ENSMUSG00000031955	Bcar1	-	protein_coding	CDS
8	113642232	113642431	ENSMUSG00000078908	Mon1b	+	protein_coding	3'UTR
8	116941090	116941294	ENSMUSG00000031756	Cenpn	+	protein_coding	3'UTR
8	116958721	116958922	ENSMUSG00000047388	Atmin	+	protein_coding	3'UTR
8	119480527	119480732	ENSMUSG00000034224	Slc38a8	-	protein_coding	3'UTR
8	119865046	119865245	ENSMUSG00000031828	Klhl36	+	protein_coding	Intron
8	120082239	120082438	ENSMUSG00000031823	Zdhhc7	-	protein_coding	3'UTR
8	120562816	120563019	ENSMUSG00000031822	Gse1	+	protein_coding	Intron
8	120572686	120572885	ENSMUSG00000031822	Gse1	+	protein_coding	CDS
8	121601673	121601879	ENSMUSG00000061410	Zcchc14	-	protein_coding	3'UTR
8	122611634	122611833	ENSMUSG00000015013	Trappc2l	+	protein_coding	Intron
8	122630245	122630446	ENSMUSG00000006362	Cbfa2t3	-	protein_coding	3'UTR
8	123806006	123806205	ENSMUSG00000019478	Rab4a	+	protein_coding	5'UTR
8	123904381	123904584	ENSMUSG00000039509	Nup133	-	protein_coding	Intron
8	125087569	125087768	ENSMUSG00000043051	Disc1	+	protein_coding	CDS
8	125223222	125223423	ENSMUSG00000043051	Disc1	+	protein_coding	Intron
8	127161255	127161458	ENSMUSG00000025812	Pard3	+	protein_coding	Intron
9	7793679	7793878	ENSMUSG00000050912	Tmem123	+	nonsense_mediated_decay	Exon
9	7952759	7953045	ENSMUSG00000053110	Yap1	-	nonsense_mediated_decay	Intron
9	14795776	14795976	ENSMUSG00000031928	Mre11a	+	protein_coding	Intron
9	14902229	14902428	ENSMUSG00000031933	Izumo1r	-	protein_coding	Intron
9	15272325	15272525	ENSMUSG00000031935	Med17	-	protein_coding	Intron
9	15525651	15525900	ENSMUSG00000058173	Smco4	+	protein_coding	Intron
9	15968108	15968307	ENSMUSG00000074505	Fat3	-	protein_coding	CDS
9	21107329	21107528	ENSMUSG00000032175	Tyk2	-	protein_coding	Intron
9	21341958	21342157	ENSMUSG00000057193	Slc44a2	+	protein_coding	Intron
9	21353759	21354015	ENSMUSG00000057193	Slc44a2	+	protein_coding	3'UTR
9	21396275	21396474	ENSMUSG00000032178	Ilf3	+	protein_coding	Intron
9	22131681	22131890	ENSMUSG00000111856	6530413G14Rik	+	antisense	Intron
9	22158090	22158289	ENSMUSG00000010607	Pigyl	+	protein_coding	CDS
9	24450545	24450748	ENSMUSG00000043067	Dpy19l1	-	protein_coding	Intron
9	25481657	25482066	ENSMUSG00000036611	Eepd1	+	protein_coding	5'UTR
9	27087460	27087659	ENSMUSG00000035024	Ncapd3	+	protein_coding	CDS
9	32129678	32129877	ENSMUSG00000041444	Arhgap32	+	protein_coding	Intron
9	32151922	32152135	ENSMUSG00000041444	Arhgap32	+	protein_coding	Intron
9	42008033	42008238	ENSMUSG00000049313	Sorl1	-	protein_coding	Intron
9	42977589	42977794	ENSMUSG00000059495	Arhgef12	-	protein_coding	CDS
9	44778610	44778809	ENSMUSG00000002031	Ift46	+	protein_coding	Intron
9	44790771	44790970	ENSMUSG00000002031	Ift46	+	protein_coding	3'UTR
9	44952864	44953063	ENSMUSG00000059890	Ube4a	-	protein_coding	CDS
9	49068810	49069014	ENSMUSG00000032264	Zw10	+	protein_coding	Intron
9	50607282	50607481	ENSMUSG00000059820	Nkapd1	-	protein_coding	3'UTR
9	51657083	51657289	ENSMUSG00000110825	Gm8959	+	processed_pseudogene	Exon
9	57057343	57057547	ENSMUSG00000074284	Gm10658	-	antisense	Exon
9	57118074	57118278	ENSMUSG00000086728	Man2c1os	-	antisense	Intron
9	57256308	57256511	ENSMUSG00000032300	1700017B05Rik	-	protein_coding	Intron
9	59313149	59313351	ENSMUSG00000025236	Adpgk	+	protein_coding	Intron
9	59672010	59672209	ENSMUSG00000032294	Pkm	+	protein_coding	Intron
9	61946563	61946762	ENSMUSG00000032254	Kif23	-	protein_coding	5'UTR
9	62070402	62070606	ENSMUSG00000032252	Glce	-	protein_coding	CDS
9	62428806	62429007	ENSMUSG00000041729	Coro2b	-	protein_coding	Intron
9	63180294	63180496	ENSMUSG00000058444	Map2k5	-	protein_coding	Intron
9	63189667	63189869	ENSMUSG00000058444	Map2k5	-	protein_coding	Intron
9	64139786	64139985	ENSMUSG00000032400	Zwilch	-	protein_coding	Intron
9	64341105	64341304	ENSMUSG00000032396	Dis3l	-	protein_coding	5'UTR
9	64728064	64728265	ENSMUSG00000004771	Rab11a	-	protein_coding	Intron
9	64982085	64982289	ENSMUSG00000034263	Ints14	+	protein_coding	Intron
9	64988063	64988265	ENSMUSG00000033629	Hacd3	-	protein_coding	3'UTR
9	66511809	66512012	ENSMUSG00000050503	Fbxl22	-	protein_coding	CDS
9	66514209	66514408	ENSMUSG00000050503	Fbxl22	-	protein_coding	CDS
9	67304709	67304908	ENSMUSG00000052698	Tln2	-	protein_coding	Intron
9	70007109	70007310	ENSMUSG00000011958	Bnip2	+	protein_coding	3'UTR
9	70412934	70413133	ENSMUSG00000032218	Ccnb2	-	protein_coding	Intron
9	70748254	70748453	ENSMUSG00000054693	Adam10	+	nonsense_mediated_decay	Intron
9	73122283	73122484	ENSMUSG00000032215	Rsl24d1	+	protein_coding	3'UTR
9	75004359	75004560	ENSMUSG00000034858	Fam214a	+	protein_coding	Intron
9	75140695	75140894	ENSMUSG00000034593	Myo5a	+	protein_coding	Intron
9	75347768	75348426	ENSMUSG00000032191	Bcl2l10	+	protein_coding	CDS
9	75441537	75441749	ENSMUSG00000042487	Leo1	+	protein_coding	Intron
9	75683778	75683977	ENSMUSG00000032181	Scg3	-	protein_coding	5'UTR
9	82005123	82005328	ENSMUSG00000043289	Mei4	+	protein_coding	Intron
9	83843688	83843890	ENSMUSG00000038379	Ttk	+	protein_coding	Intron
9	86646188	86646387	ENSMUSG00000032418	Me1	-	protein_coding	Intron
9	90204134	90204340	ENSMUSG00000037410	Tbc1d2b	-	protein_coding	3'UTR
9	90223280	90223479	ENSMUSG00000037410	Tbc1d2b	-	protein_coding	Intron
9	90249634	90249833	ENSMUSG00000037410	Tbc1d2b	-	protein_coding	Intron
9	94524221	94524421	ENSMUSG00000045414	1190002N15Rik	-	protein_coding	Intron
9	96478434	96478637	ENSMUSG00000051234	Rnf7	-	protein_coding	CDS
9	100545935	100546134	ENSMUSG00000032475	Nck1	-	protein_coding	5'UTR
9	105682305	105682504	ENSMUSG00000032571	Pik3r4	+	protein_coding	Intron
9	105686398	105686600	ENSMUSG00000032571	Pik3r4	+	protein_coding	Intron
9	105687144	105687343	ENSMUSG00000032571	Pik3r4	+	protein_coding	CDS
9	105780782	105780981	ENSMUSG00000043719	Col6a6	-	protein_coding	CDS
9	105928017	105928216	ENSMUSG00000091345	Col6a5	-	protein_coding	CDS
9	106214388	106214592	ENSMUSG00000023277	Twf2	+	protein_coding	Intron
9	106374663	106374984	ENSMUSG00000053716	Dusp7	+	protein_coding	3'UTR
9	106884607	106884812	ENSMUSG00000032575	Manf	-	protein_coding	Intron
9	106889015	106889214	ENSMUSG00000032575	Manf	-	protein_coding	Intron
9	107554640	107554843	ENSMUSG00000010067	Rassf1	+	protein_coding	Intron
9	107586657	107586858	ENSMUSG00000036091	Hyal3	+	protein_coding	CDS
9	107616738	107616982	ENSMUSG00000032562	Gnai2	-	protein_coding	Intron
9	107888189	107888392	ENSMUSG00000032583	Mon1a	+	protein_coding	5'UTR
9	108490868	108491067	ENSMUSG00000006676	Usp19	+	protein_coding	Intron
9	108796134	108796336	ENSMUSG00000032599	Ip6k2	+	protein_coding	CDS
9	108805814	108806016	ENSMUSG00000032599	Ip6k2	+	protein_coding	CDS
9	108854701	108854900	ENSMUSG00000023259	Slc26a6	+	protein_coding	Intron
9	109106829	109107031	ENSMUSG00000053646	Plxnb1	+	protein_coding	Intron
9	109147856	109148146	ENSMUSG00000047237	Fbxw21	-	protein_coding	Intron
9	109881548	109881752	ENSMUSG00000032477	Cdc25a	+	protein_coding	Intron
9	110035135	110035334	ENSMUSG00000032479	Map4	+	protein_coding	CDS
9	110372202	110372407	ENSMUSG00000032485	Scap	+	protein_coding	CDS
9	110379588	110379787	ENSMUSG00000032485	Scap	+	protein_coding	CDS
9	110426765	110426964	ENSMUSG00000054792	Klhl18	-	protein_coding	3'UTR
9	110438724	110438923	ENSMUSG00000054792	Klhl18	-	protein_coding	Intron
9	113708044	113708243	ENSMUSG00000032504	Pdcd6ip	-	protein_coding	5'UTR
9	113903964	113904166	ENSMUSG00000033392	Clasp2	+	nonsense_mediated_decay	Intron
9	115037407	115037606	ENSMUSG00000040875	Osbpl10	+	protein_coding	Intron
9	118674858	118675057	ENSMUSG00000039115	Itga9	+	protein_coding	Intron
9	119144081	119144280	ENSMUSG00000038060	Dlec1	+	protein_coding	Intron
9	120129362	120129614	ENSMUSG00000064380	Gm26448	+	snoRNA	Exon
9	120386265	120386467	ENSMUSG00000041794	Myrip	+	protein_coding	Intron
9	120473519	120473718	ENSMUSG00000041794	Myrip	+	protein_coding	3'UTR
9	121443649	121443851	ENSMUSG00000032536	Trak1	+	nonsense_mediated_decay	Intron
9	122260995	122261195	ENSMUSG00000037949	Ano10	-	nonsense_mediated_decay	Exon
9	123260564	123260763	ENSMUSG00000054871	Tmem158	-	protein_coding	5'UTR
9	123461925	123462174	ENSMUSG00000035202	Lars2	+	nonsense_mediated_decay	Exon
9	123678642	123678841	ENSMUSG00000036814	Slc6a20a	-	protein_coding	CDS
X	7868011	7868214	ENSMUSG00000031154	Otud5	+	protein_coding	Intron
X	7924908	7925112	ENSMUSG00000031160	Eras	-	protein_coding	CDS
X	8155648	8155850	ENSMUSG00000039201	Tbc1d25	-	protein_coding	CDS
X	8252136	8252342	ENSMUSG00000031171	Ftsj1	-	protein_coding	5'UTR
X	13093937	13094140	ENSMUSG00000031010	Usp9x	+	protein_coding	5'UTR
X	13151409	13151608	ENSMUSG00000031010	Usp9x	+	protein_coding	Intron
X	20392219	20392423	ENSMUSG00000082855	Gm14537	+	processed_pseudogene	Intron
X	20693344	20693543	ENSMUSG00000031065	Cdk16	+	protein_coding	5'UTR
X	20720034	20720244	ENSMUSG00000031066	Usp11	+	protein_coding	3'UTR
X	23248016	23248220	ENSMUSG00000036782	Klhl13	-	protein_coding	CDS
X	37210274	37210473	ENSMUSG00000073243	Gm9	-	protein_coding	CDS
X	52954374	52954578	ENSMUSG00000025626	Phf6	+	protein_coding	3'UTR
X	60548240	60548439	ENSMUSG00000082226	Gm715	+	processed_pseudogene	Exon
X	69606090	69606290	ENSMUSG00000082926	Gm8172	-	processed_pseudogene	Exon
X	70464854	70465055	ENSMUSG00000073139	Tmem185a	-	protein_coding	Intron
X	71437969	71438168	ENSMUSG00000035776	Cd99l2	-	protein_coding	Intron
X	74233028	74233227	ENSMUSG00000031328	Flna	-	nonsense_mediated_decay	Intron
X	75416249	75416448	ENSMUSG00000031200	Mtcp1	-	protein_coding	Intron
X	85712421	85712625	ENSMUSG00000025059	Gk	-	protein_coding	Intron
X	93525103	93525302	ENSMUSG00000006678	Pola1	-	protein_coding	Intron
X	93968664	93968863	ENSMUSG00000081044	AU015836	+	nonsense_mediated_decay	Exon
X	94636307	94636511	ENSMUSG00000071723	Gspt2	+	nonsense_mediated_decay	Exon
X	99470486	99470688	ENSMUSG00000034403	Pja1	-	protein_coding	Intron
X	100726145	100726347	ENSMUSG00000034311	Kif4	+	protein_coding	CDS
X	102145604	102145803	ENSMUSG00000051220	Ercc6l	-	protein_coding	CDS
X	108834606	108834806	ENSMUSG00000086629	2810403D21Rik	+	lincRNA	Intron
X	140956358	140956560	ENSMUSG00000031429	Psmd10	-	protein_coding	Intron
X	142837439	142837638	ENSMUSG00000047045	Tmem164	+	nonsense_mediated_decay	Intron
X	145461659	145461858	ENSMUSG00000041688	Amot	-	protein_coding	CDS
X	157864888	157865087	ENSMUSG00000025658	Cnksr2	-	protein_coding	Intron
X	159455651	159455850	ENSMUSG00000041020	Map7d2	+	protein_coding	Intron
X	160131939	160132138	ENSMUSG00000031299	Pdha1	-	protein_coding	Intron
X	162603229	162603433	ENSMUSG00000040855	Reps2	-	protein_coding	Intron
X	164071923	164072122	ENSMUSG00000040749	Siah1b	-	protein_coding	CDS
X	168654394	168654596	ENSMUSG00000031358	Msl3	-	protein_coding	3'UTR

## Sheet: GVBD
#Chr	Pos_start	Pos_end	Anno_geneID	Anno_symbol	Strand	Anno_geneType	Region
1	3985364	3985567	ENSMUSG00000102343	Gm37381	-	lincRNA	Intron
1	6214944	6215143	ENSMUSG00000025907	Rb1cc1	+	protein_coding	Intron
1	6248523	6248722	ENSMUSG00000025907	Rb1cc1	+	protein_coding	CDS
1	15313254	15313455	ENSMUSG00000092083	Kcnb2	+	protein_coding	Intron
1	16901974	16902173	ENSMUSG00000101640	Gm28376	+	antisense	Intron
1	20925416	20925619	ENSMUSG00000025931	Paqr8	+	protein_coding	Intron
1	21236173	21236378	ENSMUSG00000102633	Gm38224	+	TEC	Exon
1	24003829	24004028	ENSMUSG00000026154	Sdhaf4	-	protein_coding	Intron
1	24099928	24100127	ENSMUSG00000026153	Fam135a	-	protein_coding	Intron
1	25224683	25224882	ENSMUSG00000033569	Adgrb3	-	protein_coding	Intron
1	33739307	33739506	ENSMUSG00000004768	Rab23	+	nonsense_mediated_decay	Exon
1	36143274	36143480	ENSMUSG00000037470	Uggt1	-	protein_coding	3'UTR
1	36750206	36750405	ENSMUSG00000102416	4933424G06Rik	+	protein_coding	Intron
1	36808647	36808846	ENSMUSG00000026116	Tmem131	-	protein_coding	Intron
1	37893979	37894180	ENSMUSG00000026087	Mrpl30	+	protein_coding	Intron
1	38036166	38036365	ENSMUSG00000026083	Eif5b	+	protein_coding	CDS
1	38987809	38988008	ENSMUSG00000026078	Pdcl3	+	protein_coding	Intron
1	39384981	39385180	ENSMUSG00000003134	Tbc1d8	-	protein_coding	Intron
1	39405106	39405305	ENSMUSG00000003134	Tbc1d8	-	protein_coding	Intron
1	44118602	44118801	ENSMUSG00000026047	Kdelc1	-	protein_coding	5'UTR
1	54481697	54481898	ENSMUSG00000073678	Pgap1	-	protein_coding	Intron
1	54662465	54662664	ENSMUSG00000052331	Ankrd44	-	protein_coding	Intron
1	57967298	57967497	ENSMUSG00000054770	Kctd18	-	nonsense_mediated_decay	Intron
1	58423823	58424060	ENSMUSG00000026034	Clk1	-	protein_coding	5'UTR
1	58973670	58973872	ENSMUSG00000026027	Stradb	+	nonsense_mediated_decay	Exon
1	58993009	58993301	ENSMUSG00000026027	Stradb	+	nonsense_mediated_decay	Intron
1	59872011	59872210	ENSMUSG00000067336	Bmpr2	+	protein_coding	3'UTR
1	64690448	64690656	ENSMUSG00000087213	2810408I11Rik	-	antisense	Exon
1	74288568	74288772	ENSMUSG00000006301	Tmbim1	-	protein_coding	3'UTR
1	74435224	74435423	ENSMUSG00000026175	Vil1	+	protein_coding	3'UTR
1	75136043	75136242	ENSMUSG00000033159	Cnppd1	-	protein_coding	3'UTR
1	75137592	75137791	ENSMUSG00000033159	Cnppd1	-	protein_coding	Intron
1	75243741	75243943	ENSMUSG00000026203	Dnajb2	+	protein_coding	Intron
1	75442926	75443125	ENSMUSG00000033021	Gmppa	+	protein_coding	3'UTR
1	76489132	76489334	ENSMUSG00000100553	Gm17751	+	lincRNA	Intron
1	77387653	77387852	ENSMUSG00000026235	Epha4	-	nonsense_mediated_decay	Intron
1	79745033	79745232	ENSMUSG00000073643	Wdfy1	-	protein_coding	Intron
1	79776086	79776289	ENSMUSG00000026248	Mrpl44	+	protein_coding	CDS
1	85598570	85598770	ENSMUSG00000070034	Sp110	-	protein_coding	5'UTR
1	86526721	86526922	ENSMUSG00000026238	Ptma	+	protein_coding	5'UTR
1	86549157	86549356	ENSMUSG00000026239	Pde6d	-	processed_transcript	Intron
1	87088825	87089030	ENSMUSG00000101625	Gm29371	+	lincRNA	Intron
1	87394413	87394612	ENSMUSG00000079436	Kcnj13	-	protein_coding	Intron
1	87771441	87771640	ENSMUSG00000026289	Atg16l1	+	protein_coding	Intron
1	87789594	87789793	ENSMUSG00000026289	Atg16l1	+	protein_coding	Intron
1	87943607	87943807	ENSMUSG00000070738	Dgkd	+	protein_coding	3'UTR
1	88265083	88265329	ENSMUSG00000044783	Hjurp	-	protein_coding	CDS
1	92148141	92148340	ENSMUSG00000026313	Hdac4	-	protein_coding	Intron
1	92920291	92920494	ENSMUSG00000026269	Rnpepl1	+	protein_coding	3'UTR
1	93305611	93305810	ENSMUSG00000026273	Mterf4	-	protein_coding	Intron
1	93408177	93408385	ENSMUSG00000034088	Hdlbp	-	protein_coding	Intron
1	93724962	93725162	ENSMUSG00000026279	Thap4	-	protein_coding	Intron
1	94008959	94009163	ENSMUSG00000073608	Gal3st2c	+	protein_coding	CDS
1	118300649	118300848	ENSMUSG00000026374	Tsn	-	protein_coding	3'UTR
1	118578910	118579109	ENSMUSG00000064302	Clasp1	+	protein_coding	CDS
1	118607400	118607599	ENSMUSG00000064302	Clasp1	+	protein_coding	3'UTR
1	119704691	119704895	ENSMUSG00000026384	Ptpn4	-	protein_coding	Intron
1	121561935	121562145	ENSMUSG00000001674	Ddx18	-	protein_coding	Intron
1	126024819	126025023	ENSMUSG00000049690	Nckap5	-	protein_coding	CDS
1	128237340	128237542	ENSMUSG00000056211	R3hdm1	+	protein_coding	3'UTR
1	128345748	128345951	ENSMUSG00000026355	Mcm6	-	protein_coding	Intron
1	131177597	131178014	ENSMUSG00000026427	Eif2d	+	nonsense_mediated_decay	Intron
1	131848560	131848762	ENSMUSG00000013275	Slc41a1	+	protein_coding	3'UTR
1	131978945	131979200	ENSMUSG00000026435	Slc45a3	+	protein_coding	Intron
1	131982493	131982825	ENSMUSG00000026435	Slc45a3	+	protein_coding	3'UTR
1	132023595	132023794	ENSMUSG00000059149	Mfsd4a	-	protein_coding	Intron
1	132356595	132356797	ENSMUSG00000042066	Tmcc2	-	protein_coding	3'UTR
1	132380482	132380681	ENSMUSG00000042066	Tmcc2	-	protein_coding	Intron
1	133071649	133071851	ENSMUSG00000026447	Pik3c2b	+	protein_coding	Intron
1	133075839	133076042	ENSMUSG00000026447	Pik3c2b	+	protein_coding	Intron
1	133105052	133105251	ENSMUSG00000026447	Pik3c2b	+	protein_coding	Intron
1	133282152	133282357	ENSMUSG00000041757	Plekha6	+	protein_coding	CDS
1	134987446	134987650	ENSMUSG00000042793	Lgr6	-	protein_coding	CDS
1	135305986	135306186	ENSMUSG00000062580	Timm17a	-	protein_coding	Intron
1	136345216	136345415	ENSMUSG00000041570	Camsap2	-	protein_coding	CDS
1	136345580	136345779	ENSMUSG00000041570	Camsap2	-	protein_coding	5'UTR
1	136468349	136468553	ENSMUSG00000041498	Kif14	+	protein_coding	CDS
1	136528885	136529084	ENSMUSG00000041498	Kif14	+	protein_coding	3'UTR
1	139483522	139483721	ENSMUSG00000033952	Aspm	+	protein_coding	Intron
1	139490407	139490606	ENSMUSG00000033952	Aspm	+	protein_coding	Intron
1	144003935	144004134	ENSMUSG00000026360	Rgs2	-	protein_coding	CDS
1	155786707	155786912	ENSMUSG00000033684	Qsox1	-	protein_coding	CDS
1	156430888	156431087	ENSMUSG00000026600	Soat1	-	protein_coding	3'UTR
1	156642255	156642619	ENSMUSG00000026596	Abl2	+	protein_coding	CDS
1	159232762	159232963	ENSMUSG00000040782	Cop1	+	protein_coding	Intron
1	159308471	159308674	ENSMUSG00000040782	Cop1	+	protein_coding	Intron
1	160993488	160993687	ENSMUSG00000026715	Serpinc1	+	protein_coding	CDS
1	161033894	161034095	ENSMUSG00000043467	Zbtb37	-	nonsense_mediated_decay	Intron
1	162648763	162648974	ENSMUSG00000026697	Myoc	+	protein_coding	CDS
1	163952524	163952734	ENSMUSG00000041406	BC055324	-	protein_coding	Intron
1	167284875	167285079	ENSMUSG00000026558	Uck2	-	protein_coding	5'UTR
1	167352544	167352743	ENSMUSG00000026687	Aldh9a1	+	protein_coding	CDS
1	169498659	169498858	ENSMUSG00000026683	Nuf2	-	protein_coding	3'UTR
1	171143413	171143612	ENSMUSG00000058076	Sdhc	-	protein_coding	Intron
1	172110570	172110769	ENSMUSG00000026553	Copa	+	protein_coding	Intron
1	174695663	174695867	ENSMUSG00000028354	Fmn2	+	protein_coding	Intron
1	174719921	174720120	ENSMUSG00000028354	Fmn2	+	protein_coding	Intron
1	174748320	174748519	ENSMUSG00000028354	Fmn2	+	protein_coding	Intron
1	175625260	175625606	ENSMUSG00000026526	Fh1	-	protein_coding	Intron
1	175691988	175692191	ENSMUSG00000078185	Chml	-	protein_coding	Intron
1	175892020	175892220	ENSMUSG00000039748	Exo1	+	protein_coding	CDS
1	175901226	175901595	ENSMUSG00000039748	Exo1	+	protein_coding	CDS
1	179405210	179405409	ENSMUSG00000055067	Smyd3	-	protein_coding	CDS
1	179625067	179625266	ENSMUSG00000038949	Cnst	+	protein_coding	CDS
1	179781518	179781717	ENSMUSG00000026491	Ahctf1	-	protein_coding	Intron
1	180666949	180667153	ENSMUSG00000058729	Lin9	+	nonsense_mediated_decay	Intron
1	181202826	181203025	ENSMUSG00000038733	Wdr26	-	protein_coding	Intron
1	181816344	181816543	ENSMUSG00000004880	Lbr	-	protein_coding	3'UTR
1	182326088	182326287	ENSMUSG00000047539	Fbxo28	-	nonsense_mediated_decay	Intron
1	183086793	183086992	ENSMUSG00000030768	Disp1	-	protein_coding	CDS
1	183294654	183294853	ENSMUSG00000046836	Brox	-	protein_coding	Intron
1	185283393	185283595	ENSMUSG00000039318	Rab3gap2	+	protein_coding	CDS
1	186117002	186117288	ENSMUSG00000039246	Lyplal1	-	protein_coding	Intron
1	190432713	190432914	ENSMUSG00000103510	Gm30725	-	lincRNA	Intron
1	191832587	191832792	ENSMUSG00000026622	Nek2	+	protein_coding	3'UTR
1	191997486	191997685	ENSMUSG00000026637	Traf5	-	protein_coding	CDS
1	192277006	192277206	ENSMUSG00000058248	Kcnh1	+	protein_coding	Intron
1	193130037	193130236	ENSMUSG00000016181	Diexf	-	nonsense_mediated_decay	Exon
10	3740378	3740577	ENSMUSG00000040624	Plekhg1	+	protein_coding	5'UTR
10	3978677	3978879	ENSMUSG00000040675	Mthfd1l	+	protein_coding	Intron
10	7701989	7702256	ENSMUSG00000040021	Lats1	+	protein_coding	CDS
10	7907167	7907366	ENSMUSG00000015755	Tab2	-	protein_coding	3'UTR
10	9760241	9760538	ENSMUSG00000019790	Stxbp5	-	protein_coding	3'UTR
10	14705266	14705475	ENSMUSG00000019868	Vta1	-	protein_coding	CDS
10	20000574	20000775	ENSMUSG00000071369	Map3k5	+	protein_coding	CDS
10	20280135	20280336	ENSMUSG00000019996	Map7	+	protein_coding	3'UTR
10	20357494	20357693	ENSMUSG00000019992	Mtfr2	+	processed_transcript	Exon
10	24907310	24907519	ENSMUSG00000019984	Med23	+	protein_coding	Intron
10	27573065	27573264	ENSMUSG00000019899	Lama2	-	protein_coding	Intron
10	30697950	30698155	ENSMUSG00000039697	Ncoa7	-	protein_coding	Intron
10	40035462	40035661	ENSMUSG00000019838	Slc16a10	-	protein_coding	3'UTR
10	40837806	40838005	ENSMUSG00000038446	Cdc40	-	protein_coding	Intron
10	41680050	41680253	ENSMUSG00000075225	Ccdc162	-	protein_coding	Intron
10	42181866	42182065	ENSMUSG00000048756	Foxo3	-	protein_coding	3'UTR
10	42568653	42568859	ENSMUSG00000019803	Nr2e1	-	protein_coding	Intron
10	44268393	44268711	ENSMUSG00000038160	Atg5	+	protein_coding	5'UTR
10	44294651	44294862	ENSMUSG00000038160	Atg5	+	protein_coding	Intron
10	59080038	59080237	ENSMUSG00000037990	Sh3rf3	+	protein_coding	Intron
10	59897698	59897898	ENSMUSG00000020109	Dnajb12	+	protein_coding	3'UTR
10	62449521	62449720	ENSMUSG00000097129	4930507D05Rik	+	protein_coding	CDS
10	62637093	62637293	ENSMUSG00000020076	Ddx50	-	processed_transcript	Intron
10	64487502	64487701	ENSMUSG00000060843	Ctnna3	+	protein_coding	CDS
10	69592614	69592820	ENSMUSG00000069601	Ank3	+	protein_coding	Intron
10	70498945	70499144	ENSMUSG00000043259	Fam13c	+	protein_coding	Intron
10	75157089	75157288	ENSMUSG00000009681	Bcr	+	protein_coding	CDS
10	75721084	75721284	ENSMUSG00000020196	Cabin1	-	protein_coding	Intron
10	76379792	76379991	ENSMUSG00000001151	Pcnt	-	protein_coding	Intron
10	76546189	76546388	ENSMUSG00000033105	Lss	+	retained_intron	Intron
10	77268706	77268905	ENSMUSG00000020260	Pofut2	+	protein_coding	3'UTR
10	78041892	78042091	ENSMUSG00000000731	Aire	-	nonsense_mediated_decay	Intron
10	78184929	78185128	ENSMUSG00000032834	Pwp2	-	protein_coding	Intron
10	78201348	78201547	ENSMUSG00000000374	Trappc10	-	protein_coding	CDS
10	78220017	78220218	ENSMUSG00000000374	Trappc10	-	protein_coding	Intron
10	79549376	79549575	ENSMUSG00000042570	Mier2	-	protein_coding	Intron
10	79859267	79859469	ENSMUSG00000006498	Ptbp1	+	protein_coding	CDS
10	79916697	79916898	ENSMUSG00000035781	R3hdm4	-	protein_coding	Intron
10	80037130	80037329	ENSMUSG00000004667	Polr2e	-	protein_coding	CDS
10	80053662	80053861	ENSMUSG00000075706	Gpx4	+	processed_transcript	Intron
10	80069481	80069684	ENSMUSG00000035673	Sbno2	-	protein_coding	Intron
10	80116636	80116835	ENSMUSG00000003068	Stk11	+	nonsense_mediated_decay	Exon
10	80157207	80157406	ENSMUSG00000035621	Midn	+	protein_coding	3'UTR
10	80417349	80417551	ENSMUSG00000020167	Tcf3	-	protein_coding	CDS
10	80550781	80550980	ENSMUSG00000047417	Rexo1	-	protein_coding	CDS
10	80585446	80585645	ENSMUSG00000003346	Abhd17a	-	protein_coding	Intron
10	80646236	80646435	ENSMUSG00000003344	Btbd2	-	protein_coding	Intron
10	80826713	80826912	ENSMUSG00000035242	Oaz1	+	protein_coding	CDS
10	81079897	81080096	ENSMUSG00000004929	Thop1	+	protein_coding	CDS
10	81156829	81157028	ENSMUSG00000004934	Pias4	-	protein_coding	Intron
10	81178131	81178392	ENSMUSG00000034994	Eef2	+	protein_coding	Intron
10	81323221	81323420	ENSMUSG00000034889	Cactin	+	protein_coding	Intron
10	85941700	85941899	ENSMUSG00000001783	Rtcb	-	protein_coding	Intron
10	86776343	86776633	ENSMUSG00000044937	Ttc41	+	protein_coding	CDS
10	88445826	88446028	ENSMUSG00000035311	Gnptab	+	protein_coding	3'UTR
10	88476840	88477039	ENSMUSG00000060002	Chpt1	-	nonsense_mediated_decay	Intron
10	88753524	88753723	ENSMUSG00000004356	Utp20	-	protein_coding	Intron
10	88815688	88815889	ENSMUSG00000004356	Utp20	-	protein_coding	Intron
10	93920581	93920781	ENSMUSG00000114757	Gm48126	+	unitary_pseudogene	Intron
10	94074280	94074479	ENSMUSG00000020021	Fgd6	+	protein_coding	Intron
10	94125629	94125828	ENSMUSG00000020021	Fgd6	+	protein_coding	Intron
10	111267798	111267997	ENSMUSG00000020189	Osbpl8	+	protein_coding	Intron
10	111293415	111293620	ENSMUSG00000020189	Osbpl8	+	protein_coding	3'UTR
10	111975538	111975737	ENSMUSG00000063334	Krr1	+	protein_coding	CDS
10	111983388	111983592	ENSMUSG00000063334	Krr1	+	protein_coding	Intron
10	116337771	116337970	ENSMUSG00000020154	Ptprb	+	protein_coding	Intron
10	116581633	116581836	ENSMUSG00000052291	5330438D12Rik	+	pseudogene	Exon
10	117845668	117845870	ENSMUSG00000052681	Rap1b	-	protein_coding	Intron
10	119211308	119211507	ENSMUSG00000020114	Cand1	-	protein_coding	CDS
10	120105589	120105794	ENSMUSG00000020228	Helb	-	protein_coding	CDS
10	121388114	121388313	ENSMUSG00000034707	Gns	+	protein_coding	Intron
10	123196724	123196923	ENSMUSG00000112294	Gm4129	+	bidirectional_promoter_lncRNA	Exon
10	126997302	126997504	ENSMUSG00000078429	Ctdsp2	+	protein_coding	3'UTR
10	127299225	127299426	ENSMUSG00000040354	Mars	-	protein_coding	CDS
10	127497173	127497377	ENSMUSG00000025404	R3hdm2	+	protein_coding	Intron
10	127519091	127519290	ENSMUSG00000025403	Shmt2	-	protein_coding	CDS
10	127594803	127595002	ENSMUSG00000040249	Lrp1	-	protein_coding	Intron
10	127741864	127742063	ENSMUSG00000044617	Zbtb39	+	protein_coding	CDS
10	128111200	128111399	ENSMUSG00000040054	Baz2a	+	protein_coding	CDS
10	128119498	128119849	ENSMUSG00000040054	Baz2a	+	protein_coding	CDS
10	128361175	128361376	ENSMUSG00000005683	Cs	+	protein_coding	3'UTR
10	128361758	128362219	ENSMUSG00000005683	Cs	+	protein_coding	3'UTR
10	128391946	128392145	ENSMUSG00000014498	Ankrd52	+	protein_coding	3'UTR
10	128678807	128679006	ENSMUSG00000000711	Rab5b	-	protein_coding	3'UTR
10	128920387	128920586	ENSMUSG00000090247	Bloc1s1	-	protein_coding	Intron
11	3213320	3213519	ENSMUSG00000020454	Eif4enif1	+	protein_coding	Intron
11	3230065	3230267	ENSMUSG00000020454	Eif4enif1	+	protein_coding	Intron
11	3290511	3290710	ENSMUSG00000020453	Patz1	+	protein_coding	Intron
11	3416127	3416340	ENSMUSG00000020448	Rnf185	-	protein_coding	3'UTR
11	3426431	3426630	ENSMUSG00000020448	Rnf185	-	protein_coding	Intron
11	3432248	3432447	ENSMUSG00000020448	Rnf185	-	protein_coding	Intron
11	3685705	3685908	ENSMUSG00000034543	Morc2a	+	protein_coding	CDS
11	4205767	4205966	ENSMUSG00000034412	Tbc1d10a	+	protein_coding	Intron
11	4704135	4704334	ENSMUSG00000059534	Uqcr10	-	processed_transcript	Exon
11	5040294	5040495	ENSMUSG00000009090	Ap1b1	+	protein_coding	CDS
11	5828202	5828539	ENSMUSG00000020474	Polm	-	protein_coding	3'UTR
11	7188375	7188574	ENSMUSG00000087512	Gm11985	-	protein_coding	Intron
11	11801555	11801761	ENSMUSG00000035455	Fignl1	-	processed_transcript	Intron
11	23285899	23286099	ENSMUSG00000020290	Xpo1	+	protein_coding	Intron
11	23420132	23420336	ENSMUSG00000056342	Usp34	+	protein_coding	Intron
11	43730121	43730320	ENSMUSG00000041278	Ttc1	-	protein_coding	3'UTR
11	43745122	43745322	ENSMUSG00000041278	Ttc1	-	protein_coding	CDS
11	45909396	45909595	ENSMUSG00000006169	Clint1	+	protein_coding	3'UTR
11	49826857	49827056	ENSMUSG00000020363	Gfpt2	+	protein_coding	Intron
11	50304181	50304381	ENSMUSG00000020368	Canx	-	protein_coding	Intron
11	51826472	51826672	ENSMUSG00000020387	Jade2	-	protein_coding	CDS
11	52000115	52000314	ENSMUSG00000020390	Ube2b	-	protein_coding	Intron
11	52113195	52113526	ENSMUSG00000020349	Ppp2ca	+	protein_coding	Intron
11	52282828	52283032	ENSMUSG00000086395	A630014C17Rik	+	antisense	Intron
11	52374350	52374553	ENSMUSG00000020402	Vdac1	+	nonsense_mediated_decay	Intron
11	53777042	53777263	ENSMUSG00000018899	Irf1	+	protein_coding	Intron
11	54756290	54756489	ENSMUSG00000052298	Cdc42se2	-	protein_coding	Intron
11	54859971	54860206	ENSMUSG00000020268	Lyrm7	-	nonsense_mediated_decay	Intron
11	55021358	55021560	ENSMUSG00000018340	Anxa6	-	protein_coding	Intron
11	59725413	59725612	ENSMUSG00000005417	Mprip	+	protein_coding	Intron
11	59727569	59727771	ENSMUSG00000005417	Mprip	+	protein_coding	CDS
11	59736064	59736263	ENSMUSG00000005417	Mprip	+	protein_coding	Intron
11	59752864	59753068	ENSMUSG00000005417	Mprip	+	protein_coding	CDS
11	59785021	59785220	ENSMUSG00000043648	Pld6	-	protein_coding	CDS
11	59818256	59818458	ENSMUSG00000019373	Cops3	-	protein_coding	Intron
11	59874667	59874866	ENSMUSG00000032615	Nt5m	+	processed_transcript	Intron
11	60905866	60906098	ENSMUSG00000018931	Natd1	-	processed_transcript	Exon
11	60921531	60921738	ENSMUSG00000042549	Map2k3os	-	antisense	Exon
11	61517752	61517951	ENSMUSG00000001036	Epn2	-	protein_coding	3'UTR
11	61684464	61684663	ENSMUSG00000042377	Fam83g	+	protein_coding	CDS
11	62879588	62879787	ENSMUSG00000014177	Tvp23b	+	protein_coding	Intron
11	64050392	64050591	ENSMUSG00000042148	Cox10	-	protein_coding	Intron
11	64051517	64051716	ENSMUSG00000042148	Cox10	-	protein_coding	Intron
11	65690535	65690738	ENSMUSG00000033352	Map2k4	-	protein_coding	3'UTR
11	65821915	65822195	ENSMUSG00000018347	Zkscan6	+	protein_coding	Intron
11	65880052	65880253	ENSMUSG00000056752	Dnah9	-	protein_coding	Intron
11	69398510	69398709	ENSMUSG00000018476	Kdm6b	-	protein_coding	3'UTR
11	69404276	69404477	ENSMUSG00000018476	Kdm6b	-	protein_coding	CDS
11	69746933	69747132	ENSMUSG00000005198	Polr2a	-	protein_coding	Intron
11	70451973	70452172	ENSMUSG00000018923	Med11	+	protein_coding	CDS
11	74859556	74859756	ENSMUSG00000038351	Sgsm2	-	protein_coding	Intron
11	75301060	75301359	ENSMUSG00000000751	Rpa1	-	protein_coding	3'UTR
11	75493385	75493586	ENSMUSG00000020850	Prpf8	+	protein_coding	CDS
11	75665888	75666087	ENSMUSG00000017774	Myo1c	+	protein_coding	Intron
11	75911454	75911653	ENSMUSG00000020847	Rph3al	-	protein_coding	Intron
11	76729923	76730124	ENSMUSG00000010392	Gosr1	-	protein_coding	3'UTR
11	76950009	76950208	ENSMUSG00000020840	Blmh	+	protein_coding	Intron
11	76966863	76967062	ENSMUSG00000020840	Blmh	+	protein_coding	Intron
11	77499794	77500032	ENSMUSG00000011877	Git1	+	protein_coding	Intron
11	77513000	77513199	ENSMUSG00000044328	Trp53i13	-	protein_coding	Intron
11	77539889	77540096	ENSMUSG00000017291	Taok1	-	protein_coding	Intron
11	78015591	78015793	ENSMUSG00000037791	Phf12	+	protein_coding	Intron
11	78207049	78207253	ENSMUSG00000002052	Supt6	-	protein_coding	3'UTR
11	78313585	78313784	ENSMUSG00000002055	Spag5	+	protein_coding	Intron
11	78328457	78328656	ENSMUSG00000041958	Pigs	+	protein_coding	Intron
11	78342361	78342565	ENSMUSG00000041958	Pigs	+	protein_coding	3'UTR
11	78550478	78550677	ENSMUSG00000037278	Tmem97	-	protein_coding	CDS
11	79027308	79027508	ENSMUSG00000085941	Gm11201	+	antisense	Intron
11	79535780	79535979	ENSMUSG00000020716	Nf1	+	protein_coding	CDS
11	84909448	84909653	ENSMUSG00000020527	Myo19	+	protein_coding	CDS
11	85365623	85365825	ENSMUSG00000059439	Bcas3	+	protein_coding	Intron
11	86064890	86065089	ENSMUSG00000034329	Brip1	-	protein_coding	CDS
11	86502683	86502887	ENSMUSG00000020516	Rps6kb1	-	protein_coding	CDS
11	86776486	86776691	ENSMUSG00000018425	Dhx40	-	protein_coding	Intron
11	87073815	87074014	ENSMUSG00000061666	Gdpd1	-	protein_coding	CDS
11	88844105	88844307	ENSMUSG00000018428	Akap1	-	nonsense_mediated_decay	Intron
11	88845265	88845468	ENSMUSG00000018428	Akap1	-	nonsense_mediated_decay	Exon
11	90646637	90646836	ENSMUSG00000020541	Tom1l1	-	protein_coding	Intron
11	95414127	95414449	ENSMUSG00000057522	Spop	+	protein_coding	Intron
11	96820042	96820246	ENSMUSG00000038615	Nfe2l1	-	protein_coding	CDS
11	96829293	96829492	ENSMUSG00000038615	Nfe2l1	-	protein_coding	Intron
11	97160367	97160567	ENSMUSG00000001440	Kpnb1	-	protein_coding	3'UTR
11	97717229	97717428	ENSMUSG00000018547	Pip4k2b	-	protein_coding	3'UTR
11	98099805	98100004	ENSMUSG00000020883	Fbxl20	-	protein_coding	Intron
11	98118393	98118599	ENSMUSG00000020883	Fbxl20	-	protein_coding	Intron
11	98711928	98712127	ENSMUSG00000017210	Med24	-	nonsense_mediated_decay	Intron
11	98805711	98805910	ENSMUSG00000052915	Msl1	+	protein_coding	3'UTR
11	100704788	100704987	ENSMUSG00000020918	Kat2a	-	processed_transcript	Exon
11	101082625	101082824	ENSMUSG00000001755	Coasy	+	protein_coding	Intron
11	101182946	101183149	ENSMUSG00000017167	Cntnap1	+	protein_coding	CDS
11	101320610	101320809	ENSMUSG00000078652	Psme3	+	protein_coding	Intron
11	101416934	101417133	ENSMUSG00000075528	Aarsd1	-	protein_coding	Intron
11	101442409	101442608	ENSMUSG00000063316	Rpl27	+	protein_coding	Intron
11	101442754	101442957	ENSMUSG00000063316	Rpl27	+	protein_coding	Intron
11	101734220	101734420	ENSMUSG00000034931	Dhx8	+	protein_coding	Intron
11	102262188	102262391	ENSMUSG00000034773	BC030867	+	nonsense_mediated_decay	Exon
11	103016905	103017126	ENSMUSG00000020935	Dcakd	-	protein_coding	Intron
11	103046401	103046600	ENSMUSG00000020936	Nmt1	+	protein_coding	CDS
11	106163948	106164154	ENSMUSG00000069631	Strada	-	protein_coding	CDS
11	106200108	106200307	ENSMUSG00000078622	Ccdc47	-	protein_coding	3'UTR
11	106272766	106272965	ENSMUSG00000078619	Smarcd2	-	protein_coding	5'UTR
11	106396759	106397184	ENSMUSG00000020715	Ern1	-	protein_coding	3'UTR
11	106920033	106920241	ENSMUSG00000018363	Smurf2	-	protein_coding	Intron
11	109365612	109365812	ENSMUSG00000020611	Gna13	+	protein_coding	CDS
11	109666669	109666874	ENSMUSG00000020612	Prkar1a	+	protein_coding	Intron
11	113699745	113699944	ENSMUSG00000018727	Cpsf4l	-	protein_coding	CDS
11	115187487	115187773	ENSMUSG00000045980	Tmem104	+	protein_coding	Intron
11	115403745	115403945	ENSMUSG00000018858	Mrpl58	+	protein_coding	CDS
11	115475653	115475876	ENSMUSG00000057219	Armc7	+	processed_transcript	Exon
11	115894354	115894553	ENSMUSG00000020752	Recql5	-	nonsense_mediated_decay	Exon
11	115925263	115925466	ENSMUSG00000087072	Recql5os1	+	antisense	Intron
11	115933288	115933487	ENSMUSG00000020755	Sap30bp	+	protein_coding	5'UTR
11	116010866	116011067	ENSMUSG00000020766	Galk1	-	protein_coding	Intron
11	116144313	116144518	ENSMUSG00000020776	Fbf1	-	processed_transcript	Intron
11	116544433	116544632	ENSMUSG00000020802	Ube2o	-	protein_coding	CDS
11	118023700	118023904	ENSMUSG00000017715	Pgs1	+	protein_coding	3'UTR
11	119274308	119274507	ENSMUSG00000025579	Gaa	+	protein_coding	Intron
11	119458287	119458491	ENSMUSG00000070327	Rnf213	+	protein_coding	CDS
11	120286932	120287131	ENSMUSG00000039741	Bahcc1	+	protein_coding	CDS
11	120385646	120385845	ENSMUSG00000039703	Nploc4	-	protein_coding	Intron
11	120471578	120471778	ENSMUSG00000116045	Hgs	+	protein_coding	Intron
11	120479618	120479820	ENSMUSG00000025793	Hgs	+	protein_coding	CDS
11	120483747	120483946	ENSMUSG00000025793	Hgs	+	protein_coding	3'UTR
11	120580023	120580222	ENSMUSG00000025132	Arhgdia	-	protein_coding	Intron
11	120598621	120598820	ENSMUSG00000025135	Anapc11	+	protein_coding	5'UTR
11	120629244	120629443	ENSMUSG00000051510	Mafg	-	protein_coding	CDS
11	120688978	120689177	ENSMUSG00000025142	Aspscr1	+	protein_coding	CDS
11	121038072	121038271	ENSMUSG00000025163	Cd7	-	protein_coding	CDS
11	121306881	121307083	ENSMUSG00000039275	Foxk2	+	protein_coding	3'UTR
11	121609410	121609613	ENSMUSG00000039230	Tbcd	+	protein_coding	Intron
12	5808195	5808396	ENSMUSG00000112404	Gm32442	+	lincRNA	Exon
12	8790646	8790845	ENSMUSG00000020592	Sdc1	+	protein_coding	CDS
12	11306128	11306332	ENSMUSG00000020608	Smc6	+	protein_coding	Intron
12	12374381	12374580	ENSMUSG00000114136	4921511I17Rik	-	antisense	Intron
12	13321759	13321965	ENSMUSG00000020576	Nbas	+	protein_coding	Intron
12	21271364	21271565	ENSMUSG00000062352	Itgb1bp1	-	protein_coding	CDS
12	21271857	21272056	ENSMUSG00000062352	Itgb1bp1	-	protein_coding	Intron
12	24498608	24498807	ENSMUSG00000059669	Taf1b	+	protein_coding	Intron
12	25016893	25017092	ENSMUSG00000036333	Kidins220	+	protein_coding	CDS
12	31258869	31259069	ENSMUSG00000065200	Gm24613	-	snoRNA	Exon
12	31303124	31303323	ENSMUSG00000002900	Lamb1	+	protein_coding	Intron
12	31305849	31306048	ENSMUSG00000002900	Lamb1	+	protein_coding	CDS
12	31307056	31307258	ENSMUSG00000002900	Lamb1	+	protein_coding	CDS
12	35124504	35124710	ENSMUSG00000020590	Snx13	+	protein_coding	Intron
12	50391131	50391330	ENSMUSG00000002688	Prkd1	-	protein_coding	Intron
12	54696796	54697008	ENSMUSG00000096349	Gm22513	+	snRNA	Exon
12	54738406	54738609	ENSMUSG00000096206	Gm22317	-	snRNA	Exon
12	55412186	55412393	ENSMUSG00000021024	Psma6	+	protein_coding	CDS
12	55739170	55739369	ENSMUSG00000021027	Ralgapa1	-	protein_coding	Intron
12	59059356	59059565	ENSMUSG00000020993	Trappc6b	-	nonsense_mediated_decay	Exon
12	65073732	65073936	ENSMUSG00000020949	Fkbp3	-	nonsense_mediated_decay	Exon
12	69310857	69311056	ENSMUSG00000020982	Nemf	-	protein_coding	3'UTR
12	71944232	71944438	ENSMUSG00000034574	Daam1	+	protein_coding	CDS
12	72784245	72784444	ENSMUSG00000021096	Ppm1a	+	nonsense_mediated_decay	Intron
12	73939578	73939780	ENSMUSG00000021109	Hif1a	+	protein_coding	CDS
12	75921203	75921444	ENSMUSG00000063450	Syne2	+	protein_coding	Intron
12	78350895	78351129	ENSMUSG00000047454	Gphn	+	protein_coding	Intron
12	79175637	79175836	ENSMUSG00000066441	Rdh11	-	protein_coding	3'UTR
12	81952877	81953081	ENSMUSG00000021140	Pcnx	+	protein_coding	Intron
12	82359914	82360113	ENSMUSG00000042700	Sipa1l1	+	protein_coding	Intron
12	83574807	83575010	ENSMUSG00000042628	Zfyve1	-	protein_coding	CDS
12	84361967	84362244	ENSMUSG00000021235	Coq6	+	protein_coding	CDS
12	85824319	85824518	ENSMUSG00000021252	Erg28	-	protein_coding	Intron
12	85939345	85939548	ENSMUSG00000012609	Ttll5	+	protein_coding	CDS
12	86701567	86701769	ENSMUSG00000021257	Angel1	-	protein_coding	3'UTR
12	87268344	87268543	ENSMUSG00000021037	Ahsa1	+	protein_coding	Intron
12	88177383	88177582	ENSMUSG00000066027	Gm10436	-	nonsense_mediated_decay	Exon
12	88180565	88180764	ENSMUSG00000066027	Gm10436	-	nonsense_mediated_decay	Intron
12	98710634	98710833	ENSMUSG00000021009	Ptpn21	-	protein_coding	Intron
12	99965924	99966126	ENSMUSG00000045404	Kcnk13	+	protein_coding	CDS
12	102316336	102316538	ENSMUSG00000044456	Rin3	+	protein_coding	Intron
12	102389784	102389989	ENSMUSG00000044456	Rin3	+	protein_coding	CDS
12	102777112	102777311	ENSMUSG00000041712	Ubr7	+	protein_coding	3'UTR
12	103417327	103417530	ENSMUSG00000041645	Ddx24	-	protein_coding	CDS
12	104696628	104696934	ENSMUSG00000041415	Dicer1	-	protein_coding	CDS
12	104712115	104712328	ENSMUSG00000041415	Dicer1	-	protein_coding	CDS
12	105032979	105033178	ENSMUSG00000021102	Glrx5	+	protein_coding	Intron
12	105164402	105164601	ENSMUSG00000066359	Tcl1b1	+	protein_coding	CDS
12	110696110	110696309	ENSMUSG00000021270	Hsp90aa1	-	protein_coding	Intron
12	111303706	111303905	ENSMUSG00000021279	Cdc42bpb	-	protein_coding	Intron
12	111827622	111827821	ENSMUSG00000021286	Zfyve21	+	protein_coding	Intron
12	111832310	111832509	ENSMUSG00000021285	Ppp1r13b	-	protein_coding	CDS
12	112659412	112659611	ENSMUSG00000001729	Akt1	-	protein_coding	Intron
12	112820949	112821148	ENSMUSG00000047832	Cdca4	-	protein_coding	3'UTR
12	113014558	113014761	ENSMUSG00000021143	Pacs2	+	protein_coding	CDS
12	117688787	117689011	ENSMUSG00000041992	Rapgef5	+	protein_coding	Intron
13	3118595	3118798	ENSMUSG00000113784	Gm46400	-	lincRNA	Exon
13	3581618	3581820	ENSMUSG00000033799	Fam208b	-	protein_coding	Intron
13	12435192	12435391	ENSMUSG00000050244	Heatr1	+	protein_coding	Intron
13	13635534	13635739	ENSMUSG00000019726	Lyst	+	protein_coding	CDS
13	13759408	13759607	ENSMUSG00000019726	Lyst	+	protein_coding	Intron
13	23551469	23551668	ENSMUSG00000069274	Hist1h4f	-	protein_coding	CDS
13	23683556	23683776	ENSMUSG00000069270	Hist1h2ac	-	protein_coding	CDS
13	24022333	24022538	ENSMUSG00000021338	Carmil1	-	protein_coding	Intron
13	24155270	24155475	ENSMUSG00000021338	Carmil1	-	protein_coding	Intron
13	24817956	24818155	ENSMUSG00000006717	Acot13	-	protein_coding	CDS
13	31915542	31915746	ENSMUSG00000038372	Gmds	-	protein_coding	Intron
13	32802757	32802956	ENSMUSG00000021400	Wrnip1	+	protein_coding	CDS
13	34075167	34075370	ENSMUSG00000058672	Tubb2a	-	protein_coding	CDS
13	34076046	34076555	ENSMUSG00000058672	Tubb2a	-	protein_coding	Intron
13	41367234	41367457	ENSMUSG00000097373	Gm26877	+	antisense	Intron
13	43079591	43079790	ENSMUSG00000054728	Phactr1	+	protein_coding	Intron
13	43398386	43398590	ENSMUSG00000063200	Nol7	+	protein_coding	CDS
13	43559942	43560141	ENSMUSG00000021371	Mcur1	-	protein_coding	CDS
13	45852193	45852392	ENSMUSG00000046876	Atxn1	-	protein_coding	Intron
13	46675546	46675806	ENSMUSG00000069237	Fam8a1	+	protein_coding	3'UTR
13	47044462	47044661	ENSMUSG00000038080	Kdm1b	+	protein_coding	Intron
13	48835023	48835222	ENSMUSG00000038025	Phf2	-	protein_coding	Intron
13	49195057	49195256	ENSMUSG00000037966	Ninj1	+	protein_coding	Intron
13	49230883	49231132	ENSMUSG00000021384	Susd3	-	protein_coding	3'UTR
13	49240300	49240501	ENSMUSG00000021384	Susd3	-	protein_coding	Intron
13	49436798	49436997	ENSMUSG00000021385	Ippk	+	nonsense_mediated_decay	Intron
13	51151569	51151768	ENSMUSG00000021395	Spin1	+	protein_coding	3'UTR
13	51418875	51419074	ENSMUSG00000067586	S1pr3	+	protein_coding	CDS
13	52967732	52967931	ENSMUSG00000056749	Nfil3	-	protein_coding	CDS
13	52972807	52973065	ENSMUSG00000056749	Nfil3	-	protein_coding	Intron
13	54996527	54996726	ENSMUSG00000025876	Unc5a	+	protein_coding	Intron
13	55313167	55313641	ENSMUSG00000021488	Nsd1	+	protein_coding	CDS
13	55530521	55530725	ENSMUSG00000021494	Ddx41	-	protein_coding	CDS
13	55532902	55533101	ENSMUSG00000021494	Ddx41	-	protein_coding	CDS
13	55596845	55597183	ENSMUSG00000058569	Tmed9	+	protein_coding	3'UTR
13	56128100	56128304	ENSMUSG00000015937	H2afy	-	protein_coding	Intron
13	56449062	56449261	ENSMUSG00000021509	Slc25a48	+	protein_coding	Intron
13	59636375	59636579	ENSMUSG00000021556	Golm1	-	protein_coding	3'UTR
13	59675557	59675783	ENSMUSG00000021556	Golm1	-	protein_coding	Intron
13	63347326	63347528	ENSMUSG00000021461	Fancc	-	protein_coding	CDS
13	63397948	63398153	ENSMUSG00000021461	Fancc	-	protein_coding	Intron
13	64436240	64436439	ENSMUSG00000021483	Cdk20	+	nonsense_mediated_decay	Intron
13	65194446	65194648	ENSMUSG00000032999	Nlrp4f	-	protein_coding	CDS
13	65195205	65195481	ENSMUSG00000032999	Nlrp4f	-	protein_coding	CDS
13	65204407	65204606	ENSMUSG00000032999	Nlrp4f	-	protein_coding	Intron
13	70589534	70589733	ENSMUSG00000034525	Ice1	-	protein_coding	CDS
13	70604043	70604258	ENSMUSG00000034525	Ice1	-	protein_coding	CDS
13	73805453	73805652	ENSMUSG00000017756	Slc12a7	+	protein_coding	CDS
13	74208454	74208653	ENSMUSG00000034152	Exoc3	-	protein_coding	Intron
13	74349992	74350191	ENSMUSG00000021577	Sdha	-	protein_coding	Intron
13	95015089	95015289	ENSMUSG00000042015	Wdr41	+	protein_coding	CDS
13	96398822	96399021	ENSMUSG00000021671	Poc5	+	protein_coding	Intron
13	98316762	98316964	ENSMUSG00000021660	Btf3	-	protein_coding	Intron
13	98694158	98694361	ENSMUSG00000052485	Tmem171	-	protein_coding	Intron
13	101682537	101682739	ENSMUSG00000041417	Pik3r1	-	protein_coding	3'UTR
13	103027526	103027725	ENSMUSG00000034751	Mast4	-	protein_coding	Intron
13	108935633	108935837	ENSMUSG00000021699	Pde4d	+	protein_coding	Intron
13	111426235	111426438	ENSMUSG00000032745	Gpbp1	-	protein_coding	3'UTR
13	112854610	112854813	ENSMUSG00000021759	Plpp1	+	protein_coding	Intron
14	7818063	7818265	ENSMUSG00000025278	Flnb	+	protein_coding	CDS
14	20333203	20333402	ENSMUSG00000021810	Ecd	-	protein_coding	Intron
14	20479712	20479911	ENSMUSG00000021814	Anxa7	-	protein_coding	Intron
14	20716587	20716786	ENSMUSG00000021819	Zswim8	+	protein_coding	Intron
14	20765221	20765433	ENSMUSG00000021820	Camk2g	-	protein_coding	Intron
14	20929830	20930036	ENSMUSG00000021823	Vcl	+	protein_coding	Intron
14	24448722	24448921	ENSMUSG00000025280	Polr3a	-	protein_coding	3'UTR
14	26938048	26938247	ENSMUSG00000040760	Appl1	-	protein_coding	Intron
14	30523729	30523942	ENSMUSG00000021962	Dcp1a	+	nonsense_mediated_decay	Intron
14	31258956	31259161	ENSMUSG00000021901	Bap1	+	protein_coding	3'UTR
14	34325566	34325771	ENSMUSG00000021794	Glud1	+	protein_coding	Intron
14	40906626	40906825	ENSMUSG00000037824	Tspan14	-	protein_coding	3'UTR
14	45169141	45169342	ENSMUSG00000021830	Txndc16	-	protein_coding	CDS
14	45595194	45595393	ENSMUSG00000085913	Gm15601	+	antisense	Exon
14	49190528	49190727	ENSMUSG00000036282	Naa30	+	protein_coding	3'UTR
14	50944585	50944787	ENSMUSG00000115338	Pnp	+	protein_coding	Intron
14	54265390	54265589	ENSMUSG00000040997	Abhd4	+	protein_coding	Intron
14	54266996	54267195	ENSMUSG00000040997	Abhd4	+	protein_coding	CDS
14	54468168	54468367	ENSMUSG00000022175	Lrp10	+	protein_coding	CDS
14	54541953	54542152	ENSMUSG00000022177	Haus4	-	protein_coding	3'UTR
14	54554134	54554333	ENSMUSG00000022177	Haus4	-	protein_coding	5'UTR
14	55237325	55237527	ENSMUSG00000022209	Dhrs2	+	protein_coding	Intron
14	55680036	55680371	ENSMUSG00000007589	Tinf2	-	protein_coding	CDS
14	63133972	63134177	ENSMUSG00000021939	Ctsb	+	protein_coding	Intron
14	63164362	63164561	ENSMUSG00000021273	Fdft1	-	protein_coding	Intron
14	65077510	65077709	ENSMUSG00000021978	Extl3	-	protein_coding	CDS
14	67755789	67755988	ENSMUSG00000044447	Dock5	-	protein_coding	3'UTR
14	69717080	69717538	ENSMUSG00000034190	Chmp7	-	protein_coding	3'UTR
14	78663818	78664021	ENSMUSG00000034731	Dgkh	-	protein_coding	Intron
14	99061534	99061733	ENSMUSG00000022070	Bora	+	nonsense_mediated_decay	Exon
14	103131049	103131256	ENSMUSG00000033004	Mycbp2	-	protein_coding	Intron
14	103145752	103145951	ENSMUSG00000033004	Mycbp2	-	protein_coding	Intron
14	103215227	103215429	ENSMUSG00000033004	Mycbp2	-	protein_coding	CDS
14	105292312	105292515	ENSMUSG00000053253	Ndfip2	+	protein_coding	Intron
14	118980303	118980502	ENSMUSG00000022136	Dnajc3	+	protein_coding	3'UTR
14	121641319	121641518	ENSMUSG00000025558	Dock9	-	protein_coding	Intron
14	122147993	122148195	ENSMUSG00000025544	Tm9sf2	+	protein_coding	Intron
14	122371238	122371437	ENSMUSG00000025545	Clybl	+	processed_transcript	Exon
15	6798771	6798974	ENSMUSG00000050310	Rictor	+	protein_coding	3'UTR
15	8112348	8112549	ENSMUSG00000022142	Nup155	+	protein_coding	Intron
15	12372321	12372671	ENSMUSG00000022197	Pdzd2	-	protein_coding	CDS
15	12384973	12385172	ENSMUSG00000022197	Pdzd2	-	protein_coding	Intron
15	12388345	12388544	ENSMUSG00000022197	Pdzd2	-	protein_coding	Intron
15	12436930	12437134	ENSMUSG00000022197	Pdzd2	-	protein_coding	Intron
15	12549156	12549355	ENSMUSG00000022197	Pdzd2	-	protein_coding	Intron
15	12824899	12825098	ENSMUSG00000022191	Drosha	+	protein_coding	Intron
15	12890077	12890282	ENSMUSG00000022191	Drosha	+	protein_coding	Intron
15	25714216	25714415	ENSMUSG00000022272	Myo10	+	protein_coding	Intron
15	26540669	26540868	ENSMUSG00000043556	Fbxl7	-	protein_coding	3'UTR
15	27731870	27732069	ENSMUSG00000022263	Trio	-	protein_coding	3'UTR
15	31469446	31469645	ENSMUSG00000039100	2022-03-06	-	protein_coding	CDS
15	31484793	31484997	ENSMUSG00000039100	2022-03-06	-	protein_coding	Intron
15	31502543	31502742	ENSMUSG00000039100	2022-03-06	-	protein_coding	Intron
15	32686732	32686931	ENSMUSG00000022231	Sema5a	+	protein_coding	CDS
15	32969447	32969646	ENSMUSG00000022261	Sdc2	+	protein_coding	Intron
15	34258762	34258961	ENSMUSG00000022257	Laptm4b	+	protein_coding	Intron
15	34470999	34471198	ENSMUSG00000044726	Erich5	+	protein_coding	CDS
15	37361315	37361514	ENSMUSG00000022286	Grhl2	+	protein_coding	3'UTR
15	37478854	37479053	ENSMUSG00000115157	Gm49397	-	processed_transcript	Intron
15	38518725	38518924	ENSMUSG00000115546	Gm49077	+	antisense	Exon
15	43022063	43022272	ENSMUSG00000051920	Rspo2	-	protein_coding	3'UTR
15	50846138	50846337	ENSMUSG00000038679	Trps1	-	protein_coding	CDS
15	58432927	58433129	ENSMUSG00000037119	Fam91a1	+	protein_coding	Intron
15	58455798	58456114	ENSMUSG00000037119	Fam91a1	+	protein_coding	3'UTR
15	73556515	73556714	ENSMUSG00000036661	Dennd3	+	nonsense_mediated_decay	Intron
15	75900986	75901185	ENSMUSG00000055762	Eef1d	-	protein_coding	Intron
15	75974814	75975013	ENSMUSG00000034429	Zfp707	+	protein_coding	CDS
15	76538490	76538689	ENSMUSG00000022559	Fbxl6	-	protein_coding	CDS
15	77783190	77783389	ENSMUSG00000022443	Myh9	-	protein_coding	Intron
15	77807806	77808005	ENSMUSG00000022443	Myh9	-	protein_coding	CDS
15	79361888	79362087	ENSMUSG00000009035	Tmem184b	-	protein_coding	3'UTR
15	80083133	80083332	ENSMUSG00000060036	Rpl3	-	protein_coding	Intron
15	81008019	81008222	ENSMUSG00000042303	Sgsm3	+	protein_coding	Intron
15	81470951	81471152	ENSMUSG00000022400	Rbx1	+	protein_coding	Intron
15	81650812	81651053	ENSMUSG00000055024	Ep300	+	protein_coding	CDS
15	81711540	81712022	ENSMUSG00000022391	Rangap1	-	protein_coding	Intron
15	81907444	81907704	ENSMUSG00000022477	Aco2	+	protein_coding	Intron
15	81926014	81926213	ENSMUSG00000022476	Polr3h	-	processed_transcript	Exon
15	82016386	82016585	ENSMUSG00000022471	Xrcc6	+	protein_coding	5'UTR
15	82047345	82047550	ENSMUSG00000063480	Snu13	-	processed_transcript	Intron
15	83117367	83117566	ENSMUSG00000018040	Rrp7a	-	protein_coding	Intron
15	83161651	83161850	ENSMUSG00000018042	Cyb5r3	-	protein_coding	Intron
15	83227745	83227944	ENSMUSG00000047878	A4galt	-	protein_coding	CDS
15	83507979	83508183	ENSMUSG00000022442	Ttll1	-	protein_coding	Intron
15	84112801	84113005	ENSMUSG00000018868	Pnpla5	-	protein_coding	3'UTR
15	84180884	84181088	ENSMUSG00000041653	Pnpla3	+	protein_coding	CDS
15	84383197	84383398	ENSMUSG00000062760	Shisal1	-	protein_coding	3'UTR
15	85916440	85916643	ENSMUSG00000016028	Celsr1	-	protein_coding	Intron
15	85962957	85963156	ENSMUSG00000016028	Celsr1	-	protein_coding	Intron
15	88729825	88730028	ENSMUSG00000022387	Brd1	-	protein_coding	CDS
15	89301651	89301850	ENSMUSG00000036529	Sbf1	-	protein_coding	Intron
15	90227682	90227881	ENSMUSG00000075470	Alg10b	+	protein_coding	3'UTR
15	90229465	90229664	ENSMUSG00000075470	Alg10b	+	protein_coding	3'UTR
15	93274725	93274925	ENSMUSG00000036197	Gxylt1	-	protein_coding	Intron
15	93509159	93509358	ENSMUSG00000036158	Prickle1	-	protein_coding	CDS
15	94733632	94733831	ENSMUSG00000063296	Tmem117	+	protein_coding	Intron
15	95833716	95833920	ENSMUSG00000064210	Ano6	+	protein_coding	Intron
15	96279625	96279827	ENSMUSG00000097536	2610037D02Rik	-	lincRNA	Intron
15	98093101	98093303	ENSMUSG00000033075	Senp1	-	nonsense_mediated_decay	Intron
15	98135861	98136060	ENSMUSG00000048175	Asb8	-	protein_coding	CDS
15	98379359	98379558	ENSMUSG00000056184	Olfr283	-	protein_coding	5'UTR
15	98740872	98741071	ENSMUSG00000051853	Arf3	-	protein_coding	Intron
15	99185962	99186161	ENSMUSG00000051934	Spats2	+	protein_coding	CDS
15	99237878	99238077	ENSMUSG00000037579	Kcnh3	+	protein_coding	Intron
15	99317257	99317457	ENSMUSG00000023008	Fmnl3	-	protein_coding	3'UTR
15	99334660	99334859	ENSMUSG00000023008	Fmnl3	-	protein_coding	Intron
15	99725846	99726045	ENSMUSG00000023020	Cox14	+	protein_coding	Intron
15	99739299	99739501	ENSMUSG00000023021	Cers5	-	protein_coding	Intron
15	100175290	100175493	ENSMUSG00000023026	Dip2b	+	protein_coding	Intron
15	100684870	100685069	ENSMUSG00000023031	Cela1	-	protein_coding	Intron
15	102204748	102204950	ENSMUSG00000046897	Zfp740	+	protein_coding	5'UTR
15	102315225	102315429	ENSMUSG00000058290	Espl1	+	protein_coding	CDS
15	102505247	102505448	ENSMUSG00000023050	Map3k12	-	protein_coding	CDS
15	103154401	103154605	ENSMUSG00000036061	Smug1	-	protein_coding	3'UTR
15	103407784	103407983	ENSMUSG00000022487	Gtsf1	-	protein_coding	Intron
16	4767574	4767776	ENSMUSG00000004071	Cdip1	-	protein_coding	3'UTR
16	4916119	4916318	ENSMUSG00000022517	Mgrn1	+	protein_coding	Intron
16	8690989	8691218	ENSMUSG00000022710	Usp7	-	processed_transcript	Intron
16	8843049	8843254	ENSMUSG00000022507	1810013L24Rik	+	protein_coding	CDS
16	8922245	8922444	ENSMUSG00000068674	Gm10247	-	processed_pseudogene	Exon
16	9915908	9916108	ENSMUSG00000059003	Grin2a	-	protein_coding	Intron
16	10960733	10960937	ENSMUSG00000022500	Litaf	-	protein_coding	3'UTR
16	11014843	11015042	ENSMUSG00000097056	Gm4262	+	lincRNA	Exon
16	11088337	11088542	ENSMUSG00000022498	Txndc11	-	protein_coding	CDS
16	13858658	13858857	ENSMUSG00000022680	Pdxdc1	-	protein_coding	Intron
16	13859807	13860006	ENSMUSG00000022680	Pdxdc1	-	protein_coding	Intron
16	13946892	13947094	ENSMUSG00000022679	Mpv17l	+	nonsense_mediated_decay	Exon
16	14234182	14234387	ENSMUSG00000018830	Myh11	-	protein_coding	Intron
16	14436561	14436760	ENSMUSG00000023088	Abcc1	+	nonsense_mediated_decay	Intron
16	17789357	17789556	ENSMUSG00000022750	Klhl22	+	protein_coding	Intron
16	17858346	17858552	ENSMUSG00000003166	Dgcr2	-	protein_coding	5'UTR
16	18277009	18277208	ENSMUSG00000022718	Dgcr8	-	protein_coding	Intron
16	20500247	20500446	ENSMUSG00000003235	Eif2b5	+	protein_coding	Intron
16	20654828	20655027	ENSMUSG00000006998	Psmd2	+	nonsense_mediated_decay	Exon
16	20656914	20657113	ENSMUSG00000006998	Psmd2	+	nonsense_mediated_decay	Intron
16	20687456	20687655	ENSMUSG00000045983	Eif4g1	+	protein_coding	Intron
16	22871800	22872006	ENSMUSG00000004460	Dnajb11	+	protein_coding	Intron
16	30333650	30333877	ENSMUSG00000022533	Atp13a3	-	protein_coding	CDS
16	32829111	32829310	ENSMUSG00000035629	Rubcn	-	protein_coding	Intron
16	32836320	32836542	ENSMUSG00000035629	Rubcn	-	protein_coding	CDS
16	32838050	32838249	ENSMUSG00000035629	Rubcn	-	protein_coding	Intron
16	34262456	34262655	ENSMUSG00000061751	Kalrn	-	protein_coding	Intron
16	35274496	35274696	ENSMUSG00000022840	Adcy5	+	protein_coding	Intron
16	35318616	35318815	ENSMUSG00000034473	Sec22a	-	protein_coding	Intron
16	43989585	43989790	ENSMUSG00000036292	Gramd1c	-	protein_coding	Intron
16	44086862	44087065	ENSMUSG00000052459	Atp6v1a	-	protein_coding	3'UTR
16	48291314	48291513	ENSMUSG00000058550	Dppa4	+	protein_coding	Intron
16	57391323	57391555	ENSMUSG00000022748	Cmss1	-	protein_coding	Intron
16	58513995	58514194	ENSMUSG00000022747	St3gal6	-	protein_coding	Intron
16	59494597	59494796	ENSMUSG00000022723	Crybg3	-	protein_coding	CDS
16	59557715	59557914	ENSMUSG00000022723	Crybg3	-	protein_coding	CDS
16	89812784	89812983	ENSMUSG00000002489	Tiam1	-	protein_coding	Intron
16	91655401	91655867	ENSMUSG00000022961	Son	+	nonsense_mediated_decay	Exon
16	91677611	91677813	ENSMUSG00000022961	Son	+	nonsense_mediated_decay	Intron
16	92058447	92058651	ENSMUSG00000116930	Gm49711	+	protein_coding	Intron
16	94459798	94460072	ENSMUSG00000040785	Ttc3	+	protein_coding	CDS
16	94685175	94685374	ENSMUSG00000022897	Dyrk1a	+	protein_coding	CDS
16	94988559	94988765	ENSMUSG00000043301	Kcnj6	-	protein_coding	Intron
16	96007794	96007998	ENSMUSG00000022914	Brwd1	-	protein_coding	Intron
17	5264072	5264271	ENSMUSG00000069729	Arid1b	+	protein_coding	Intron
17	6138065	6138270	ENSMUSG00000034377	Tulp4	+	protein_coding	Intron
17	7958081	7958281	ENSMUSG00000073471	Rsph3a	+	protein_coding	Intron
17	8131135	8131338	ENSMUSG00000095687	Rnaset2a	-	protein_coding	Intron
17	10208639	10208840	ENSMUSG00000062078	Qk	-	protein_coding	3'UTR
17	12967801	12968000	ENSMUSG00000060475	Wtap	-	protein_coding	CDS
17	14403569	14403768	ENSMUSG00000023886	Smoc2	+	protein_coding	3'UTR
17	15477116	15477315	ENSMUSG00000014769	Psmb1	-	protein_coding	Intron
17	15490051	15490250	ENSMUSG00000014769	Psmb1	-	protein_coding	Intron
17	17121456	17121655	ENSMUSG00000095990	Zfp97	+	protein_coding	Intron
17	20945526	20945728	ENSMUSG00000007564	Ppp2r1a	+	protein_coding	Intron
17	23806966	23807171	ENSMUSG00000039218	Srrm2	+	protein_coding	CDS
17	23828915	23829114	ENSMUSG00000055839	Elob	-	nonsense_mediated_decay	Intron
17	24236895	24237101	ENSMUSG00000072082	Ccnf	-	protein_coding	Intron
17	24424418	24424619	ENSMUSG00000034681	Rnps1	+	protein_coding	CDS
17	24611536	24611735	ENSMUSG00000002496	Tsc2	-	protein_coding	Intron
17	24635626	24635829	ENSMUSG00000041429	Nthl1	+	processed_transcript	Exon
17	24686450	24686655	ENSMUSG00000007021	Syngr3	-	processed_transcript	Exon
17	24955887	24956086	ENSMUSG00000024165	Jpt2	-	nonsense_mediated_decay	Intron
17	25240619	25240821	ENSMUSG00000015126	Tsr3	+	protein_coding	Intron
17	25927343	25927542	ENSMUSG00000025728	Pigq	-	protein_coding	3'UTR
17	26123672	26123871	ENSMUSG00000024181	Mrpl28	+	nonsense_mediated_decay	Exon
17	27705897	27706096	ENSMUSG00000040276	Pacsin1	+	protein_coding	CDS
17	28405901	28406136	ENSMUSG00000024222	Fkbp5	-	protein_coding	Intron
17	29605622	29605826	ENSMUSG00000042203	Tbc1d22b	+	nonsense_mediated_decay	Exon
17	32206687	32206893	ENSMUSG00000024002	Brd4	-	protein_coding	Intron
17	32492552	32492751	ENSMUSG00000061126	Cyp4f39	+	protein_coding	3'UTR
17	34612903	34613103	ENSMUSG00000034254	Agpat1	+	protein_coding	3'UTR
17	34959037	34959238	ENSMUSG00000090877	Hspa1b	-	protein_coding	5'UTR
17	35689508	35689710	ENSMUSG00000003534	Ddr1	-	protein_coding	Intron
17	35703590	35703813	ENSMUSG00000003534	Ddr1	-	protein_coding	Intron
17	40956276	40956475	ENSMUSG00000023921	Mut	+	protein_coding	Intron
17	45415394	45415593	ENSMUSG00000023932	Cdc5l	-	protein_coding	Intron
17	46674851	46675052	ENSMUSG00000097560	Gm26904	+	lincRNA	Intron
17	47623109	47623314	ENSMUSG00000092558	Med20	+	protein_coding	3'UTR
17	47680875	47681074	ENSMUSG00000090115	Usp49	+	protein_coding	3'UTR
17	48395535	48395741	ENSMUSG00000023994	Nfya	-	protein_coding	Intron
17	48410045	48410247	ENSMUSG00000040771	Oard1	+	protein_coding	5'UTR
17	50287396	50287610	ENSMUSG00000010592	Dazl	-	protein_coding	Intron
17	53619819	53620018	ENSMUSG00000000708	Kat2b	+	protein_coding	Intron
17	56016960	56017159	ENSMUSG00000003200	Sh3gl1	-	protein_coding	3'UTR
17	56046972	56047423	ENSMUSG00000002835	Chaf1a	+	protein_coding	CDS
17	56305193	56305392	ENSMUSG00000001228	Uhrf1	+	protein_coding	Intron
17	56320479	56320725	ENSMUSG00000001228	Uhrf1	+	protein_coding	Intron
17	56673356	56673555	ENSMUSG00000002372	Ranbp3	+	protein_coding	Intron
17	56701504	56701724	ENSMUSG00000002372	Ranbp3	+	protein_coding	Intron
17	57067530	57067730	ENSMUSG00000002668	Dennd1c	-	protein_coding	CDS
17	72002722	72002925	ENSMUSG00000055471	Alk	-	protein_coding	Intron
17	74339026	74339225	ENSMUSG00000024068	Spast	+	protein_coding	CDS
17	80205072	80205275	ENSMUSG00000024097	Srsf7	-	nonsense_mediated_decay	Intron
17	83477841	83478054	ENSMUSG00000032624	Eml4	+	protein_coding	CDS
17	84309702	84309901	ENSMUSG00000024251	Thada	-	protein_coding	Intron
17	85075722	85075926	ENSMUSG00000024127	Prepl	-	protein_coding	Intron
17	87025597	87025801	ENSMUSG00000024146	Cript	+	processed_transcript	Intron
17	87334352	87334551	ENSMUSG00000036918	Ttc7	+	protein_coding	Intron
17	87446664	87446863	ENSMUSG00000036438	Calm2	-	protein_coding	Intron
17	88148572	88148777	ENSMUSG00000097676	Gm26612	-	lincRNA	Intron
17	88663275	88663475	ENSMUSG00000117567	AC166350.2	-	lincRNA	Exon
18	9958452	9958651	ENSMUSG00000024287	Thoc1	+	protein_coding	Intron
18	12155291	12155509	ENSMUSG00000024404	Riok3	+	nonsense_mediated_decay	Exon
18	12222935	12223139	ENSMUSG00000024413	Npc1	-	protein_coding	CDS
18	14647716	14647916	ENSMUSG00000094306	Gm24924	-	snRNA	Exon
18	24477656	24477855	ENSMUSG00000024273	2700062C07Rik	+	nonsense_mediated_decay	Exon
18	24600903	24601102	ENSMUSG00000024270	Slc39a6	-	protein_coding	CDS
18	31781015	31781217	ENSMUSG00000041915	Ammecr1l	+	protein_coding	3'UTR
18	34296048	34296253	ENSMUSG00000005871	Apc	+	protein_coding	Intron
18	34349591	34349792	ENSMUSG00000005873	Reep5	-	protein_coding	CDS
18	34771973	34772172	ENSMUSG00000034300	Fam53c	+	protein_coding	3'UTR
18	34772911	34773110	ENSMUSG00000034300	Fam53c	+	protein_coding	3'UTR
18	34773454	34773653	ENSMUSG00000034300	Fam53c	+	protein_coding	3'UTR
18	35179714	35179919	ENSMUSG00000037815	Ctnna1	+	protein_coding	CDS
18	35213516	35213715	ENSMUSG00000071862	Lrrtm2	-	protein_coding	5'UTR
18	35268871	35269072	ENSMUSG00000024357	Sil1	-	protein_coding	Intron
18	35572614	35572813	ENSMUSG00000037236	Matr3	+	protein_coding	CDS
18	35578923	35579127	ENSMUSG00000117694	Gm28285	+	protein_coding	Intron
18	36404011	36404319	ENSMUSG00000024346	Pfdn1	-	protein_coding	3'UTR
18	36681595	36681797	ENSMUSG00000033272	Slc35a4	+	protein_coding	5'UTR
18	36741135	36741334	ENSMUSG00000006850	Tmco6	+	protein_coding	Intron
18	36760272	36760475	ENSMUSG00000042660	Wdr55	+	protein_coding	CDS
18	37889573	37889773	ENSMUSG00000024456	Diaph1	-	protein_coding	Intron
18	42137332	42137531	ENSMUSG00000057719	Sh3rf2	+	protein_coding	Intron
18	43332791	43332990	ENSMUSG00000024501	Dpysl3	-	nonsense_mediated_decay	Exon
18	45128416	45128622	ENSMUSG00000118013	AC134458.2	+	lincRNA	Exon
18	47249198	47249397	ENSMUSG00000019647	Sema6a	-	protein_coding	CDS
18	53492834	53493033	ENSMUSG00000069378	Prdm6	+	processed_transcript	Intron
18	57392380	57392580	ENSMUSG00000024594	Prrc1	+	protein_coding	3'UTR
18	61007540	61007739	ENSMUSG00000052026	Slc6a7	-	protein_coding	Intron
18	61194701	61194900	ENSMUSG00000034320	Slc26a2	-	protein_coding	3'UTR
18	61719746	61719952	ENSMUSG00000024580	Grpel2	-	protein_coding	CDS
18	63896382	63896588	ENSMUSG00000040560	Wdr7	+	protein_coding	Intron
18	64501194	64501398	ENSMUSG00000024587	Nars	-	protein_coding	Intron
18	72126811	72127010	ENSMUSG00000060534	Dcc	-	protein_coding	Intron
18	73662495	73662694	ENSMUSG00000024515	Smad4	-	protein_coding	Intron
18	74701524	74701747	ENSMUSG00000025885	Myo5b	+	protein_coding	CDS
18	74759171	74759370	ENSMUSG00000025885	Myo5b	+	protein_coding	CDS
18	75001228	75001427	ENSMUSG00000062328	Rpl17	+	protein_coding	Intron
18	75080218	75080417	ENSMUSG00000035765	Dym	+	protein_coding	CDS
18	80206820	80207022	ENSMUSG00000057130	Txnl4a	+	protein_coding	Intron
18	81480607	81480811	ENSMUSG00000118300	AC102255.3	+	lincRNA	Exon
18	81501996	81502196	ENSMUSG00000118300	AC102255.3	+	lincRNA	Intron
18	82629829	82630032	ENSMUSG00000041258	Zfp236	-	nonsense_mediated_decay	Intron
18	84208825	84209024	ENSMUSG00000048410	Zfp407	-	protein_coding	CDS
18	89034839	89035043	ENSMUSG00000023066	Rttn	+	protein_coding	Intron
19	3159987	3160186	ENSMUSG00000100969	1700030N03Rik	-	lincRNA	Intron
19	3649285	3649484	ENSMUSG00000024913	Lrp5	-	nonsense_mediated_decay	Intron
19	3708366	3708581	ENSMUSG00000035372	1810055G02Rik	+	protein_coding	Intron
19	4317771	4317976	ENSMUSG00000054611	Kdm2a	-	protein_coding	3'UTR
19	4762492	4762697	ENSMUSG00000033760	Rbm4b	+	nonsense_mediated_decay	Exon
19	4803789	4803990	ENSMUSG00000006456	Rbm14	-	protein_coding	CDS
19	5085287	5085489	ENSMUSG00000061451	Tmem151a	-	protein_coding	5'UTR
19	5384512	5384711	ENSMUSG00000039148	Sart1	-	protein_coding	Intron
19	5394146	5394345	ENSMUSG00000039330	Tsga10ip	-	protein_coding	Intron
19	5685736	5685935	ENSMUSG00000054874	Pcnx3	-	protein_coding	CDS
19	6235482	6235681	ENSMUSG00000024777	Ppp2r5b	-	protein_coding	5'UTR
19	6294586	6294792	ENSMUSG00000024772	Ehd1	+	protein_coding	Intron
19	7021504	7021703	ENSMUSG00000024966	Stip1	-	protein_coding	Intron
19	8708824	8709023	ENSMUSG00000010095	Slc3a2	-	protein_coding	Intron
19	8713400	8713601	ENSMUSG00000010095	Slc3a2	-	protein_coding	CDS
19	8755395	8755594	ENSMUSG00000010110	Stx5a	+	protein_coding	3'UTR
19	8825015	8825220	ENSMUSG00000071659	Hnrnpul2	+	protein_coding	CDS
19	10713394	10713596	ENSMUSG00000048832	Vps37c	+	protein_coding	3'UTR
19	10920264	10920463	ENSMUSG00000024734	Zp1	-	protein_coding	Intron
19	11970876	11971075	ENSMUSG00000024687	Osbp	+	protein_coding	Intron
19	21857543	21857759	ENSMUSG00000024754	Cemip2	+	protein_coding	3'UTR
19	21997196	21997395	ENSMUSG00000118273	AC141636.2	+	lincRNA	Intron
19	26768897	26769096	ENSMUSG00000093772	4931403E22Rik	-	antisense	Exon
19	28990478	28990677	ENSMUSG00000024780	Cdc37l1	+	protein_coding	CDS
19	29298353	29298557	ENSMUSG00000024789	Jak2	+	protein_coding	Intron
19	36619787	36619986	ENSMUSG00000041180	Hectd2	+	protein_coding	3'UTR
19	37088289	37088490	ENSMUSG00000039652	Cpeb3	-	protein_coding	Intron
19	37207837	37208036	ENSMUSG00000023307	2022-03-05	+	protein_coding	Intron
19	44036833	44037032	ENSMUSG00000025198	Erlin1	-	protein_coding	CDS
19	44790187	44790401	ENSMUSG00000004231	Pax2	+	protein_coding	Intron
19	44983861	44984060	ENSMUSG00000118204	4930414N06Rik	-	antisense	Intron
19	45515902	45516109	ENSMUSG00000025217	Btrc	+	protein_coding	CDS
19	45592306	45592508	ENSMUSG00000040913	Fbxw4	-	protein_coding	Intron
19	45767476	45767808	ENSMUSG00000025220	Mgea5	-	protein_coding	CDS
19	46035295	46035495	ENSMUSG00000025223	Ldb1	-	protein_coding	Intron
19	46078994	46079193	ENSMUSG00000015176	Nolc1	+	protein_coding	Intron
19	46377978	46378177	ENSMUSG00000025228	Actr1a	-	protein_coding	3'UTR
19	46387253	46387452	ENSMUSG00000025228	Actr1a	-	protein_coding	Intron
19	46483626	46483828	ENSMUSG00000025231	Sufu	+	protein_coding	Intron
19	53242607	53242806	ENSMUSG00000025026	Add3	+	protein_coding	Intron
19	53851522	53851725	ENSMUSG00000043639	Rbm20	+	protein_coding	CDS
19	56826209	56826414	ENSMUSG00000025081	Tdrd1	+	protein_coding	5'UTR
19	56869474	56869676	ENSMUSG00000025081	Tdrd1	+	protein_coding	3'UTR
2	4635705	4635904	ENSMUSG00000039449	Prpf18	-	protein_coding	Intron
2	6542176	6542381	ENSMUSG00000002107	Celf2	-	protein_coding	3'UTR
2	9915979	9916178	ENSMUSG00000025782	Taf3	-	protein_coding	3'UTR
2	17452678	17452881	ENSMUSG00000053702	Nebl	-	protein_coding	Intron
2	22956906	22957105	ENSMUSG00000058835	Abi1	-	protein_coding	Intron
2	24884257	24884460	ENSMUSG00000036893	Ehmt1	-	protein_coding	CDS
2	25439423	25439629	ENSMUSG00000026944	Abca2	+	protein_coding	CDS
2	26016175	26016374	ENSMUSG00000036352	Ubac1	-	protein_coding	Intron
2	26350324	26350527	ENSMUSG00000075467	Dnlz	-	protein_coding	CDS
2	26408941	26409146	ENSMUSG00000026925	Inpp5e	-	protein_coding	5'UTR
2	26425951	26426150	ENSMUSG00000026924	Sec16a	-	protein_coding	Intron
2	26429279	26429482	ENSMUSG00000026924	Sec16a	-	protein_coding	CDS
2	26636068	26636267	ENSMUSG00000036186	Fam69b	+	protein_coding	CDS
2	26911068	26911273	ENSMUSG00000062647	Rpl7a	+	protein_coding	Intron
2	26911491	26911694	ENSMUSG00000062647	Rpl7a	+	protein_coding	Intron
2	29914823	29915022	ENSMUSG00000026790	Odf2	+	protein_coding	Intron
2	30256414	30256618	ENSMUSG00000007476	Lrrc8a	+	protein_coding	CDS
2	30256772	30256975	ENSMUSG00000007476	Lrrc8a	+	protein_coding	CDS
2	30312614	30312813	ENSMUSG00000052533	Nup188	+	protein_coding	Intron
2	30335934	30336133	ENSMUSG00000052533	Nup188	+	protein_coding	Intron
2	30412891	30413090	ENSMUSG00000026853	Crat	-	protein_coding	CDS
2	31209144	31209343	ENSMUSG00000000194	Gpr107	+	protein_coding	Intron
2	32047518	32047717	ENSMUSG00000001855	Nup214	+	protein_coding	Intron
2	32299308	32299507	ENSMUSG00000002546	Golga2	+	protein_coding	Intron
2	32305017	32305217	ENSMUSG00000002546	Golga2	+	protein_coding	Intron
2	32306850	32307052	ENSMUSG00000002546	Golga2	+	protein_coding	3'UTR
2	32570904	32571103	ENSMUSG00000026810	Dpm2	+	protein_coding	Intron
2	32685525	32685724	ENSMUSG00000009566	Fpgs	-	protein_coding	Intron
2	32757281	32757481	ENSMUSG00000009563	Tor2a	+	nonsense_mediated_decay	Exon
2	33732170	33732369	ENSMUSG00000038740	Mvb12b	-	protein_coding	3'UTR
2	34754226	34754425	ENSMUSG00000026867	Gapvd1	-	protein_coding	5'UTR
2	35314402	35314608	ENSMUSG00000026880	Stom	-	protein_coding	3'UTR
2	35323501	35323700	ENSMUSG00000026880	Stom	-	protein_coding	Intron
2	35944756	35944955	ENSMUSG00000026885	Ttll11	-	protein_coding	Intron
2	36036421	36036628	ENSMUSG00000026895	Ndufa8	-	protein_coding	CDS
2	37508940	37509139	ENSMUSG00000035437	Rabgap1	+	protein_coding	CDS
2	38633677	38633876	ENSMUSG00000026750	Psmb7	-	protein_coding	Intron
2	38729300	38729501	ENSMUSG00000063972	Nr6a1	-	protein_coding	Intron
2	44243117	44243341	ENSMUSG00000049744	Arhgap15	+	protein_coding	CDS
2	49246152	49246352	ENSMUSG00000036792	Mbd5	+	protein_coding	Intron
2	50292702	50292901	ENSMUSG00000026766	Mmadhc	-	processed_transcript	Intron
2	51604040	51604239	ENSMUSG00000083472	Gm13491	-	processed_pseudogene	Exon
2	59311900	59312099	ENSMUSG00000026991	Pkp4	+	nonsense_mediated_decay	Intron
2	59790846	59791047	ENSMUSG00000035168	Tanc1	+	protein_coding	Intron
2	59858430	59858638	ENSMUSG00000026988	Wdsub1	-	protein_coding	Intron
2	60228932	60229138	ENSMUSG00000026977	2022-03-07	+	protein_coding	CDS
2	60243665	60243864	ENSMUSG00000026977	2022-03-07	+	protein_coding	Intron
2	71088467	71088673	ENSMUSG00000041966	Dcaf17	+	protein_coding	Intron
2	71856139	71856431	ENSMUSG00000027111	Itga6	+	protein_coding	3'UTR
2	76378705	76378908	ENSMUSG00000042369	Rbm45	+	protein_coding	Intron
2	80658347	80658683	ENSMUSG00000026999	Nup35	+	retained_intron	Exon
2	85046351	85046550	ENSMUSG00000027067	Ssrp1	+	protein_coding	Intron
2	90776739	90776945	ENSMUSG00000008200	Fnbp4	+	protein_coding	Intron
2	90905440	90905641	ENSMUSG00000005505	Kbtbd4	+	protein_coding	Intron
2	91650230	91650431	ENSMUSG00000027247	Arhgap1	+	protein_coding	Intron
2	93811733	93811976	ENSMUSG00000027198	Ext2	-	nonsense_mediated_decay	Intron
2	93862965	93863164	ENSMUSG00000075023	Accsl	-	protein_coding	Intron
2	93865723	93866059	ENSMUSG00000075023	Accsl	-	protein_coding	CDS
2	94413549	94413748	ENSMUSG00000027193	Api5	-	protein_coding	3'UTR
2	101716662	101717024	ENSMUSG00000032841	Prr5l	-	protein_coding	3'UTR
2	105930729	105930928	ENSMUSG00000042670	Immp1l	+	protein_coding	CDS
2	112861648	112861847	ENSMUSG00000057378	Ryr3	-	protein_coding	Intron
2	112922327	112922532	ENSMUSG00000057378	Ryr3	-	protein_coding	CDS
2	118443152	118443355	ENSMUSG00000005102	Eif2ak4	+	protein_coding	Intron
2	118614939	118615140	ENSMUSG00000040084	Bub1b	+	protein_coding	CDS
2	118876906	118877105	ENSMUSG00000027332	Ivd	+	protein_coding	Intron
2	119246598	119246800	ENSMUSG00000027315	Spint1	+	protein_coding	Intron
2	119769400	119769611	ENSMUSG00000034032	Rpap1	-	protein_coding	Intron
2	120024538	120024741	ENSMUSG00000033902	Mapkbp1	+	protein_coding	Intron
2	121510754	121510955	ENSMUSG00000027242	Wdr76	+	protein_coding	CDS
2	124090032	124090234	ENSMUSG00000027200	Sema6d	+	protein_coding	5'UTR
2	125739496	125739695	ENSMUSG00000035093	Secisbp2l	-	protein_coding	3'UTR
2	127226051	127226254	ENSMUSG00000003660	Snrnp200	+	protein_coding	Intron
2	129093193	129093392	ENSMUSG00000027394	Ttl	+	protein_coding	3'UTR
2	129210844	129211046	ENSMUSG00000027397	Slc20a1	+	protein_coding	3'UTR
2	130712196	130712395	ENSMUSG00000027309	4930402H24Rik	-	protein_coding	CDS
2	131191892	131192094	ENSMUSG00000027330	Cdc25b	+	protein_coding	Intron
2	131197329	131197528	ENSMUSG00000027330	Cdc25b	+	protein_coding	3'UTR
2	132066563	132066766	ENSMUSG00000027340	Slc23a2	-	protein_coding	Intron
2	132094030	132094229	ENSMUSG00000027340	Slc23a2	-	protein_coding	Intron
2	132530387	132530589	ENSMUSG00000027346	Gpcpd1	-	protein_coding	3'UTR
2	132815842	132816045	ENSMUSG00000037376	Trmt6	-	processed_transcript	Exon
2	137095276	137095475	ENSMUSG00000027276	Jag1	-	protein_coding	Intron
2	139921299	139921498	ENSMUSG00000039033	Tasp1	-	protein_coding	Intron
2	145930441	145930646	ENSMUSG00000001767	Crnkl1	-	protein_coding	CDS
2	145949939	145950142	ENSMUSG00000037143	Cfap61	+	protein_coding	Intron
2	146485030	146485231	ENSMUSG00000037110	Ralgapa2	-	protein_coding	CDS
2	148691367	148691566	ENSMUSG00000027439	Gzf1	+	protein_coding	3'UTR
2	148875239	148875438	ENSMUSG00000027447	Cst3	-	protein_coding	CDS
2	150839600	150839799	ENSMUSG00000032046	Abhd12	-	nonsense_mediated_decay	Intron
2	152280980	152281179	ENSMUSG00000074698	Csnk2a1	+	protein_coding	3'UTR
2	154372528	154372752	ENSMUSG00000027487	Cdk5rap1	-	protein_coding	Intron
2	154632425	154632630	ENSMUSG00000085483	Gm14198	-	antisense	Exon
2	154678690	154678895	ENSMUSG00000038467	Chmp4b	+	processed_transcript	Intron
2	155314361	155314565	ENSMUSG00000038383	Pigu	-	protein_coding	Intron
2	155381876	155382077	ENSMUSG00000038375	Trp53inp2	+	protein_coding	5'UTR
2	156205606	156205805	ENSMUSG00000038116	Phf20	+	protein_coding	Intron
2	156853476	156853677	ENSMUSG00000085741	5430405H02Rik	-	antisense	Exon
2	156887037	156887238	ENSMUSG00000027636	Sla2	-	protein_coding	5'UTR
2	160645888	160646087	ENSMUSG00000070544	Top1	+	protein_coding	5'UTR
2	160766951	160767154	ENSMUSG00000016933	Plcg1	+	protein_coding	Intron
2	161025743	161025943	ENSMUSG00000057133	Chd6	-	protein_coding	Intron
2	163735273	163735472	ENSMUSG00000017697	Ada	-	protein_coding	CDS
2	164017485	164017684	ENSMUSG00000018326	Ywhab	+	protein_coding	3'UTR
2	164025586	164025785	ENSMUSG00000054582	Pabpc1l	+	protein_coding	Intron
2	164027515	164027714	ENSMUSG00000054582	Pabpc1l	+	protein_coding	CDS
2	165022958	165023167	ENSMUSG00000039804	Ncoa5	-	protein_coding	Intron
2	166795707	166795906	ENSMUSG00000042854	Trp53rkb	+	protein_coding	CDS
2	166864788	166864990	ENSMUSG00000074582	Arfgef2	+	protein_coding	Intron
2	167038635	167038834	ENSMUSG00000039501	Znfx1	-	protein_coding	CDS
2	167056495	167056694	ENSMUSG00000039501	Znfx1	-	protein_coding	CDS
2	167512593	167512792	ENSMUSG00000006418	Rnf114	+	protein_coding	Intron
2	167514863	167515062	ENSMUSG00000006418	Rnf114	+	protein_coding	3'UTR
2	170511594	170511793	ENSMUSG00000085495	Gm16796	-	antisense	Exon
2	172362657	172362856	ENSMUSG00000027496	Aurka	-	protein_coding	Intron
2	174345394	174345593	ENSMUSG00000090625	Gm20721	-	protein_coding	CDS
2	180172137	180172339	ENSMUSG00000039041	Adrm1	+	protein_coding	CDS
2	181590754	181590959	ENSMUSG00000000823	Zfp512b	-	protein_coding	Intron
3	5181706	5181905	ENSMUSG00000086224	2700069I18Rik	-	antisense	Intron
3	20021679	20021878	ENSMUSG00000027615	Hps3	-	protein_coding	Intron
3	28646715	28646914	ENSMUSG00000027692	Tnik	+	protein_coding	Intron
3	30914223	30914422	ENSMUSG00000037652	Phc3	-	nonsense_mediated_decay	Exon
3	32587397	32587596	ENSMUSG00000027669	Gnb4	-	nonsense_mediated_decay	Intron
3	32720221	32720425	ENSMUSG00000027671	Actl6a	+	protein_coding	Intron
3	51277253	51277452	ENSMUSG00000087440	4930577N17Rik	+	TEC	Exon
3	54722567	54722766	ENSMUSG00000027751	Supt20	+	protein_coding	Intron
3	55117040	55117239	ENSMUSG00000036580	Spg20	+	protein_coding	CDS
3	55136512	55136711	ENSMUSG00000036580	Spg20	+	protein_coding	3'UTR
3	61359524	61359723	ENSMUSG00000103473	Gm37696	-	antisense	Exon
3	63964413	63964612	ENSMUSG00000027822	Slc33a1	-	protein_coding	5'UTR
3	65392349	65392552	ENSMUSG00000027828	Ssr3	-	protein_coding	CDS
3	69722016	69722220	ENSMUSG00000027787	Nmd3	+	protein_coding	5'UTR
3	84141553	84141759	ENSMUSG00000033752	Mnd1	-	protein_coding	Intron
3	85651113	85651312	ENSMUSG00000028085	Gatb	+	protein_coding	Intron
3	85672446	85672645	ENSMUSG00000051000	Fam160a1	-	nonsense_mediated_decay	Exon
3	86919551	86919829	ENSMUSG00000028078	Dclk2	-	protein_coding	Intron
3	87732718	87732917	ENSMUSG00000041977	Arhgef11	+	protein_coding	CDS
3	88909691	88909895	ENSMUSG00000054199	Gon4l	+	protein_coding	3'UTR
3	89067225	89067430	ENSMUSG00000028053	Ash1l	+	protein_coding	Intron
3	89734881	89735085	ENSMUSG00000027951	Adar	+	protein_coding	CDS
3	90052270	90052471	ENSMUSG00000042520	Ubap2l	-	protein_coding	Intron
3	90242878	90243077	ENSMUSG00000027938	Creb3l4	-	protein_coding	Intron
3	90391583	90391785	ENSMUSG00000027933	Ints3	-	protein_coding	3'UTR
3	94878918	94879201	ENSMUSG00000038902	Pogz	+	protein_coding	CDS
3	95119256	95119460	ENSMUSG00000008958	Vps72	+	processed_transcript	Intron
3	95188773	95188972	ENSMUSG00000038766	Gabpb2	-	protein_coding	CDS
3	95255109	95255308	ENSMUSG00000015711	Prune1	-	protein_coding	CDS
3	95293638	95293838	ENSMUSG00000038712	Mindy1	+	protein_coding	CDS
3	95295379	95295608	ENSMUSG00000038712	Mindy1	+	protein_coding	Intron
3	95323735	95324065	ENSMUSG00000015697	Setdb1	-	protein_coding	3'UTR
3	95818560	95818759	ENSMUSG00000028106	Rprd2	-	protein_coding	CDS
3	96155320	96155519	ENSMUSG00000038495	Otud7b	+	protein_coding	CDS
3	96636723	96636922	ENSMUSG00000028102	Pex11b	+	protein_coding	Intron
3	96800287	96800488	ENSMUSG00000038304	Cd160	-	protein_coding	3'UTR
3	102905737	102905936	ENSMUSG00000027855	Sycp1	-	protein_coding	Intron
3	104457437	104457781	ENSMUSG00000032913	Lrig2	-	protein_coding	3'UTR
3	107631372	107631683	ENSMUSG00000014601	Strip1	-	protein_coding	CDS
3	108644477	108644676	ENSMUSG00000040389	Wdr47	+	protein_coding	CDS
3	122006809	122007008	ENSMUSG00000039831	Arhgap29	+	protein_coding	CDS
3	122420167	122420366	ENSMUSG00000028121	Bcar3	+	protein_coding	Intron
3	122924408	122924619	ENSMUSG00000054091	1810037I17Rik	+	protein_coding	CDS
3	123360995	123361194	ENSMUSG00000039234	Sec24d	+	protein_coding	Intron
3	129824983	129825185	ENSMUSG00000028010	Gar1	-	protein_coding	3'UTR
3	129890277	129890481	ENSMUSG00000027999	Pla2g12a	+	nonsense_mediated_decay	Exon
3	130180888	130181088	ENSMUSG00000058897	Col25a1	+	nonsense_mediated_decay	Exon
3	132684166	132684419	ENSMUSG00000028030	Tbck	+	protein_coding	5'UTR
3	135237645	135237844	ENSMUSG00000045328	Cenpe	+	protein_coding	CDS
3	135408617	135408816	ENSMUSG00000028165	Cisd2	-	protein_coding	3'UTR
3	141757796	141757998	ENSMUSG00000059921	Unc5c	+	nonsense_mediated_decay	Intron
3	153910674	153910879	ENSMUSG00000038975	Rabggtb	-	nonsense_mediated_decay	Exon
4	3871585	3871784	ENSMUSG00000078365	Mos	-	protein_coding	CDS
4	11333202	11333401	ENSMUSG00000040728	Esrp1	-	protein_coding	3'UTR
4	25234207	25234406	ENSMUSG00000028259	Fhl5	-	protein_coding	Intron
4	38690596	38690795	ENSMUSG00000085632	Gm12381	-	lincRNA	Intron
4	40260142	40260344	ENSMUSG00000036822	Topors	-	protein_coding	CDS
4	40991806	40992005	ENSMUSG00000028423	Nfx1	+	protein_coding	Intron
4	41302492	41302691	ENSMUSG00000028436	Dcaf12	-	protein_coding	Intron
4	41740982	41741181	ENSMUSG00000036078	Sigmar1	-	processed_transcript	Intron
4	41756122	41756322	ENSMUSG00000036073	Galt	+	protein_coding	Intron
4	43263709	43263908	ENSMUSG00000028456	Unc13b	+	protein_coding	3'UTR
4	43508742	43508945	ENSMUSG00000028463	Car9	+	protein_coding	Intron
4	43691710	43691913	ENSMUSG00000078716	Tmem8b	+	protein_coding	3'UTR
4	45044652	45044854	ENSMUSG00000048232	Fbxo10	-	protein_coding	CDS
4	45881503	45881702	ENSMUSG00000028327	Stra6l	+	protein_coding	Intron
4	47104149	47104353	ENSMUSG00000039774	Galnt12	+	protein_coding	CDS
4	62345927	62346132	ENSMUSG00000066151	Fkbp15	-	protein_coding	Intron
4	63018096	63018297	ENSMUSG00000028358	Zfp618	+	protein_coding	Intron
4	70307061	70307260	ENSMUSG00000039298	Cdk5rap2	-	protein_coding	Intron
4	72126053	72126259	ENSMUSG00000008305	Tle1	-	protein_coding	Intron
4	88719039	88719238	ENSMUSG00000070923	Klhl9	-	protein_coding	3'UTR
4	98395895	98396098	ENSMUSG00000061859	Patj	+	protein_coding	Intron
4	98934679	98934878	ENSMUSG00000028560	Usp1	+	protein_coding	CDS
4	99205863	99206069	ENSMUSG00000028550	Atg4c	+	protein_coding	Intron
4	104913574	104913773	ENSMUSG00000078612	Fyb2	+	protein_coding	5'UTR
4	107039982	107040181	ENSMUSG00000061887	Ssbp3	+	processed_transcript	Intron
4	108613092	108613293	ENSMUSG00000028587	Orc1	+	protein_coding	Intron
4	108847824	108848026	ENSMUSG00000090551	A730015C16Rik	-	protein_coding	CDS
4	109065989	109066188	ENSMUSG00000028559	Osbpl9	-	protein_coding	Intron
4	116088722	116088922	ENSMUSG00000028703	Lrrc41	+	protein_coding	CDS
4	116994181	116994380	ENSMUSG00000028684	Urod	-	protein_coding	Intron
4	116997182	116997381	ENSMUSG00000046861	Hectd3	+	protein_coding	Intron
4	117864623	117864822	ENSMUSG00000028542	Slc6a9	+	nonsense_mediated_decay	Exon
4	117868147	117868349	ENSMUSG00000028542	Slc6a9	+	nonsense_mediated_decay	Exon
4	117880760	117880960	ENSMUSG00000028541	B4galt2	-	nonsense_mediated_decay	Intron
4	117912020	117912232	ENSMUSG00000033365	Ipo13	-	protein_coding	CDS
4	119468323	119468522	ENSMUSG00000048899	Rimkla	-	protein_coding	CDS
4	119470415	119470614	ENSMUSG00000048899	Rimkla	-	protein_coding	CDS
4	120517028	120517231	ENSMUSG00000000085	Scmh1	+	protein_coding	Intron
4	120968719	120968919	ENSMUSG00000032870	Smap2	-	protein_coding	3'UTR
4	124729537	124729736	ENSMUSG00000028902	Sf3a3	+	protein_coding	Intron
4	124851143	124851347	ENSMUSG00000028889	Yrdc	+	protein_coding	Intron
4	126404178	126404381	ENSMUSG00000028842	Ago3	-	protein_coding	CDS
4	126566043	126566242	ENSMUSG00000042489	Clspn	+	protein_coding	CDS
4	126929105	126929304	ENSMUSG00000042446	Zmym4	-	protein_coding	Intron
4	127311384	127311651	ENSMUSG00000050234	Gja4	-	protein_coding	3'UTR
4	128748047	128748449	ENSMUSG00000028796	Phc2	+	protein_coding	CDS
4	129487138	129487490	ENSMUSG00000040859	Bsdc1	+	protein_coding	3'UTR
4	132116983	132117462	ENSMUSG00000050511	Oprd1	-	protein_coding	CDS
4	132777836	132778037	ENSMUSG00000028884	Rpa2	+	protein_coding	3'UTR
4	133062037	133062240	ENSMUSG00000037692	Ahdc1	+	processed_transcript	Exon
4	133295074	133295276	ENSMUSG00000037622	Wdtc1	-	protein_coding	Intron
4	133370835	133371034	ENSMUSG00000028854	Slc9a1	+	protein_coding	Intron
4	133584364	133584568	ENSMUSG00000028848	Gpn2	+	protein_coding	CDS
4	133720401	133720600	ENSMUSG00000007880	Arid1a	-	protein_coding	Intron
4	134352432	134352631	ENSMUSG00000028836	Slc30a2	+	protein_coding	3'UTR
4	134523498	134523751	ENSMUSG00000078521	Aunip	+	protein_coding	CDS
4	134575744	134575943	ENSMUSG00000037306	Man1c1	-	protein_coding	Intron
4	134914760	134914976	ENSMUSG00000028822	Tmem50a	-	protein_coding	Intron
4	136540431	136540630	ENSMUSG00000001089	Luzp1	+	protein_coding	CDS
4	136995383	136995582	ENSMUSG00000060862	Zbtb40	-	protein_coding	CDS
4	137611766	137611965	ENSMUSG00000043411	Usp48	+	protein_coding	Intron
4	138293743	138293945	ENSMUSG00000028758	Kif17	+	protein_coding	CDS
4	139426802	139427007	ENSMUSG00000066036	Ubr4	+	protein_coding	CDS
4	140702375	140702577	ENSMUSG00000040945	Rcc2	+	protein_coding	Intron
4	141684117	141684336	ENSMUSG00000078515	Ddi2	-	protein_coding	CDS
4	144989538	144989737	ENSMUSG00000020220	Vps13d	-	protein_coding	Intron
4	148491177	148491376	ENSMUSG00000028991	Mtor	+	protein_coding	Intron
4	148538872	148539071	ENSMUSG00000028991	Mtor	+	protein_coding	Intron
4	148556372	148556571	ENSMUSG00000028991	Mtor	+	protein_coding	Intron
4	149381160	149381371	ENSMUSG00000028960	Ube4b	-	nonsense_mediated_decay	Exon
4	149656257	149656456	ENSMUSG00000039936	Pik3cd	-	protein_coding	Intron
4	149659968	149660167	ENSMUSG00000039936	Pik3cd	-	protein_coding	CDS
4	149715574	149715773	ENSMUSG00000044700	Tmem201	-	protein_coding	3'UTR
4	149716679	149716878	ENSMUSG00000044700	Tmem201	-	protein_coding	3'UTR
4	149729351	149729554	ENSMUSG00000044700	Tmem201	-	protein_coding	Intron
4	149817731	149817930	ENSMUSG00000064798	n-R5s193	+	rRNA	Exon
4	151005318	151005522	ENSMUSG00000028957	Per3	-	protein_coding	3'UTR
4	151979951	151980150	ENSMUSG00000039768	Dnajc11	+	protein_coding	Intron
4	152026453	152026782	ENSMUSG00000028952	Zbtb48	-	protein_coding	CDS
4	154290961	154291161	ENSMUSG00000029032	Arhgef16	-	protein_coding	CDS
4	154299644	154299845	ENSMUSG00000029032	Arhgef16	-	protein_coding	Intron
4	154858001	154858200	ENSMUSG00000046637	Ttc34	+	protein_coding	CDS
4	155705095	155705296	ENSMUSG00000029038	Ssu72	+	protein_coding	5'UTR
4	156126944	156127151	ENSMUSG00000059939	9430015G10Rik	+	protein_coding	3'UTR
5	8077634	8077833	ENSMUSG00000040537	Adam22	-	protein_coding	3'UTR
5	8827781	8827980	ENSMUSG00000028970	Abcb1b	+	protein_coding	Intron
5	9161552	9161751	ENSMUSG00000042508	Dmtf1	-	nonsense_mediated_decay	Exon
5	20794248	20794447	ENSMUSG00000039987	Phtf2	-	protein_coding	CDS
5	22039367	22039566	ENSMUSG00000042453	Reln	-	protein_coding	Intron
5	23153130	23153329	ENSMUSG00000106379	Lhfpl3	+	protein_coding	Intron
5	23584897	23585096	ENSMUSG00000062604	Srpk2	-	nonsense_mediated_decay	Intron
5	25284646	25284845	ENSMUSG00000038056	Kmt2c	-	protein_coding	CDS
5	25314211	25314469	ENSMUSG00000038056	Kmt2c	-	protein_coding	CDS
5	29569282	29569487	ENSMUSG00000039000	Ube3c	+	protein_coding	5'UTR
5	30073394	30073593	ENSMUSG00000025747	Tyms	-	nonsense_mediated_decay	Exon
5	31196178	31196380	ENSMUSG00000029146	Snx17	+	nonsense_mediated_decay	Intron
5	31199547	31199751	ENSMUSG00000043059	Zfp513	-	protein_coding	CDS
5	31515452	31515651	ENSMUSG00000053134	Supt7l	-	protein_coding	3'UTR
5	32611228	32611427	ENSMUSG00000107277	Gm10461	-	TEC	Exon
5	33247799	33248006	ENSMUSG00000037373	Ctbp1	-	protein_coding	3'UTR
5	33671412	33671623	ENSMUSG00000037313	Tacc3	+	protein_coding	Intron
5	34001105	34001336	ENSMUSG00000048142	Nat8l	+	protein_coding	3'UTR
5	34229116	34229317	ENSMUSG00000037224	Zfyve28	-	protein_coding	Intron
5	35032807	35033013	ENSMUSG00000029101	Rgs12	+	protein_coding	Intron
5	38365165	38365366	ENSMUSG00000005107	Slc2a9	-	protein_coding	Intron
5	44193072	44193277	ENSMUSG00000046985	Tapt1	-	protein_coding	Intron
5	45674778	45674978	ENSMUSG00000015880	Ncapg	+	protein_coding	Intron
5	49999059	49999258	ENSMUSG00000029090	Adgra3	-	protein_coding	CDS
5	50001021	50001290	ENSMUSG00000029090	Adgra3	-	protein_coding	Intron
5	52641282	52641481	ENSMUSG00000029173	Sepsecs	-	nonsense_mediated_decay	Exon
5	54074722	54074921	ENSMUSG00000039156	Stim2	+	protein_coding	Intron
5	64351192	64351392	ENSMUSG00000029174	Tbc1d1	+	protein_coding	3'UTR
5	65272309	65272513	ENSMUSG00000029191	Rfc1	-	protein_coding	CDS
5	65468269	65468475	ENSMUSG00000037822	Smim14	-	nonsense_mediated_decay	Intron
5	65492579	65492833	ENSMUSG00000037822	Smim14	-	nonsense_mediated_decay	Intron
5	65863819	65864024	ENSMUSG00000029204	Rhoh	+	protein_coding	Intron
5	65892540	65893033	ENSMUSG00000029204	Rhoh	+	protein_coding	CDS
5	66683694	66683920	ENSMUSG00000029223	Uchl1	+	protein_coding	Intron
5	67647513	67647716	ENSMUSG00000037685	Atp8a1	-	protein_coding	Intron
5	72513965	72514164	ENSMUSG00000072889	Nfxl1	-	protein_coding	3'UTR
5	73097238	73097437	ENSMUSG00000070733	Fryl	-	protein_coding	Intron
5	74001740	74001939	ENSMUSG00000054814	Usp46	-	protein_coding	3'UTR
5	76537793	76537992	ENSMUSG00000036435	Exoc1	+	protein_coding	Intron
5	86422417	86422622	ENSMUSG00000072845	Tmprss11a	-	protein_coding	CDS
5	90242770	90242969	ENSMUSG00000055204	Ankrd17	-	protein_coding	CDS
5	91951678	91951877	ENSMUSG00000029397	Rchy1	-	processed_transcript	Intron
5	92181466	92181670	ENSMUSG00000029407	Uso1	+	protein_coding	Intron
5	92950597	92951067	ENSMUSG00000029381	Shroom3	+	protein_coding	CDS
5	94988625	94988845	ENSMUSG00000096742	Gm6367	+	protein_coding	Intron
5	96133832	96134031	ENSMUSG00000034724	Cnot6l	-	protein_coding	Intron
5	96210147	96210346	ENSMUSG00000029486	Mrpl1	+	protein_coding	Intron
5	97088373	97088572	ENSMUSG00000034663	Bmp2k	+	protein_coding	3'UTR
5	97392060	97392259	ENSMUSG00000046000	Naa11	-	protein_coding	CDS
5	101823421	101823620	ENSMUSG00000029330	Cds1	+	protein_coding	3'UTR
5	101846438	101846644	ENSMUSG00000043940	Wdfy3	-	protein_coding	Intron
5	108461447	108461646	ENSMUSG00000033623	Pcgf3	+	protein_coding	Intron
5	110234466	110234791	ENSMUSG00000029501	Ankle2	+	protein_coding	CDS
5	110685245	110685447	ENSMUSG00000029505	Ep400	-	protein_coding	Intron
5	113183555	113183754	ENSMUSG00000051339	2900026A02Rik	-	protein_coding	CDS
5	113572678	113572880	ENSMUSG00000063430	Wscd2	+	protein_coding	Intron
5	113960405	113960658	ENSMUSG00000042121	Ssh1	-	protein_coding	Intron
5	113970178	113970378	ENSMUSG00000042121	Ssh1	-	protein_coding	Intron
5	114218928	114219127	ENSMUSG00000042010	Acacb	+	protein_coding	Intron
5	114611359	114611564	ENSMUSG00000041930	Fam222a	+	protein_coding	CDS
5	114634555	114634756	ENSMUSG00000014158	Trpv4	-	protein_coding	CDS
5	114743623	114743824	ENSMUSG00000041890	Git2	-	protein_coding	Intron
5	114791404	114791604	ENSMUSG00000041870	Ankrd13a	+	protein_coding	Intron
5	115252979	115253269	ENSMUSG00000041740	Rnf10	-	protein_coding	Intron
5	115484158	115484362	ENSMUSG00000029524	Sirt4	-	protein_coding	5'UTR
5	115619761	115619962	ENSMUSG00000041638	Gcn1l1	+	protein_coding	Intron
5	115994225	115994493	ENSMUSG00000029516	Cit	+	protein_coding	Intron
5	117115648	117115943	ENSMUSG00000086047	9530046B11Rik	+	antisense	Intron
5	117555493	117555702	ENSMUSG00000061578	Ksr2	+	protein_coding	Intron
5	117748830	117749029	ENSMUSG00000061578	Ksr2	+	protein_coding	Intron
5	117767443	117767642	ENSMUSG00000061578	Ksr2	+	protein_coding	3'UTR
5	117867829	117868032	ENSMUSG00000029361	Nos1	+	protein_coding	Intron
5	117893942	117894143	ENSMUSG00000029361	Nos1	+	protein_coding	Intron
5	118245326	118245525	ENSMUSG00000032840	2410131K14Rik	+	protein_coding	CDS
5	118729967	118730171	ENSMUSG00000018076	Med13l	+	protein_coding	Intron
5	120198094	120198299	ENSMUSG00000029594	Rbm19	+	nonsense_mediated_decay	Exon
5	120791621	120791838	ENSMUSG00000066867	Oas1e	-	protein_coding	Intron
5	120795327	120795526	ENSMUSG00000066867	Oas1e	-	protein_coding	CDS
5	120802724	120802928	ENSMUSG00000001166	Oas1c	-	protein_coding	CDS
5	120805265	120805464	ENSMUSG00000001166	Oas1c	-	protein_coding	Intron
5	120823438	120823637	ENSMUSG00000029605	Oas1b	+	protein_coding	3'UTR
5	121131683	121131882	ENSMUSG00000043733	Ptpn11	-	protein_coding	3'UTR
5	121204551	121204750	ENSMUSG00000029614	Rpl6	+	protein_coding	Intron
5	121220567	121220766	ENSMUSG00000042744	Hectd4	+	protein_coding	Intron
5	121493704	121493903	ENSMUSG00000029452	Tmem116	+	protein_coding	Intron
5	121593361	121593560	ENSMUSG00000029455	Aldh2	-	protein_coding	CDS
5	121778040	121778242	ENSMUSG00000042605	Atxn2	+	protein_coding	Intron
5	122370316	122370515	ENSMUSG00000029463	Fam216a	-	protein_coding	Intron
5	122439483	122439687	ENSMUSG00000029466	Anapc7	+	protein_coding	Intron
5	122879201	122879397	ENSMUSG00000029475	Kdm2b	-	protein_coding	CDS
5	123015327	123015651	ENSMUSG00000049686	Orai1	+	protein_coding	CDS
5	123614372	123614577	ENSMUSG00000049550	Clip1	-	protein_coding	Intron
5	123700615	123700814	ENSMUSG00000029427	Zcchc8	-	protein_coding	CDS
5	124073537	124073736	ENSMUSG00000029408	Abcb9	-	protein_coding	CDS
5	124079882	124080082	ENSMUSG00000029408	Abcb9	-	protein_coding	Intron
5	124460971	124461174	ENSMUSG00000049327	Kmt5a	+	processed_transcript	Exon
5	124625980	124626180	ENSMUSG00000029386	Tctn2	+	processed_transcript	Intron
5	125289498	125289703	ENSMUSG00000037936	Scarb1	-	protein_coding	Intron
5	127608714	127608918	ENSMUSG00000029416	Slc15a4	-	nonsense_mediated_decay	Exon
5	127784108	127784307	ENSMUSG00000034310	Tmem132d	-	protein_coding	CDS
5	130340634	130340833	ENSMUSG00000056310	Tyw1	+	protein_coding	CDS
5	131465844	131466050	ENSMUSG00000029673	Auts2	-	processed_transcript	Intron
5	135722421	135722624	ENSMUSG00000005514	Por	+	protein_coding	Intron
5	135988496	135988695	ENSMUSG00000004948	Zp3	+	protein_coding	CDS
5	136061538	136061740	ENSMUSG00000006143	Upk3bl	+	protein_coding	Intron
5	137372517	137372720	ENSMUSG00000029710	Ephb4	+	protein_coding	Intron
5	137637017	137637216	ENSMUSG00000093445	Lrch4	+	protein_coding	Intron
5	138164857	138165060	ENSMUSG00000029730	Mcm7	-	protein_coding	Intron
5	138168193	138168392	ENSMUSG00000029730	Mcm7	-	protein_coding	Intron
5	138606558	138606757	ENSMUSG00000058291	Zfp68	-	protein_coding	CDS
5	138619494	138619698	ENSMUSG00000104686	Gm42815	+	TEC	Exon
5	138622887	138623118	ENSMUSG00000056014	A430033K04Rik	+	protein_coding	Intron
5	139163270	139163469	ENSMUSG00000025857	Dnaaf5	+	protein_coding	CDS
5	139184613	139184813	ENSMUSG00000025857	Dnaaf5	+	protein_coding	CDS
5	139472801	139473000	ENSMUSG00000053581	Zfand2a	-	protein_coding	3'UTR
5	140334549	140334755	ENSMUSG00000036639	Nudt1	+	protein_coding	Intron
5	141760116	141760315	ENSMUSG00000039683	Sdk1	+	protein_coding	Intron
5	142158626	142158825	ENSMUSG00000039683	Sdk1	+	protein_coding	Intron
5	142906526	142906725	ENSMUSG00000029580	Actb	-	protein_coding	Intron
5	143080061	143080260	ENSMUSG00000045078	Rnf216	-	protein_coding	Intron
5	143478530	143478729	ENSMUSG00000039206	Daglb	+	protein_coding	Intron
5	143494552	143494751	ENSMUSG00000039206	Daglb	+	protein_coding	CDS
5	143505538	143505737	ENSMUSG00000039206	Daglb	+	protein_coding	3'UTR
5	143507186	143507391	ENSMUSG00000001847	Rac1	-	protein_coding	Intron
5	144556341	144556546	ENSMUSG00000059991	Nptx2	+	protein_coding	3'UTR
5	145145019	145145218	ENSMUSG00000038722	Bud31	+	protein_coding	Intron
5	145233480	145233682	ENSMUSG00000007812	Zfp655	+	protein_coding	CDS
5	147860625	147860828	ENSMUSG00000029649	Pomp	+	protein_coding	Intron
5	148076185	148076384	ENSMUSG00000029651	Mtus2	+	protein_coding	5'UTR
5	148303239	148303442	ENSMUSG00000029651	Mtus2	+	protein_coding	Intron
5	148313628	148313828	ENSMUSG00000029651	Mtus2	+	protein_coding	3'UTR
5	149678341	149678542	ENSMUSG00000051950	B3glct	+	protein_coding	Intron
5	150433611	150433880	ENSMUSG00000056602	Fry	+	protein_coding	Intron
5	150517706	150518116	ENSMUSG00000056586	Zar1l	-	protein_coding	CDS
6	17694234	17694443	ENSMUSG00000029534	St7	+	nonsense_mediated_decay	Exon
6	23078669	23078868	ENSMUSG00000029695	Aass	-	protein_coding	Intron
6	23093780	23093979	ENSMUSG00000029695	Aass	-	protein_coding	Intron
6	23158270	23158469	ENSMUSG00000106989	Gm5989	-	processed_pseudogene	Exon
6	29710668	29710867	ENSMUSG00000001763	Tspan33	+	protein_coding	Intron
6	29957843	29958047	ENSMUSG00000039629	Strip2	+	protein_coding	3'UTR
6	30639437	30639725	ENSMUSG00000054446	Cpa1	+	protein_coding	Intron
6	30742805	30743005	ENSMUSG00000051855	Mest	+	protein_coding	Intron
6	31507706	31507905	ENSMUSG00000025609	Mkln1	+	protein_coding	3'UTR
6	34308825	34309024	ENSMUSG00000001642	Akr1b3	-	protein_coding	Intron
6	34312483	34312727	ENSMUSG00000001642	Akr1b3	-	protein_coding	Intron
6	38670768	38670967	ENSMUSG00000079598	Clec2l	+	protein_coding	Intron
6	39117611	39117892	ENSMUSG00000038507	Parp12	-	protein_coding	Intron
6	40406345	40406796	ENSMUSG00000037172	E330009J07Rik	-	protein_coding	3'UTR
6	40409248	40409447	ENSMUSG00000037172	E330009J07Rik	-	protein_coding	CDS
6	40442985	40443191	ENSMUSG00000037159	Wee2	+	protein_coding	5'UTR
6	40462230	40462465	ENSMUSG00000037159	Wee2	+	protein_coding	Intron
6	41614341	41614547	ENSMUSG00000029869	Ephb6	+	protein_coding	CDS
6	47518235	47518434	ENSMUSG00000029686	Cul1	+	protein_coding	Intron
6	47800820	47801019	ENSMUSG00000025823	Pdia4	-	protein_coding	Intron
6	47926824	47927023	ENSMUSG00000052763	Zfp212	+	protein_coding	Intron
6	47931417	47931616	ENSMUSG00000052763	Zfp212	+	protein_coding	CDS
6	47955834	47956033	ENSMUSG00000045466	Zfp956	+	nonsense_mediated_decay	Exon
6	52207997	52208199	ENSMUSG00000043219	Hoxa6	-	protein_coding	Intron
6	53883355	53883554	ENSMUSG00000052955	Cpvl	-	protein_coding	Intron
6	55047887	55048088	ENSMUSG00000029777	Gars	+	protein_coding	Intron
6	71300510	71301120	ENSMUSG00000073018	Gm1070	+	lincRNA	Exon
6	71440406	71440605	ENSMUSG00000002222	Rmnd5a	-	protein_coding	5'UTR
6	72842874	72843130	ENSMUSG00000055239	Kcmf1	-	protein_coding	CDS
6	72848034	72848233	ENSMUSG00000055239	Kcmf1	-	protein_coding	Intron
6	72958200	72958399	ENSMUSG00000079523	Tmsb10	-	protein_coding	Intron
6	75970769	75970976	ENSMUSG00000107880	Gm44113	-	lincRNA	Exon
6	83334142	83334348	ENSMUSG00000043131	Mob1a	+	nonsense_mediated_decay	Intron
6	83349467	83349669	ENSMUSG00000045160	Bola3	+	protein_coding	Intron
6	83506619	83506818	ENSMUSG00000014554	Dguok	-	nonsense_mediated_decay	Intron
6	85428034	85428238	ENSMUSG00000068302	Noto	+	protein_coding	3'UTR
6	85446864	85447063	ENSMUSG00000030008	Pradc1	-	protein_coding	3'UTR
6	86121987	86122186	ENSMUSG00000030000	Add2	+	protein_coding	3'UTR
6	88506721	88506920	ENSMUSG00000030082	Sec61a1	-	protein_coding	CDS
6	89384512	89384711	ENSMUSG00000030086	Chchd6	-	protein_coding	CDS
6	90382061	90382260	ENSMUSG00000034430	Zxdc	+	protein_coding	CDS
6	91411076	91411277	ENSMUSG00000030093	Wnt7a	-	protein_coding	5'UTR
6	92183818	92184077	ENSMUSG00000014551	Mrps25	-	protein_coding	CDS
6	94624749	94625064	ENSMUSG00000030029	Lrig1	-	nonsense_mediated_decay	Intron
6	94663745	94663950	ENSMUSG00000030029	Lrig1	-	nonsense_mediated_decay	Intron
6	99003007	99003206	ENSMUSG00000030067	Foxp1	-	protein_coding	Intron
6	99635915	99636120	ENSMUSG00000093661	Eif4e3	-	protein_coding	Intron
6	102219407	102219606	ENSMUSG00000030075	Cntn3	-	protein_coding	Intron
6	105484771	105484976	ENSMUSG00000108237	Gm19757	-	lincRNA	Intron
6	106794007	106794210	ENSMUSG00000005362	Crbn	-	protein_coding	Intron
6	108829128	108829327	ENSMUSG00000030104	Edem1	+	nonsense_mediated_decay	Exon
6	113270687	113270892	ENSMUSG00000030269	Mtmr14	+	protein_coding	Intron
6	113522156	113522357	ENSMUSG00000030286	Emc3	-	protein_coding	Intron
6	113707368	113707572	ENSMUSG00000056952	Tatdn2	+	protein_coding	Intron
6	119915257	119915461	ENSMUSG00000030166	Rad52	+	protein_coding	Intron
6	120037015	120037234	ENSMUSG00000045962	Wnk1	-	protein_coding	CDS
6	120200042	120200241	ENSMUSG00000041377	Ninj2	+	protein_coding	3'UTR
6	120481865	120482064	ENSMUSG00000002897	Il17ra	+	protein_coding	CDS
6	120738170	120738385	ENSMUSG00000071226	Cecr2	+	protein_coding	CDS
6	120765357	120765557	ENSMUSG00000071226	Cecr2	+	protein_coding	Intron
6	121195756	121195962	ENSMUSG00000067825	Pex26	+	nonsense_mediated_decay	Intron
6	122322809	122323008	ENSMUSG00000040669	Phc1	-	protein_coding	Intron
6	125192198	125192402	ENSMUSG00000030335	Mrpl51	+	processed_transcript	Intron
6	125857572	125857776	ENSMUSG00000038115	Ano2	+	nonsense_mediated_decay	Intron
6	128136548	128136751	ENSMUSG00000030352	Tspan9	-	protein_coding	5'UTR
6	128798755	128798954	ENSMUSG00000107872	Gm44511	-	protein_coding	Intron
6	131300123	131300325	ENSMUSG00000032899	Styk1	-	protein_coding	3'UTR
6	136415370	136415569	ENSMUSG00000045291	E330021D16Rik	-	protein_coding	5'UTR
6	137055900	137056100	ENSMUSG00000030222	Rerg	-	protein_coding	3'UTR
6	137478890	137479096	ENSMUSG00000015766	Eps8	-	protein_coding	3'UTR
6	141490135	141490340	ENSMUSG00000041741	Pde3a	+	protein_coding	CDS
6	142490390	142490595	ENSMUSG00000030246	Ldhb	-	protein_coding	CDS
6	142507717	142507921	ENSMUSG00000030246	Ldhb	-	protein_coding	Intron
6	143013039	143013238	ENSMUSG00000030279	C2cd5	-	protein_coding	Intron
6	143046911	143047110	ENSMUSG00000030279	C2cd5	-	protein_coding	Intron
6	143079728	143079959	ENSMUSG00000030279	C2cd5	-	protein_coding	Intron
6	143180615	143180814	ENSMUSG00000030275	Etnk1	+	protein_coding	CDS
6	143205278	143205477	ENSMUSG00000107802	1700126G02Rik	-	antisense	Intron
6	145177200	145177399	ENSMUSG00000043541	Casc1	-	protein_coding	Intron
6	145932806	145933007	ENSMUSG00000030255	Sspn	+	protein_coding	Intron
6	146642579	146642778	ENSMUSG00000030291	Med21	+	nonsense_mediated_decay	Intron
6	147005970	147006174	ENSMUSG00000016487	Ppfibp1	+	protein_coding	Intron
6	148663242	148663441	ENSMUSG00000084909	4930528G23Rik	-	lincRNA	Intron
7	3658671	3658873	ENSMUSG00000035632	Cnot3	+	protein_coding	Intron
7	3677286	3677485	ENSMUSG00000019734	Tmc4	-	protein_coding	Intron
7	4850903	4851113	ENSMUSG00000052605	Isoc2b	-	protein_coding	Intron
7	4920291	4920491	ENSMUSG00000074406	Zfp628	+	protein_coding	CDS
7	5083845	5084051	ENSMUSG00000035203	Epn1	+	protein_coding	CDS
7	5308554	5308753	ENSMUSG00000035177	Nlrp2	-	protein_coding	CDS
7	12837146	12837348	ENSMUSG00000058638	Zfp110	+	protein_coding	Intron
7	13009472	13009671	ENSMUSG00000049600	Zbtb45	-	protein_coding	Intron
7	13346069	13346268	ENSMUSG00000033847	Pla2g4c	+	protein_coding	Intron
7	14664555	14664754	ENSMUSG00000055942	Obox7	+	protein_coding	Intron
7	16098564	16098768	ENSMUSG00000006024	Napa	+	protein_coding	5'UTR
7	16869919	16870118	ENSMUSG00000041187	Prkd2	+	protein_coding	CDS
7	19005183	19005382	ENSMUSG00000044030	Irf2bp1	+	protein_coding	CDS
7	19370139	19370344	ENSMUSG00000040734	Ppp1r13l	+	protein_coding	CDS
7	19447526	19447727	ENSMUSG00000030397	Mark4	-	nonsense_mediated_decay	Intron
7	19532309	19532508	ENSMUSG00000051403	Ppp1r37	-	protein_coding	CDS
7	23421393	23421592	ENSMUSG00000015721	Nlrp5	+	protein_coding	CDS
7	23435804	23436003	ENSMUSG00000015721	Nlrp5	+	protein_coding	CDS
7	24640548	24640747	ENSMUSG00000057454	Lypd3	+	protein_coding	3'UTR
7	24908353	24908558	ENSMUSG00000040940	Arhgef1	+	protein_coding	Intron
7	25009980	25010333	ENSMUSG00000003378	Grik5	-	nonsense_mediated_decay	Exon
7	25288341	25288540	ENSMUSG00000005442	Cic	+	protein_coding	CDS
7	25293710	25293909	ENSMUSG00000005442	Cic	+	protein_coding	3'UTR
7	25486271	25486470	ENSMUSG00000053714	4732471J01Rik	+	antisense	Intron
7	26459642	26459844	ENSMUSG00000040601	Nlrp4a	+	protein_coding	CDS
7	26462575	26462774	ENSMUSG00000040601	Nlrp4a	+	protein_coding	Intron
7	26464154	26464374	ENSMUSG00000040601	Nlrp4a	+	protein_coding	CDS
7	27195288	27195487	ENSMUSG00000061479	Snrpa	-	protein_coding	Intron
7	27533470	27533672	ENSMUSG00000003363	Pld3	-	protein_coding	Intron
7	27639007	27639206	ENSMUSG00000004056	Akt2	+	protein_coding	3'UTR
7	28184461	28184660	ENSMUSG00000002409	Dyrk1b	+	protein_coding	Intron
7	28305644	28305843	ENSMUSG00000003438	Timm50	-	protein_coding	3'UTR
7	29905897	29906099	ENSMUSG00000062040	Zfp27	-	protein_coding	Intron
7	30556661	30556957	ENSMUSG00000036845	Lin37	-	protein_coding	Intron
7	30649408	30649610	ENSMUSG00000036733	Rbm42	-	protein_coding	Intron
7	34205394	34205598	ENSMUSG00000036427	Gpi1	-	protein_coding	Intron
7	35334324	35334523	ENSMUSG00000030494	Rhpn2	+	protein_coding	Intron
7	35381509	35381708	ENSMUSG00000030494	Rhpn2	+	protein_coding	Intron
7	35602571	35602770	ENSMUSG00000034867	Ankrd27	+	protein_coding	Intron
7	35603880	35604079	ENSMUSG00000034867	Ankrd27	+	protein_coding	Intron
7	35608387	35608588	ENSMUSG00000034867	Ankrd27	+	protein_coding	Intron
7	44829396	44830101	ENSMUSG00000109511	Nup62	+	protein_coding	CDS
7	45303445	45303651	ENSMUSG00000038260	Trpm4	-	protein_coding	3'UTR
7	45424763	45424962	ENSMUSG00000003868	Ruvbl2	-	protein_coding	Intron
7	46062988	46063191	ENSMUSG00000030835	Nomo1	+	protein_coding	Intron
7	48964027	48964226	ENSMUSG00000052512	Nav2	+	protein_coding	5'UTR
7	49462017	49462216	ENSMUSG00000052512	Nav2	+	protein_coding	Intron
7	49464540	49465025	ENSMUSG00000052512	Nav2	+	protein_coding	CDS
7	56087383	56087587	ENSMUSG00000030451	Herc2	+	protein_coding	Intron
7	56155135	56155338	ENSMUSG00000030451	Herc2	+	protein_coding	Intron
7	56164918	56165142	ENSMUSG00000030451	Herc2	+	protein_coding	Intron
7	56177842	56178047	ENSMUSG00000030451	Herc2	+	protein_coding	CDS
7	63739117	63739319	ENSMUSG00000033510	Otud7a	+	protein_coding	Intron
7	72202267	72202468	ENSMUSG00000032776	Mctp2	-	protein_coding	CDS
7	73518301	73518503	ENSMUSG00000078671	Chd2	-	protein_coding	Intron
7	79362956	79363158	ENSMUSG00000039202	Abhd2	+	protein_coding	3'UTR
7	79430477	79430680	ENSMUSG00000039187	Fanci	+	protein_coding	Intron
7	79920426	79920653	ENSMUSG00000097685	Gm26646	+	antisense	Exon
7	80389963	80390162	ENSMUSG00000030530	Furin	-	protein_coding	3'UTR
7	80396926	80397125	ENSMUSG00000030530	Furin	-	protein_coding	Intron
7	81038626	81038829	ENSMUSG00000005621	Zfp592	+	protein_coding	Intron
7	81361413	81361612	ENSMUSG00000025586	Cpeb1	-	protein_coding	Intron
7	81828851	81829050	ENSMUSG00000025103	Btbd1	-	protein_coding	Intron
7	81968528	81968865	ENSMUSG00000025105	Bnc1	-	protein_coding	CDS
7	97696693	97696892	ENSMUSG00000025439	Clns1a	+	protein_coding	CDS
7	100432096	100432297	ENSMUSG00000047248	C2cd3	+	protein_coding	CDS
7	101998414	101998613	ENSMUSG00000066306	Numa1	+	protein_coding	CDS
7	102209663	102210048	ENSMUSG00000063550	Nup98	-	protein_coding	Intron
7	105732903	105733102	ENSMUSG00000030888	Rrp8	-	protein_coding	3'UTR
7	105740330	105740531	ENSMUSG00000030890	Ilk	+	protein_coding	Intron
7	105743646	105743845	ENSMUSG00000043866	Taf10	-	protein_coding	Intron
7	109717749	109717954	ENSMUSG00000031022	BC051019	-	protein_coding	Intron
7	109720836	109721035	ENSMUSG00000031022	BC051019	-	protein_coding	Intron
7	110221826	110222038	ENSMUSG00000031015	Swap70	+	protein_coding	Intron
7	118813637	118813836	ENSMUSG00000030982	Vps35l	+	protein_coding	Intron
7	119720577	119720776	ENSMUSG00000030942	Thumpd1	-	protein_coding	CDS
7	119794421	119794626	ENSMUSG00000030924	Rexo5	+	protein_coding	Intron
7	120873371	120873606	ENSMUSG00000085118	Gm15774	-	antisense	Exon
7	125692963	125693162	ENSMUSG00000032777	Gtf3c1	-	protein_coding	Intron
7	126502902	126503101	ENSMUSG00000032637	Atxn2l	-	protein_coding	CDS
7	126861622	126861821	ENSMUSG00000030689	Ino80e	-	protein_coding	CDS
7	126884327	126884527	ENSMUSG00000059981	Taok2	-	protein_coding	5'UTR
7	127033714	127034130	ENSMUSG00000108617	Gm31749	+	antisense	Intron
7	127042211	127042410	ENSMUSG00000030677	Kif22	-	protein_coding	Intron
7	127195731	127196035	ENSMUSG00000042502	Cd2bp2	-	protein_coding	Intron
7	127198373	127198572	ENSMUSG00000042492	Tbc1d10b	-	protein_coding	3'UTR
7	127273355	127273554	ENSMUSG00000049091	Sephs2	-	protein_coding	CDS
7	127421820	127422025	ENSMUSG00000045251	Zfp688	-	nonsense_mediated_decay	Exon
7	127801177	127801380	ENSMUSG00000108402	9430064I24Rik	-	TEC	Exon
7	128329678	128329880	ENSMUSG00000108608	Gm6916	+	processed_transcript	Intron
7	128750268	128750467	ENSMUSG00000055319	Sec23ip	+	protein_coding	CDS
7	130547097	130547298	ENSMUSG00000040331	Nsmce4a	-	protein_coding	CDS
7	130622333	130622634	ENSMUSG00000030852	Tacc2	+	protein_coding	CDS
7	130728730	130728932	ENSMUSG00000030852	Tacc2	+	protein_coding	CDS
7	132999088	132999287	ENSMUSG00000030970	Ctbp2	-	protein_coding	Intron
7	133115061	133115260	ENSMUSG00000030970	Ctbp2	-	protein_coding	Intron
7	133662135	133662341	ENSMUSG00000039990	Edrf1	+	protein_coding	Intron
7	133725112	133725319	ENSMUSG00000030986	Dhx32	-	processed_transcript	Exon
7	133733848	133734053	ENSMUSG00000030986	Dhx32	-	processed_transcript	Intron
7	133937282	133937485	ENSMUSG00000054555	Adam12	-	protein_coding	Intron
7	135697113	135697312	ENSMUSG00000031004	Mki67	-	protein_coding	CDS
7	139578211	139578641	ENSMUSG00000025477	Inpp5a	+	protein_coding	3'UTR
7	141408168	141408367	ENSMUSG00000051007	Gatd1	-	protein_coding	3'UTR
7	141459663	141459862	ENSMUSG00000025509	Pnpla2	+	nonsense_mediated_decay	Exon
7	143459584	143459790	ENSMUSG00000037664	Cdkn1c	-	protein_coding	Intron
7	144410219	144410418	ENSMUSG00000037541	Shank2	+	protein_coding	CDS
7	144506035	144506234	ENSMUSG00000037519	Ppfia1	-	protein_coding	CDS
8	3521552	3521751	ENSMUSG00000004565	Pnpla6	+	protein_coding	CDS
8	9977931	9978130	ENSMUSG00000040396	Abhd13	+	protein_coding	Intron
8	10569664	10569887	ENSMUSG00000039057	Myo16	+	protein_coding	CDS
8	13078027	13078233	ENSMUSG00000038542	Pcid2	-	protein_coding	3'UTR
8	13455139	13455338	ENSMUSG00000038457	Tmem255b	+	protein_coding	Intron
8	14811455	14811655	ENSMUSG00000047495	Dlgap2	+	protein_coding	Intron
8	16092199	16092401	ENSMUSG00000060924	Csmd1	-	protein_coding	CDS
8	18625657	18625856	ENSMUSG00000039842	Mcph1	+	protein_coding	Intron
8	19493214	19493645	ENSMUSG00000081094	Rpl19-ps11	+	processed_pseudogene	Exon
8	21963618	21963823	ENSMUSG00000079112	Fam90a1a	+	protein_coding	CDS
8	22771719	22771925	ENSMUSG00000031538	Plat	+	protein_coding	CDS
8	22772274	22772476	ENSMUSG00000031538	Plat	+	protein_coding	Intron
8	22775683	22775882	ENSMUSG00000031538	Plat	+	protein_coding	Intron
8	23698838	23699226	ENSMUSG00000037492	Zmat4	+	protein_coding	Intron
8	25030317	25030516	ENSMUSG00000037406	Htra4	-	protein_coding	Intron
8	25159448	25159647	ENSMUSG00000065954	Tacc1	-	protein_coding	3'UTR
8	25586429	25586629	ENSMUSG00000037363	Letm2	-	protein_coding	Intron
8	27127268	27127469	ENSMUSG00000031487	Brf2	-	nonsense_mediated_decay	Intron
8	27156432	27156636	ENSMUSG00000031488	Rab11fip1	-	protein_coding	CDS
8	33794908	33795110	ENSMUSG00000031586	Rbpms	-	protein_coding	Intron
8	34829088	34829287	ENSMUSG00000031529	Tnks	-	protein_coding	3'UTR
8	40494739	40494945	ENSMUSG00000031601	Cnot7	-	protein_coding	Intron
8	40993264	40993471	ENSMUSG00000045636	Mtus1	-	protein_coding	3'UTR
8	45507774	45507973	ENSMUSG00000031626	Sorbs2	+	protein_coding	5'UTR
8	46193199	46193399	ENSMUSG00000031631	Cfap97	+	protein_coding	Intron
8	47842843	47843042	ENSMUSG00000031563	Wwc2	-	protein_coding	CDS
8	53605504	53605703	ENSMUSG00000039396	Neil3	-	protein_coding	Intron
8	61363132	61363342	ENSMUSG00000031642	Sh3rf1	+	protein_coding	CDS
8	61374367	61374566	ENSMUSG00000031642	Sh3rf1	+	protein_coding	Intron
8	61384582	61384862	ENSMUSG00000031642	Sh3rf1	+	protein_coding	CDS
8	61522769	61522968	ENSMUSG00000058056	Palld	-	protein_coding	Intron
8	61535508	61535707	ENSMUSG00000058056	Palld	-	protein_coding	Intron
8	61877331	61877531	ENSMUSG00000058056	Palld	-	protein_coding	CDS
8	65013361	65013560	ENSMUSG00000109718	Trim61	-	protein_coding	Intron
8	69065401	69065603	ENSMUSG00000036330	Slc18a1	-	protein_coding	Intron
8	69102813	69103012	ENSMUSG00000006273	Atp6v1b2	+	protein_coding	Intron
8	69762872	69763071	ENSMUSG00000043090	Zfp866	-	protein_coding	3'UTR
8	69832585	69832784	ENSMUSG00000031860	Pbx4	+	protein_coding	5'UTR
8	70257358	70257562	ENSMUSG00000036054	Sugp2	+	nonsense_mediated_decay	Exon
8	70294498	70294697	ENSMUSG00000057788	Ddx49	-	retained_intron	Intron
8	70592415	70592614	ENSMUSG00000070002	Ell	+	protein_coding	3'UTR
8	70659446	70659651	ENSMUSG00000056204	Pgpep1	-	protein_coding	Intron
8	72586218	72586417	ENSMUSG00000031791	Tmem38a	+	protein_coding	3'UTR
8	75001140	75001339	ENSMUSG00000034518	Hmgxb4	+	nonsense_mediated_decay	Exon
8	75115894	75116093	ENSMUSG00000005410	Mcm5	+	protein_coding	CDS
8	75207761	75207965	ENSMUSG00000110640	Gm45903	+	lincRNA	Exon
8	77334374	77334577	ENSMUSG00000037148	Arhgap10	-	protein_coding	Intron
8	77426228	77426428	ENSMUSG00000037148	Arhgap10	-	protein_coding	Intron
8	78531150	78531353	ENSMUSG00000031684	Slc10a7	+	nonsense_mediated_decay	Intron
8	83313276	83313567	ENSMUSG00000035151	Elmod2	-	protein_coding	3'UTR
8	83692611	83692814	ENSMUSG00000057672	Pkn1	-	protein_coding	CDS
8	83955741	83955940	ENSMUSG00000005470	Asf1b	+	protein_coding	CDS
8	84872770	84872969	ENSMUSG00000003824	Syce2	+	protein_coding	Intron
8	85055682	85055973	ENSMUSG00000087026	A230103J11Rik	-	processed_transcript	Intron
8	85492977	85493180	ENSMUSG00000031700	Gpt2	+	protein_coding	CDS
8	86844521	86844720	ENSMUSG00000031652	N4bp1	-	protein_coding	3'UTR
8	88170886	88171090	ENSMUSG00000031657	Heatr3	+	protein_coding	3'UTR
8	88687193	88687392	ENSMUSG00000055994	Nod2	+	protein_coding	3'UTR
8	90887124	90887323	ENSMUSG00000056608	Chd9	+	protein_coding	Intron
8	92355668	92355867	ENSMUSG00000031736	Crnde	-	bidirectional_promoter_lncRNA	Exon
8	92850214	92850413	ENSMUSG00000031740	Mmp2	+	protein_coding	Intron
8	93972372	93972578	ENSMUSG00000031751	Amfr	-	protein_coding	3'UTR
8	93974537	93974736	ENSMUSG00000031751	Amfr	-	protein_coding	Intron
8	94314667	94314873	ENSMUSG00000032939	Nup93	+	protein_coding	3'UTR
8	94863536	94863738	ENSMUSG00000031783	Polr2c	+	protein_coding	Intron
8	95106405	95106604	ENSMUSG00000031788	Kifc3	-	protein_coding	CDS
8	99146589	99147025	ENSMUSG00000086842	Gm15681	-	processed_pseudogene	Exon
8	104243188	104243387	ENSMUSG00000035824	Tk2	-	protein_coding	Intron
8	104596329	104596532	ENSMUSG00000048371	Pdp2	+	protein_coding	3'UTR
8	105298666	105298865	ENSMUSG00000014859	E2f4	+	protein_coding	Intron
8	105682287	105682486	ENSMUSG00000005698	Ctcf	+	protein_coding	3'UTR
8	105825880	105826079	ENSMUSG00000037415	Ranbp10	-	protein_coding	Intron
8	105888753	105888952	ENSMUSG00000036270	Edc4	+	nonsense_mediated_decay	Intron
8	106009735	106009936	ENSMUSG00000045538	Ddx28	-	protein_coding	CDS
8	106200819	106201020	ENSMUSG00000033106	Slc7a6os	-	protein_coding	3'UTR
8	106251200	106251399	ENSMUSG00000060098	Prmt7	+	protein_coding	Intron
8	107012653	107012856	ENSMUSG00000041308	Sntb2	+	protein_coding	3'UTR
8	107069467	107069669	ENSMUSG00000031921	Terf2	-	nonsense_mediated_decay	Exon
8	109595465	109595665	ENSMUSG00000031730	Dhodh	-	nonsense_mediated_decay	Intron
8	110030345	110030544	ENSMUSG00000035930	Chst4	-	protein_coding	CDS
8	110697339	110697538	ENSMUSG00000010936	Vac14	+	nonsense_mediated_decay	Intron
8	110755321	110755520	ENSMUSG00000031750	Il34	-	protein_coding	5'UTR
8	110880640	110880839	ENSMUSG00000031753	Cog4	+	protein_coding	Intron
8	110978326	110978564	ENSMUSG00000015023	Ddx19a	-	protein_coding	Intron
8	111007265	111007467	ENSMUSG00000033658	Ddx19b	-	protein_coding	3'UTR
8	111299999	111300198	ENSMUSG00000033596	Rfwd3	-	protein_coding	Intron
8	114147970	114148172	ENSMUSG00000031767	Nudt7	+	protein_coding	Intron
8	116574649	116574848	ENSMUSG00000031758	Cdyl2	-	protein_coding	3'UTR
8	116958807	116959006	ENSMUSG00000047388	Atmin	+	protein_coding	3'UTR
8	119410568	119411137	ENSMUSG00000074064	Mlycd	+	protein_coding	3'UTR
8	119547318	119547518	ENSMUSG00000031835	Mbtps1	-	protein_coding	CDS
8	120574202	120574401	ENSMUSG00000031822	Gse1	+	protein_coding	Intron
8	120575138	120575337	ENSMUSG00000031822	Gse1	+	protein_coding	CDS
8	120579177	120579378	ENSMUSG00000031822	Gse1	+	protein_coding	3'UTR
8	120755135	120755334	ENSMUSG00000041515	Irf8	+	protein_coding	3'UTR
8	120755580	120755784	ENSMUSG00000092329	Gm20388	+	protein_coding	Intron
8	122020543	122020745	ENSMUSG00000092329	Gm20388	+	protein_coding	Intron
8	122376952	122377154	ENSMUSG00000017478	Zc3h18	+	protein_coding	Intron
8	122467842	122468046	ENSMUSG00000014470	Rnf166	-	protein_coding	Intron
8	122591311	122591510	ENSMUSG00000015027	Galns	-	protein_coding	Intron
8	123305116	123305321	ENSMUSG00000032815	Fanca	-	protein_coding	Intron
8	123937995	123938198	ENSMUSG00000039509	Nup133	-	protein_coding	Intron
8	123997015	123997221	ENSMUSG00000038697	Taf5l	-	protein_coding	3'UTR
8	124433754	124433959	ENSMUSG00000050751	Pgbd5	-	protein_coding	Intron
8	125033462	125033664	ENSMUSG00000056820	Tsnax	+	protein_coding	3'UTR
9	13845579	13845779	ENSMUSG00000037808	Fam76b	+	nonsense_mediated_decay	Exon
9	14903568	14903767	ENSMUSG00000031933	Izumo1r	-	protein_coding	Intron
9	15263530	15263732	ENSMUSG00000031935	Med17	-	protein_coding	CDS
9	15275720	15275919	ENSMUSG00000031935	Med17	-	protein_coding	Intron
9	20492502	20492701	ENSMUSG00000059475	Zfp426	-	protein_coding	Intron
9	20915645	20915844	ENSMUSG00000004099	Dnmt1	-	protein_coding	CDS
9	21072930	21073134	ENSMUSG00000079677	Fdx1l	-	protein_coding	Intron
9	21403370	21403569	ENSMUSG00000032178	Ilf3	+	protein_coding	CDS
9	21588128	21588328	ENSMUSG00000032185	Carm1	+	nonsense_mediated_decay	Exon
9	21749428	21749629	ENSMUSG00000032193	Ldlr	+	protein_coding	3'UTR
9	21757525	21757813	ENSMUSG00000074476	Spc24	-	protein_coding	Intron
9	22003010	22003217	ENSMUSG00000003402	Prkcsh	+	protein_coding	Intron
9	25150873	25151072	ENSMUSG00000008429	Herpud2	-	protein_coding	5'UTR
9	36641885	36642085	ENSMUSG00000111683	Gm49367	-	processed_transcript	Intron
9	42067663	42067862	ENSMUSG00000049313	Sorl1	-	protein_coding	Intron
9	42964509	42964711	ENSMUSG00000059495	Arhgef12	-	protein_coding	3'UTR
9	44091880	44092079	ENSMUSG00000032010	Usp2	+	protein_coding	Intron
9	44112191	44112584	ENSMUSG00000111409	Gm49380	-	protein_coding	CDS
9	44353024	44353223	ENSMUSG00000032127	Vps11	-	protein_coding	Intron
9	44774738	44774939	ENSMUSG00000002031	Ift46	+	protein_coding	Intron
9	45774281	45774480	ENSMUSG00000043987	Cep164	-	protein_coding	Intron
9	45899985	45900188	ENSMUSG00000042790	Rnf214	-	protein_coding	Intron
9	45938910	45939109	ENSMUSG00000034908	Sidt2	-	protein_coding	3'UTR
9	46273241	46273447	ENSMUSG00000032078	Zpr1	+	protein_coding	CDS
9	49000352	49000551	ENSMUSG00000032267	Usp28	+	protein_coding	Intron
9	49062225	49062428	ENSMUSG00000032264	Zw10	+	protein_coding	CDS
9	50775925	50776124	ENSMUSG00000032059	Alg9	+	protein_coding	Intron
9	50954828	50955030	ENSMUSG00000037112	Sik2	-	nonsense_mediated_decay	Intron
9	51116635	51116839	ENSMUSG00000032056	Btg4	+	protein_coding	Intron
9	51119251	51119450	ENSMUSG00000032056	Btg4	+	protein_coding	CDS
9	53771660	53771861	ENSMUSG00000042195	Slc35f2	+	protein_coding	5'UTR
9	56089889	56090088	ENSMUSG00000032322	Pstpip1	+	protein_coding	5'UTR
9	56205275	56205631	ENSMUSG00000074305	Peak1	-	protein_coding	3'UTR
9	56223510	56223709	ENSMUSG00000074305	Peak1	-	protein_coding	Intron
9	56257367	56257566	ENSMUSG00000074305	Peak1	-	protein_coding	Intron
9	56259099	56259343	ENSMUSG00000074305	Peak1	-	protein_coding	CDS
9	56488752	56488951	ENSMUSG00000032329	Hmg20a	+	protein_coding	Intron
9	56937791	56937990	ENSMUSG00000032288	Imp3	+	protein_coding	CDS
9	57075338	57075537	ENSMUSG00000097334	2700012I20Rik	-	lincRNA	Exon
9	57076500	57076704	ENSMUSG00000042557	Sin3a	+	protein_coding	5'UTR
9	57097925	57098135	ENSMUSG00000042557	Sin3a	+	protein_coding	Intron
9	57127473	57127672	ENSMUSG00000042557	Sin3a	+	protein_coding	3'UTR
9	57914626	57914831	ENSMUSG00000055720	Ubl7	+	protein_coding	Intron
9	59314873	59315086	ENSMUSG00000025236	Adpgk	+	protein_coding	CDS
9	59750117	59750318	ENSMUSG00000051705	Senp8	-	protein_coding	Intron
9	59940833	59941036	ENSMUSG00000110803	Gm20275	-	antisense	Intron
9	59949897	59950099	ENSMUSG00000032292	Nr2e3	-	protein_coding	5'UTR
9	61920954	61921218	ENSMUSG00000032254	Kif23	-	protein_coding	CDS
9	62060299	62060542	ENSMUSG00000032252	Glce	-	protein_coding	CDS
9	62429099	62429298	ENSMUSG00000041729	Coro2b	-	protein_coding	Intron
9	62951667	62951870	ENSMUSG00000032405	Pias1	-	protein_coding	CDS
9	63667619	63667818	ENSMUSG00000032402	Smad3	-	protein_coding	Intron
9	64873058	64873257	ENSMUSG00000053641	Dennd4a	+	protein_coding	Intron
9	65460934	65461137	ENSMUSG00000032388	Spg21	+	protein_coding	5'UTR
9	65630870	65631069	ENSMUSG00000032387	Rbpms2	+	protein_coding	Intron
9	65689370	65689597	ENSMUSG00000040652	Oaz2	+	protein_coding	3'UTR
9	65794891	65795102	ENSMUSG00000040524	Zfp609	-	protein_coding	CDS
9	66519960	66520159	ENSMUSG00000032376	Usp3	-	protein_coding	Intron
9	69364307	69364607	ENSMUSG00000032238	Rora	+	protein_coding	CDS
9	69477476	69477675	ENSMUSG00000086399	Gm16144	-	antisense	Exon
9	70766011	70766210	ENSMUSG00000054693	Adam10	+	nonsense_mediated_decay	Intron
9	77434927	77435132	ENSMUSG00000032352	Lrrc1	-	protein_coding	Intron
9	77979859	77980061	ENSMUSG00000032349	Elovl5	+	protein_coding	Intron
9	78113282	78113481	ENSMUSG00000009828	Ick	+	protein_coding	Intron
9	78378348	78378552	ENSMUSG00000032346	Ooep	-	protein_coding	CDS
9	80254903	80255121	ENSMUSG00000033577	Myo6	+	protein_coding	CDS
9	82975066	82975265	ENSMUSG00000032253	Phip	-	protein_coding	Intron
9	83599202	83599401	ENSMUSG00000032261	Sh3bgrl2	+	protein_coding	Intron
9	86595940	86596139	ENSMUSG00000032418	Me1	-	protein_coding	Intron
9	87255306	87255506	ENSMUSG00000056919	Cep162	-	protein_coding	5'UTR
9	90054537	90054737	ENSMUSG00000032359	Ctsh	+	retained_intron	Intron
9	90075755	90075959	ENSMUSG00000032359	Ctsh	+	retained_intron	Exon
9	94520380	94520581	ENSMUSG00000045414	1190002N15Rik	-	protein_coding	CDS
9	96773333	96773540	ENSMUSG00000101581	C430002N11Rik	+	lincRNA	Intron
9	98865349	98865555	ENSMUSG00000090470	Prr23a3	+	protein_coding	CDS
9	98866080	98866279	ENSMUSG00000090470	Prr23a3	+	protein_coding	3'UTR
9	99122104	99122304	ENSMUSG00000032462	Pik3cb	-	nonsense_mediated_decay	Intron
9	101014729	101014935	ENSMUSG00000032527	Pccb	-	protein_coding	Intron
9	103354126	103354352	ENSMUSG00000032803	Cdv3	-	protein_coding	3'UTR
9	105650333	105650532	ENSMUSG00000032571	Pik3r4	+	protein_coding	CDS
9	105785669	105785869	ENSMUSG00000043719	Col6a6	-	protein_coding	CDS
9	106203265	106203464	ENSMUSG00000023277	Twf2	+	protein_coding	Intron
9	106212306	106212505	ENSMUSG00000023277	Twf2	+	protein_coding	Intron
9	106285457	106285661	ENSMUSG00000023345	Poc1a	+	nonsense_mediated_decay	Exon
9	106693206	106693405	ENSMUSG00000040661	Rad54l2	-	protein_coding	CDS
9	106712157	106712356	ENSMUSG00000040661	Rad54l2	-	protein_coding	Intron
9	106884505	106884704	ENSMUSG00000032575	Manf	-	protein_coding	Intron
9	106894490	106894689	ENSMUSG00000039716	Dock3	-	protein_coding	3'UTR
9	107557515	107557716	ENSMUSG00000010067	Rassf1	+	protein_coding	Intron
9	108422908	108423107	ENSMUSG00000047220	Ccdc36	-	protein_coding	Intron
9	108495611	108495810	ENSMUSG00000006676	Usp19	+	protein_coding	CDS
9	108857197	108857523	ENSMUSG00000023259	Slc26a6	+	protein_coding	Intron
9	109494503	109494717	ENSMUSG00000074061	Fbxw19	-	protein_coding	Intron
9	109769960	109770166	ENSMUSG00000104614	Fbxw27	-	protein_coding	CDS
9	110362472	110362673	ENSMUSG00000032485	Scap	+	protein_coding	Intron
9	110379604	110379803	ENSMUSG00000032485	Scap	+	protein_coding	CDS
9	114610521	114610720	ENSMUSG00000056167	Cnot10	-	protein_coding	Intron
9	115243315	115243516	ENSMUSG00000032437	Stt3b	-	protein_coding	3'UTR
9	117603117	117603316	ENSMUSG00000039607	Rbms3	-	protein_coding	Intron
9	118557338	118557552	ENSMUSG00000038708	Golga4	+	protein_coding	CDS
9	118674855	118675059	ENSMUSG00000039115	Itga9	+	protein_coding	Intron
9	119671967	119672169	ENSMUSG00000034533	Scn10a	-	protein_coding	Intron
9	120574150	120574360	ENSMUSG00000025794	Rpl14	+	protein_coding	CDS
9	121333652	121333851	ENSMUSG00000032536	Trak1	+	nonsense_mediated_decay	Intron
9	121813544	121813750	ENSMUSG00000079235	Ccdc13	-	protein_coding	Intron
9	123130907	123131112	ENSMUSG00000025785	Exosc7	+	protein_coding	Intron
9	123461912	123462166	ENSMUSG00000035202	Lars2	+	nonsense_mediated_decay	Exon
9	123597127	123597333	ENSMUSG00000025243	Slc6a20b	-	processed_transcript	Exon
9	123635444	123635646	ENSMUSG00000091172	Gm17120	+	antisense	Intron
9	123822316	123822518	ENSMUSG00000025241	Fyco1	-	protein_coding	CDS
9	123830043	123830242	ENSMUSG00000025241	Fyco1	-	protein_coding	CDS
X	7165490	7165690	ENSMUSG00000004317	Clcn5	-	protein_coding	CDS
X	7899400	7899613	ENSMUSG00000031158	Timm17b	+	protein_coding	Intron
X	7906602	7906801	ENSMUSG00000031158	Timm17b	+	protein_coding	3'UTR
X	8172604	8172810	ENSMUSG00000039201	Tbc1d25	-	protein_coding	Intron
X	8252171	8252370	ENSMUSG00000031171	Ftsj1	-	protein_coding	5'UTR
X	13042030	13042233	ENSMUSG00000087424	5730405O15Rik	+	processed_transcript	Intron
X	13098519	13098721	ENSMUSG00000031010	Usp9x	+	protein_coding	Intron
X	36602129	36602328	ENSMUSG00000006373	Pgrmc1	+	protein_coding	CDS
X	36631780	36631980	ENSMUSG00000059708	Akap17b	-	protein_coding	Intron
X	52924569	52924769	ENSMUSG00000025626	Phf6	+	protein_coding	Intron
X	53260381	53260582	ENSMUSG00000036022	Fam122b	-	processed_transcript	Intron
X	70364875	70365074	ENSMUSG00000035847	Ids	-	protein_coding	5'UTR
X	73712330	73712536	ENSMUSG00000002015	Bcap31	-	protein_coding	Intron
X	74427966	74428171	ENSMUSG00000031400	G6pdx	-	protein_coding	CDS
X	75100938	75101143	ENSMUSG00000031403	Dkc1	+	protein_coding	CDS
X	85740915	85741119	ENSMUSG00000025059	Gk	-	protein_coding	Intron
X	94234990	94235189	ENSMUSG00000043929	Klhl15	+	protein_coding	5'UTR
X	101293557	101293756	ENSMUSG00000079487	Med12	+	protein_coding	Intron
X	101318557	101318759	ENSMUSG00000031302	Nlgn3	+	protein_coding	CDS
X	105877150	105877359	ENSMUSG00000031229	Atrx	-	protein_coding	CDS
X	105928832	105929032	ENSMUSG00000031229	Atrx	-	protein_coding	Intron
X	151862308	151862507	ENSMUSG00000025261	Huwe1	+	protein_coding	Intron
X	151892060	151892263	ENSMUSG00000025261	Huwe1	+	protein_coding	Intron
X	152268983	152269184	ENSMUSG00000025332	Kdm5c	+	protein_coding	CDS
X	160577814	160578013	ENSMUSG00000031295	Phka2	+	protein_coding	Intron
X	162761632	162761831	ENSMUSG00000031353	Rbbp7	+	protein_coding	Intron
X	162769926	162770125	ENSMUSG00000031353	Rbbp7	+	protein_coding	Intron
X	164071804	164072004	ENSMUSG00000040749	Siah1b	-	protein_coding	CDS

## Sheet: MI
#Chr	Pos_start	Pos_end	Anno_geneID	Anno_symbol	Strand	Anno_geneType	Region
1	6234272	6234478	ENSMUSG00000025907	Rb1cc1	+	protein_coding	CDS
1	9747845	9748044	ENSMUSG00000045210	Vcpip1	-	protein_coding	CDS
1	13142509	13142711	ENSMUSG00000005886	Ncoa2	-	protein_coding	3'UTR
1	13174868	13175067	ENSMUSG00000005886	Ncoa2	-	protein_coding	CDS
1	13569772	13569977	ENSMUSG00000025935	Tram1	-	protein_coding	Intron
1	13641691	13641890	ENSMUSG00000102982	Gm38319	-	TEC	Exon
1	15883608	15883807	ENSMUSG00000032719	Sbspon	-	protein_coding	CDS
1	16132344	16132549	ENSMUSG00000025921	Rdh10	+	protein_coding	3'UTR
1	16656846	16657045	ENSMUSG00000079658	Eloc	-	protein_coding	Intron
1	33511946	33512145	ENSMUSG00000026134	Prim2	-	protein_coding	CDS
1	33719896	33720096	ENSMUSG00000004768	Rab23	+	nonsense_mediated_decay	Exon
1	34164356	34164559	ENSMUSG00000026131	Dst	+	protein_coding	Intron
1	34816939	34817141	ENSMUSG00000037503	Fam168b	-	protein_coding	3'UTR
1	36103999	36104198	ENSMUSG00000045216	Hs6st1	+	protein_coding	CDS
1	36558382	36558581	ENSMUSG00000087589	D430040D24Rik	+	antisense	Intron
1	38074200	38074399	ENSMUSG00000026082	Rev1	-	protein_coding	Intron
1	38209831	38210030	ENSMUSG00000037138	Aff3	-	protein_coding	CDS
1	39385860	39386066	ENSMUSG00000003134	Tbc1d8	-	protein_coding	Intron
1	39389239	39389438	ENSMUSG00000003134	Tbc1d8	-	protein_coding	CDS
1	39536021	39536220	ENSMUSG00000003135	Cnot11	+	protein_coding	CDS
1	40006767	40006968	ENSMUSG00000026074	Map4k4	+	protein_coding	Intron
1	40820406	40820612	ENSMUSG00000079588	Tmem182	+	protein_coding	Intron
1	44102194	44102393	ENSMUSG00000026049	Tex30	-	protein_coding	Intron
1	46811874	46812078	ENSMUSG00000025986	Slc39a10	-	protein_coding	Intron
1	46827191	46827390	ENSMUSG00000025986	Slc39a10	-	protein_coding	Intron
1	52464737	52464936	ENSMUSG00000002881	Nab1	-	protein_coding	CDS
1	54655504	54655703	ENSMUSG00000052331	Ankrd44	-	protein_coding	Intron
1	54658782	54658987	ENSMUSG00000052331	Ankrd44	-	protein_coding	Intron
1	54762062	54762261	ENSMUSG00000052331	Ankrd44	-	protein_coding	Intron
1	54987908	54988133	ENSMUSG00000025982	Sf3b1	-	protein_coding	CDS
1	55027280	55027479	ENSMUSG00000025982	Sf3b1	-	protein_coding	5'UTR
1	57406256	57406471	ENSMUSG00000025971	Maip1	+	protein_coding	5'UTR
1	58435405	58435604	ENSMUSG00000026035	Ppil3	-	protein_coding	Intron
1	59196095	59196294	ENSMUSG00000026024	Als2	-	protein_coding	CDS
1	59215529	59215732	ENSMUSG00000026024	Als2	-	protein_coding	CDS
1	59859187	59859416	ENSMUSG00000067336	Bmpr2	+	protein_coding	CDS
1	63052698	63052901	ENSMUSG00000040865	Ino80d	-	nonsense_mediated_decay	Intron
1	64789657	64789862	ENSMUSG00000051344	Plekhm3	-	nonsense_mediated_decay	Intron
1	69536879	69537084	ENSMUSG00000101156	Gm29114	+	antisense	Intron
1	71963130	71963329	ENSMUSG00000101848	4933417E11Rik	-	lincRNA	Intron
1	72212087	72212287	ENSMUSG00000039395	Mreg	-	protein_coding	5'UTR
1	72239147	72239346	ENSMUSG00000097131	D230017M19Rik	+	lincRNA	Intron
1	72267249	72267453	ENSMUSG00000026189	Pecr	-	nonsense_mediated_decay	Intron
1	72292921	72293127	ENSMUSG00000026188	Tmem169	+	protein_coding	5'UTR
1	72597435	72597634	ENSMUSG00000039354	Smarcal1	+	protein_coding	Intron
1	74352300	74352499	ENSMUSG00000026179	Pnkd	+	protein_coding	3'UTR
1	74421409	74421613	ENSMUSG00000026175	Vil1	+	protein_coding	Intron
1	74611117	74611316	ENSMUSG00000033276	Stk36	+	protein_coding	CDS
1	74626081	74626298	ENSMUSG00000033276	Stk36	+	protein_coding	Intron
1	75239310	75239509	ENSMUSG00000026203	Dnajb2	+	protein_coding	Intron
1	76495471	76495675	ENSMUSG00000100827	Gm29069	+	lincRNA	Intron
1	78482153	78482353	ENSMUSG00000026245	Farsb	-	protein_coding	Intron
1	78698716	78698918	ENSMUSG00000032883	Acsl3	+	protein_coding	Intron
1	80281231	80281432	ENSMUSG00000004364	Cul3	-	protein_coding	Intron
1	87792174	87792378	ENSMUSG00000026289	Atg16l1	+	protein_coding	3'UTR
1	87909226	87909425	ENSMUSG00000070738	Dgkd	+	protein_coding	Intron
1	89153268	89153467	ENSMUSG00000036206	Sh3bp4	+	protein_coding	3'UTR
1	90070416	90070617	ENSMUSG00000026301	Iqca	-	protein_coding	CDS
1	90612410	90612609	ENSMUSG00000034432	Cops8	+	protein_coding	3'UTR
1	90767252	90767451	ENSMUSG00000048126	Col6a3	-	protein_coding	Intron
1	90801033	90801232	ENSMUSG00000048126	Col6a3	-	protein_coding	Intron
1	90924144	90924343	ENSMUSG00000026303	Mlph	+	protein_coding	Intron
1	92717016	92717215	ENSMUSG00000100546	Gm29483	-	lincRNA	Exon
1	92911406	92911610	ENSMUSG00000026269	Rnpepl1	+	protein_coding	Intron
1	93628958	93629177	ENSMUSG00000026277	Stk25	-	protein_coding	CDS
1	93750688	93750891	ENSMUSG00000026279	Thap4	-	protein_coding	CDS
1	106030959	106031250	ENSMUSG00000038866	Zcchc2	+	protein_coding	CDS
1	117985870	117986074	ENSMUSG00000100617	Gm7145	+	protein_coding	CDS
1	121557290	121557489	ENSMUSG00000001674	Ddx18	-	protein_coding	Intron
1	121561359	121561558	ENSMUSG00000001674	Ddx18	-	protein_coding	CDS
1	128335622	128335821	ENSMUSG00000026355	Mcm6	-	protein_coding	Intron
1	128359451	128359650	ENSMUSG00000026355	Mcm6	-	protein_coding	CDS
1	130188075	130188274	ENSMUSG00000042581	Thsd7b	+	protein_coding	Intron
1	131978009	131978397	ENSMUSG00000026435	Slc45a3	+	protein_coding	Intron
1	132037270	132037474	ENSMUSG00000097454	Gm26892	+	lincRNA	Exon
1	132385129	132385331	ENSMUSG00000042066	Tmcc2	-	protein_coding	Intron
1	133090802	133091008	ENSMUSG00000026447	Pik3c2b	+	protein_coding	Intron
1	133094829	133095031	ENSMUSG00000026447	Pik3c2b	+	protein_coding	Intron
1	133132127	133132399	ENSMUSG00000046062	Ppp1r15b	+	processed_transcript	Intron
1	133139399	133139598	ENSMUSG00000046062	Ppp1r15b	+	processed_transcript	Exon
1	133274236	133274435	ENSMUSG00000041757	Plekha6	+	protein_coding	CDS
1	135000282	135000481	ENSMUSG00000042793	Lgr6	-	protein_coding	Intron
1	136268206	136268537	ENSMUSG00000041570	Camsap2	-	protein_coding	3'UTR
1	144003950	144004149	ENSMUSG00000026360	Rgs2	-	protein_coding	CDS
1	151476822	151477021	ENSMUSG00000026484	Rnf2	-	protein_coding	CDS
1	153115912	153116111	ENSMUSG00000042751	Nmnat2	+	nonsense_mediated_decay	Exon
1	155241781	155241984	ENSMUSG00000033722	BC034090	-	protein_coding	CDS
1	156263326	156263556	ENSMUSG00000060985	Tdrd5	-	protein_coding	CDS
1	156643618	156643868	ENSMUSG00000026596	Abl2	+	protein_coding	3'UTR
1	156645804	156646003	ENSMUSG00000026596	Abl2	+	protein_coding	3'UTR
1	156939306	156939559	ENSMUSG00000026594	Ralgps2	-	nonsense_mediated_decay	Intron
1	157537571	157537773	ENSMUSG00000026589	Sec16b	+	protein_coding	Intron
1	159345159	159345410	ENSMUSG00000040782	Cop1	+	protein_coding	3'UTR
1	164287534	164287733	ENSMUSG00000026578	Ccdc181	+	protein_coding	CDS
1	164291846	164292046	ENSMUSG00000026577	Blzf1	-	protein_coding	3'UTR
1	164458154	164458356	ENSMUSG00000026576	Atp1b1	-	protein_coding	5'UTR
1	165184809	165185008	ENSMUSG00000040848	Sft2d2	-	nonsense_mediated_decay	Intron
1	165608307	165608506	ENSMUSG00000026566	Mpzl1	-	protein_coding	Intron
1	165763764	165763964	ENSMUSG00000040713	Creg1	+	nonsense_mediated_decay	Exon
1	166166066	166166265	ENSMUSG00000000544	Gpa33	+	protein_coding	3'UTR
1	167308736	167308952	ENSMUSG00000052428	Tmco1	+	nonsense_mediated_decay	Exon
1	169952097	169952297	ENSMUSG00000026675	Hsd17b7	-	protein_coding	3'UTR
1	170194498	170194826	ENSMUSG00000026667	Uhmk1	-	protein_coding	3'UTR
1	170885194	170885557	ENSMUSG00000096968	Gm26620	+	protein_coding	CDS
1	171289032	171289236	ENSMUSG00000062963	Ufc1	-	nonsense_mediated_decay	Intron
1	174174263	174174462	ENSMUSG00000026532	Spta1	+	protein_coding	CDS
1	174695593	174695792	ENSMUSG00000028354	Fmn2	+	protein_coding	CDS
1	175905839	175906038	ENSMUSG00000039748	Exo1	+	protein_coding	CDS
1	180905905	180906104	ENSMUSG00000026520	Pycr2	+	protein_coding	CDS
1	181182660	181182859	ENSMUSG00000038733	Wdr26	-	protein_coding	Intron
1	181819749	181819948	ENSMUSG00000004880	Lbr	-	protein_coding	Intron
1	183086251	183086450	ENSMUSG00000030768	Disp1	-	protein_coding	CDS
1	185240716	185240928	ENSMUSG00000039318	Rab3gap2	+	protein_coding	Intron
1	188987339	188987541	ENSMUSG00000026608	Kctd3	-	nonsense_mediated_decay	Intron
1	189684840	189685043	ENSMUSG00000026605	Cenpf	-	protein_coding	Intron
1	190937612	190937815	ENSMUSG00000026634	Angel2	+	protein_coding	Intron
1	192092386	192092599	ENSMUSG00000026637	Traf5	-	protein_coding	5'UTR
10	4357484	4357683	ENSMUSG00000038587	Akap12	+	protein_coding	CDS
10	4368570	4368772	ENSMUSG00000075327	Zbtb2	-	protein_coding	CDS
10	4669238	4669437	ENSMUSG00000019768	Esr1	+	protein_coding	Intron
10	7906218	7906417	ENSMUSG00000015755	Tab2	-	protein_coding	3'UTR
10	20000624	20000828	ENSMUSG00000071369	Map3k5	+	protein_coding	Intron
10	20049602	20049804	ENSMUSG00000071369	Map3k5	+	protein_coding	Intron
10	20136909	20137108	ENSMUSG00000071369	Map3k5	+	protein_coding	Intron
10	20193075	20193274	ENSMUSG00000019996	Map7	+	protein_coding	Intron
10	21882226	21882510	ENSMUSG00000019970	Sgk1	+	protein_coding	5'UTR
10	24049492	24049698	ENSMUSG00000100950	Taar7f	+	protein_coding	CDS
10	30618279	30618483	ENSMUSG00000019791	Hint3	-	processed_transcript	Intron
10	39823047	39823246	ENSMUSG00000019841	Rev3l	+	protein_coding	CDS
10	40287833	40288037	ENSMUSG00000075232	Amd1	-	protein_coding	3'UTR
10	43524319	43524518	ENSMUSG00000045886	Gm9803	+	protein_coding	CDS
10	44268470	44268739	ENSMUSG00000038160	Atg5	+	protein_coding	Intron
10	45120646	45120845	ENSMUSG00000019849	Prep	+	protein_coding	CDS
10	56048785	56048990	ENSMUSG00000038122	Tbc1d32	-	protein_coding	CDS
10	58461881	58462080	ENSMUSG00000003226	Ranbp2	+	protein_coding	CDS
10	58538389	58538588	ENSMUSG00000038010	Ccdc138	+	protein_coding	Intron
10	59110616	59110815	ENSMUSG00000037990	Sh3rf3	+	protein_coding	Intron
10	59348199	59348405	ENSMUSG00000019916	P4ha1	+	protein_coding	CDS
10	59352124	59352323	ENSMUSG00000019916	P4ha1	+	protein_coding	CDS
10	60291770	60291969	ENSMUSG00000004207	Psap	+	protein_coding	Intron
10	61651598	61651797	ENSMUSG00000020089	Ppa1	+	protein_coding	Intron
10	61659463	61659679	ENSMUSG00000020089	Ppa1	+	protein_coding	Intron
10	61698322	61698528	ENSMUSG00000020087	Tysnd1	+	protein_coding	CDS
10	62443286	62443489	ENSMUSG00000020079	Supv3l1	-	nonsense_mediated_decay	Exon
10	68096561	68096765	ENSMUSG00000019947	Arid5b	-	nonsense_mediated_decay	Exon
10	71347853	71348054	ENSMUSG00000060733	Ipmk	+	nonsense_mediated_decay	Exon
10	75310915	75311114	ENSMUSG00000033444	Specc1l	+	protein_coding	3'UTR
10	75481892	75482092	ENSMUSG00000033416	Gucd1	-	nonsense_mediated_decay	Intron
10	75726721	75726927	ENSMUSG00000020196	Cabin1	-	protein_coding	Intron
10	75895663	75895862	ENSMUSG00000009092	Derl3	+	protein_coding	3'UTR
10	76209244	76209450	ENSMUSG00000020230	Prmt2	-	nonsense_mediated_decay	Exon
10	76399749	76399948	ENSMUSG00000101695	1700094J05Rik	+	antisense	Intron
10	76408546	76408745	ENSMUSG00000001151	Pcnt	-	protein_coding	Intron
10	76477778	76477977	ENSMUSG00000001150	Mcm3ap	+	protein_coding	CDS
10	76506304	76506503	ENSMUSG00000001150	Mcm3ap	+	protein_coding	CDS
10	78069468	78069671	ENSMUSG00000000732	Icosl	+	protein_coding	Intron
10	78177969	78178168	ENSMUSG00000032834	Pwp2	-	protein_coding	Intron
10	78178894	78179093	ENSMUSG00000032834	Pwp2	-	protein_coding	CDS
10	78197572	78197771	ENSMUSG00000000374	Trappc10	-	protein_coding	Intron
10	78272458	78272661	ENSMUSG00000001211	Agpat3	-	protein_coding	3'UTR
10	78752347	78752546	ENSMUSG00000078442	Ccdc105	-	protein_coding	CDS
10	79548670	79548876	ENSMUSG00000042570	Mier2	-	protein_coding	Intron
10	79910283	79910484	ENSMUSG00000035781	R3hdm4	-	protein_coding	3'UTR
10	80157215	80157416	ENSMUSG00000035621	Midn	+	protein_coding	3'UTR
10	80798360	80798559	ENSMUSG00000035278	Plekhj1	-	protein_coding	5'UTR
10	81163937	81164136	ENSMUSG00000004934	Pias4	-	protein_coding	CDS
10	81182282	81182481	ENSMUSG00000034994	Eef2	+	protein_coding	3'UTR
10	81490049	81490248	ENSMUSG00000020238	Ncln	-	protein_coding	Intron
10	83191119	83191318	ENSMUSG00000034612	Chst11	+	protein_coding	CDS
10	83370338	83370537	ENSMUSG00000020255	D10Wsu102e	+	protein_coding	3'UTR
10	84552791	84552994	ENSMUSG00000097076	Platr7	-	lincRNA	Intron
10	85146364	85146567	ENSMUSG00000020038	Cry1	-	protein_coding	CDS
10	85943082	85943285	ENSMUSG00000001783	Rtcb	-	protein_coding	Intron
10	88885909	88886108	ENSMUSG00000020062	Slc5a8	+	protein_coding	5'UTR
10	89430822	89431026	ENSMUSG00000074802	Gas2l3	-	protein_coding	CDS
10	94043924	94044128	ENSMUSG00000020021	Fgd6	+	protein_coding	CDS
10	94103345	94103567	ENSMUSG00000020021	Fgd6	+	protein_coding	Intron
10	94143844	94144043	ENSMUSG00000020021	Fgd6	+	protein_coding	3'UTR
10	94582310	94582509	ENSMUSG00000086269	Tmcc3os	-	antisense	Intron
10	94586820	94587019	ENSMUSG00000020023	Tmcc3	+	protein_coding	CDS
10	94788729	94788928	ENSMUSG00000020024	Cep83	+	protein_coding	CDS
10	103393989	103394188	ENSMUSG00000019894	Slc6a15	+	protein_coding	Intron
10	103395036	103395244	ENSMUSG00000019894	Slc6a15	+	protein_coding	CDS
10	108631599	108631798	ENSMUSG00000035864	Syt1	-	protein_coding	Intron
10	109824457	109824663	ENSMUSG00000020181	Nav3	-	protein_coding	Intron
10	111269386	111269590	ENSMUSG00000020189	Osbpl8	+	protein_coding	Intron
10	112014573	112014772	ENSMUSG00000110391	Gm7269	-	unprocessed_pseudogene	Intron
10	115361942	115362141	ENSMUSG00000069520	Tmem19	-	protein_coding	Intron
10	116485651	116485854	ENSMUSG00000020166	Cnot2	-	nonsense_mediated_decay	Exon
10	117784910	117785114	ENSMUSG00000052798	Nup107	-	nonsense_mediated_decay	Exon
10	119212347	119212547	ENSMUSG00000020114	Cand1	-	protein_coding	CDS
10	121266542	121266741	ENSMUSG00000052302	Tbc1d30	-	protein_coding	3'UTR
10	121275661	121275860	ENSMUSG00000052302	Tbc1d30	-	protein_coding	CDS
10	127552064	127552270	ENSMUSG00000040249	Lrp1	-	protein_coding	CDS
10	127555541	127555743	ENSMUSG00000040249	Lrp1	-	protein_coding	Intron
10	127587966	127588165	ENSMUSG00000040249	Lrp1	-	protein_coding	Intron
10	128023606	128023811	ENSMUSG00000025395	Prim1	+	protein_coding	Intron
10	128162806	128163005	ENSMUSG00000040043	Rbms2	-	protein_coding	Intron
10	128397896	128398097	ENSMUSG00000039878	Slc39a5	-	protein_coding	Intron
10	128626301	128626500	ENSMUSG00000025362	Rps26	-	protein_coding	Intron
10	128807356	128807555	ENSMUSG00000025354	Dnajc14	+	protein_coding	CDS
11	3203660	3203876	ENSMUSG00000020454	Eif4enif1	+	protein_coding	Intron
11	3224672	3224878	ENSMUSG00000020454	Eif4enif1	+	protein_coding	CDS
11	3290560	3290763	ENSMUSG00000020453	Patz1	+	protein_coding	Intron
11	3426394	3426618	ENSMUSG00000020448	Rnf185	-	protein_coding	Intron
11	3863225	3863430	ENSMUSG00000020435	Osbp2	-	protein_coding	CDS
11	3978869	3979085	ENSMUSG00000020430	Pes1	+	protein_coding	3'UTR
11	4181288	4181493	ENSMUSG00000002129	Sf3a1	+	protein_coding	3'UTR
11	4646636	4646838	ENSMUSG00000020412	Ascc2	+	protein_coding	Intron
11	4873998	4874197	ENSMUSG00000034285	Nipsnap1	+	nonsense_mediated_decay	Exon
11	4986852	4987052	ENSMUSG00000009090	Ap1b1	+	protein_coding	5'UTR
11	5040316	5040520	ENSMUSG00000009090	Ap1b1	+	protein_coding	CDS
11	5194080	5194279	ENSMUSG00000020393	Kremen1	-	protein_coding	3'UTR
11	5636429	5636628	ENSMUSG00000020481	Ankrd36	+	protein_coding	Intron
11	5707151	5707350	ENSMUSG00000020477	Mrps24	-	processed_transcript	Intron
11	6266152	6266351	ENSMUSG00000004393	Ddx56	-	protein_coding	Intron
11	6600890	6601090	ENSMUSG00000041073	Nacad	-	protein_coding	CDS
11	6616392	6616591	ENSMUSG00000000384	Tbrg4	-	protein_coding	Intron
11	9532408	9532609	ENSMUSG00000004668	Abca13	+	protein_coding	Intron
11	11946542	11946746	ENSMUSG00000020176	Grb10	-	protein_coding	Intron
11	11987475	11987674	ENSMUSG00000020176	Grb10	-	protein_coding	Intron
11	20020835	20021034	ENSMUSG00000045671	Spred2	+	protein_coding	CDS
11	23020477	23020676	ENSMUSG00000049811	Fam161a	+	protein_coding	CDS
11	23489395	23489598	ENSMUSG00000056342	Usp34	+	protein_coding	3'UTR
11	23655400	23655681	ENSMUSG00000020283	Pex13	-	protein_coding	CDS
11	30137346	30137549	ENSMUSG00000020315	Sptbn1	-	protein_coding	CDS
11	31671709	31671911	ENSMUSG00000044502	Bod1	-	protein_coding	5'UTR
11	32642882	32643081	ENSMUSG00000020271	Fbxw11	+	protein_coding	Intron
11	32745726	32745936	ENSMUSG00000020271	Fbxw11	+	protein_coding	3'UTR
11	33473771	33473972	ENSMUSG00000040594	Ranbp17	-	protein_coding	Intron
11	35825892	35826093	ENSMUSG00000018848	Rars	-	protein_coding	CDS
11	40694926	40695179	ENSMUSG00000042032	Mat2b	-	protein_coding	5'UTR
11	43202164	43202375	ENSMUSG00000055415	Atp10b	+	protein_coding	Intron
11	45944389	45944588	ENSMUSG00000044847	Lsm11	-	nonsense_mediated_decay	Exon
11	46207197	46207400	ENSMUSG00000020340	Cyfip2	-	protein_coding	Intron
11	48801730	48801929	ENSMUSG00000020372	Rack1	+	protein_coding	CDS
11	49253944	49254150	ENSMUSG00000020346	Mgat1	+	protein_coding	Intron
11	53266874	53267073	ENSMUSG00000020361	Hspa4	-	protein_coding	CDS
11	53299930	53300132	ENSMUSG00000020361	Hspa4	-	protein_coding	Intron
11	53331669	53331868	ENSMUSG00000018239	Zcchc10	+	nonsense_mediated_decay	Exon
11	53416832	53417031	ENSMUSG00000049470	Aff4	+	protein_coding	3'UTR
11	54517621	54517825	ENSMUSG00000035992	Fnip1	+	protein_coding	3'UTR
11	55010877	55011076	ENSMUSG00000018340	Anxa6	-	protein_coding	Intron
11	55489039	55489242	ENSMUSG00000018583	G3bp1	+	protein_coding	CDS
11	58113951	58114154	ENSMUSG00000020515	Cnot8	+	protein_coding	CDS
11	58994356	58994555	ENSMUSG00000061462	Obscn	-	protein_coding	CDS
11	59211823	59212004	ENSMUSG00000048076	Arf1	-	protein_coding	3'UTR
11	59227979	59228214	ENSMUSG00000048076	Arf1	-	protein_coding	5'UTR
11	59662880	59663081	ENSMUSG00000005417	Mprip	+	protein_coding	Intron
11	59769265	59769467	ENSMUSG00000005417	Mprip	+	protein_coding	Intron
11	59792590	59792791	ENSMUSG00000032633	Flcn	-	retained_intron	Exon
11	59948318	59948555	ENSMUSG00000061650	Med9	+	protein_coding	CDS
11	60199883	60200082	ENSMUSG00000020538	Srebf1	-	protein_coding	CDS
11	61517371	61517733	ENSMUSG00000001036	Epn2	-	protein_coding	3'UTR
11	61522953	61523152	ENSMUSG00000001036	Epn2	-	protein_coding	CDS
11	61695125	61695327	ENSMUSG00000042377	Fam83g	+	protein_coding	CDS
11	61701664	61701866	ENSMUSG00000042371	Slc5a10	-	protein_coding	Intron
11	62265678	62265877	ENSMUSG00000018500	Adora2b	+	protein_coding	3'UTR
11	62378366	62378569	ENSMUSG00000018501	Ncor1	-	protein_coding	Intron
11	62894522	62894721	ENSMUSG00000014177	Tvp23b	+	protein_coding	3'UTR
11	63962755	63962957	ENSMUSG00000042148	Cox10	-	protein_coding	3'UTR
11	68210156	68210355	ENSMUSG00000020902	Ntn1	-	protein_coding	3'UTR
11	68233376	68233579	ENSMUSG00000020902	Ntn1	-	protein_coding	Intron
11	68815857	68816059	ENSMUSG00000020900	Myh10	+	protein_coding	3'UTR
11	69109485	69109684	ENSMUSG00000020893	Per1	+	protein_coding	3'UTR
11	69400577	69400802	ENSMUSG00000018476	Kdm6b	-	protein_coding	Intron
11	69640262	69640461	ENSMUSG00000018765	Fxr2	+	protein_coding	Intron
11	69650505	69650704	ENSMUSG00000018765	Fxr2	+	protein_coding	Intron
11	69651555	69651757	ENSMUSG00000018765	Fxr2	+	protein_coding	CDS
11	69667777	69667976	ENSMUSG00000065862	Gm24029	-	snoRNA	Exon
11	69742239	69742440	ENSMUSG00000005198	Polr2a	-	protein_coding	Intron
11	70557860	70558070	ENSMUSG00000020828	Pld2	+	protein_coding	3'UTR
11	70669091	70669290	ENSMUSG00000018287	Spag7	-	protein_coding	Intron
11	70671788	70671988	ENSMUSG00000040712	Camta2	-	protein_coding	CDS
11	70954334	70954535	ENSMUSG00000040667	Nup88	-	protein_coding	Intron
11	72672997	72673200	ENSMUSG00000020794	Ube2g1	+	protein_coding	Intron
11	75402166	75402368	ENSMUSG00000018809	Smyd4	+	protein_coding	Intron
11	75508318	75508523	ENSMUSG00000020850	Prpf8	+	protein_coding	Intron
11	75648286	75648487	ENSMUSG00000006127	Inpp5k	+	nonsense_mediated_decay	Exon
11	75732908	75733120	ENSMUSG00000020849	Ywhae	+	protein_coding	5'UTR
11	76092054	76092259	ENSMUSG00000017288	Vps53	-	protein_coding	Intron
11	76207158	76207357	ENSMUSG00000069808	Fam57a	+	protein_coding	Intron
11	76417499	76417866	ENSMUSG00000017631	Abr	-	protein_coding	3'UTR
11	76423864	76424068	ENSMUSG00000017631	Abr	-	protein_coding	Intron
11	76971969	76972168	ENSMUSG00000020840	Blmh	+	protein_coding	Intron
11	77103279	77103478	ENSMUSG00000050944	Efcab5	-	protein_coding	CDS
11	77456180	77456384	ENSMUSG00000037926	Ssh2	+	protein_coding	3'UTR
11	78025040	78025244	ENSMUSG00000037791	Phf12	+	protein_coding	Intron
11	78037965	78038168	ENSMUSG00000061981	Flot2	+	nonsense_mediated_decay	Exon
11	78342478	78342679	ENSMUSG00000041958	Pigs	+	protein_coding	3'UTR
11	78517877	78518076	ENSMUSG00000001100	Poldip2	+	nonsense_mediated_decay	Intron
11	79624756	79624955	ENSMUSG00000017639	Rab11fip4	+	protein_coding	Intron
11	80032748	80032947	ENSMUSG00000017548	Suz12	+	protein_coding	3'UTR
11	80483094	80483293	ENSMUSG00000035441	Myo1d	-	protein_coding	3'UTR
11	82790641	82790840	ENSMUSG00000020697	Lig3	+	protein_coding	Intron
11	82881427	82881627	ENSMUSG00000018841	Rad51d	-	nonsense_mediated_decay	Intron
11	84885169	84885368	ENSMUSG00000020527	Myo19	+	protein_coding	CDS
11	85194338	85194540	ENSMUSG00000018481	Appbp2	-	protein_coding	Intron
11	85311836	85312037	ENSMUSG00000020525	Ppm1d	+	protein_coding	Intron
11	86207475	86207674	ENSMUSG00000085208	Brip1os	+	antisense	Intron
11	86567076	86567281	ENSMUSG00000020513	Tubd1	+	protein_coding	3'UTR
11	86683908	86684107	ENSMUSG00000072582	Ptrh2	+	protein_coding	5'UTR
11	86705815	86706014	ENSMUSG00000047126	Cltc	-	protein_coding	Intron
11	87219150	87219351	ENSMUSG00000018548	Trim37	+	protein_coding	3'UTR
11	87422882	87423099	ENSMUSG00000095969	Rnu1a1	+	snRNA	Exon
11	87796126	87796325	ENSMUSG00000085872	Gm11505	-	antisense	Exon
11	87863513	87863712	ENSMUSG00000034121	Mks1	+	protein_coding	3'UTR
11	88934400	88934599	ENSMUSG00000000278	Scpep1	-	protein_coding	Intron
11	88964884	88965239	ENSMUSG00000057534	Elobl	-	protein_coding	CDS
11	93304534	93304733	ENSMUSG00000056158	Car10	+	protein_coding	CDS
11	93869630	93869829	ENSMUSG00000054079	Utp18	-	protein_coding	Intron
11	94093595	94093794	ENSMUSG00000020859	Spag9	+	protein_coding	Intron
11	96827424	96827635	ENSMUSG00000038615	Nfe2l1	-	protein_coding	CDS
11	96849899	96850098	ENSMUSG00000018672	Copz2	+	protein_coding	Intron
11	96954365	96954565	ENSMUSG00000018678	Sp2	-	protein_coding	3'UTR
11	97048725	97048924	ENSMUSG00000085262	Gm11574	-	processed_transcript	Exon
11	97187715	97187914	ENSMUSG00000001440	Kpnb1	-	protein_coding	5'UTR
11	97315845	97316047	ENSMUSG00000018882	Mrpl45	+	protein_coding	Intron
11	97395619	97395824	ENSMUSG00000038485	Socs7	+	protein_coding	3'UTR
11	98090505	98090704	ENSMUSG00000020883	Fbxl20	-	protein_coding	Intron
11	98849142	98849341	ENSMUSG00000038020	Rapgefl1	+	protein_coding	CDS
11	98910348	98910547	ENSMUSG00000017499	Cdc6	+	nonsense_mediated_decay	Exon
11	98971753	98971958	ENSMUSG00000037992	Rara	+	protein_coding	Intron
11	100521798	100521997	ENSMUSG00000020917	Acly	-	protein_coding	Intron
11	100619862	100620061	ENSMUSG00000014195	Dnajc7	-	protein_coding	5'UTR
11	100905093	100905292	ENSMUSG00000004040	Stat3	-	protein_coding	Intron
11	101106168	101106367	ENSMUSG00000017802	Retreg3	-	processed_transcript	Intron
11	101191141	101191342	ENSMUSG00000006920	Ezh1	-	protein_coding	3'UTR
11	101442409	101442615	ENSMUSG00000063316	Rpl27	+	protein_coding	Intron
11	101458881	101459080	ENSMUSG00000034993	Vat1	-	protein_coding	3'UTR
11	101526137	101526340	ENSMUSG00000017146	Brca1	-	protein_coding	CDS
11	101733024	101733229	ENSMUSG00000034931	Dhx8	+	protein_coding	CDS
11	103016898	103017097	ENSMUSG00000020935	Dcakd	-	protein_coding	Intron
11	103133002	103133201	ENSMUSG00000043372	Hexim2	+	protein_coding	Intron
11	103396521	103396720	ENSMUSG00000034247	Plekhm1	-	protein_coding	Intron
11	103821910	103822109	ENSMUSG00000034187	Nsf	-	protein_coding	3'UTR
11	103828348	103828550	ENSMUSG00000034187	Nsf	-	protein_coding	CDS
11	104334526	104334725	ENSMUSG00000018412	Kansl1	-	protein_coding	3'UTR
11	105896561	105896760	ENSMUSG00000053580	Tanc2	+	protein_coding	CDS
11	106053803	106054008	ENSMUSG00000049354	Dcaf7	+	protein_coding	Intron
11	106398201	106398451	ENSMUSG00000020715	Ern1	-	protein_coding	3'UTR
11	106421581	106421908	ENSMUSG00000020715	Ern1	-	protein_coding	CDS
11	106567066	106567265	ENSMUSG00000040548	Tex2	-	protein_coding	CDS
11	107065508	107065707	ENSMUSG00000040481	Bptf	-	protein_coding	Intron
11	107111113	107111319	ENSMUSG00000040481	Bptf	-	protein_coding	CDS
11	107465719	107465918	ENSMUSG00000040430	Pitpnc1	-	protein_coding	Intron
11	108931526	108931735	ENSMUSG00000000142	Axin2	+	protein_coding	Intron
11	114806509	114806710	ENSMUSG00000034677	Gpr142	+	protein_coding	CDS
11	114871321	114871523	ENSMUSG00000051043	Gprc5c	+	protein_coding	3'UTR
11	115126576	115126776	ENSMUSG00000020732	Rab37	+	protein_coding	Intron
11	115267984	115268183	ENSMUSG00000018861	Fdxr	-	protein_coding	3'UTR
11	115582921	115583120	ENSMUSG00000020739	Nup85	+	protein_coding	CDS
11	115606072	115606276	ENSMUSG00000046756	Mrps7	+	protein_coding	Intron
11	115820636	115820835	ENSMUSG00000020781	Tsen54	+	protein_coding	CDS
11	115964434	115964644	ENSMUSG00000020755	Sap30bp	+	protein_coding	3'UTR
11	116470965	116471169	ENSMUSG00000015869	Prpsap1	-	protein_coding	3'UTR
11	116604290	116604491	ENSMUSG00000020806	Rhbdf2	-	protein_coding	CDS
11	117815859	117816059	ENSMUSG00000025574	Tk1	-	protein_coding	CDS
11	118001693	118001892	ENSMUSG00000017715	Pgs1	+	protein_coding	Intron
11	118005883	118006119	ENSMUSG00000017715	Pgs1	+	protein_coding	Intron
11	119283202	119283401	ENSMUSG00000025579	Gaa	+	protein_coding	CDS
11	119436337	119436536	ENSMUSG00000070327	Rnf213	+	protein_coding	CDS
11	119466037	119466240	ENSMUSG00000070327	Rnf213	+	protein_coding	Intron
11	120347568	120347767	ENSMUSG00000062825	Actg1	-	nonsense_mediated_decay	Exon
11	120471581	120471780	ENSMUSG00000116045	Hgs	+	protein_coding	Intron
11	120488576	120488775	ENSMUSG00000039640	Mrpl12	+	protein_coding	3'UTR
11	120560733	120560932	ENSMUSG00000025130	P4hb	-	protein_coding	3'UTR
11	120571322	120571521	ENSMUSG00000025130	P4hb	-	protein_coding	Intron
11	120581338	120581537	ENSMUSG00000025132	Arhgdia	-	protein_coding	Intron
11	120787013	120787215	ENSMUSG00000025156	Gps1	+	nonsense_mediated_decay	Intron
11	120820479	120820678	ENSMUSG00000025153	Fasn	-	protein_coding	CDS
12	3901694	3901893	ENSMUSG00000020661	Dnmt3a	+	protein_coding	Intron
12	4701342	4701542	ENSMUSG00000020640	Itsn2	+	protein_coding	Intron
12	5044308	5044510	ENSMUSG00000052812	Atad2b	+	protein_coding	3'UTR
12	11314687	11314891	ENSMUSG00000020608	Smc6	+	protein_coding	Intron
12	17550062	17550261	ENSMUSG00000011179	Odc1	+	protein_coding	Intron
12	17786543	17786742	ENSMUSG00000071379	Hpcal1	+	protein_coding	Intron
12	21039863	21040064	ENSMUSG00000116627	Gm30124	+	lincRNA	Exon
12	24575974	24576173	ENSMUSG00000020656	Grhl1	+	protein_coding	CDS
12	24951448	24951647	ENSMUSG00000020646	Mboat2	+	protein_coding	Intron
12	25057561	25057760	ENSMUSG00000036333	Kidins220	+	protein_coding	CDS
12	27096614	27096813	ENSMUSG00000094002	Gm9866	-	lincRNA	Intron
12	28746412	28746763	ENSMUSG00000020628	Trappc12	-	protein_coding	CDS
12	29994440	29994639	ENSMUSG00000020674	Pxdn	+	protein_coding	CDS
12	31258868	31259068	ENSMUSG00000065200	Gm24613	-	snoRNA	Exon
12	31307032	31307231	ENSMUSG00000002900	Lamb1	+	protein_coding	CDS
12	31335398	31335597	ENSMUSG00000020664	Dld	-	protein_coding	CDS
12	44853074	44853273	ENSMUSG00000046314	Stxbp6	-	protein_coding	3'UTR
12	50365458	50365676	ENSMUSG00000002688	Prkd1	-	protein_coding	Intron
12	51768746	51769052	ENSMUSG00000035247	Hectd1	-	protein_coding	CDS
12	54710322	54710526	ENSMUSG00000096214	Gm22634	+	snRNA	Exon
12	54738402	54738608	ENSMUSG00000096206	Gm22317	-	snRNA	Exon
12	55412339	55412541	ENSMUSG00000021024	Psma6	+	protein_coding	Intron
12	59005111	59005310	ENSMUSG00000020986	Sec23a	-	protein_coding	Intron
12	67658869	67659073	ENSMUSG00000113657	Gm17821	-	processed_pseudogene	Exon
12	69372755	69373109	ENSMUSG00000044147	Arf6	+	protein_coding	CDS
12	71194309	71194609	ENSMUSG00000034601	2700049A03Rik	+	protein_coding	CDS
12	71946544	71946743	ENSMUSG00000034574	Daam1	+	protein_coding	Intron
12	73285760	73285959	ENSMUSG00000034442	Trmt5	-	protein_coding	Intron
12	73964654	73964855	ENSMUSG00000021113	Snapc1	+	protein_coding	Intron
12	75888230	75888434	ENSMUSG00000063450	Syne2	+	protein_coding	CDS
12	75893100	75893301	ENSMUSG00000063450	Syne2	+	protein_coding	Intron
12	75965894	75966096	ENSMUSG00000063450	Syne2	+	protein_coding	CDS
12	76101130	76101329	ENSMUSG00000063450	Syne2	+	protein_coding	Intron
12	76110526	76110725	ENSMUSG00000063450	Syne2	+	protein_coding	3'UTR
12	76289514	76289713	ENSMUSG00000021048	Mthfd1	+	protein_coding	Intron
12	76575864	76576106	ENSMUSG00000052609	Plekhg3	+	protein_coding	CDS
12	78350895	78351129	ENSMUSG00000047454	Gphn	+	protein_coding	Intron
12	79175931	79176222	ENSMUSG00000066441	Rdh11	-	protein_coding	3'UTR
12	80169999	80170235	ENSMUSG00000015143	Actn1	-	protein_coding	Intron
12	80643622	80643824	ENSMUSG00000021131	Erh	-	protein_coding	Intron
12	81484896	81485095	ENSMUSG00000091803	Cox16	-	protein_coding	5'UTR
12	81918320	81918590	ENSMUSG00000021140	Pcnx	+	protein_coding	CDS
12	82342021	82342222	ENSMUSG00000042700	Sipa1l1	+	protein_coding	CDS
12	84951007	84951206	ENSMUSG00000042350	Arel1	-	protein_coding	5'UTR
12	86056808	86057036	ENSMUSG00000021253	Tgfb3	-	protein_coding	3'UTR
12	86066616	86066847	ENSMUSG00000021253	Tgfb3	-	protein_coding	Intron
12	86726205	86726405	ENSMUSG00000021257	Angel1	-	protein_coding	Intron
12	91743460	91743659	ENSMUSG00000020961	Ston2	-	protein_coding	Intron
12	91814830	91815032	ENSMUSG00000020964	Sel1l	-	protein_coding	Intron
12	98678184	98678383	ENSMUSG00000021009	Ptpn21	-	protein_coding	3'UTR
12	98679158	98679357	ENSMUSG00000021009	Ptpn21	-	protein_coding	Intron
12	98929289	98929488	ENSMUSG00000021013	Ttc8	+	protein_coding	Intron
12	99911618	99911818	ENSMUSG00000021177	Tdp1	+	protein_coding	CDS
12	99915476	99915678	ENSMUSG00000021177	Tdp1	+	protein_coding	Intron
12	100062232	100062435	ENSMUSG00000045404	Kcnk13	+	protein_coding	3'UTR
12	100208032	100208236	ENSMUSG00000001175	Calm1	+	protein_coding	3'UTR
12	100332489	100332688	ENSMUSG00000033530	Ttc7b	-	protein_coding	CDS
12	100403226	100403425	ENSMUSG00000033530	Ttc7b	-	protein_coding	Intron
12	101844667	101844866	ENSMUSG00000021188	Trip11	-	protein_coding	Intron
12	102573754	102573953	ENSMUSG00000057963	Itpk1	-	protein_coding	Intron
12	103405953	103406152	ENSMUSG00000021203	Otub2	+	protein_coding	3'UTR
12	104869577	104869782	ENSMUSG00000021101	4930408O17Rik	+	lincRNA	Intron
12	105032931	105033173	ENSMUSG00000021102	Glrx5	+	protein_coding	Intron
12	105035914	105036113	ENSMUSG00000021102	Glrx5	+	protein_coding	Intron
12	106036614	106036813	ENSMUSG00000021115	Vrk1	+	protein_coding	Intron
12	109027263	109027462	ENSMUSG00000040877	Wdr25	+	protein_coding	CDS
12	110652141	110652340	ENSMUSG00000018707	Dync1h1	+	protein_coding	Intron
12	110696110	110696309	ENSMUSG00000021270	Hsp90aa1	-	protein_coding	Intron
12	111002624	111002825	ENSMUSG00000113056	6030440G07Rik	+	lincRNA	Intron
12	111538220	111538419	ENSMUSG00000021282	Eif5	+	protein_coding	Intron
12	111825056	111825256	ENSMUSG00000021286	Zfyve21	+	protein_coding	Intron
12	112150413	112150612	ENSMUSG00000021294	Kif26a	+	protein_coding	Intron
12	112738104	112738307	ENSMUSG00000072825	Cep170b	+	protein_coding	CDS
12	112820848	112821050	ENSMUSG00000047832	Cdca4	-	protein_coding	3'UTR
12	112910981	112911180	ENSMUSG00000002799	Jag2	-	protein_coding	CDS
12	112914078	112914277	ENSMUSG00000002799	Jag2	-	protein_coding	CDS
12	113062553	113062752	ENSMUSG00000021143	Pacs2	+	protein_coding	Intron
12	113144248	113144447	ENSMUSG00000006356	Crip2	+	protein_coding	Intron
12	116443098	116443303	ENSMUSG00000042029	Ncapg2	+	protein_coding	Intron
13	3933290	3933599	ENSMUSG00000021216	Tubal3	+	processed_transcript	Exon
13	6549646	6549845	ENSMUSG00000021193	Pitrm1	+	protein_coding	Intron
13	9575169	9575372	ENSMUSG00000048264	Dip2c	+	protein_coding	Intron
13	12435120	12435325	ENSMUSG00000050244	Heatr1	+	protein_coding	Intron
13	13679018	13679217	ENSMUSG00000019726	Lyst	+	protein_coding	CDS
13	13743296	13743495	ENSMUSG00000019726	Lyst	+	protein_coding	CDS
13	22043203	22043491	ENSMUSG00000069300	Hist1h2bj	+	protein_coding	CDS
13	23422327	23422531	ENSMUSG00000036376	Abt1	-	protein_coding	Intron
13	23562183	23562382	ENSMUSG00000069273	Hist1h3e	-	protein_coding	CDS
13	23683446	23683671	ENSMUSG00000069270	Hist1h2ac	-	protein_coding	CDS
13	23745320	23745521	ENSMUSG00000069310	Hist1h3c	-	protein_coding	CDS
13	24111815	24112014	ENSMUSG00000021338	Carmil1	-	protein_coding	Intron
13	24831309	24831508	ENSMUSG00000006717	Acot13	-	protein_coding	5'UTR
13	34074572	34074775	ENSMUSG00000058672	Tubb2a	-	protein_coding	CDS
13	34076379	34076578	ENSMUSG00000058672	Tubb2a	-	protein_coding	Intron
13	34246731	34246930	ENSMUSG00000038267	Slc22a23	-	protein_coding	Intron
13	36117875	36118077	ENSMUSG00000021420	Fars2	+	nonsense_mediated_decay	Exon
13	36204593	36204796	ENSMUSG00000021420	Fars2	+	nonsense_mediated_decay	Exon
13	38500582	38500901	ENSMUSG00000038991	Txndc5	-	protein_coding	3'UTR
13	41022190	41022420	ENSMUSG00000021361	Tmem14c	+	protein_coding	3'UTR
13	42154634	42154833	ENSMUSG00000021366	Hivep1	+	protein_coding	CDS
13	42181515	42181717	ENSMUSG00000021366	Hivep1	+	protein_coding	CDS
13	44215125	44215324	ENSMUSG00000113186	A330076C08Rik	-	lincRNA	Intron
13	46693389	46693659	ENSMUSG00000021374	Nup153	-	protein_coding	CDS
13	48490351	48490639	ENSMUSG00000050954	Zfp169	-	protein_coding	Intron
13	48498154	48498353	ENSMUSG00000050954	Zfp169	-	protein_coding	Intron
13	48803664	48803872	ENSMUSG00000038025	Phf2	-	protein_coding	Intron
13	49194958	49195226	ENSMUSG00000037966	Ninj1	+	protein_coding	Intron
13	49379946	49380145	ENSMUSG00000037933	Bicd2	+	protein_coding	Intron
13	51144463	51144692	ENSMUSG00000021395	Spin1	+	protein_coding	Intron
13	52507884	52508083	ENSMUSG00000047842	Diras2	-	protein_coding	CDS
13	52967181	52967468	ENSMUSG00000056749	Nfil3	-	protein_coding	3'UTR
13	54463617	54463816	ENSMUSG00000025872	Thoc3	-	protein_coding	CDS
13	54590217	54590421	ENSMUSG00000025868	Higd2a	+	protein_coding	CDS
13	55298565	55298764	ENSMUSG00000021488	Nsd1	+	protein_coding	CDS
13	55313461	55313660	ENSMUSG00000021488	Nsd1	+	protein_coding	CDS
13	55408684	55408883	ENSMUSG00000021490	Slc34a1	+	protein_coding	Intron
13	55623079	55623278	ENSMUSG00000021501	Caml	+	protein_coding	CDS
13	56474101	56474300	ENSMUSG00000021509	Slc25a48	+	protein_coding	3'UTR
13	59556979	59557363	ENSMUSG00000021557	Agtpbp1	-	protein_coding	Intron
13	59799467	59799666	ENSMUSG00000035248	Tut7	-	protein_coding	Intron
13	63301141	63301340	ENSMUSG00000021458	2010111I01Rik	+	protein_coding	Intron
13	64152968	64153172	ENSMUSG00000114165	Gm47513	+	TEC	Exon
13	67500287	67500486	ENSMUSG00000097565	Gm26965	-	nonsense_mediated_decay	Intron
13	69506721	69506992	ENSMUSG00000034575	Tent4a	-	protein_coding	Intron
13	70589578	70589804	ENSMUSG00000034525	Ice1	-	protein_coding	CDS
13	73488936	73489141	ENSMUSG00000021608	Lpcat1	+	protein_coding	CDS
13	73494818	73495022	ENSMUSG00000021608	Lpcat1	+	protein_coding	Intron
13	73613698	73613897	ENSMUSG00000021610	Clptm1l	+	protein_coding	Intron
13	73627910	73628112	ENSMUSG00000021611	Tert	+	nonsense_mediated_decay	Intron
13	73785121	73785320	ENSMUSG00000017756	Slc12a7	+	protein_coding	Intron
13	73960261	73960465	ENSMUSG00000057649	Brd9	+	protein_coding	3'UTR
13	74062076	74062280	ENSMUSG00000021572	Cep72	-	protein_coding	Intron
13	92265755	92265960	ENSMUSG00000014850	Msh3	-	nonsense_mediated_decay	Intron
13	94192729	94192928	ENSMUSG00000045312	Lhfpl2	+	protein_coding	3'UTR
13	95369357	95369556	ENSMUSG00000021681	Aggf1	-	protein_coding	CDS
13	96926758	96926971	ENSMUSG00000091387	Gcnt4	+	protein_coding	Intron
13	97931042	97931241	ENSMUSG00000021662	Arhgef28	-	protein_coding	CDS
13	98843693	98843894	ENSMUSG00000009470	Tnpo1	-	protein_coding	3'UTR
13	98875405	98875604	ENSMUSG00000009470	Tnpo1	-	protein_coding	Intron
13	98884371	98884652	ENSMUSG00000009470	Tnpo1	-	protein_coding	Intron
13	99319793	99320160	ENSMUSG00000021650	Ptcd2	-	protein_coding	3'UTR
13	100785274	100785473	ENSMUSG00000041431	Ccnb1	-	protein_coding	Intron
13	101681484	101681685	ENSMUSG00000041417	Pik3r1	-	protein_coding	3'UTR
13	101686045	101686279	ENSMUSG00000041417	Pik3r1	-	protein_coding	Intron
13	102751211	102751542	ENSMUSG00000034751	Mast4	-	protein_coding	Intron
13	104153710	104153915	ENSMUSG00000021711	Trappc13	-	protein_coding	Intron
13	108283019	108283225	ENSMUSG00000021696	Elovl7	+	nonsense_mediated_decay	Exon
13	111487468	111487667	ENSMUSG00000032745	Gpbp1	-	protein_coding	5'UTR
13	112497290	112497546	ENSMUSG00000021756	Il6st	+	nonsense_mediated_decay	Intron
13	112867577	112867776	ENSMUSG00000016018	Mtrex	-	protein_coding	3'UTR
13	112989733	112990146	ENSMUSG00000042417	Ccno	+	protein_coding	CDS
13	113553841	113554046	ENSMUSG00000114715	Gm34471	-	lincRNA	Intron
13	118386538	118386737	ENSMUSG00000097411	B430218F22Rik	+	protein_coding	5'UTR
13	120195036	120195235	ENSMUSG00000114398	Gm20763	+	processed_pseudogene	Exon
14	7818075	7818274	ENSMUSG00000025278	Flnb	+	protein_coding	CDS
14	7942049	7942312	ENSMUSG00000025278	Flnb	+	protein_coding	CDS
14	10269976	10270180	ENSMUSG00000060579	Fhit	-	protein_coding	Intron
14	20096541	20096744	ENSMUSG00000045107	Saysd1	-	processed_transcript	Intron
14	21516951	21517226	ENSMUSG00000021767	Kat6b	+	protein_coding	CDS
14	22975821	22976027	ENSMUSG00000063458	Lrmda	+	protein_coding	Intron
14	23820031	23820234	ENSMUSG00000063142	Kcnma1	-	protein_coding	Intron
14	24154101	24154306	ENSMUSG00000021782	Dlg5	-	protein_coding	Intron
14	24158412	24158611	ENSMUSG00000021782	Dlg5	-	protein_coding	CDS
14	24490753	24490952	ENSMUSG00000025290	Rps24	+	protein_coding	Intron
14	26422268	26422467	ENSMUSG00000021870	Slmap	-	protein_coding	Intron
14	26427063	26427265	ENSMUSG00000021870	Slmap	-	protein_coding	Intron
14	28477341	28477551	ENSMUSG00000040640	Erc2	+	protein_coding	3'UTR
14	28943398	28943597	ENSMUSG00000021991	Cacna2d3	-	protein_coding	Intron
14	30523504	30523703	ENSMUSG00000021962	Dcp1a	+	nonsense_mediated_decay	Exon
14	30523943	30524190	ENSMUSG00000021962	Dcp1a	+	nonsense_mediated_decay	Intron
14	31494795	31495002	ENSMUSG00000021890	Eaf1	+	protein_coding	5'UTR
14	32082960	32083161	ENSMUSG00000021905	Dph3	-	protein_coding	Intron
14	32327809	32328008	ENSMUSG00000021913	Ogdhl	+	protein_coding	Intron
14	32570809	32571011	ENSMUSG00000054051	Ercc6	+	protein_coding	Intron
14	33565850	33566049	ENSMUSG00000108841	Frmpd2	+	protein_coding	CDS
14	34311287	34311490	ENSMUSG00000021794	Glud1	+	protein_coding	Intron
14	34344470	34344773	ENSMUSG00000021794	Glud1	+	protein_coding	3'UTR
14	34725191	34725390	ENSMUSG00000041408	Wapl	+	protein_coding	Intron
14	40913177	40913376	ENSMUSG00000037824	Tspan14	-	protein_coding	Intron
14	45220248	45220452	ENSMUSG00000049092	Gpr137c	+	protein_coding	CDS
14	45629405	45629610	ENSMUSG00000037697	Ddhd1	-	nonsense_mediated_decay	Intron
14	46084027	46084226	ENSMUSG00000044285	Gm1821	+	processed_transcript	Exon
14	47319947	47320148	ENSMUSG00000021840	Mapk1ip1l	+	protein_coding	3'UTR
14	47505114	47505314	ENSMUSG00000037536	Fbxo34	+	protein_coding	Intron
14	47529712	47529930	ENSMUSG00000037536	Fbxo34	+	protein_coding	CDS
14	47551049	47551252	ENSMUSG00000037526	Atg14	-	protein_coding	Intron
14	50944509	50944714	ENSMUSG00000115338	Pnp	+	protein_coding	Intron
14	50947871	50948076	ENSMUSG00000115338	Pnp	+	protein_coding	CDS
14	54369408	54369610	ENSMUSG00000000959	Oxa1l	+	protein_coding	3'UTR
14	54614238	54614437	ENSMUSG00000022193	Psmb5	-	protein_coding	CDS
14	55751214	55751413	ENSMUSG00000019297	Nop9	+	protein_coding	Intron
14	56491539	56491738	ENSMUSG00000000365	Rnf17	+	protein_coding	Intron
14	57590666	57590866	ENSMUSG00000021952	Xpo4	-	protein_coding	Intron
14	57825952	57826151	ENSMUSG00000021965	Ska3	-	protein_coding	CDS
14	59654393	59654596	ENSMUSG00000021983	Atp8a2	-	protein_coding	Intron
14	60831206	60831409	ENSMUSG00000021993	Mipep	+	nonsense_mediated_decay	Exon
14	61391026	61391225	ENSMUSG00000021929	Kpna3	-	protein_coding	Intron
14	62957622	62957821	ENSMUSG00000014547	Wdfy2	+	protein_coding	3'UTR
14	63543522	63543721	ENSMUSG00000035078	Mtmr9	-	protein_coding	CDS
14	65052432	65052637	ENSMUSG00000021978	Extl3	-	protein_coding	3'UTR
14	65253063	65253262	ENSMUSG00000007989	Fzd3	-	protein_coding	5'UTR
14	66153968	66154167	ENSMUSG00000059456	Ptk2b	-	protein_coding	CDS
14	69729954	69730159	ENSMUSG00000034190	Chmp7	-	protein_coding	Intron
14	70443272	70443471	ENSMUSG00000000776	Polr3d	-	protein_coding	5'UTR
14	72563310	72563509	ENSMUSG00000033487	Fndc3a	-	protein_coding	Intron
14	73552804	73553005	ENSMUSG00000022110	Sucla2	+	protein_coding	Intron
14	79198886	79199085	ENSMUSG00000058997	Vwa8	+	protein_coding	Intron
14	79369871	79370070	ENSMUSG00000022020	Naa16	-	protein_coding	Intron
14	79414434	79414633	ENSMUSG00000022022	Mtrf1	+	protein_coding	Intron
14	79454191	79454400	ENSMUSG00000075502	Kbtbd6	+	protein_coding	3'UTR
14	101880840	101881040	ENSMUSG00000033060	Lmo7	+	protein_coding	CDS
14	101900245	101900460	ENSMUSG00000033060	Lmo7	+	protein_coding	CDS
14	105200033	105200232	ENSMUSG00000115247	Gm6201	-	processed_pseudogene	Exon
14	118516378	118516577	ENSMUSG00000032849	Abcc4	-	processed_transcript	Exon
14	121627595	121627794	ENSMUSG00000025558	Dock9	-	protein_coding	Intron
14	122684950	122685151	ENSMUSG00000041650	Pcca	+	protein_coding	Intron
15	3433300	3433499	ENSMUSG00000055737	Ghr	-	protein_coding	Intron
15	10462108	10462307	ENSMUSG00000044224	Dnajc21	-	protein_coding	Intron
15	11986266	11986465	ENSMUSG00000022205	Sub1	-	protein_coding	Intron
15	12549171	12549371	ENSMUSG00000022197	Pdzd2	-	protein_coding	Intron
15	12810618	12810817	ENSMUSG00000022195	6030458C11Rik	-	protein_coding	CDS
15	25742435	25742642	ENSMUSG00000022272	Myo10	+	protein_coding	Intron
15	25797214	25797414	ENSMUSG00000022272	Myo10	+	protein_coding	Intron
15	27831168	27831367	ENSMUSG00000022263	Trio	-	protein_coding	Intron
15	31469349	31469620	ENSMUSG00000039100	2022-03-06	-	protein_coding	Intron
15	31502601	31502800	ENSMUSG00000039100	2022-03-06	-	protein_coding	Intron
15	32417327	32417531	ENSMUSG00000022231	Sema5a	+	protein_coding	CDS
15	32574993	32575197	ENSMUSG00000022231	Sema5a	+	protein_coding	Intron
15	34273301	34273500	ENSMUSG00000022257	Laptm4b	+	protein_coding	Intron
15	34443023	34443222	ENSMUSG00000115685	D730044K07Rik	+	TEC	Exon
15	34510382	34510585	ENSMUSG00000022325	Pop1	+	protein_coding	Intron
15	35879871	35880074	ENSMUSG00000037646	Vps13b	+	protein_coding	Intron
15	37397004	37397203	ENSMUSG00000051359	Ncald	-	protein_coding	CDS
15	38690541	38690743	ENSMUSG00000022295	Atp6v1c1	+	protein_coding	CDS
15	43093018	43093217	ENSMUSG00000051920	Rspo2	-	protein_coding	Intron
15	44427622	44427821	ENSMUSG00000038736	Nudcd1	-	protein_coding	CDS
15	59656215	59656414	ENSMUSG00000032501	Trib1	+	protein_coding	3'UTR
15	60921652	60921858	ENSMUSG00000115231	4930402D18Rik	+	antisense	Intron
15	64917645	64917844	ENSMUSG00000022376	Adcy8	-	protein_coding	Intron
15	72925307	72925620	ENSMUSG00000047921	Trappc9	-	protein_coding	Intron
15	73106786	73106985	ENSMUSG00000036698	Ago2	-	protein_coding	3'UTR
15	76249706	76249905	ENSMUSG00000022564	Grina	+	protein_coding	3'UTR
15	76327441	76327655	ENSMUSG00000034259	Exosc4	+	nonsense_mediated_decay	Exon
15	76495973	76496176	ENSMUSG00000022556	Hsf1	+	protein_coding	CDS
15	76500467	76500666	ENSMUSG00000022556	Hsf1	+	protein_coding	CDS
15	76890723	76890922	ENSMUSG00000033669	Zfp7	+	protein_coding	CDS
15	76904891	76905091	ENSMUSG00000003970	Rpl8	+	protein_coding	CDS
15	77942878	77943077	ENSMUSG00000016552	Foxred2	-	protein_coding	3'UTR
15	79033957	79034156	ENSMUSG00000006378	Gcat	+	protein_coding	CDS
15	79037177	79037504	ENSMUSG00000006378	Gcat	+	protein_coding	3'UTR
15	79263609	79263813	ENSMUSG00000018126	Baiap2l2	-	protein_coding	Intron
15	79674372	79674571	ENSMUSG00000022426	Josd1	-	protein_coding	3'UTR
15	79712108	79712307	ENSMUSG00000042535	Gtpbp1	+	protein_coding	CDS
15	79720842	79721041	ENSMUSG00000042535	Gtpbp1	+	protein_coding	3'UTR
15	79996360	79996566	ENSMUSG00000000489	Pdgfb	-	protein_coding	3'UTR
15	79996948	79997153	ENSMUSG00000000489	Pdgfb	-	protein_coding	3'UTR
15	80256373	80256591	ENSMUSG00000042406	Atf4	+	protein_coding	CDS
15	80878974	80879173	ENSMUSG00000047888	Tnrc6b	+	protein_coding	CDS
15	81400210	81400409	ENSMUSG00000022401	Xpnpep3	+	nonsense_mediated_decay	Intron
15	81676379	81676578	ENSMUSG00000022394	L3mbtl2	+	protein_coding	Intron
15	83175935	83176142	ENSMUSG00000116338	7530414M10Rik	-	lincRNA	Intron
15	83227987	83228186	ENSMUSG00000047878	A4galt	-	protein_coding	CDS
15	83358691	83358896	ENSMUSG00000075511	1700001L05Rik	-	lincRNA	Intron
15	83392365	83392564	ENSMUSG00000016664	Pacsin2	-	protein_coding	Intron
15	83879392	83879597	ENSMUSG00000022441	Efcab6	-	protein_coding	CDS
15	83892718	83892924	ENSMUSG00000022441	Efcab6	-	protein_coding	CDS
15	88822019	88822218	ENSMUSG00000023272	Creld2	+	protein_coding	CDS
15	89167693	89167892	ENSMUSG00000036606	Plxnb2	-	protein_coding	CDS
15	89280445	89280644	ENSMUSG00000036561	Ppp6r2	+	protein_coding	Intron
15	89355157	89355356	ENSMUSG00000022614	Lmf2	-	protein_coding	Intron
15	89542289	89542488	ENSMUSG00000022623	Shank3	+	protein_coding	Intron
15	90224494	90224693	ENSMUSG00000075470	Alg10b	+	protein_coding	CDS
15	93502984	93503186	ENSMUSG00000036158	Prickle1	-	protein_coding	CDS
15	96370314	96370513	ENSMUSG00000033237	Arid2	+	protein_coding	CDS
15	98813538	98813738	ENSMUSG00000067713	Prkag1	-	protein_coding	CDS
15	98857190	98857389	ENSMUSG00000048154	Kmt2d	-	protein_coding	Intron
15	98907725	98907927	ENSMUSG00000022999	Lmbr1l	-	processed_transcript	Intron
15	98911415	98911614	ENSMUSG00000022999	Lmbr1l	-	processed_transcript	Exon
15	98913375	98913579	ENSMUSG00000022999	Lmbr1l	-	processed_transcript	Intron
15	99321554	99321753	ENSMUSG00000023008	Fmnl3	-	protein_coding	CDS
15	99329198	99329398	ENSMUSG00000023008	Fmnl3	-	protein_coding	CDS
15	99628437	99628636	ENSMUSG00000023015	Racgap1	-	protein_coding	Intron
15	100480991	100481190	ENSMUSG00000044636	Csrnp2	-	protein_coding	3'UTR
15	100481766	100482136	ENSMUSG00000044636	Csrnp2	-	protein_coding	CDS
15	100484330	100484529	ENSMUSG00000044636	Csrnp2	-	protein_coding	Intron
15	100675258	100675464	ENSMUSG00000023031	Cela1	-	protein_coding	CDS
15	100921361	100921560	ENSMUSG00000023033	Scn8a	+	protein_coding	Intron
15	102310638	102310837	ENSMUSG00000058290	Espl1	+	protein_coding	Intron
15	102337494	102337697	ENSMUSG00000001285	Myg1	+	protein_coding	Intron
15	102470764	102470968	ENSMUSG00000097234	Gm26518	-	lincRNA	Intron
15	102709280	102709479	ENSMUSG00000023055	Calcoco1	-	protein_coding	Intron
15	102710732	102710935	ENSMUSG00000023055	Calcoco1	-	protein_coding	Intron
15	103299128	103299332	ENSMUSG00000060992	Copz1	+	protein_coding	3'UTR
15	103299504	103299703	ENSMUSG00000060992	Copz1	+	protein_coding	3'UTR
15	103406817	103407020	ENSMUSG00000022487	Gtsf1	-	protein_coding	Intron
16	3884671	3884870	ENSMUSG00000005982	Naa60	+	protein_coding	5'UTR
16	4068793	4068996	ENSMUSG00000005981	Trap1	-	protein_coding	CDS
16	4077587	4077786	ENSMUSG00000005981	Trap1	-	protein_coding	Intron
16	4304250	4304453	ENSMUSG00000005580	Adcy9	-	protein_coding	Intron
16	4616935	4617236	ENSMUSG00000014301	Pam16	-	nonsense_mediated_decay	Intron
16	5013308	5013513	ENSMUSG00000106967	Gm42477	+	antisense	Exon
16	5084272	5084605	ENSMUSG00000039473	Ubn1	+	protein_coding	3'UTR
16	8635714	8636149	ENSMUSG00000043140	Tmem186	-	protein_coding	CDS
16	8843379	8843578	ENSMUSG00000022507	1810013L24Rik	+	protein_coding	Intron
16	8844181	8844382	ENSMUSG00000022507	1810013L24Rik	+	protein_coding	Intron
16	10283854	10284115	ENSMUSG00000022505	Emp2	-	protein_coding	3'UTR
16	13384219	13384516	ENSMUSG00000009569	Mrtfb	+	protein_coding	Intron
16	13671958	13672157	ENSMUSG00000022684	Bfar	+	protein_coding	5'UTR
16	13834450	13834653	ENSMUSG00000022680	Pdxdc1	-	protein_coding	3'UTR
16	13869673	13869878	ENSMUSG00000022680	Pdxdc1	-	protein_coding	Intron
16	13902840	13903039	ENSMUSG00000022680	Pdxdc1	-	protein_coding	5'UTR
16	14141690	14141890	ENSMUSG00000060657	Marf1	-	protein_coding	CDS
16	15936368	15936570	ENSMUSG00000041974	Spidr	-	protein_coding	Intron
16	16996370	16996569	ENSMUSG00000063358	Mapk1	+	protein_coding	Intron
16	17262188	17262389	ENSMUSG00000116743	Gm49573	+	processed_transcript	Intron
16	17316821	17317020	ENSMUSG00000041720	Pi4ka	-	protein_coding	Intron
16	17646579	17646856	ENSMUSG00000041617	Ccdc74a	+	protein_coding	CDS
16	18228235	18228438	ENSMUSG00000060166	Zdhhc8	-	protein_coding	CDS
16	18501849	18502048	ENSMUSG00000000884	Gnb1l	+	protein_coding	Intron
16	18916485	18916707	ENSMUSG00000022702	Hira	+	protein_coding	CDS
16	18956189	18956388	ENSMUSG00000022702	Hira	+	protein_coding	Intron
16	20124139	20124344	ENSMUSG00000062901	Klhl24	+	protein_coding	3'UTR
16	20193252	20193451	ENSMUSG00000041215	Yeats2	+	protein_coding	Intron
16	20279750	20280011	ENSMUSG00000033918	Parl	-	protein_coding	3'UTR
16	20506184	20506385	ENSMUSG00000003235	Eif2b5	+	protein_coding	Intron
16	20608322	20608521	ENSMUSG00000033809	Alg3	-	protein_coding	Intron
16	20611593	20611794	ENSMUSG00000033809	Alg3	-	protein_coding	5'UTR
16	22060497	22060776	ENSMUSG00000033581	Igf2bp2	-	protein_coding	3'UTR
16	28828755	28828957	ENSMUSG00000051065	Mb21d2	-	processed_transcript	Exon
16	31449847	31450046	ENSMUSG00000046598	Bdh1	+	nonsense_mediated_decay	Exon
16	31673712	31673911	ENSMUSG00000022770	Dlg1	+	protein_coding	Intron
16	31947739	31947984	ENSMUSG00000107002	0610012G03Rik	-	protein_coding	3'UTR
16	31948199	31948404	ENSMUSG00000107002	0610012G03Rik	-	protein_coding	CDS
16	32827668	32827872	ENSMUSG00000035629	Rubcn	-	protein_coding	Intron
16	32856812	32857013	ENSMUSG00000035629	Rubcn	-	protein_coding	CDS
16	33012451	33012656	ENSMUSG00000022801	Lrch3	+	protein_coding	3'UTR
16	33016701	33016900	ENSMUSG00000035578	Iqcg	-	protein_coding	3'UTR
16	33214353	33214558	ENSMUSG00000022807	Osbpl11	+	protein_coding	CDS
16	33241785	33241984	ENSMUSG00000022807	Osbpl11	+	protein_coding	3'UTR
16	33961983	33962182	ENSMUSG00000022814	Umps	-	protein_coding	CDS
16	34723673	34723872	ENSMUSG00000022833	Ccdc14	+	protein_coding	CDS
16	35268966	35269165	ENSMUSG00000022840	Adcy5	+	protein_coding	CDS
16	35313706	35314256	ENSMUSG00000034473	Sec22a	-	protein_coding	3'UTR
16	35318666	35318866	ENSMUSG00000034473	Sec22a	-	protein_coding	Intron
16	37799700	37799906	ENSMUSG00000022816	Fstl1	+	protein_coding	Intron
16	38450062	38450261	ENSMUSG00000002844	Adprh	-	protein_coding	CDS
16	38522395	38522641	ENSMUSG00000002846	Timmdc1	-	protein_coding	CDS
16	44109390	44109589	ENSMUSG00000052459	Atp6v1a	-	protein_coding	Intron
16	57159295	57159494	ENSMUSG00000022751	Nit2	-	protein_coding	Intron
16	57391357	57391557	ENSMUSG00000022748	Cmss1	-	protein_coding	Intron
16	58455227	58455426	ENSMUSG00000035107	Dcbld2	+	protein_coding	Intron
16	59529033	59529238	ENSMUSG00000022723	Crybg3	-	protein_coding	Intron
16	59557634	59557836	ENSMUSG00000022723	Crybg3	-	protein_coding	CDS
16	59639252	59639451	ENSMUSG00000022722	Arl6	-	protein_coding	5'UTR
16	62732806	62733005	ENSMUSG00000050312	Nsun3	-	nonsense_mediated_decay	Exon
16	63468694	63468893	ENSMUSG00000116752	Gm49622	-	lincRNA	Intron
16	84735025	84735230	ENSMUSG00000022889	Mrpl39	-	protein_coding	Intron
16	88563020	88563221	ENSMUSG00000050520	Cldn8	-	protein_coding	5'UTR
16	89789028	89789227	ENSMUSG00000002489	Tiam1	-	protein_coding	CDS
16	89794500	89794699	ENSMUSG00000002489	Tiam1	-	protein_coding	Intron
16	89798484	89798685	ENSMUSG00000002489	Tiam1	-	protein_coding	Intron
16	89898187	89898392	ENSMUSG00000002489	Tiam1	-	protein_coding	CDS
16	90955177	90955376	ENSMUSG00000022973	Synj1	-	protein_coding	Intron
16	91499934	91500133	ENSMUSG00000022967	Ifnar1	+	nonsense_mediated_decay	Intron
16	91647866	91648065	ENSMUSG00000022961	Son	+	nonsense_mediated_decay	Exon
16	91658515	91658806	ENSMUSG00000022961	Son	+	nonsense_mediated_decay	Exon
16	91925348	91925550	ENSMUSG00000087240	Gm15976	+	antisense	Intron
16	92301286	92301485	ENSMUSG00000051989	Smim11	+	protein_coding	Intron
16	93587933	93588132	ENSMUSG00000022948	Setd4	-	protein_coding	Intron
16	94370501	94370700	ENSMUSG00000022940	Pigp	-	protein_coding	Intron
16	94692950	94693149	ENSMUSG00000022897	Dyrk1a	+	protein_coding	3'UTR
16	96145534	96145734	ENSMUSG00000023147	Wrb	+	protein_coding	CDS
16	97806929	97807128	ENSMUSG00000014039	Prdm15	-	protein_coding	CDS
17	3169340	3169546	ENSMUSG00000046201	Scaf8	+	protein_coding	Intron
17	3429015	3429214	ENSMUSG00000023800	Tiam2	+	protein_coding	Intron
17	3512864	3513063	ENSMUSG00000023800	Tiam2	+	protein_coding	Intron
17	5336620	5336819	ENSMUSG00000069729	Arid1b	+	protein_coding	CDS
17	5439977	5440176	ENSMUSG00000004945	Tmem242	-	protein_coding	Intron
17	5555908	5556107	ENSMUSG00000034265	Zdhhc14	+	protein_coding	Intron
17	5887041	5887243	ENSMUSG00000002365	Snx9	+	protein_coding	Intron
17	6176840	6177041	ENSMUSG00000034377	Tulp4	+	protein_coding	5'UTR
17	6239081	6239286	ENSMUSG00000034377	Tulp4	+	protein_coding	3'UTR
17	6299393	6299592	ENSMUSG00000038141	Tmem181a	+	protein_coding	Intron
17	6457752	6457952	ENSMUSG00000096780	Tmem181b-ps	-	transcribed_unprocessed_pseudogene	Intron
17	6997907	6998106	ENSMUSG00000094724	Rnaset2b	+	protein_coding	CDS
17	8337447	8337648	ENSMUSG00000117569	AC164431.1	+	processed_transcript	Intron
17	8414159	8414358	ENSMUSG00000058159	T2	+	protein_coding	Intron
17	12263736	12263935	ENSMUSG00000014426	Map3k4	-	protein_coding	Intron
17	12683365	12683564	ENSMUSG00000023830	Igf2r	-	protein_coding	3'UTR
17	13882387	13882588	ENSMUSG00000068036	Afdn	+	protein_coding	CDS
17	13896829	13897034	ENSMUSG00000068036	Afdn	+	protein_coding	Intron
17	14375511	14375714	ENSMUSG00000023886	Smoc2	+	protein_coding	Intron
17	15499947	15500146	ENSMUSG00000014767	Tbp	+	protein_coding	5'UTR
17	15704927	15705126	ENSMUSG00000023852	Chd1	+	protein_coding	5'UTR
17	23819923	23820122	ENSMUSG00000039218	Srrm2	+	protein_coding	CDS
17	23821375	23821574	ENSMUSG00000039218	Srrm2	+	protein_coding	CDS
17	24677868	24678072	ENSMUSG00000041130	Zfp598	+	protein_coding	CDS
17	24694156	24694388	ENSMUSG00000040888	Gfer	-	nonsense_mediated_decay	Exon
17	24742553	24742754	ENSMUSG00000075705	Msrb1	+	protein_coding	3'UTR
17	24856677	24856876	ENSMUSG00000024158	Hagh	+	protein_coding	Intron
17	24885376	24885575	ENSMUSG00000039183	Nubp2	-	nonsense_mediated_decay	Exon
17	25112815	25113014	ENSMUSG00000024170	Telo2	-	protein_coding	Intron
17	25273160	25273359	ENSMUSG00000015120	Ube2i	-	protein_coding	Intron
17	25748040	25748243	ENSMUSG00000041062	Mslnl	+	protein_coding	3'UTR
17	26252925	26253129	ENSMUSG00000024188	Luc7l	+	retained_intron	Exon
17	26781149	26781348	ENSMUSG00000024191	Bnip1	+	nonsense_mediated_decay	Intron
17	26937316	26937515	ENSMUSG00000024193	Phf1	+	protein_coding	CDS
17	27709122	27709321	ENSMUSG00000040276	Pacsin1	+	protein_coding	3'UTR
17	27887043	27887242	ENSMUSG00000039512	Uhrf1bp1	+	protein_coding	CDS
17	27896079	27896295	ENSMUSG00000039512	Uhrf1bp1	+	protein_coding	3'UTR
17	29616096	29616301	ENSMUSG00000098374	Gm28043	+	nonsense_mediated_decay	Intron
17	29626848	29627047	ENSMUSG00000098374	Gm28043	+	nonsense_mediated_decay	Exon
17	32229523	32229722	ENSMUSG00000024002	Brd4	-	protein_coding	CDS
17	32491817	32492016	ENSMUSG00000061126	Cyp4f39	+	protein_coding	Intron
17	33884424	33884649	ENSMUSG00000079553	Kifc1	-	protein_coding	Intron
17	34616782	34616981	ENSMUSG00000015474	Ppt2	-	protein_coding	3'UTR
17	34854702	34854906	ENSMUSG00000024369	Nelfe	+	protein_coding	Intron
17	35096485	35096684	ENSMUSG00000007036	Abhd16a	+	protein_coding	CDS
17	35667370	35667575	ENSMUSG00000038838	Vars2	-	protein_coding	5'UTR
17	40923274	40923481	ENSMUSG00000023919	Cenpq	-	protein_coding	3'UTR
17	43666950	43667149	ENSMUSG00000023912	Slc25a27	-	protein_coding	5'UTR
17	46110998	46111267	ENSMUSG00000023967	Mrps18a	+	protein_coding	Intron
17	46251763	46252070	ENSMUSG00000071074	Yipf3	+	protein_coding	3'UTR
17	46257902	46258101	ENSMUSG00000012296	Tjap1	-	protein_coding	3'UTR
17	46682917	46683195	ENSMUSG00000059409	Ppp2r5d	-	protein_coding	3'UTR
17	49308080	49308279	ENSMUSG00000117221	AC104866.2	-	lincRNA	Intron
17	56454675	56454874	ENSMUSG00000013236	Ptprs	-	protein_coding	Intron
17	56613396	56613595	ENSMUSG00000057863	Rpl36	+	protein_coding	Intron
17	56696760	56696965	ENSMUSG00000002372	Ranbp3	+	protein_coding	Intron
17	65861347	65861546	ENSMUSG00000024096	Ralbp1	-	protein_coding	CDS
17	66123612	66123811	ENSMUSG00000035842	Ddx11	+	protein_coding	Intron
17	67353741	67353940	ENSMUSG00000033278	Ptprm	-	protein_coding	Intron
17	71243312	71243511	ENSMUSG00000024052	Lpin2	+	protein_coding	CDS
17	71248757	71248956	ENSMUSG00000024052	Lpin2	+	protein_coding	3'UTR
17	71273713	71273915	ENSMUSG00000024053	Emilin2	-	protein_coding	CDS
17	71332110	71332316	ENSMUSG00000117137	AC126942.1	+	lincRNA	Intron
17	71500186	71500385	ENSMUSG00000024056	Ndc80	-	protein_coding	CDS
17	74729936	74730135	ENSMUSG00000024078	Ttc27	+	protein_coding	Intron
17	74780809	74781008	ENSMUSG00000024078	Ttc27	+	protein_coding	Intron
17	78378093	78378293	ENSMUSG00000056121	Fez2	-	protein_coding	3'UTR
17	78835200	78835402	ENSMUSG00000039414	Heatr5b	-	protein_coding	Intron
17	84186625	84186824	ENSMUSG00000045817	Zfp36l2	-	protein_coding	CDS
17	84710355	84710554	ENSMUSG00000024120	Lrpprc	-	protein_coding	Intron
17	88664391	88664596	ENSMUSG00000117567	AC166350.2	-	lincRNA	Exon
17	94749420	94749619	ENSMUSG00000055660	Mettl4	-	protein_coding	Intron
18	4396200	4396453	ENSMUSG00000024234	Mtpap	+	nonsense_mediated_decay	Exon
18	6448798	6448997	ENSMUSG00000024240	Epc1	-	protein_coding	Intron
18	6450397	6450596	ENSMUSG00000024240	Epc1	-	protein_coding	CDS
18	12155234	12155691	ENSMUSG00000024404	Riok3	+	nonsense_mediated_decay	Exon
18	12156030	12156233	ENSMUSG00000024404	Riok3	+	nonsense_mediated_decay	Exon
18	12219142	12219345	ENSMUSG00000024413	Npc1	-	protein_coding	CDS
18	20719853	20720052	ENSMUSG00000056124	B4galt6	-	protein_coding	Intron
18	21943500	21943702	ENSMUSG00000024306	Ccdc178	-	protein_coding	Intron
18	23892500	23892699	ENSMUSG00000024277	Mapre2	+	protein_coding	3'UTR
18	24615906	24616105	ENSMUSG00000024271	Elp2	+	protein_coding	CDS
18	24634362	24634565	ENSMUSG00000024271	Elp2	+	protein_coding	CDS
18	24634987	24635205	ENSMUSG00000024271	Elp2	+	protein_coding	Intron
18	25133006	25133208	ENSMUSG00000034295	Fhod3	+	protein_coding	3'UTR
18	30294381	30294581	ENSMUSG00000033628	Pik3c3	+	nonsense_mediated_decay	Intron
18	32245809	32246014	ENSMUSG00000024382	Ercc3	+	protein_coding	CDS
18	34316814	34317013	ENSMUSG00000005871	Apc	+	protein_coding	CDS
18	34344950	34345149	ENSMUSG00000005873	Reep5	-	protein_coding	3'UTR
18	34373146	34373348	ENSMUSG00000005873	Reep5	-	protein_coding	CDS
18	34419545	34419750	ENSMUSG00000014503	Pkd2l2	+	protein_coding	Intron
18	34931386	34931585	ENSMUSG00000024360	Etf1	-	protein_coding	Intron
18	35254413	35254612	ENSMUSG00000037815	Ctnna1	+	protein_coding	3'UTR
18	35325223	35325422	ENSMUSG00000024357	Sil1	-	protein_coding	CDS
18	35417917	35418121	ENSMUSG00000024357	Sil1	-	protein_coding	Intron
18	35562162	35562362	ENSMUSG00000117694	Gm28285	+	protein_coding	Intron
18	35588368	35588567	ENSMUSG00000037236	Matr3	+	protein_coding	Intron
18	36679567	36679772	ENSMUSG00000033272	Slc35a4	+	protein_coding	Intron
18	36682055	36682476	ENSMUSG00000033272	Slc35a4	+	protein_coding	CDS
18	36682692	36682893	ENSMUSG00000033272	Slc35a4	+	protein_coding	CDS
18	36738732	36738936	ENSMUSG00000006850	Tmco6	+	protein_coding	Intron
18	36763144	36763529	ENSMUSG00000042660	Wdr55	+	protein_coding	CDS
18	37844205	37844407	ENSMUSG00000024456	Diaph1	-	protein_coding	3'UTR
18	37959017	37959218	ENSMUSG00000044024	Rell2	+	protein_coding	3'UTR
18	38025031	38025230	ENSMUSG00000118056	AC121886.1	+	lincRNA	Intron
18	38586735	38587000	ENSMUSG00000024427	Spry4	-	protein_coding	3'UTR
18	38589055	38589254	ENSMUSG00000024427	Spry4	-	protein_coding	3'UTR
18	43325638	43325840	ENSMUSG00000024501	Dpysl3	-	nonsense_mediated_decay	Exon
18	44459729	44459932	ENSMUSG00000071856	Mcc	-	protein_coding	CDS
18	44873384	44873583	ENSMUSG00000034653	Ythdc2	+	protein_coding	Intron
18	50183276	50183482	ENSMUSG00000024507	Hsd17b4	+	protein_coding	Intron
18	60556363	60556562	ENSMUSG00000024603	Dctn4	+	protein_coding	3'UTR
18	61002141	61002340	ENSMUSG00000052026	Slc6a7	-	protein_coding	CDS
18	61063900	61064105	ENSMUSG00000024620	Pdgfrb	+	protein_coding	CDS
18	61137265	61137464	ENSMUSG00000024622	Hmgxb3	-	protein_coding	Intron
18	61578678	61578877	ENSMUSG00000024576	Csnk1a1	+	protein_coding	Intron
18	62529435	62529643	ENSMUSG00000042211	Fbxo38	-	protein_coding	Intron
18	73796158	73796361	ENSMUSG00000024556	Me2	-	protein_coding	Intron
18	74442530	74442783	ENSMUSG00000025885	Myo5b	+	protein_coding	5'UTR
18	74701543	74701752	ENSMUSG00000025885	Myo5b	+	protein_coding	CDS
18	74742151	74742350	ENSMUSG00000025885	Myo5b	+	protein_coding	Intron
18	75082464	75082667	ENSMUSG00000035765	Dym	+	protein_coding	Intron
18	76241938	76242138	ENSMUSG00000024563	Smad2	+	protein_coding	Intron
18	77763075	77763274	ENSMUSG00000041840	Haus1	-	protein_coding	Intron
18	77782532	77782761	ENSMUSG00000025428	Atp5a1	+	protein_coding	3'UTR
18	77869273	77869476	ENSMUSG00000025429	Pstpip2	+	protein_coding	Intron
18	77979253	77979452	ENSMUSG00000039840	Epg5	+	protein_coding	Intron
18	78012781	78012983	ENSMUSG00000039840	Epg5	+	protein_coding	CDS
18	80118412	80118611	ENSMUSG00000056214	Pard6g	+	protein_coding	3'UTR
18	82620943	82621142	ENSMUSG00000041258	Zfp236	-	nonsense_mediated_decay	Intron
18	83004274	83004480	ENSMUSG00000058881	Zfp516	+	protein_coding	3'UTR
18	84208966	84209167	ENSMUSG00000048410	Zfp407	-	protein_coding	CDS
18	84851424	84851627	ENSMUSG00000024646	Cyb5a	+	nonsense_mediated_decay	Exon
18	88894136	88894339	ENSMUSG00000056153	Socs6	-	processed_transcript	Exon
19	3649349	3649548	ENSMUSG00000024913	Lrp5	-	nonsense_mediated_decay	Exon
19	3659153	3659357	ENSMUSG00000024913	Lrp5	-	nonsense_mediated_decay	Exon
19	4150807	4151006	ENSMUSG00000024835	Coro1b	+	protein_coding	Intron
19	5381775	5381976	ENSMUSG00000039148	Sart1	-	protein_coding	Intron
19	5688464	5688663	ENSMUSG00000054874	Pcnx3	-	protein_coding	5'UTR
19	5851785	5851986	ENSMUSG00000024816	Frmd8	-	protein_coding	3'UTR
19	5863042	5863241	ENSMUSG00000024816	Frmd8	-	protein_coding	Intron
19	5874580	5874779	ENSMUSG00000024816	Frmd8	-	protein_coding	Intron
19	6069332	6069531	ENSMUSG00000024797	Vps51	-	protein_coding	Intron
19	6250658	6250857	ENSMUSG00000024773	Atg2a	+	protein_coding	Intron
19	6252459	6252658	ENSMUSG00000024773	Atg2a	+	protein_coding	CDS
19	6262101	6262300	ENSMUSG00000024773	Atg2a	+	protein_coding	3'UTR
19	6340620	6340819	ENSMUSG00000024947	Men1	+	protein_coding	3'UTR
19	6950994	6951193	ENSMUSG00000024959	Bad	+	protein_coding	Intron
19	8707811	8708010	ENSMUSG00000010095	Slc3a2	-	protein_coding	CDS
19	8742144	8742547	ENSMUSG00000010110	Stx5a	+	protein_coding	CDS
19	8778017	8778216	ENSMUSG00000003680	Taf6l	-	protein_coding	CDS
19	8793176	8793382	ENSMUSG00000071662	Polr2g	-	protein_coding	3'UTR
19	8809978	8810182	ENSMUSG00000071660	Ttc9c	-	protein_coding	3'UTR
19	10587821	10588027	ENSMUSG00000034445	Cyb561a3	+	protein_coding	CDS
19	10605538	10605805	ENSMUSG00000024740	Ddb1	+	protein_coding	5'UTR
19	10627532	10627749	ENSMUSG00000024740	Ddb1	+	protein_coding	CDS
19	10676445	10676650	ENSMUSG00000024738	Pga5	-	protein_coding	Intron
19	10902387	10902592	ENSMUSG00000024735	Prpf19	+	protein_coding	CDS
19	11660335	11660534	ENSMUSG00000055895	Oosp2	-	protein_coding	Intron
19	11977863	11978062	ENSMUSG00000024687	Osbp	+	protein_coding	CDS
19	15955918	15956122	ENSMUSG00000041491	Cep78	-	nonsense_mediated_decay	Exon
19	23934957	23935156	ENSMUSG00000024897	Apba1	+	protein_coding	Intron
19	24173795	24173999	ENSMUSG00000024812	Tjp2	-	protein_coding	Intron
19	24477094	24477349	ENSMUSG00000074922	Fam122a	-	protein_coding	CDS
19	26467592	26467791	ENSMUSG00000117707	AC117809.1	-	lincRNA	Exon
19	27390057	27390256	ENSMUSG00000041360	Pum3	-	nonsense_mediated_decay	Exon
19	28260455	28260677	ENSMUSG00000052942	Glis3	-	protein_coding	3'UTR
19	29126924	29127123	ENSMUSG00000024785	Rcl1	+	protein_coding	Intron
19	30234694	30234957	ENSMUSG00000024863	Mbl2	+	protein_coding	Intron
19	32123887	32124086	ENSMUSG00000040451	Sgms1	-	nonsense_mediated_decay	Exon
19	32514394	32514599	ENSMUSG00000024896	Minpp1	+	protein_coding	3'UTR
19	34947009	34947212	ENSMUSG00000024795	Kif20b	+	protein_coding	Intron
19	36619863	36620063	ENSMUSG00000041180	Hectd2	+	protein_coding	3'UTR
19	37220329	37220531	ENSMUSG00000023307	2022-03-05	+	protein_coding	CDS
19	38782572	38782944	ENSMUSG00000024998	Plce1	+	protein_coding	3'UTR
19	40451140	40451343	ENSMUSG00000025006	Sorbs1	-	protein_coding	Intron
19	41552634	41552833	ENSMUSG00000025019	Lcor	+	protein_coding	CDS
19	41944313	41944512	ENSMUSG00000025159	Mms19	-	protein_coding	3'UTR
19	45233399	45233602	ENSMUSG00000025216	Lbx1	-	protein_coding	3'UTR
19	45591737	45591943	ENSMUSG00000040913	Fbxw4	-	protein_coding	Intron
19	46044913	46045112	ENSMUSG00000025223	Ldb1	-	protein_coding	5'UTR
19	46075984	46076205	ENSMUSG00000015176	Nolc1	+	protein_coding	CDS
19	46654202	46654401	ENSMUSG00000047731	Wbp1l	+	protein_coding	CDS
19	46962109	46962308	ENSMUSG00000025041	Nt5c2	-	nonsense_mediated_decay	Intron
19	47263835	47264034	ENSMUSG00000053617	Sh3pxd2a	-	protein_coding	3'UTR
19	56334891	56335090	ENSMUSG00000049134	Nrap	-	protein_coding	Intron
19	56538178	56538382	ENSMUSG00000025077	Dclre1a	-	nonsense_mediated_decay	Intron
19	56788069	56788272	ENSMUSG00000035173	Ccdc186	-	protein_coding	3'UTR
19	56788741	56788940	ENSMUSG00000035173	Ccdc186	-	protein_coding	3'UTR
19	56837737	56837936	ENSMUSG00000025081	Tdrd1	+	protein_coding	Intron
19	56909082	56909285	ENSMUSG00000025082	Vwa2	+	protein_coding	CDS
19	56913167	56913374	ENSMUSG00000025083	Afap1l2	-	protein_coding	3'UTR
19	56916959	56917216	ENSMUSG00000025083	Afap1l2	-	protein_coding	Intron
19	56920201	56920403	ENSMUSG00000025083	Afap1l2	-	protein_coding	Intron
19	60756178	60756601	ENSMUSG00000072437	Nanos1	+	protein_coding	CDS
2	3496431	3496630	ENSMUSG00000109865	Hspa14	-	protein_coding	Intron
2	3855058	3855257	ENSMUSG00000085656	Gm13180	+	lincRNA	Intron
2	4992755	4992954	ENSMUSG00000026669	Mcm10	-	protein_coding	Intron
2	5004788	5004987	ENSMUSG00000026669	Mcm10	-	protein_coding	Intron
2	5854834	5855033	ENSMUSG00000025817	Nudt5	+	protein_coding	Intron
2	5864415	5864620	ENSMUSG00000025817	Nudt5	+	protein_coding	Intron
2	6212708	6212994	ENSMUSG00000039063	Echdc3	-	protein_coding	CDS
2	6442579	6442778	ENSMUSG00000039046	Usp6nl	+	protein_coding	3'UTR
2	10042337	10042538	ENSMUSG00000025782	Taf3	-	protein_coding	CDS
2	10059444	10059643	ENSMUSG00000025781	Atp5c1	-	protein_coding	CDS
2	10080586	10080785	ENSMUSG00000037262	Kin	+	protein_coding	CDS
2	11743446	11743659	ENSMUSG00000058594	Fbh1	-	protein_coding	Intron
2	11769582	11769781	ENSMUSG00000058594	Fbh1	-	protein_coding	Intron
2	14984280	14984479	ENSMUSG00000057914	Cacnb2	+	protein_coding	CDS
2	18211545	18212140	ENSMUSG00000026743	Mllt10	+	protein_coding	3'UTR
2	20849843	20850049	ENSMUSG00000036591	Arhgap21	-	protein_coding	CDS
2	20865147	20865346	ENSMUSG00000036591	Arhgap21	-	protein_coding	Intron
2	20880971	20881170	ENSMUSG00000036591	Arhgap21	-	protein_coding	CDS
2	21140921	21141120	ENSMUSG00000086821	Gm13377	-	unprocessed_pseudogene	Intron
2	23139847	23140046	ENSMUSG00000026779	Mastl	-	protein_coding	CDS
2	24815546	24815750	ENSMUSG00000036893	Ehmt1	-	protein_coding	Intron
2	25222748	25223216	ENSMUSG00000036752	Tubb4b	-	protein_coding	CDS
2	25938117	25938318	ENSMUSG00000026933	Camsap1	-	protein_coding	CDS
2	25939750	25939949	ENSMUSG00000026933	Camsap1	-	protein_coding	CDS
2	26005155	26005358	ENSMUSG00000036352	Ubac1	-	protein_coding	Intron
2	26409456	26409660	ENSMUSG00000026924	Sec16a	-	protein_coding	3'UTR
2	26409890	26410377	ENSMUSG00000026924	Sec16a	-	protein_coding	3'UTR
2	26426271	26426470	ENSMUSG00000026924	Sec16a	-	protein_coding	Intron
2	26908044	26908248	ENSMUSG00000015776	Med22	-	protein_coding	CDS
2	27020197	27020402	ENSMUSG00000015488	Cacfd1	+	protein_coding	3'UTR
2	27535279	27535478	ENSMUSG00000026917	Wdr5	+	protein_coding	3'UTR
2	29914883	29915082	ENSMUSG00000026790	Odf2	+	protein_coding	Intron
2	29930592	29930812	ENSMUSG00000026790	Odf2	+	protein_coding	3'UTR
2	29988469	29988668	ENSMUSG00000057738	Sptan1	+	protein_coding	Intron
2	30257245	30257444	ENSMUSG00000007476	Lrrc8a	+	protein_coding	Intron
2	30262348	30262553	ENSMUSG00000007476	Lrrc8a	+	protein_coding	3'UTR
2	30345614	30345813	ENSMUSG00000026860	Sh3glb2	-	protein_coding	CDS
2	31217457	31217656	ENSMUSG00000000194	Gpr107	+	protein_coding	3'UTR
2	32565714	32565917	ENSMUSG00000039157	Fam102a	+	protein_coding	Intron
2	32570904	32571103	ENSMUSG00000026810	Dpm2	+	protein_coding	Intron
2	32963285	32963484	ENSMUSG00000065124	Snora65	+	snoRNA	Exon
2	33732284	33732485	ENSMUSG00000038740	Mvb12b	-	protein_coding	3'UTR
2	34870612	34870811	ENSMUSG00000026869	Psmd5	-	protein_coding	Intron
2	35401221	35401425	ENSMUSG00000035778	Ggta1	-	protein_coding	3'UTR
2	36036300	36036589	ENSMUSG00000026895	Ndufa8	-	protein_coding	3'UTR
2	36039567	36039808	ENSMUSG00000026895	Ndufa8	-	protein_coding	Intron
2	37565621	37565839	ENSMUSG00000035437	Rabgap1	+	protein_coding	3'UTR
2	38003230	38003429	ENSMUSG00000035392	Dennd1a	-	protein_coding	Intron
2	49178823	49179022	ENSMUSG00000036792	Mbd5	+	protein_coding	Intron
2	65150955	65151154	ENSMUSG00000034903	Cobll1	-	protein_coding	CDS
2	69702526	69702725	ENSMUSG00000027086	Fastkd1	-	protein_coding	CDS
2	69789743	69789986	ENSMUSG00000027088	Phospho2	+	protein_coding	5'UTR
2	71843239	71843438	ENSMUSG00000027111	Itga6	+	protein_coding	Intron
2	80617236	80617438	ENSMUSG00000026999	Nup35	+	retained_intron	Intron
2	84612744	84612943	ENSMUSG00000034101	Ctnnd1	-	protein_coding	Intron
2	85058767	85058970	ENSMUSG00000033955	Tnks1bp1	+	protein_coding	CDS
2	90776744	90776943	ENSMUSG00000008200	Fnbp4	+	protein_coding	Intron
2	90890308	90890507	ENSMUSG00000040794	C1qtnf4	+	protein_coding	3'UTR
2	91927356	91927562	ENSMUSG00000040495	Chrm4	+	protein_coding	CDS
2	92380447	92380649	ENSMUSG00000027222	Pex16	+	processed_transcript	Intron
2	92452732	92452931	ENSMUSG00000049922	Slc35c1	-	protein_coding	3'UTR
2	102357296	102357500	ENSMUSG00000027189	Trim44	-	protein_coding	Intron
2	103073283	103073482	ENSMUSG00000010914	Pdhx	-	protein_coding	CDS
2	104729993	104730200	ENSMUSG00000027173	Depdc7	-	protein_coding	Intron
2	104927933	104928137	ENSMUSG00000045106	Ccdc73	+	protein_coding	Intron
2	109280682	109280882	ENSMUSG00000027115	Kif18a	+	protein_coding	5'UTR
2	112569861	112570106	ENSMUSG00000003604	Aven	+	protein_coding	Intron
2	116871122	116871321	ENSMUSG00000086462	Gm13990	-	antisense	Intron
2	116890123	116890325	ENSMUSG00000027355	Tmco5	+	protein_coding	Intron
2	118636799	118637017	ENSMUSG00000040084	Bub1b	+	protein_coding	Intron
2	118881205	118881406	ENSMUSG00000027332	Ivd	+	protein_coding	3'UTR
2	119638490	119638689	ENSMUSG00000027306	Nusap1	+	protein_coding	Intron
2	120171601	120171800	ENSMUSG00000050211	Pla2g4e	-	protein_coding	Intron
2	120460408	120460607	ENSMUSG00000062646	Ganc	+	processed_transcript	Exon
2	120531849	120532050	ENSMUSG00000027288	Zfp106	-	protein_coding	CDS
2	121012773	121012972	ENSMUSG00000023572	Ccndbp1	+	protein_coding	CDS
2	121208970	121209293	ENSMUSG00000043909	Trp53bp1	-	protein_coding	CDS
2	124664761	124664960	ENSMUSG00000027200	Sema6d	+	protein_coding	CDS
2	125832053	125832252	ENSMUSG00000027206	Cops2	-	protein_coding	3'UTR
2	127133719	127133920	ENSMUSG00000034906	Ncaph	-	protein_coding	Intron
2	127214882	127215082	ENSMUSG00000003660	Snrnp200	+	protein_coding	Intron
2	127228171	127228370	ENSMUSG00000003660	Snrnp200	+	protein_coding	Intron
2	127357046	127357344	ENSMUSG00000050468	Astl	+	protein_coding	3'UTR
2	127747883	127748082	ENSMUSG00000027378	Nphp1	-	protein_coding	Intron
2	127810528	127810728	ENSMUSG00000027379	Bub1	-	protein_coding	CDS
2	128128688	128128890	ENSMUSG00000027381	Bcl2l11	+	protein_coding	Intron
2	128345478	128345679	ENSMUSG00000074813	Gm14005	-	lincRNA	Intron
2	130100906	130101105	ENSMUSG00000074804	AU015228	+	processed_pseudogene	Exon
2	130247977	130248176	ENSMUSG00000060332	Tmc2	+	protein_coding	Intron
2	130981973	130982172	ENSMUSG00000027312	Atrn	+	protein_coding	CDS
2	132816159	132816358	ENSMUSG00000027353	Mcm8	+	protein_coding	5'UTR
2	132846774	132846979	ENSMUSG00000086575	Gm14104	-	antisense	Intron
2	144407253	144407620	ENSMUSG00000027425	Kat14	+	protein_coding	3'UTR
2	145934509	145934714	ENSMUSG00000001767	Crnkl1	-	protein_coding	5'UTR
2	151506250	151506455	ENSMUSG00000027455	Nsfl1c	+	protein_coding	CDS
2	151718344	151718551	ENSMUSG00000032869	Psmf1	-	protein_coding	3'UTR
2	153229866	153230071	ENSMUSG00000051413	Plagl2	-	protein_coding	3'UTR
2	153401692	153402065	ENSMUSG00000042548	Asxl1	+	protein_coding	CDS
2	153632536	153632735	ENSMUSG00000056941	Commd7	-	protein_coding	5'UTR
2	153665329	153665533	ENSMUSG00000027478	Dnmt3b	+	protein_coding	Intron
2	154861967	154862166	ENSMUSG00000027593	Raly	+	protein_coding	Intron
2	155074230	155074432	ENSMUSG00000027597	Ahcy	-	protein_coding	Intron
2	155539503	155539706	ENSMUSG00000027605	Acss2	+	protein_coding	Intron
2	155702004	155702203	ENSMUSG00000038312	Edem2	-	protein_coding	CDS
2	155847995	155848194	ENSMUSG00000005882	Uqcc1	-	nonsense_mediated_decay	Exon
2	156095590	156095789	ENSMUSG00000074643	Cpne1	-	protein_coding	Intron
2	156853751	156854137	ENSMUSG00000085741	5430405H02Rik	-	antisense	Exon
2	156863339	156863538	ENSMUSG00000027637	Rab5if	+	protein_coding	Intron
2	157146903	157147102	ENSMUSG00000027641	Rbl1	-	protein_coding	3'UTR
2	157195459	157195658	ENSMUSG00000027641	Rbl1	-	protein_coding	CDS
2	157940867	157941067	ENSMUSG00000037843	Vstm2l	+	protein_coding	Intron
2	160781806	160782005	ENSMUSG00000035877	Zhx3	-	protein_coding	CDS
2	162219903	162220102	ENSMUSG00000053141	Ptprt	-	protein_coding	Intron
2	163054757	163055047	ENSMUSG00000017861	Mybl2	+	protein_coding	Intron
2	163062549	163062748	ENSMUSG00000017861	Mybl2	+	protein_coding	Intron
2	163072904	163073103	ENSMUSG00000017861	Mybl2	+	protein_coding	Intron
2	163083813	163084015	ENSMUSG00000017861	Mybl2	+	protein_coding	3'UTR
2	163276180	163276379	ENSMUSG00000074607	Tox2	+	protein_coding	Intron
2	163616580	163616779	ENSMUSG00000017679	Ttpal	+	protein_coding	3'UTR
2	163634243	163634446	ENSMUSG00000017707	Serinc3	-	protein_coding	Intron
2	164037126	164037325	ENSMUSG00000054582	Pabpc1l	+	protein_coding	Intron
2	164820709	164821047	ENSMUSG00000045822	Zswim3	+	protein_coding	CDS
2	164888416	164888615	ENSMUSG00000039849	Pcif1	+	protein_coding	Intron
2	165380489	165380689	ENSMUSG00000017667	Zfp334	-	protein_coding	CDS
2	165381452	165381652	ENSMUSG00000017667	Zfp334	-	protein_coding	CDS
2	166018482	166018682	ENSMUSG00000027678	Ncoa3	+	protein_coding	Intron
2	166052854	166053056	ENSMUSG00000027678	Ncoa3	+	protein_coding	Intron
2	166055198	166055397	ENSMUSG00000027678	Ncoa3	+	protein_coding	CDS
2	166069287	166069486	ENSMUSG00000027678	Ncoa3	+	protein_coding	Intron
2	166070261	166070602	ENSMUSG00000027678	Ncoa3	+	protein_coding	3'UTR
2	166082495	166082738	ENSMUSG00000006800	Sulf2	-	protein_coding	CDS
2	166132441	166132640	ENSMUSG00000006800	Sulf2	-	protein_coding	Intron
2	166894970	166895176	ENSMUSG00000074582	Arfgef2	+	protein_coding	3'UTR
2	167203232	167203433	ENSMUSG00000017969	Ptgis	-	protein_coding	Intron
2	168100106	168100305	ENSMUSG00000044641	Pard6b	+	protein_coding	3'UTR
2	168766726	168767025	ENSMUSG00000085322	Gm14261	+	processed_transcript	Exon
2	170118889	170119088	ENSMUSG00000052056	Zfp217	-	protein_coding	Intron
2	170120244	170120727	ENSMUSG00000052056	Zfp217	-	protein_coding	5'UTR
2	172373048	172373249	ENSMUSG00000027498	Cstf1	+	protein_coding	Intron
2	174334254	174334458	ENSMUSG00000027523	Gnas	+	processed_transcript	Intron
2	178411647	178411862	ENSMUSG00000049999	Ppp1r3d	-	protein_coding	3'UTR
2	179889157	179889356	ENSMUSG00000000305	Cdh4	+	protein_coding	CDS
2	180190443	180190642	ENSMUSG00000015647	Lama5	-	protein_coding	Intron
2	180208108	180208325	ENSMUSG00000015647	Lama5	-	protein_coding	Intron
2	180474616	180474815	ENSMUSG00000038963	Slco4a1	+	processed_transcript	Exon
2	181502919	181503118	ENSMUSG00000000827	Tpd52l2	+	protein_coding	Intron
2	181598959	181599163	ENSMUSG00000038605	Samd10	-	nonsense_mediated_decay	Exon
2	181640695	181640899	ENSMUSG00000002455	Prpf6	+	protein_coding	Intron
3	9251988	9252187	ENSMUSG00000069114	Zbtb10	+	protein_coding	Intron
3	9455482	9455681	ENSMUSG00000040209	Zfp704	-	protein_coding	Intron
3	19133964	19134163	ENSMUSG00000027599	Armc1	-	protein_coding	CDS
3	28045088	28045289	ENSMUSG00000027695	Pld1	+	protein_coding	Intron
3	28131619	28131821	ENSMUSG00000027695	Pld1	+	protein_coding	CDS
3	30607612	30607811	ENSMUSG00000037730	Mynn	+	nonsense_mediated_decay	Exon
3	30819464	30819971	ENSMUSG00000027706	Sec62	+	protein_coding	3'UTR
3	32054999	32055198	ENSMUSG00000037610	Kcnmb2	+	protein_coding	Intron
3	32181893	32182098	ENSMUSG00000037610	Kcnmb2	+	protein_coding	CDS
3	32592994	32593196	ENSMUSG00000027669	Gnb4	-	nonsense_mediated_decay	Intron
3	36449199	36449398	ENSMUSG00000027712	Anxa5	-	protein_coding	3'UTR
3	36475261	36475463	ENSMUSG00000027712	Anxa5	-	protein_coding	Intron
3	37639958	37640157	ENSMUSG00000037211	Spry1	+	protein_coding	5'UTR
3	38456837	38457041	ENSMUSG00000044864	Ankrd50	-	protein_coding	CDS
3	50367865	50368064	ENSMUSG00000027737	Slc7a11	-	protein_coding	Intron
3	53041594	53041832	ENSMUSG00000104850	Gm42901	-	antisense	Exon
3	59005211	59005412	ENSMUSG00000105945	Gm43570	-	antisense	Exon
3	63964381	63964585	ENSMUSG00000027822	Slc33a1	-	protein_coding	5'UTR
3	67355531	67355733	ENSMUSG00000034544	Rsrc1	+	protein_coding	Intron
3	69549329	69549528	ENSMUSG00000027784	Ppm1l	+	protein_coding	CDS
3	75557566	75557797	ENSMUSG00000027834	Serpini1	+	protein_coding	Intron
3	79074212	79074413	ENSMUSG00000062232	Rapgef2	-	protein_coding	CDS
3	85672047	85672691	ENSMUSG00000051000	Fam160a1	-	nonsense_mediated_decay	Exon
3	85675983	85676196	ENSMUSG00000051000	Fam160a1	-	nonsense_mediated_decay	Exon
3	85730083	85730286	ENSMUSG00000051000	Fam160a1	-	nonsense_mediated_decay	Intron
3	88411314	88411518	ENSMUSG00000050144	Slc25a44	-	protein_coding	3'UTR
3	88912507	88912706	ENSMUSG00000068922	Msto1	-	protein_coding	Intron
3	89735260	89735463	ENSMUSG00000027951	Adar	+	protein_coding	CDS
3	89779799	89780002	ENSMUSG00000042572	Ube2q1	+	protein_coding	Intron
3	90239079	90239278	ENSMUSG00000027938	Creb3l4	-	protein_coding	Intron
3	90396258	90396461	ENSMUSG00000027933	Ints3	-	protein_coding	Intron
3	90421607	90421806	ENSMUSG00000027933	Ints3	-	protein_coding	Intron
3	94760409	94760614	ENSMUSG00000068876	Cgn	-	protein_coding	3'UTR
3	95004648	95004852	ENSMUSG00000038861	Pi4kb	+	protein_coding	CDS
3	95228474	95228678	ENSMUSG00000053192	Mllt11	-	protein_coding	Intron
3	95254189	95254664	ENSMUSG00000015711	Prune1	-	protein_coding	3'UTR
3	95255005	95255232	ENSMUSG00000015711	Prune1	-	protein_coding	CDS
3	95292271	95292474	ENSMUSG00000038712	Mindy1	+	protein_coding	Intron
3	95470249	95470452	ENSMUSG00000015522	Arnt	+	protein_coding	CDS
3	96215998	96216197	ENSMUSG00000086556	Gm15444	-	antisense	Intron
3	96219885	96220084	ENSMUSG00000063689	Hist2h2ab	+	protein_coding	CDS
3	96263133	96263333	ENSMUSG00000091405	Hist2h4	-	protein_coding	CDS
3	96269700	96269899	ENSMUSG00000105827	Hist2h2bb	+	protein_coding	CDS
3	96559946	96560422	ENSMUSG00000074398	Gm15441	-	antisense	Intron
3	96656962	96657161	ENSMUSG00000090210	Itga10	+	protein_coding	Intron
3	96941787	96941986	ENSMUSG00000057123	Gja5	+	protein_coding	Intron
3	97767814	97768013	ENSMUSG00000038170	Pde4dip	-	protein_coding	Intron
3	100469405	100469892	ENSMUSG00000044468	Tent5c	-	processed_transcript	Intron
3	101427061	101427287	ENSMUSG00000042035	Igsf3	+	protein_coding	CDS
3	104653325	104653526	ENSMUSG00000032902	Slc16a1	+	protein_coding	CDS
3	107330570	107330790	ENSMUSG00000048109	Rbm15	-	protein_coding	CDS
3	107332057	107332282	ENSMUSG00000048109	Rbm15	-	protein_coding	CDS
3	107627206	107627407	ENSMUSG00000014601	Strip1	-	protein_coding	Intron
3	107748665	107748864	ENSMUSG00000014599	Csf1	-	protein_coding	CDS
3	108188322	108188527	ENSMUSG00000050947	Amigo1	+	protein_coding	Intron
3	108668833	108669033	ENSMUSG00000027884	Clcc1	+	protein_coding	Intron
3	108751469	108751668	ENSMUSG00000049565	Aknad1	+	protein_coding	5'UTR
3	127553122	127553357	ENSMUSG00000027968	Larp7	-	protein_coding	5'UTR
3	131585059	131585261	ENSMUSG00000028032	Papss1	+	protein_coding	CDS
3	133549865	133550069	ENSMUSG00000105085	Gm42567	+	antisense	Intron
3	135348049	135348252	ENSMUSG00000050150	Slc9b1	+	protein_coding	Intron
3	138445330	138445529	ENSMUSG00000028138	Adh5	+	protein_coding	Intron
3	139074925	139075124	ENSMUSG00000028149	Rap1gds1	-	protein_coding	Intron
3	139279010	139279209	ENSMUSG00000047940	Stpg2	+	protein_coding	Intron
3	141714697	141714901	ENSMUSG00000059921	Unc5c	+	nonsense_mediated_decay	Intron
3	141786876	141787078	ENSMUSG00000059921	Unc5c	+	nonsense_mediated_decay	Intron
3	145930528	145930733	ENSMUSG00000028191	Bcl10	+	protein_coding	CDS
3	152285719	152285918	ENSMUSG00000054942	Miga1	-	protein_coding	Intron
3	153876479	153876685	ENSMUSG00000005493	Msh4	-	protein_coding	Intron
4	6377094	6377300	ENSMUSG00000028249	Sdcbp	+	protein_coding	Intron
4	11126629	11126875	ENSMUSG00000086765	Gm11827	+	lincRNA	Exon
4	11357427	11357626	ENSMUSG00000040728	Esrp1	-	protein_coding	CDS
4	11534307	11534506	ENSMUSG00000040720	Virma	+	protein_coding	Intron
4	12907121	12907326	ENSMUSG00000055963	Triqk	+	protein_coding	Intron
4	24598792	24598998	ENSMUSG00000045751	Mms22l	+	protein_coding	Intron
4	34566416	34566615	ENSMUSG00000028291	Akirin2	+	protein_coding	3'UTR
4	34966667	34966871	ENSMUSG00000086792	Gm12364	+	antisense	Exon
4	35217063	35217263	ENSMUSG00000028300	C9orf72	-	protein_coding	Intron
4	35980807	35981011	ENSMUSG00000045083	Lingo2	-	protein_coding	Intron
4	40196421	40196622	ENSMUSG00000028405	Aco1	+	protein_coding	Intron
4	40269617	40269821	ENSMUSG00000036822	Topors	-	protein_coding	5'UTR
4	40754438	40754642	ENSMUSG00000028409	Smu1	-	protein_coding	CDS
4	41292667	41292866	ENSMUSG00000028436	Dcaf12	-	protein_coding	3'UTR
4	41298128	41298342	ENSMUSG00000028436	Dcaf12	-	protein_coding	Intron
4	42995747	42995946	ENSMUSG00000028452	Vcp	-	protein_coding	Intron
4	43561937	43562140	ENSMUSG00000028465	Tln1	-	protein_coding	Intron
4	43569058	43569262	ENSMUSG00000028467	Gba2	-	protein_coding	Intron
4	43937428	43937627	ENSMUSG00000028476	Reck	+	processed_transcript	Intron
4	44148847	44149048	ENSMUSG00000035696	Rnf38	-	protein_coding	Intron
4	44985377	44985582	ENSMUSG00000035637	Grhpr	+	protein_coding	Intron
4	45044657	45044856	ENSMUSG00000048232	Fbxo10	-	protein_coding	CDS
4	45279442	45279643	ENSMUSG00000035615	Frmpd1	+	protein_coding	CDS
4	45304274	45304473	ENSMUSG00000035601	Trmt10b	+	protein_coding	CDS
4	46546478	46546683	ENSMUSG00000028337	Coro2a	-	protein_coding	Intron
4	57893216	57893420	ENSMUSG00000038729	Akap2	+	protein_coding	3'UTR
4	58373544	58373747	ENSMUSG00000057280	Musk	+	protein_coding	CDS
4	58821198	58821399	ENSMUSG00000050812	Ecpas	-	protein_coding	Intron
4	58944034	58944233	ENSMUSG00000038630	Zkscan16	+	protein_coding	Intron
4	59654202	59654401	ENSMUSG00000045071	E130308A19Rik	+	protein_coding	Intron
4	59819315	59819518	ENSMUSG00000028385	Snx30	+	protein_coding	Intron
4	63377111	63377314	ENSMUSG00000039158	Akna	-	protein_coding	Intron
4	69925974	69926173	ENSMUSG00000046341	Gm11223	-	processed_pseudogene	Exon
4	70371086	70371285	ENSMUSG00000039298	Cdk5rap2	-	protein_coding	Intron
4	81303417	81303616	ENSMUSG00000028402	Mpdz	-	protein_coding	Intron
4	83525515	83525714	ENSMUSG00000052407	Ccdc171	+	protein_coding	5'UTR
4	83799161	83799360	ENSMUSG00000052407	Ccdc171	+	protein_coding	Intron
4	86426744	86427272	ENSMUSG00000066113	Adamtsl1	+	protein_coding	3'UTR
4	86575738	86575953	ENSMUSG00000070934	Rraga	+	protein_coding	5'UTR
4	88033048	88033264	ENSMUSG00000028496	Mllt3	-	protein_coding	5'UTR
4	88422897	88423097	ENSMUSG00000028497	Hacd4	-	protein_coding	CDS
4	88426537	88426736	ENSMUSG00000028497	Hacd4	-	protein_coding	Intron
4	88627759	88627958	ENSMUSG00000038330	C87499	-	protein_coding	3'UTR
4	94946714	94946918	ENSMUSG00000062627	Mysm1	-	protein_coding	3'UTR
4	96024443	96024642	ENSMUSG00000028572	Hook1	+	protein_coding	3'UTR
4	98383055	98383254	ENSMUSG00000028563	Tm2d1	-	protein_coding	CDS
4	98958926	98959125	ENSMUSG00000028556	Dock7	-	protein_coding	CDS
4	98967096	98967295	ENSMUSG00000028556	Dock7	-	protein_coding	Intron
4	98991208	98991407	ENSMUSG00000028556	Dock7	-	protein_coding	Intron
4	101088357	101088556	ENSMUSG00000035275	Raver2	+	protein_coding	Intron
4	105194957	105195156	ENSMUSG00000028517	Plpp3	+	protein_coding	Intron
4	105219413	105219612	ENSMUSG00000028517	Plpp3	+	protein_coding	Intron
4	106423466	106423665	ENSMUSG00000028514	Usp24	+	protein_coding	Intron
4	106690033	106690239	ENSMUSG00000047502	Mroh7	-	protein_coding	Intron
4	107698482	107698685	ENSMUSG00000085549	1700047F07Rik	+	lincRNA	Intron
4	108847815	108848314	ENSMUSG00000090551	A730015C16Rik	-	protein_coding	CDS
4	108861443	108861642	ENSMUSG00000028567	Txndc12	+	protein_coding	3'UTR
4	109925377	109925576	ENSMUSG00000010517	Faf1	+	protein_coding	Intron
4	115863054	115863253	ENSMUSG00000028708	Mknk1	+	protein_coding	Intron
4	115875408	115875607	ENSMUSG00000028708	Mknk1	+	protein_coding	CDS
4	116048393	116048915	ENSMUSG00000028706	Nsun4	-	protein_coding	3'UTR
4	116088850	116089053	ENSMUSG00000028703	Lrrc41	+	protein_coding	CDS
4	116098343	116098542	ENSMUSG00000028702	Rad54l	-	protein_coding	Intron
4	116520788	116520989	ENSMUSG00000028696	Ipp	+	protein_coding	Intron
4	116987317	116987516	ENSMUSG00000033948	Zswim5	+	protein_coding	3'UTR
4	117154576	117154775	ENSMUSG00000047675	Rps8	-	protein_coding	CDS
4	117681768	117681967	ENSMUSG00000009640	Dmap1	-	protein_coding	CDS
4	117835336	117835535	ENSMUSG00000028542	Slc6a9	+	nonsense_mediated_decay	Exon
4	117857446	117857646	ENSMUSG00000028542	Slc6a9	+	nonsense_mediated_decay	Intron
4	117912086	117912285	ENSMUSG00000033365	Ipo13	-	protein_coding	CDS
4	118137545	118137744	ENSMUSG00000033326	Kdm4a	-	protein_coding	3'UTR
4	120562655	120562854	ENSMUSG00000028633	Ctps	-	protein_coding	Intron
4	121059593	121059798	ENSMUSG00000043207	Zmpste24	-	protein_coding	3'UTR
4	121060818	121061017	ENSMUSG00000043207	Zmpste24	-	protein_coding	3'UTR
4	122836236	122836440	ENSMUSG00000028657	Ppt1	+	nonsense_mediated_decay	Exon
4	122948479	122948682	ENSMUSG00000028655	Mfsd2a	-	protein_coding	CDS
4	123052557	123052756	ENSMUSG00000028653	Trit1	+	protein_coding	Intron
4	123350045	123350246	ENSMUSG00000028649	Macf1	-	protein_coding	3'UTR
4	123904944	123905146	ENSMUSG00000028647	Mycbp	+	protein_coding	5'UTR
4	123924805	123925004	ENSMUSG00000028646	Rragc	+	nonsense_mediated_decay	Intron
4	123929874	123930103	ENSMUSG00000028646	Rragc	+	nonsense_mediated_decay	Intron
4	124690445	124690645	ENSMUSG00000028907	Utp11	-	protein_coding	Intron
4	124845143	124845347	ENSMUSG00000028890	Mtf1	+	protein_coding	3'UTR
4	124921030	124921232	ENSMUSG00000028873	Cdca8	-	protein_coding	Intron
4	126128960	126129159	ENSMUSG00000042608	Stk40	+	protein_coding	Intron
4	126591213	126591412	ENSMUSG00000042489	Clspn	+	protein_coding	Intron
4	126744816	126745019	ENSMUSG00000028833	Ncdn	-	protein_coding	CDS
4	126816197	126816408	ENSMUSG00000028830	AU040320	+	protein_coding	Intron
4	127311451	127311762	ENSMUSG00000050234	Gja4	-	protein_coding	3'UTR
4	129075605	129075807	ENSMUSG00000028793	Rnf19b	+	protein_coding	CDS
4	129328416	129328615	ENSMUSG00000057236	Rbbp4	-	protein_coding	Intron
4	129432451	129432651	ENSMUSG00000048485	Zbtb8b	-	protein_coding	CDS
4	129596741	129596940	ENSMUSG00000028798	Eif3i	-	protein_coding	Intron
4	129607694	129607904	ENSMUSG00000028797	Tmem234	+	nonsense_mediated_decay	Exon
4	130718225	130718424	ENSMUSG00000028580	Pum1	+	protein_coding	Intron
4	130730370	130730569	ENSMUSG00000028580	Pum1	+	protein_coding	CDS
4	132345500	132345699	ENSMUSG00000028896	Rcc1	-	protein_coding	Intron
4	133276491	133276690	ENSMUSG00000028857	Tmem222	-	nonsense_mediated_decay	Intron
4	133295156	133295356	ENSMUSG00000037622	Wdtc1	-	protein_coding	CDS
4	133303444	133303643	ENSMUSG00000037622	Wdtc1	-	protein_coding	Intron
4	133308593	133308795	ENSMUSG00000037622	Wdtc1	-	protein_coding	Intron
4	133338938	133339152	ENSMUSG00000037622	Wdtc1	-	protein_coding	5'UTR
4	133404257	133404463	ENSMUSG00000028854	Slc9a1	+	protein_coding	Intron
4	133416294	133416498	ENSMUSG00000028854	Slc9a1	+	protein_coding	CDS
4	133487183	133487525	ENSMUSG00000046694	Tent5b	+	protein_coding	3'UTR
4	133584652	133584915	ENSMUSG00000028848	Gpn2	+	protein_coding	CDS
4	133607149	133607365	ENSMUSG00000037553	Zdhhc18	-	protein_coding	3'UTR
4	133608258	133608459	ENSMUSG00000037553	Zdhhc18	-	protein_coding	3'UTR
4	133694504	133694717	ENSMUSG00000007880	Arid1a	-	protein_coding	Intron
4	134884151	134884350	ENSMUSG00000028825	Rhd	+	protein_coding	Intron
4	135707472	135707674	ENSMUSG00000062157	Ifnlr1	+	protein_coding	3'UTR
4	135806119	135806318	ENSMUSG00000037139	Myom3	+	protein_coding	Intron
4	135986937	135987136	ENSMUSG00000028669	Pithd1	-	protein_coding	CDS
4	136271314	136271518	ENSMUSG00000001604	Tcea3	+	protein_coding	Intron
4	136469794	136469998	ENSMUSG00000001089	Luzp1	+	protein_coding	Intron
4	136543485	136543690	ENSMUSG00000001089	Luzp1	+	protein_coding	Intron
4	136550652	136550855	ENSMUSG00000036940	Kdm1a	-	protein_coding	3'UTR
4	137997491	137997695	ENSMUSG00000028760	Eif4g3	+	protein_coding	Intron
4	138242143	138242342	ENSMUSG00000028759	Hp1bp3	+	protein_coding	3'UTR
4	139414411	139414616	ENSMUSG00000066036	Ubr4	+	protein_coding	Intron
4	139421359	139421562	ENSMUSG00000066036	Ubr4	+	protein_coding	Intron
4	139478947	139479152	ENSMUSG00000066036	Ubr4	+	protein_coding	CDS
4	139614955	139615157	ENSMUSG00000041025	Iffo2	+	protein_coding	CDS
4	140732451	140732654	ENSMUSG00000040935	Padi6	-	protein_coding	Intron
4	140748867	140749068	ENSMUSG00000025330	Padi4	-	protein_coding	Intron
4	141466918	141467119	ENSMUSG00000006215	Zbtb17	+	protein_coding	CDS
4	141468597	141468796	ENSMUSG00000040761	Spen	-	protein_coding	3'UTR
4	141505171	141505370	ENSMUSG00000040761	Spen	-	protein_coding	Intron
4	141763494	141763693	ENSMUSG00000040697	Dnajc16	-	protein_coding	CDS
4	141774452	141774658	ENSMUSG00000040697	Dnajc16	-	protein_coding	CDS
4	141786409	141786619	ENSMUSG00000040697	Dnajc16	-	protein_coding	Intron
4	144212764	144213017	ENSMUSG00000046262	C87977	-	protein_coding	Intron
4	148521392	148521591	ENSMUSG00000028991	Mtor	+	protein_coding	Intron
4	149128456	149128655	ENSMUSG00000073705	Cenps	-	protein_coding	3'UTR
4	149335075	149335274	ENSMUSG00000028960	Ube4b	-	nonsense_mediated_decay	Exon
4	149565618	149565979	ENSMUSG00000028988	Ctnnbip1	+	protein_coding	3'UTR
4	149650396	149650628	ENSMUSG00000039936	Pik3cd	-	protein_coding	3'UTR
4	149663033	149663232	ENSMUSG00000039936	Pik3cd	-	protein_coding	Intron
4	149719335	149719534	ENSMUSG00000044700	Tmem201	-	protein_coding	Intron
4	149726320	149726578	ENSMUSG00000044700	Tmem201	-	protein_coding	Intron
4	149731752	149731951	ENSMUSG00000044700	Tmem201	-	protein_coding	CDS
4	151004767	151005004	ENSMUSG00000028957	Per3	-	protein_coding	3'UTR
4	151967851	151968071	ENSMUSG00000039768	Dnajc11	+	protein_coding	Intron
4	151990431	151990630	ENSMUSG00000047777	Phf13	-	protein_coding	3'UTR
4	152059588	152059787	ENSMUSG00000028948	Nol9	+	protein_coding	Intron
4	152217834	152218037	ENSMUSG00000028937	Acot7	+	protein_coding	Intron
4	155000639	155000838	ENSMUSG00000029055	Plch2	-	protein_coding	Intron
4	155074662	155074861	ENSMUSG00000029048	Rer1	-	processed_transcript	Exon
4	155154469	155154668	ENSMUSG00000029050	Ski	-	protein_coding	3'UTR
4	155515656	155515855	ENSMUSG00000029064	Gnb1	+	protein_coding	Intron
4	156110030	156110229	ENSMUSG00000059939	9430015G10Rik	+	protein_coding	5'UTR
5	4806441	4806640	ENSMUSG00000028926	Cdk14	-	protein_coding	3'UTR
5	5514592	5514797	ENSMUSG00000046798	Cldn12	-	protein_coding	Intron
5	14664322	14664521	ENSMUSG00000061601	Pclo	+	protein_coding	Intron
5	21575587	21575786	ENSMUSG00000039883	Lrrc17	+	protein_coding	3'UTR
5	21651852	21652051	ENSMUSG00000038525	Armc10	+	protein_coding	Intron
5	21781154	21781356	ENSMUSG00000029014	Dnajc2	-	protein_coding	Intron
5	21950712	21950911	ENSMUSG00000073152	Gm10475	+	antisense	Exon
5	23584898	23585097	ENSMUSG00000062604	Srpk2	-	nonsense_mediated_decay	Intron
5	25281545	25281744	ENSMUSG00000038056	Kmt2c	-	protein_coding	Intron
5	25309456	25309655	ENSMUSG00000038056	Kmt2c	-	protein_coding	Intron
5	28075123	28075322	ENSMUSG00000045294	Insig1	+	protein_coding	Intron
5	28077875	28078076	ENSMUSG00000045294	Insig1	+	protein_coding	3'UTR
5	29736022	29736226	ENSMUSG00000029131	Dnajb6	+	protein_coding	Intron
5	30267515	30267800	ENSMUSG00000075703	Selenoi	+	protein_coding	3'UTR
5	30271850	30272049	ENSMUSG00000075703	Selenoi	+	protein_coding	3'UTR
5	31077115	31077314	ENSMUSG00000013629	Cad	+	protein_coding	CDS
5	31168926	31169125	ENSMUSG00000101678	Gm29609	-	protein_coding	Intron
5	31187866	31188065	ENSMUSG00000029145	Eif2b4	-	protein_coding	CDS
5	31526995	31527194	ENSMUSG00000029141	Slc4a1ap	+	protein_coding	CDS
5	33379273	33379477	ENSMUSG00000037355	Uvssa	+	protein_coding	Intron
5	33389713	33389912	ENSMUSG00000037355	Uvssa	+	protein_coding	CDS
5	34631986	34632185	ENSMUSG00000029106	Add1	+	protein_coding	3'UTR
5	34847568	34847767	ENSMUSG00000029104	Htt	+	protein_coding	CDS
5	34876887	34877092	ENSMUSG00000029104	Htt	+	protein_coding	Intron
5	36002013	36002212	ENSMUSG00000029094	Afap1	+	protein_coding	3'UTR
5	36150738	36150943	ENSMUSG00000029093	Sorcs2	-	protein_coding	Intron
5	36494942	36495223	ENSMUSG00000029192	Tbc1d14	-	protein_coding	CDS
5	36507387	36507586	ENSMUSG00000029192	Tbc1d14	-	protein_coding	Intron
5	36571419	36571725	ENSMUSG00000029192	Tbc1d14	-	protein_coding	CDS
5	37091327	37091529	ENSMUSG00000063646	Jakmip1	+	protein_coding	CDS
5	37104888	37105087	ENSMUSG00000063646	Jakmip1	+	protein_coding	Intron
5	37531362	37531563	ENSMUSG00000029123	Stk32b	-	protein_coding	Intron
5	53267191	53267390	ENSMUSG00000061461	Smim20	+	nonsense_mediated_decay	Exon
5	63910627	63910826	ENSMUSG00000047881	Rell1	-	nonsense_mediated_decay	Exon
5	65272028	65272227	ENSMUSG00000029191	Rfc1	-	protein_coding	Intron
5	65279564	65279765	ENSMUSG00000029191	Rfc1	-	protein_coding	CDS
5	65827540	65827739	ENSMUSG00000037795	N4bp2	+	protein_coding	3'UTR
5	65863491	65863694	ENSMUSG00000029204	Rhoh	+	protein_coding	Intron
5	66071301	66071500	ENSMUSG00000107304	Gm43775	-	TEC	Exon
5	66679747	66680005	ENSMUSG00000029223	Uchl1	+	protein_coding	Intron
5	67260984	67261185	ENSMUSG00000107319	Gm42670	-	antisense	Exon
5	74530634	74530833	ENSMUSG00000062110	Scfd2	-	protein_coding	Intron
5	74596354	74596555	ENSMUSG00000029227	Fip1l1	+	protein_coding	3'UTR
5	76951806	76952005	ENSMUSG00000029247	Paics	+	protein_coding	Intron
5	76967007	76967209	ENSMUSG00000029247	Paics	+	protein_coding	3'UTR
5	90223740	90223939	ENSMUSG00000035505	Cox18	-	protein_coding	CDS
5	90282839	90283038	ENSMUSG00000055204	Ankrd17	-	protein_coding	CDS
5	90759580	90759784	ENSMUSG00000029371	Cxcl5	+	protein_coding	Intron
5	92054691	92054892	ENSMUSG00000029405	G3bp2	-	protein_coding	CDS
5	92434825	92435024	ENSMUSG00000034826	Nup54	-	protein_coding	Intron
5	94218023	94218222	ENSMUSG00000096259	Gm3106	+	protein_coding	CDS
5	97087164	97087557	ENSMUSG00000034663	Bmp2k	+	protein_coding	CDS
5	97088029	97088228	ENSMUSG00000034663	Bmp2k	+	protein_coding	CDS
5	100365591	100365938	ENSMUSG00000035325	Sec31a	-	protein_coding	CDS
5	101846684	101846886	ENSMUSG00000043940	Wdfy3	-	protein_coding	Intron
5	103851236	103851435	ENSMUSG00000029313	Aff1	+	protein_coding	3'UTR
5	105481274	105481601	ENSMUSG00000070639	Lrrc8b	+	protein_coding	CDS
5	110154891	110155090	ENSMUSG00000014668	Chfr	+	nonsense_mediated_decay	Intron
5	110164089	110164289	ENSMUSG00000014668	Chfr	+	nonsense_mediated_decay	Intron
5	110181707	110181909	ENSMUSG00000029502	Golga3	+	protein_coding	CDS
5	110260043	110260242	ENSMUSG00000097367	Gm26718	+	lincRNA	Exon
5	110430197	110430396	ENSMUSG00000043323	Fbrsl1	-	protein_coding	Intron
5	110756046	110756436	ENSMUSG00000029505	Ep400	-	protein_coding	CDS
5	110796016	110796216	ENSMUSG00000029512	Ulk1	-	protein_coding	Intron
5	110809677	110809881	ENSMUSG00000029512	Ulk1	-	protein_coding	5'UTR
5	113250815	113251014	ENSMUSG00000042216	Sgsm1	-	protein_coding	CDS
5	113288640	113288845	ENSMUSG00000042216	Sgsm1	-	protein_coding	Intron
5	113753402	113753601	ENSMUSG00000018974	Sart3	-	protein_coding	Intron
5	113762696	113762900	ENSMUSG00000018974	Sart3	-	protein_coding	Intron
5	113960454	113960658	ENSMUSG00000042121	Ssh1	-	protein_coding	Intron
5	114149459	114149672	ENSMUSG00000042010	Acacb	+	protein_coding	Intron
5	114213637	114213848	ENSMUSG00000042010	Acacb	+	protein_coding	Intron
5	114229754	114229953	ENSMUSG00000042010	Acacb	+	protein_coding	CDS
5	114387443	114387642	ENSMUSG00000029577	Ube3b	+	protein_coding	Intron
5	114804707	114804909	ENSMUSG00000041870	Ankrd13a	+	protein_coding	3'UTR
5	115119083	115119284	ENSMUSG00000029545	Acads	-	protein_coding	Intron
5	115246994	115247200	ENSMUSG00000041740	Rnf10	-	protein_coding	Intron
5	115544444	115544647	ENSMUSG00000029528	Pxn	+	protein_coding	CDS
5	115606693	115606892	ENSMUSG00000041638	Gcn1l1	+	protein_coding	Intron
5	115611068	115611267	ENSMUSG00000041638	Gcn1l1	+	protein_coding	CDS
5	117867908	117868109	ENSMUSG00000029361	Nos1	+	protein_coding	Intron
5	118245309	118245508	ENSMUSG00000032840	2410131K14Rik	+	protein_coding	CDS
5	118264559	118264758	ENSMUSG00000032840	2410131K14Rik	+	protein_coding	3'UTR
5	120440855	120441058	ENSMUSG00000029595	Lhx5	+	protein_coding	3'UTR
5	120786428	120786627	ENSMUSG00000066867	Oas1e	-	protein_coding	3'UTR
5	120791644	120791907	ENSMUSG00000066867	Oas1e	-	protein_coding	Intron
5	120801845	120802109	ENSMUSG00000001166	Oas1c	-	protein_coding	Intron
5	120823534	120823733	ENSMUSG00000029605	Oas1b	+	protein_coding	3'UTR
5	120916962	120917201	ENSMUSG00000032623	Oas1d	+	protein_coding	Intron
5	120919201	120919400	ENSMUSG00000032623	Oas1d	+	protein_coding	Intron
5	120921142	120921341	ENSMUSG00000032623	Oas1d	+	protein_coding	3'UTR
5	121133283	121133482	ENSMUSG00000043733	Ptpn11	-	protein_coding	3'UTR
5	121167722	121167944	ENSMUSG00000043733	Ptpn11	-	protein_coding	Intron
5	121828441	121828640	ENSMUSG00000042594	Sh2b3	-	protein_coding	CDS
5	122354449	122354648	ENSMUSG00000029462	Vps29	+	protein_coding	Intron
5	122429557	122429762	ENSMUSG00000029466	Anapc7	+	protein_coding	Intron
5	122444188	122444388	ENSMUSG00000029466	Anapc7	+	protein_coding	3'UTR
5	123246277	123246476	ENSMUSG00000029440	Psmd9	+	protein_coding	Intron
5	123456146	123456345	ENSMUSG00000038342	Mlxip	+	protein_coding	3'UTR
5	123707199	123707398	ENSMUSG00000029427	Zcchc8	-	protein_coding	CDS
5	123707816	123708018	ENSMUSG00000029427	Zcchc8	-	protein_coding	Intron
5	123796551	123796753	ENSMUSG00000029414	Kntc1	+	protein_coding	Intron
5	124578845	124579061	ENSMUSG00000029388	Eif2b1	-	protein_coding	Intron
5	125387240	125387444	ENSMUSG00000008348	Ubc	-	protein_coding	CDS
5	125389552	125389754	ENSMUSG00000072612	Gm10382	+	protein_coding	CDS
5	128984622	128984821	ENSMUSG00000029428	Stx2	-	protein_coding	3'UTR
5	129757853	129758052	ENSMUSG00000029432	Nipsnap2	+	protein_coding	3'UTR
5	129852913	129853116	ENSMUSG00000025538	Sumf2	+	nonsense_mediated_decay	Intron
5	129883839	129884078	ENSMUSG00000070493	Chchd2	-	protein_coding	CDS
5	130255302	130255501	ENSMUSG00000025337	Sbds	-	processed_transcript	Intron
5	130299919	130300123	ENSMUSG00000056310	Tyw1	+	protein_coding	CDS
5	134598031	134598318	ENSMUSG00000023104	Rfc2	+	protein_coding	3'UTR
5	134946693	134946892	ENSMUSG00000047501	Cldn4	-	protein_coding	5'UTR
5	135137683	135137886	ENSMUSG00000005373	Mlxipl	+	nonsense_mediated_decay	Exon
5	135242468	135242671	ENSMUSG00000002748	Baz1b	+	protein_coding	Intron
5	135428429	135428630	ENSMUSG00000039959	Hip1	-	protein_coding	CDS
5	135988455	135988654	ENSMUSG00000004948	Zp3	+	protein_coding	CDS
5	136913112	136913311	ENSMUSG00000007987	Ift22	+	protein_coding	3'UTR
5	137651112	137651315	ENSMUSG00000029722	Agfg2	-	protein_coding	3'UTR
5	137783049	137783248	ENSMUSG00000029726	Mepce	-	protein_coding	CDS
5	138168684	138168903	ENSMUSG00000029730	Mcm7	-	protein_coding	Intron
5	138648594	138648817	ENSMUSG00000056014	A430033K04Rik	+	protein_coding	Intron
5	139166164	139166363	ENSMUSG00000025857	Dnaaf5	+	protein_coding	Intron
5	139185565	139185864	ENSMUSG00000025857	Dnaaf5	+	protein_coding	3'UTR
5	140622712	140622911	ENSMUSG00000036565	Ttyh3	-	protein_coding	3'UTR
5	140634997	140635199	ENSMUSG00000036565	Ttyh3	-	protein_coding	Intron
5	142764419	142764618	ENSMUSG00000039477	Tnrc18	-	protein_coding	Intron
5	143075553	143075752	ENSMUSG00000045078	Rnf216	-	protein_coding	Intron
5	143931250	143931449	ENSMUSG00000079109	Pms2	+	processed_transcript	Exon
5	144175690	144175894	ENSMUSG00000038970	Lmtk2	+	protein_coding	CDS
5	144187627	144187831	ENSMUSG00000038970	Lmtk2	+	protein_coding	3'UTR
5	144545887	144546086	ENSMUSG00000059991	Nptx2	+	protein_coding	5'UTR
5	145004838	145005037	ENSMUSG00000038770	Kpna7	-	protein_coding	CDS
5	145123654	145123853	ENSMUSG00000029622	Arpc1b	+	protein_coding	CDS
5	145191344	145191543	ENSMUSG00000038690	Atp5j2	-	nonsense_mediated_decay	Intron
5	145195976	145196180	ENSMUSG00000029627	Zkscan14	-	protein_coding	CDS
5	145235343	145235547	ENSMUSG00000007812	Zfp655	+	protein_coding	Intron
5	146952794	146952993	ENSMUSG00000016503	Gtf3a	+	protein_coding	Intron
5	147272140	147272341	ENSMUSG00000029644	Pdx1	+	protein_coding	Intron
5	147545691	147545892	ENSMUSG00000029647	Pan3	+	nonsense_mediated_decay	Exon
5	150413378	150413612	ENSMUSG00000056602	Fry	+	protein_coding	Intron
5	150518008	150518213	ENSMUSG00000056586	Zar1l	-	protein_coding	CDS
6	4746260	4746459	ENSMUSG00000004631	Sgce	-	protein_coding	Intron
6	6052675	6052881	ENSMUSG00000015112	Slc25a13	-	protein_coding	CDS
6	6060930	6061137	ENSMUSG00000015112	Slc25a13	-	protein_coding	Intron
6	6114102	6114305	ENSMUSG00000015112	Slc25a13	-	protein_coding	Intron
6	8427564	8427763	ENSMUSG00000090151	Gm16043	-	antisense	Intron
6	13677759	13677960	ENSMUSG00000042742	Bmt2	-	protein_coding	5'UTR
6	17637085	17637287	ENSMUSG00000015733	Capza2	+	nonsense_mediated_decay	Intron
6	23302283	23302485	ENSMUSG00000017978	Cadps2	-	protein_coding	Intron
6	23838688	23838887	ENSMUSG00000017978	Cadps2	-	protein_coding	Intron
6	28494630	28494829	ENSMUSG00000001424	Snd1	+	protein_coding	Intron
6	29164418	29164617	ENSMUSG00000029701	Rbm28	-	protein_coding	CDS
6	29958183	29958382	ENSMUSG00000039629	Strip2	+	protein_coding	3'UTR
6	30076253	30076456	ENSMUSG00000058440	Nrf1	+	protein_coding	5'UTR
6	30213858	30214338	ENSMUSG00000039159	Ube2h	-	protein_coding	3'UTR
6	30640020	30640219	ENSMUSG00000054446	Cpa1	+	protein_coding	Intron
6	30640960	30641165	ENSMUSG00000054446	Cpa1	+	protein_coding	Intron
6	30655494	30655700	ENSMUSG00000029790	Cep41	-	nonsense_mediated_decay	Exon
6	31468223	31468541	ENSMUSG00000025609	Mkln1	+	protein_coding	Intron
6	31474497	31474701	ENSMUSG00000025609	Mkln1	+	protein_coding	Intron
6	31507781	31507980	ENSMUSG00000025609	Mkln1	+	protein_coding	3'UTR
6	32150203	32150570	ENSMUSG00000029765	Plxna4	-	protein_coding	3'UTR
6	34158270	34158469	ENSMUSG00000018999	Slc35b4	-	protein_coding	3'UTR
6	34306368	34306567	ENSMUSG00000001642	Akr1b3	-	protein_coding	Intron
6	34317145	34317344	ENSMUSG00000001642	Akr1b3	-	protein_coding	Intron
6	34487443	34487642	ENSMUSG00000038871	Bpgm	+	protein_coding	CDS
6	34780875	34781081	ENSMUSG00000038836	Agbl3	+	protein_coding	5'UTR
6	35227368	35227567	ENSMUSG00000038759	Nup205	+	protein_coding	CDS
6	35539648	35539847	ENSMUSG00000029840	Mtpn	-	protein_coding	5'UTR
6	36937191	36937390	ENSMUSG00000029837	1700111E14Rik	+	antisense	Intron
6	37549641	37549842	ENSMUSG00000038641	Akr1d1	+	protein_coding	Intron
6	37949338	37949546	ENSMUSG00000029833	Trim24	+	protein_coding	Intron
6	37957525	37957731	ENSMUSG00000029833	Trim24	+	protein_coding	CDS
6	37965694	37965894	ENSMUSG00000029833	Trim24	+	protein_coding	3'UTR
6	38190372	38190577	ENSMUSG00000063455	D630045J12Rik	-	protein_coding	Intron
6	38490714	38490913	ENSMUSG00000038538	Ubn2	+	protein_coding	CDS
6	39117633	39117832	ENSMUSG00000038507	Parp12	-	protein_coding	Intron
6	39398579	39398778	ENSMUSG00000029922	Mkrn1	-	protein_coding	3'UTR
6	39463022	39463343	ENSMUSG00000038456	Dennd2a	-	protein_coding	3'UTR
6	39488658	39488857	ENSMUSG00000038456	Dennd2a	-	protein_coding	Intron
6	40418307	40418507	ENSMUSG00000037172	E330009J07Rik	-	protein_coding	Intron
6	40423610	40423816	ENSMUSG00000037172	E330009J07Rik	-	protein_coding	Intron
6	40466263	40466657	ENSMUSG00000037159	Wee2	+	protein_coding	3'UTR
6	47517143	47517365	ENSMUSG00000029686	Cul1	+	protein_coding	Intron
6	48406414	48406613	ENSMUSG00000042810	Krba1	+	protein_coding	Intron
6	48415943	48416142	ENSMUSG00000042810	Krba1	+	protein_coding	CDS
6	48597230	48597429	ENSMUSG00000052751	Repin1	+	protein_coding	CDS
6	48746258	48746457	ENSMUSG00000043505	Gimap5	+	protein_coding	5'UTR
6	48753098	48753379	ENSMUSG00000043505	Gimap5	+	protein_coding	CDS
6	49263681	49263884	ENSMUSG00000029817	Tra2a	-	nonsense_mediated_decay	Intron
6	50566274	50566474	ENSMUSG00000063694	Cycs	-	protein_coding	Intron
6	50909680	50909879	ENSMUSG00000107488	Gm31579	+	TEC	Exon
6	52012340	52012539	ENSMUSG00000059182	Skap2	-	protein_coding	5'UTR
6	52716936	52717140	ENSMUSG00000004535	Tax1bp1	+	protein_coding	Intron
6	54624176	54624403	ENSMUSG00000005225	Plekha8	+	protein_coding	Intron
6	54875512	54875711	ENSMUSG00000058446	Znrf2	+	protein_coding	Intron
6	57536312	57536511	ENSMUSG00000108112	Gm45193	+	processed_transcript	Intron
6	57732254	57732453	ENSMUSG00000062190	Lancl2	+	nonsense_mediated_decay	Exon
6	71817466	71817665	ENSMUSG00000052962	Mrpl35	-	nonsense_mediated_decay	Intron
6	72114772	72114971	ENSMUSG00000056091	St3gal5	+	protein_coding	Intron
6	72849359	72849618	ENSMUSG00000055239	Kcmf1	-	protein_coding	CDS
6	72958196	72958399	ENSMUSG00000079523	Tmsb10	-	protein_coding	Intron
6	83051556	83051759	ENSMUSG00000000693	Loxl3	+	protein_coding	3'UTR
6	83052516	83052715	ENSMUSG00000068329	Htra2	-	protein_coding	Intron
6	83379720	83379921	ENSMUSG00000034832	Tet3	-	protein_coding	Intron
6	83807587	83807787	ENSMUSG00000045896	Paip2b	-	protein_coding	3'UTR
6	83914406	83914607	ENSMUSG00000030016	Zfp638	+	protein_coding	Intron
6	85348561	85348760	ENSMUSG00000051343	Rab11fip5	-	protein_coding	CDS
6	85432002	85432203	ENSMUSG00000033706	Smyd5	+	protein_coding	Intron
6	85446879	85447079	ENSMUSG00000030008	Pradc1	-	protein_coding	3'UTR
6	85468079	85468278	ENSMUSG00000030007	Cct7	+	protein_coding	CDS
6	86269978	86270190	ENSMUSG00000029999	Tgfa	+	processed_transcript	Intron
6	86376593	86376792	ENSMUSG00000057278	Snrpg	+	processed_transcript	Intron
6	86469762	86470032	ENSMUSG00000046679	C87436	+	nonsense_mediated_decay	Intron
6	86995901	86996100	ENSMUSG00000057230	Aak1	+	protein_coding	3'UTR
6	88314552	88314751	ENSMUSG00000033216	Eefsec	-	protein_coding	Intron
6	88504510	88504709	ENSMUSG00000030082	Sec61a1	-	protein_coding	3'UTR
6	88514232	88514434	ENSMUSG00000030082	Sec61a1	-	protein_coding	CDS
6	88892798	88892997	ENSMUSG00000002870	Mcm2	-	protein_coding	Intron
6	89101537	89101741	ENSMUSG00000055403	4933427D06Rik	+	lincRNA	Intron
6	89342414	89342614	ENSMUSG00000030084	Plxna1	-	protein_coding	Intron
6	89384405	89384732	ENSMUSG00000030086	Chchd6	-	protein_coding	Intron
6	90671998	90672204	ENSMUSG00000034312	Iqsec1	-	protein_coding	CDS
6	91487284	91487483	ENSMUSG00000030095	Tmem43	+	protein_coding	3'UTR
6	92174960	92175165	ENSMUSG00000014551	Mrps25	-	protein_coding	CDS
6	94608556	94608755	ENSMUSG00000030029	Lrig1	-	nonsense_mediated_decay	Intron
6	94627887	94628086	ENSMUSG00000030029	Lrig1	-	nonsense_mediated_decay	Exon
6	95292748	95292949	ENSMUSG00000068180	AY512915	-	lincRNA	Intron
6	95566305	95566504	ENSMUSG00000061838	Suclg2	-	protein_coding	CDS
6	97238659	97238858	ENSMUSG00000044086	Lmod3	-	protein_coding	3'UTR
6	99626386	99626611	ENSMUSG00000093661	Eif4e3	-	protein_coding	3'UTR
6	108388200	108388399	ENSMUSG00000030102	Itpr1	+	protein_coding	CDS
6	108393923	108394126	ENSMUSG00000030102	Itpr1	+	protein_coding	CDS
6	108523439	108523645	ENSMUSG00000107458	Gm44040	-	antisense	Intron
6	108542064	108542263	ENSMUSG00000030102	Itpr1	+	protein_coding	Intron
6	108664572	108664778	ENSMUSG00000030103	Bhlhe40	+	protein_coding	CDS
6	108665743	108665942	ENSMUSG00000030103	Bhlhe40	+	protein_coding	3'UTR
6	113260601	113260808	ENSMUSG00000030269	Mtmr14	+	protein_coding	Intron
6	113277792	113277991	ENSMUSG00000030269	Mtmr14	+	protein_coding	CDS
6	113377123	113377322	ENSMUSG00000048930	Tada3	-	protein_coding	Intron
6	113442791	113442990	ENSMUSG00000051256	Jagn1	+	protein_coding	Intron
6	114739798	114740001	ENSMUSG00000107411	Gm19040	+	processed_pseudogene	Exon
6	115544698	115544897	ENSMUSG00000042389	Tsen2	+	protein_coding	Intron
6	115620104	115620310	ENSMUSG00000000439	Mkrn2	+	protein_coding	3'UTR
6	115822423	115822622	ENSMUSG00000030321	Efcab12	-	nonsense_mediated_decay	Intron
6	115947697	115947912	ENSMUSG00000042279	H1foo	+	nonsense_mediated_decay	Exon
6	115960306	115960505	ENSMUSG00000030123	Plxnd1	-	protein_coding	Intron
6	116042859	116043058	ENSMUSG00000030126	Tmcc1	-	protein_coding	CDS
6	118404614	118404922	ENSMUSG00000030138	Bms1	-	protein_coding	CDS
6	118454686	118454889	ENSMUSG00000030145	Zfp248	-	protein_coding	5'UTR
6	119947776	119947975	ENSMUSG00000045962	Wnk1	-	protein_coding	Intron
6	120038429	120038629	ENSMUSG00000045962	Wnk1	-	protein_coding	5'UTR
6	120666630	120666831	ENSMUSG00000071226	Cecr2	+	protein_coding	Intron
6	120767596	120767796	ENSMUSG00000071226	Cecr2	+	protein_coding	3'UTR
6	122317708	122317907	ENSMUSG00000040669	Phc1	-	protein_coding	3'UTR
6	124704845	124705044	ENSMUSG00000004268	Emg1	-	protein_coding	CDS
6	124811719	124811923	ENSMUSG00000023456	Tpi1	-	protein_coding	Intron
6	124812230	124812429	ENSMUSG00000023456	Tpi1	-	protein_coding	Intron
6	124958512	124958717	ENSMUSG00000030127	Cops7a	-	protein_coding	3'UTR
6	124959016	124959219	ENSMUSG00000030127	Cops7a	-	protein_coding	Intron
6	124964533	124964732	ENSMUSG00000030127	Cops7a	-	protein_coding	Intron
6	125024931	125025130	ENSMUSG00000038346	Zfp384	+	retained_intron	Exon
6	125177628	125177827	ENSMUSG00000038252	Ncapd2	-	protein_coding	Intron
6	125462177	125462376	ENSMUSG00000030342	Cd9	-	processed_transcript	Intron
6	125464262	125464464	ENSMUSG00000030342	Cd9	-	processed_transcript	Intron
6	127966219	127966418	ENSMUSG00000030352	Tspan9	-	protein_coding	Intron
6	128337535	128337734	ENSMUSG00000001521	Tulp3	-	protein_coding	Intron
6	128373641	128373840	ENSMUSG00000001517	Foxm1	+	protein_coding	CDS
6	129350459	129350664	ENSMUSG00000053063	Clec12a	+	protein_coding	Intron
6	134449274	134449476	ENSMUSG00000030201	Lrp6	-	protein_coding	3'UTR
6	134717930	134718129	ENSMUSG00000030203	Dusp16	-	protein_coding	CDS
6	135014533	135014732	ENSMUSG00000030204	Ddx47	+	protein_coding	Intron
6	136560593	136560799	ENSMUSG00000030213	Atf7ip	+	protein_coding	CDS
6	136821035	136821264	ENSMUSG00000030216	Wbp11	-	protein_coding	Intron
6	140644527	140644730	ENSMUSG00000030232	Aebp2	+	protein_coding	Intron
6	142490379	142490578	ENSMUSG00000030246	Ldhb	-	protein_coding	CDS
6	142493912	142494137	ENSMUSG00000030246	Ldhb	-	protein_coding	Intron
6	145007548	145007753	ENSMUSG00000030268	Bcat1	-	protein_coding	CDS
6	145019101	145019300	ENSMUSG00000030268	Bcat1	-	protein_coding	CDS
6	145619335	145619534	ENSMUSG00000067338	Tuba3b	+	protein_coding	CDS
6	146326990	146327189	ENSMUSG00000030287	Itpr2	-	protein_coding	Intron
6	146557398	146557601	ENSMUSG00000040250	Ints13	-	protein_coding	Intron
6	146642576	146642782	ENSMUSG00000030291	Med21	+	nonsense_mediated_decay	Intron
6	148335469	148335673	ENSMUSG00000030306	Tmtc1	-	protein_coding	Intron
6	148354656	148354860	ENSMUSG00000063171	Rps4l	+	transcribed_processed_pseudogene	Exon
6	148816316	148816515	ENSMUSG00000040029	Ipo8	-	protein_coding	Intron
6	148831150	148831353	ENSMUSG00000040029	Ipo8	-	protein_coding	5'UTR
6	148831551	148831755	ENSMUSG00000107909	2610017A05Rik	+	TEC	Exon
6	149001101	149001304	ENSMUSG00000030313	Dennd5b	-	protein_coding	Intron
6	149101385	149101584	ENSMUSG00000030313	Dennd5b	-	protein_coding	5'UTR
7	4142161	4142364	ENSMUSG00000035545	Leng8	+	protein_coding	CDS
7	4812008	4812207	ENSMUSG00000060860	Ube2s	-	nonsense_mediated_decay	Intron
7	5056145	5056349	ENSMUSG00000035228	Ccdc106	+	protein_coding	Intron
7	5068138	5068339	ENSMUSG00000030435	U2af2	+	protein_coding	Intron
7	5110503	5110736	ENSMUSG00000035191	Rfpl4	-	protein_coding	CDS
7	7002421	7002620	ENSMUSG00000070837	Aurkc	+	protein_coding	CDS
7	7121279	7121484	ENSMUSG00000062116	Zfp954	-	protein_coding	5'UTR
7	13038066	13038265	ENSMUSG00000005575	Ube2m	-	protein_coding	5'UTR
7	15972393	15972592	ENSMUSG00000070808	Bicra	-	protein_coding	CDS
7	16201805	16202009	ENSMUSG00000006019	Dhx34	-	protein_coding	Intron
7	16327534	16327855	ENSMUSG00000052833	Sae1	-	protein_coding	Intron
7	16845831	16846037	ENSMUSG00000041187	Prkd2	+	protein_coding	CDS
7	19028879	19029078	ENSMUSG00000023118	Sympk	+	protein_coding	CDS
7	19118145	19118344	ENSMUSG00000085601	Gm4969	-	protein_coding	5'UTR
7	19580269	19580477	ENSMUSG00000011267	Zfp296	+	protein_coding	CDS
7	19944515	19944714	ENSMUSG00000040498	Igsf23	-	protein_coding	Intron
7	24258476	24258721	ENSMUSG00000030486	Zfp108	+	protein_coding	Intron
7	24547853	24548052	ENSMUSG00000051768	Xrcc1	+	protein_coding	Intron
7	24613873	24614072	ENSMUSG00000074277	Phldb3	+	protein_coding	Intron
7	24637756	24637955	ENSMUSG00000057454	Lypd3	+	protein_coding	Intron
7	24745996	24746256	ENSMUSG00000052212	Cd177	-	protein_coding	CDS
7	24750219	24750418	ENSMUSG00000052212	Cd177	-	protein_coding	CDS
7	25292730	25292936	ENSMUSG00000005442	Cic	+	protein_coding	Intron
7	25364170	25364369	ENSMUSG00000045039	Megf8	+	protein_coding	CDS
7	25711136	25711335	ENSMUSG00000002608	Ccdc97	-	protein_coding	3'UTR
7	25733142	25733355	ENSMUSG00000040725	Hnrnpul1	-	protein_coding	CDS
7	26454167	26454368	ENSMUSG00000040601	Nlrp4a	+	protein_coding	Intron
7	27281254	27281457	ENSMUSG00000063160	Numbl	+	protein_coding	CDS
7	28117409	28117655	ENSMUSG00000047730	Fcgbp	+	protein_coding	CDS
7	28315167	28315373	ENSMUSG00000109168	Gm44709	+	antisense	Exon
7	28813351	28813550	ENSMUSG00000015165	Hnrnpl	+	protein_coding	Intron
7	28814275	28814476	ENSMUSG00000015165	Hnrnpl	+	protein_coding	Intron
7	28897702	28897950	ENSMUSG00000054808	Actn4	-	protein_coding	Intron
7	30190287	30190486	ENSMUSG00000001794	Capns1	-	protein_coding	Intron
7	30231543	30231742	ENSMUSG00000006095	Tbcb	-	protein_coding	CDS
7	30245155	30245361	ENSMUSG00000037020	Wdr62	-	nonsense_mediated_decay	Intron
7	30309559	30309758	ENSMUSG00000042831	Alkbh6	+	nonsense_mediated_decay	Intron
7	30946205	30946404	ENSMUSG00000108546	Gm44662	+	lincRNA	Intron
7	34141168	34141369	ENSMUSG00000052997	Uba2	-	protein_coding	3'UTR
7	34284606	34284811	ENSMUSG00000066571	4931406P16Rik	-	protein_coding	Intron
7	35363692	35363891	ENSMUSG00000030494	Rhpn2	+	protein_coding	Intron
7	35381362	35381616	ENSMUSG00000030494	Rhpn2	+	protein_coding	CDS
7	35384004	35384207	ENSMUSG00000030494	Rhpn2	+	protein_coding	Intron
7	35391236	35391450	ENSMUSG00000030494	Rhpn2	+	protein_coding	Intron
7	35600314	35600518	ENSMUSG00000034867	Ankrd27	+	protein_coding	CDS
7	35627586	35627785	ENSMUSG00000034867	Ankrd27	+	protein_coding	Intron
7	35754220	35754425	ENSMUSG00000043671	Dpy19l3	-	protein_coding	5'UTR
7	44471507	44471706	ENSMUSG00000038695	Josd2	+	nonsense_mediated_decay	Exon
7	44741515	44741718	ENSMUSG00000048012	Zfp473	-	protein_coding	Intron
7	44866683	44866882	ENSMUSG00000038502	Ptov1	-	protein_coding	Intron
7	44968973	44969172	ENSMUSG00000007783	Cpt1c	-	protein_coding	Intron
7	45013359	45013558	ENSMUSG00000038406	Scaf1	-	protein_coding	Intron
7	45061412	45061618	ENSMUSG00000007837	Prrg2	-	protein_coding	Intron
7	45204450	45204649	ENSMUSG00000038292	Ccdc155	-	protein_coding	Intron
7	45429256	45429455	ENSMUSG00000003868	Ruvbl2	-	protein_coding	Intron
7	45459639	45459839	ENSMUSG00000110350	Gm10252	+	TEC	Exon
7	46761231	46761430	ENSMUSG00000014418	Hps5	-	nonsense_mediated_decay	Exon
7	46992991	46993264	ENSMUSG00000049516	Spty2d1	-	protein_coding	3'UTR
7	49545878	49546240	ENSMUSG00000052512	Nav2	+	protein_coding	CDS
7	49584133	49584334	ENSMUSG00000052512	Nav2	+	protein_coding	Intron
7	55794268	55794467	ENSMUSG00000033790	Tubgcp5	+	protein_coding	Intron
7	55887937	55888136	ENSMUSG00000030447	Cyfip1	+	protein_coding	Intron
7	55976959	55977160	ENSMUSG00000087178	A230056P14Rik	+	processed_transcript	Intron
7	65695306	65695505	ENSMUSG00000078681	Tm2d3	+	protein_coding	Intron
7	66909336	66909535	ENSMUSG00000058145	Adamts17	+	protein_coding	CDS
7	67682129	67682328	ENSMUSG00000030555	Ttc23	+	protein_coding	Intron
7	67725315	67725514	ENSMUSG00000030555	Ttc23	+	protein_coding	Intron
7	74283798	74283997	ENSMUSG00000025790	Slco3a1	-	protein_coding	Intron
7	75609657	75610065	ENSMUSG00000066406	Akap13	+	protein_coding	CDS
7	75778738	75778943	ENSMUSG00000097415	AU020206	-	lincRNA	Intron
7	78905988	78906196	ENSMUSG00000030609	Aen	+	protein_coding	Intron
7	79405167	79405366	ENSMUSG00000039187	Fanci	+	protein_coding	Intron
7	79669544	79669747	ENSMUSG00000046591	Ticrr	+	protein_coding	CDS
7	79812949	79813148	ENSMUSG00000030543	Mesp2	+	protein_coding	3'UTR
7	80261211	80261414	ENSMUSG00000047084	Ngrn	+	protein_coding	CDS
7	80269933	80270135	ENSMUSG00000030534	Vps33b	+	nonsense_mediated_decay	Exon
7	80315555	80315756	ENSMUSG00000038943	Prc1	+	protein_coding	3'UTR
7	80390090	80390534	ENSMUSG00000030530	Furin	-	protein_coding	3'UTR
7	80398571	80398844	ENSMUSG00000030530	Furin	-	protein_coding	CDS
7	81038169	81038368	ENSMUSG00000005621	Zfp592	+	protein_coding	CDS
7	81042925	81043124	ENSMUSG00000005621	Zfp592	+	protein_coding	3'UTR
7	81328074	81328273	ENSMUSG00000025584	Pde8a	+	protein_coding	CDS
7	81355676	81355875	ENSMUSG00000025586	Cpeb1	-	protein_coding	Intron
7	81356732	81356996	ENSMUSG00000025586	Cpeb1	-	protein_coding	Intron
7	81968663	81968862	ENSMUSG00000025105	Bnc1	-	protein_coding	CDS
7	83185946	83186145	ENSMUSG00000108861	5930435M05Rik	-	lincRNA	Intron
7	89654064	89654263	ENSMUSG00000030621	Me3	+	protein_coding	Intron
7	89980786	89980986	ENSMUSG00000030619	Eed	-	protein_coding	5'UTR
7	97501833	97502032	ENSMUSG00000025133	Ints4	+	protein_coding	Intron
7	98656366	98656568	ENSMUSG00000035401	Emsy	-	protein_coding	Intron
7	100334878	100335081	ENSMUSG00000030718	Ppme1	-	protein_coding	Intron
7	100354584	100354787	ENSMUSG00000030718	Ppme1	-	protein_coding	Intron
7	101786654	101786859	ENSMUSG00000001829	Clpb	+	protein_coding	Intron
7	102071268	102071471	ENSMUSG00000070425	Xntrpc	+	protein_coding	Intron
7	102129660	102129859	ENSMUSG00000063550	Nup98	-	protein_coding	Intron
7	105640796	105640995	ENSMUSG00000110234	Gm45799	+	nonsense_mediated_decay	Intron
7	107186645	107186844	ENSMUSG00000016626	Nlrp14	+	protein_coding	Intron
7	107653145	107653346	ENSMUSG00000036528	Ppfibp2	+	protein_coding	Intron
7	114047797	114048001	ENSMUSG00000055723	Rras2	-	nonsense_mediated_decay	Exon
7	114219464	114219663	ENSMUSG00000030754	Copb1	-	protein_coding	CDS
7	118136829	118137028	ENSMUSG00000030655	Smg1	-	protein_coding	CDS
7	118691494	118691693	ENSMUSG00000033917	Gde1	-	protein_coding	CDS
7	120799109	120799313	ENSMUSG00000030889	Vwa3a	+	protein_coding	Intron
7	120880413	120880612	ENSMUSG00000035064	Eef2k	+	protein_coding	Intron
7	122003725	122003931	ENSMUSG00000030872	Gga2	-	nonsense_mediated_decay	Intron
7	122008342	122008541	ENSMUSG00000030872	Gga2	-	nonsense_mediated_decay	Intron
7	125461331	125461536	ENSMUSG00000030752	Kdm8	+	protein_coding	3'UTR
7	125486251	125486454	ENSMUSG00000030750	Nsmce1	-	protein_coding	CDS
7	125662060	125662259	ENSMUSG00000032777	Gtf3c1	-	protein_coding	Intron
7	125669000	125669346	ENSMUSG00000032777	Gtf3c1	-	protein_coding	CDS
7	126558500	126558706	ENSMUSG00000030738	Eif3c	-	protein_coding	Intron
7	126869900	126870101	ENSMUSG00000059981	Taok2	-	protein_coding	Intron
7	127015097	127015296	ENSMUSG00000092534	Pagr1b	-	nonsense_mediated_decay	Intron
7	127042211	127042410	ENSMUSG00000030677	Kif22	-	protein_coding	Intron
7	127592853	127593057	ENSMUSG00000030816	Rnf40	+	protein_coding	CDS
7	127768500	127768704	ENSMUSG00000030811	Fbxl19	+	protein_coding	3'UTR
7	127795867	127796317	ENSMUSG00000042308	Setd1a	+	protein_coding	CDS
7	127908351	127908550	ENSMUSG00000030802	Bckdk	+	protein_coding	3'UTR
7	128220589	128220788	ENSMUSG00000108604	Gm44850	-	antisense	Exon
7	128236510	128236709	ENSMUSG00000062944	9130023H24Rik	-	protein_coding	CDS
7	128326465	128326745	ENSMUSG00000108608	Gm6916	+	processed_transcript	Intron
7	128327056	128327255	ENSMUSG00000108608	Gm6916	+	processed_transcript	Intron
7	128762395	128762596	ENSMUSG00000055319	Sec23ip	+	protein_coding	CDS
7	130601886	130602090	ENSMUSG00000030852	Tacc2	+	protein_coding	Intron
7	130622647	130622850	ENSMUSG00000030852	Tacc2	+	protein_coding	CDS
7	130910871	130911071	ENSMUSG00000040268	Plekha1	+	protein_coding	3'UTR
7	133652173	133652384	ENSMUSG00000039990	Edrf1	+	protein_coding	Intron
7	133653903	133654102	ENSMUSG00000039990	Edrf1	+	protein_coding	Intron
7	133658641	133658840	ENSMUSG00000039990	Edrf1	+	protein_coding	Intron
7	133662093	133662422	ENSMUSG00000039990	Edrf1	+	protein_coding	Intron
7	134324311	134324510	ENSMUSG00000030994	D7Ertd443e	-	protein_coding	Intron
7	135707536	135707740	ENSMUSG00000031004	Mki67	-	protein_coding	CDS
7	139998629	139998831	ENSMUSG00000025474	Tubgcp2	-	protein_coding	Intron
7	140029678	140029878	ENSMUSG00000025474	Tubgcp2	-	protein_coding	Intron
7	140105999	140106198	ENSMUSG00000025465	Echs1	-	protein_coding	3'UTR
7	141141231	141141435	ENSMUSG00000025495	Ptdss2	+	protein_coding	Intron
7	141155355	141155554	ENSMUSG00000025495	Ptdss2	+	protein_coding	CDS
7	141191074	141191273	ENSMUSG00000025499	Hras	-	protein_coding	3'UTR
7	142376127	142376326	ENSMUSG00000007891	Ctsd	-	protein_coding	3'UTR
7	144031351	144031550	ENSMUSG00000037541	Shank2	+	protein_coding	CDS
7	144500101	144500300	ENSMUSG00000037519	Ppfia1	-	protein_coding	Intron
8	3604104	3604303	ENSMUSG00000044433	Camsap3	+	protein_coding	CDS
8	3604861	3605215	ENSMUSG00000044433	Camsap3	+	protein_coding	CDS
8	3641801	3642004	ENSMUSG00000004626	Stxbp2	+	protein_coding	CDS
8	9988152	9988351	ENSMUSG00000040396	Abhd13	+	protein_coding	CDS
8	10569518	10569717	ENSMUSG00000039057	Myo16	+	protein_coding	CDS
8	11514391	11514683	ENSMUSG00000056228	Cars2	-	nonsense_mediated_decay	Exon
8	12671817	12672016	ENSMUSG00000000759	Tubgcp3	-	protein_coding	Intron
8	13105743	13105987	ENSMUSG00000031446	Cul4a	+	protein_coding	CDS
8	13256401	13256606	ENSMUSG00000038506	Dcun1d2	-	nonsense_mediated_decay	Exon
8	13313892	13314091	ENSMUSG00000038497	Tmco3	+	protein_coding	Intron
8	13472999	13473202	ENSMUSG00000031451	Gas6	-	protein_coding	Intron
8	13768628	13768827	ENSMUSG00000038416	Cdc16	+	protein_coding	Intron
8	13785629	13785828	ENSMUSG00000038398	Upf3a	+	protein_coding	CDS
8	15110862	15111061	ENSMUSG00000031461	Myom2	+	protein_coding	Intron
8	18788337	18788543	ENSMUSG00000039842	Mcph1	+	protein_coding	CDS
8	18881885	18882084	ENSMUSG00000031467	Agpat5	+	protein_coding	3'UTR
8	18882955	18883165	ENSMUSG00000031467	Agpat5	+	protein_coding	3'UTR
8	22380730	22380930	ENSMUSG00000031482	Slc25a15	-	protein_coding	Intron
8	22561148	22561352	ENSMUSG00000037656	Slc20a2	+	protein_coding	CDS
8	22772279	22772478	ENSMUSG00000031538	Plat	+	protein_coding	Intron
8	22772699	22772989	ENSMUSG00000031538	Plat	+	protein_coding	Intron
8	22799461	22799664	ENSMUSG00000031539	Ap3m2	-	protein_coding	Intron
8	24966465	24966664	ENSMUSG00000031555	Adam9	-	protein_coding	Intron
8	25165296	25165497	ENSMUSG00000065954	Tacc1	-	protein_coding	Intron
8	25570729	25570933	ENSMUSG00000031565	Fgfr1	+	protein_coding	CDS
8	27125752	27125951	ENSMUSG00000031487	Brf2	-	nonsense_mediated_decay	Exon
8	33238412	33238611	ENSMUSG00000031583	Wrn	-	protein_coding	Intron
8	33317401	33317600	ENSMUSG00000031583	Wrn	-	protein_coding	Intron
8	33575126	33575327	ENSMUSG00000009628	Tex15	+	nonsense_mediated_decay	Intron
8	34861470	34861675	ENSMUSG00000031529	Tnks	-	protein_coding	CDS
8	40992957	40993442	ENSMUSG00000045636	Mtus1	-	protein_coding	3'UTR
8	44950723	44950922	ENSMUSG00000070047	Fat1	+	protein_coding	CDS
8	45017902	45018101	ENSMUSG00000070047	Fat1	+	protein_coding	CDS
8	45037313	45037515	ENSMUSG00000070047	Fat1	+	protein_coding	CDS
8	45772575	45772774	ENSMUSG00000031626	Sorbs2	+	protein_coding	CDS
8	46527219	46527418	ENSMUSG00000018796	Acsl1	+	protein_coding	Intron
8	47533262	47533468	ENSMUSG00000038102	Trappc11	-	protein_coding	5'UTR
8	53605491	53605690	ENSMUSG00000039396	Neil3	-	protein_coding	Intron
8	53623447	53623650	ENSMUSG00000039396	Neil3	-	protein_coding	Intron
8	56550628	56550827	ENSMUSG00000038215	Cep44	-	protein_coding	5'UTR
8	61363181	61363399	ENSMUSG00000031642	Sh3rf1	+	protein_coding	Intron
8	64101731	64101936	ENSMUSG00000053626	Tll1	-	protein_coding	Intron
8	64733379	64733578	ENSMUSG00000031604	Msmo1	-	protein_coding	Intron
8	65018319	65018543	ENSMUSG00000109805	Gm45886	-	processed_transcript	Intron
8	65035468	65035667	ENSMUSG00000079042	Apela	-	protein_coding	Intron
8	66512029	66512228	ENSMUSG00000025519	Tktl2	+	protein_coding	CDS
8	69133101	69133302	ENSMUSG00000036306	Lzts1	-	protein_coding	3'UTR
8	69140590	69140789	ENSMUSG00000036306	Lzts1	-	protein_coding	CDS
8	70018614	70018813	ENSMUSG00000031858	Mau2	-	nonsense_mediated_decay	Exon
8	70295259	70295458	ENSMUSG00000057788	Ddx49	-	retained_intron	Intron
8	70302268	70302467	ENSMUSG00000057788	Ddx49	-	retained_intron	Exon
8	70310458	70310663	ENSMUSG00000055681	Cope	+	protein_coding	Intron
8	70311664	70311863	ENSMUSG00000055681	Cope	+	protein_coding	Intron
8	70335062	70335261	ENSMUSG00000058301	Upf1	-	protein_coding	Intron
8	70351152	70351357	ENSMUSG00000058301	Upf1	-	protein_coding	Intron
8	70539698	70539897	ENSMUSG00000070002	Ell	+	protein_coding	CDS
8	70578902	70579106	ENSMUSG00000070002	Ell	+	protein_coding	Intron
8	70581802	70582001	ENSMUSG00000070002	Ell	+	protein_coding	Intron
8	71354772	71354973	ENSMUSG00000004677	Myo9b	+	protein_coding	Intron
8	71369577	71369776	ENSMUSG00000002395	Use1	+	protein_coding	CDS
8	72379996	72380196	ENSMUSG00000006276	Eps15l1	-	protein_coding	Intron
8	72474897	72475101	ENSMUSG00000052488	Cherp	-	protein_coding	Intron
8	72739381	72739582	ENSMUSG00000031622	Sin3b	+	protein_coding	CDS
8	72750186	72750385	ENSMUSG00000031622	Sin3b	+	protein_coding	Intron
8	75001421	75001620	ENSMUSG00000034518	Hmgxb4	+	nonsense_mediated_decay	Exon
8	78820868	78821071	ENSMUSG00000031683	Lsm6	-	protein_coding	Intron
8	79349400	79349599	ENSMUSG00000031681	Smad1	-	protein_coding	Intron
8	79663807	79664171	ENSMUSG00000036990	Otud4	+	protein_coding	CDS
8	80985376	80985575	ENSMUSG00000038250	Usp38	-	protein_coding	CDS
8	81000906	81001107	ENSMUSG00000038250	Usp38	-	protein_coding	Intron
8	84225758	84225963	ENSMUSG00000035671	Zswim4	-	protein_coding	CDS
8	84258257	84258456	ENSMUSG00000004994	Ccdc130	-	protein_coding	3'UTR
8	84261563	84261768	ENSMUSG00000004994	Ccdc130	-	protein_coding	Intron
8	84270169	84270371	ENSMUSG00000004994	Ccdc130	-	protein_coding	Intron
8	85081789	85081994	ENSMUSG00000059355	Wdr83os	+	protein_coding	Intron
8	88592691	88593042	ENSMUSG00000031661	Nkd1	+	protein_coding	3'UTR
8	88664286	88664491	ENSMUSG00000055994	Nod2	+	protein_coding	CDS
8	91010717	91010916	ENSMUSG00000056608	Chd9	+	protein_coding	Intron
8	91220055	91220259	ENSMUSG00000033282	Rpgrip1l	-	nonsense_mediated_decay	Exon
8	94822637	94823003	ENSMUSG00000031781	Ciapin1	-	protein_coding	3'UTR
8	94828214	94828413	ENSMUSG00000031781	Ciapin1	-	protein_coding	CDS
8	95434572	95434772	ENSMUSG00000031796	Cfap20	-	protein_coding	5'UTR
8	95720184	95720383	ENSMUSG00000036550	Cnot1	-	protein_coding	3'UTR
8	95732969	95733168	ENSMUSG00000036550	Cnot1	-	protein_coding	Intron
8	104243195	104243395	ENSMUSG00000035824	Tk2	-	protein_coding	Intron
8	105281369	105281575	ENSMUSG00000014776	Nol3	+	protein_coding	3'UTR
8	105699818	105700017	ENSMUSG00000038000	Acd	-	nonsense_mediated_decay	Intron
8	105702749	105702950	ENSMUSG00000005699	Pard6a	+	processed_transcript	Exon
8	105886818	105887017	ENSMUSG00000036270	Edc4	+	nonsense_mediated_decay	Intron
8	106009675	106010044	ENSMUSG00000045538	Ddx28	-	protein_coding	CDS
8	106154897	106155101	ENSMUSG00000031903	Pla2g15	+	protein_coding	CDS
8	106161255	106161454	ENSMUSG00000031903	Pla2g15	+	protein_coding	Intron
8	107169885	107170086	ENSMUSG00000031924	Cyb5b	+	processed_transcript	Intron
8	110812826	110813025	ENSMUSG00000033732	Sf3b3	-	protein_coding	Intron
8	110825312	110825511	ENSMUSG00000033732	Sf3b3	-	protein_coding	Intron
8	110846546	110846803	ENSMUSG00000031753	Cog4	+	protein_coding	5'UTR
8	111055235	111055436	ENSMUSG00000031960	Aars	+	protein_coding	3'UTR
8	111889213	111889412	ENSMUSG00000031952	Chst5	-	protein_coding	3'UTR
8	111940707	111941035	ENSMUSG00000031950	Gabarapl2	+	protein_coding	Intron
8	111994713	111994912	ENSMUSG00000031948	Kars	-	protein_coding	Intron
8	116958071	116958270	ENSMUSG00000047388	Atmin	+	protein_coding	3'UTR
8	117801744	117801943	ENSMUSG00000031843	Mphosph6	-	protein_coding	Intron
8	119480574	119480773	ENSMUSG00000034224	Slc38a8	-	protein_coding	3'UTR
8	119563170	119563369	ENSMUSG00000034189	Hsdl1	-	protein_coding	3'UTR
8	119624811	119625010	ENSMUSG00000045246	Kcng4	-	protein_coding	Intron
8	119760566	119760765	ENSMUSG00000034105	Tldc1	-	protein_coding	3'UTR
8	119910811	119911010	ENSMUSG00000031826	Usp10	+	protein_coding	5'UTR
8	120656994	120657193	ENSMUSG00000097919	Gm27021	-	protein_coding	Intron
8	120658341	120658540	ENSMUSG00000031819	Emc8	-	nonsense_mediated_decay	Intron
8	120674003	120674209	ENSMUSG00000092329	Gm20388	+	protein_coding	Intron
8	122467842	122468041	ENSMUSG00000014470	Rnf166	-	protein_coding	Intron
8	122622259	122622458	ENSMUSG00000098500	Mir6396	-	miRNA	Exon
8	122834650	122834849	ENSMUSG00000092329	Gm20388	+	protein_coding	Intron
8	122870766	122870968	ENSMUSG00000110440	Gm45894	+	antisense	Intron
8	123227719	123227918	ENSMUSG00000033862	Cdk10	+	protein_coding	Intron
8	123267652	123267851	ENSMUSG00000092329	Gm20388	+	protein_coding	Intron
8	123268818	123269020	ENSMUSG00000001065	Zfp276	+	protein_coding	3'UTR
8	123505663	123505955	ENSMUSG00000031970	Dbndd1	-	protein_coding	3'UTR
8	123508960	123509159	ENSMUSG00000031970	Dbndd1	-	protein_coding	Intron
8	123997346	123997545	ENSMUSG00000038697	Taf5l	-	protein_coding	CDS
8	125491755	125491954	ENSMUSG00000001995	Sipa1l2	-	protein_coding	CDS
8	127593085	127593289	ENSMUSG00000025812	Pard3	+	protein_coding	Intron
8	128722928	128723127	ENSMUSG00000025809	Itgb1	+	protein_coding	CDS
9	20917840	20918039	ENSMUSG00000004099	Dnmt1	-	protein_coding	CDS
9	21203423	21203622	ENSMUSG00000032177	Pde4a	+	protein_coding	CDS
9	21237548	21237747	ENSMUSG00000003308	Keap1	-	protein_coding	CDS
9	21465600	21465810	ENSMUSG00000033335	Dnm2	+	protein_coding	CDS
9	21910415	21910615	ENSMUSG00000019066	Rab3d	-	protein_coding	CDS
9	22157958	22158278	ENSMUSG00000010607	Pigyl	+	protein_coding	CDS
9	25130410	25130609	ENSMUSG00000008429	Herpud2	-	protein_coding	Intron
9	25150936	25151135	ENSMUSG00000008429	Herpud2	-	protein_coding	5'UTR
9	26757015	26757214	ENSMUSG00000045994	B3gat1	+	protein_coding	Intron
9	31069063	31069262	ENSMUSG00000047412	Zbtb44	+	protein_coding	3'UTR
9	35551108	35551307	ENSMUSG00000032101	Ddx25	-	protein_coding	Intron
9	37222647	37222846	ENSMUSG00000032121	Tmem218	+	protein_coding	3'UTR
9	40804179	40804379	ENSMUSG00000015656	Hspa8	+	protein_coding	CDS
9	41043435	41043634	ENSMUSG00000032020	Ubash3b	-	protein_coding	CDS
9	44173099	44173298	ENSMUSG00000034342	Cbl	-	protein_coding	Intron
9	44348210	44348409	ENSMUSG00000032127	Vps11	-	protein_coding	3'UTR
9	44742630	44742829	ENSMUSG00000032096	Arcn1	-	protein_coding	3'UTR
9	45771429	45771628	ENSMUSG00000043987	Cep164	-	protein_coding	Intron
9	45857578	45857777	ENSMUSG00000089810	Gm16536	-	antisense	Exon
9	46288181	46288380	ENSMUSG00000032077	Bud13	+	protein_coding	CDS
9	48987748	48987947	ENSMUSG00000032267	Usp28	+	protein_coding	Intron
9	49023908	49024107	ENSMUSG00000032267	Usp28	+	protein_coding	CDS
9	49037178	49037377	ENSMUSG00000032267	Usp28	+	protein_coding	Intron
9	49037825	49038038	ENSMUSG00000032267	Usp28	+	protein_coding	Intron
9	49047794	49047994	ENSMUSG00000105298	Cldn25-ps	-	processed_pseudogene	Exon
9	51008808	51009011	ENSMUSG00000037112	Sik2	-	nonsense_mediated_decay	Exon
9	52087376	52087633	ENSMUSG00000032050	Rdx	+	protein_coding	3'UTR
9	55380816	55381017	ENSMUSG00000032313	Tmem266	+	protein_coding	Intron
9	56496118	56496321	ENSMUSG00000032329	Hmg20a	+	protein_coding	3'UTR
9	56937740	56937943	ENSMUSG00000032288	Imp3	+	protein_coding	CDS
9	56950917	56951119	ENSMUSG00000055334	Snupn	+	protein_coding	Intron
9	56982806	56983005	ENSMUSG00000055334	Snupn	+	protein_coding	CDS
9	57086615	57086931	ENSMUSG00000042557	Sin3a	+	protein_coding	CDS
9	57135504	57135715	ENSMUSG00000032295	Man2c1	+	protein_coding	CDS
9	57627825	57628025	ENSMUSG00000032312	Csk	-	protein_coding	CDS
9	57912784	57912986	ENSMUSG00000055720	Ubl7	+	protein_coding	Intron
9	57919340	57919540	ENSMUSG00000055720	Ubl7	+	protein_coding	Intron
9	59657874	59658073	ENSMUSG00000032294	Pkm	+	protein_coding	Intron
9	59750452	59750651	ENSMUSG00000051705	Senp8	-	protein_coding	Intron
9	59924749	59924948	ENSMUSG00000039585	Myo9a	+	protein_coding	CDS
9	62810948	62811147	ENSMUSG00000032244	Fem1b	-	protein_coding	Intron
9	63619168	63619367	ENSMUSG00000037257	Aagab	+	protein_coding	Intron
9	63647083	63647567	ENSMUSG00000032402	Smad3	-	protein_coding	3'UTR
9	64322286	64322485	ENSMUSG00000032396	Dis3l	-	protein_coding	Intron
9	64897276	64897536	ENSMUSG00000053641	Dennd4a	+	protein_coding	CDS
9	64904300	64904499	ENSMUSG00000053641	Dennd4a	+	protein_coding	Intron
9	64960913	64961117	ENSMUSG00000034263	Ints14	+	protein_coding	Intron
9	64986246	64986445	ENSMUSG00000034263	Ints14	+	protein_coding	3'UTR
9	65356758	65356957	ENSMUSG00000041837	Pdcd7	+	protein_coding	Intron
9	65909007	65909206	ENSMUSG00000032384	Csnk1g1	+	protein_coding	5'UTR
9	66919500	66919702	ENSMUSG00000036943	Rab8b	-	protein_coding	CDS
9	70450279	70450478	ENSMUSG00000032217	Rnf111	-	protein_coding	CDS
9	71631560	71631760	ENSMUSG00000032232	Cgnl1	-	protein_coding	Intron
9	72611833	72612035	ENSMUSG00000037674	Rfx7	+	protein_coding	Intron
9	74848542	74848741	ENSMUSG00000066477	Gm16551	+	lincRNA	Exon
9	75347991	75348446	ENSMUSG00000032191	Bcl2l10	+	protein_coding	CDS
9	77979921	77980120	ENSMUSG00000032349	Elovl5	+	protein_coding	Intron
9	86489737	86489936	ENSMUSG00000034973	Dop1a	+	protein_coding	Intron
9	86554019	86554221	ENSMUSG00000034973	Dop1a	+	protein_coding	CDS
9	86677677	86677876	ENSMUSG00000032418	Me1	-	protein_coding	Intron
9	89702718	89702923	ENSMUSG00000032353	Tmed3	-	protein_coding	CDS
9	90064241	90064440	ENSMUSG00000032359	Ctsh	+	retained_intron	Intron
9	90204111	90204310	ENSMUSG00000037410	Tbc1d2b	-	protein_coding	3'UTR
9	94518912	94519117	ENSMUSG00000045414	1190002N15Rik	-	protein_coding	3'UTR
9	95488566	95488768	ENSMUSG00000032407	U2surp	-	protein_coding	Intron
9	95922766	95922969	ENSMUSG00000032409	Atr	+	protein_coding	CDS
9	99052310	99052509	ENSMUSG00000032462	Pik3cb	-	nonsense_mediated_decay	Intron
9	102625939	102626147	ENSMUSG00000032534	Cep63	-	protein_coding	5'UTR
9	103356198	103356407	ENSMUSG00000032803	Cdv3	-	protein_coding	CDS
9	103359705	103359904	ENSMUSG00000032803	Cdv3	-	protein_coding	Intron
9	103489068	103489288	ENSMUSG00000042757	Tmem108	-	protein_coding	Intron
9	104182366	104182565	ENSMUSG00000032560	Dnajc13	-	protein_coding	Intron
9	104228272	104228476	ENSMUSG00000032560	Dnajc13	-	protein_coding	Intron
9	105445098	105445297	ENSMUSG00000032570	Atp2c1	-	protein_coding	Intron
9	105644836	105645036	ENSMUSG00000032571	Pik3r4	+	protein_coding	CDS
9	105669912	105670112	ENSMUSG00000032571	Pik3r4	+	protein_coding	Intron
9	105686147	105686346	ENSMUSG00000032571	Pik3r4	+	protein_coding	Intron
9	106096587	106096786	ENSMUSG00000032572	Col6a4	-	protein_coding	5'UTR
9	106189815	106190240	ENSMUSG00000020257	Wdr82	+	protein_coding	3'UTR
9	106225825	106226024	ENSMUSG00000045322	Tlr9	+	protein_coding	CDS
9	106447495	106447701	ENSMUSG00000042073	Abhd14b	+	protein_coding	5'UTR
9	106662265	106662505	ENSMUSG00000040813	Tex264	-	protein_coding	CDS
9	106673372	106673583	ENSMUSG00000040813	Tex264	-	protein_coding	Intron
9	106684752	106684958	ENSMUSG00000040813	Tex264	-	protein_coding	Intron
9	106836577	106836779	ENSMUSG00000040325	Dcaf1	+	protein_coding	CDS
9	107558016	107558218	ENSMUSG00000010067	Rassf1	+	protein_coding	Intron
9	107569123	107569322	ENSMUSG00000010047	Hyal2	+	protein_coding	5'UTR
9	107583837	107584038	ENSMUSG00000036091	Hyal3	+	protein_coding	Intron
9	107958824	107959023	ENSMUSG00000032586	Traip	+	protein_coding	Intron
9	108070409	108070611	ENSMUSG00000041528	Rnf123	-	protein_coding	Intron
9	108330932	108331131	ENSMUSG00000007815	Rhoa	+	protein_coding	Intron
9	108365942	108366141	ENSMUSG00000032612	Usp4	+	protein_coding	Intron
9	108495620	108495819	ENSMUSG00000006676	Usp19	+	protein_coding	CDS
9	108797424	108797629	ENSMUSG00000032599	Ip6k2	+	protein_coding	Intron
9	109100738	109101201	ENSMUSG00000053646	Plxnb1	+	protein_coding	CDS
9	109185222	109185423	ENSMUSG00000049314	Fbxw13	-	protein_coding	CDS
9	109286573	109286774	ENSMUSG00000105589	Fbxw14	-	protein_coding	Intron
9	109337137	109337336	ENSMUSG00000054087	Fbxw28	-	protein_coding	Intron
9	109436030	109436229	ENSMUSG00000074062	Fbxw16	-	protein_coding	Intron
9	110082292	110082493	ENSMUSG00000032479	Map4	+	protein_coding	3'UTR
9	110083011	110083210	ENSMUSG00000032479	Map4	+	protein_coding	3'UTR
9	110333479	110333679	ENSMUSG00000032485	Scap	+	protein_coding	Intron
9	110428007	110428301	ENSMUSG00000054792	Klhl18	-	protein_coding	3'UTR
9	110815299	110815499	ENSMUSG00000032493	Prss44	+	nonsense_mediated_decay	Exon
9	111214169	111214368	ENSMUSG00000032497	Lrrfip2	+	nonsense_mediated_decay	Intron
9	113847734	113847933	ENSMUSG00000033392	Clasp2	+	nonsense_mediated_decay	Exon
9	114390235	114390438	ENSMUSG00000032431	Crtap	-	protein_coding	CDS
9	114514136	114514449	ENSMUSG00000079259	Trim71	-	protein_coding	Intron
9	118582028	118582228	ENSMUSG00000038708	Golga4	+	protein_coding	3'UTR
9	118769164	118769363	ENSMUSG00000039115	Itga9	+	protein_coding	Intron
9	118869411	118869610	ENSMUSG00000039115	Itga9	+	protein_coding	Intron
9	119916805	119917004	ENSMUSG00000032512	Wdr48	+	protein_coding	Intron
9	120120829	120121031	ENSMUSG00000032519	Slc25a38	+	nonsense_mediated_decay	Intron
9	120129350	120129549	ENSMUSG00000064380	Gm26448	+	snoRNA	Exon
9	120955948	120956150	ENSMUSG00000006932	Ctnnb1	+	protein_coding	Intron
9	121473249	121473453	ENSMUSG00000032536	Trak1	+	nonsense_mediated_decay	Exon
9	121756092	121756421	ENSMUSG00000032525	Nktr	+	protein_coding	3'UTR
9	123461925	123462169	ENSMUSG00000035202	Lars2	+	nonsense_mediated_decay	Exon
X	6319990	6320191	ENSMUSG00000023279	Bmp15	-	protein_coding	CDS
X	7893063	7893270	ENSMUSG00000031156	Slc35a2	+	nonsense_mediated_decay	Exon
X	7899384	7899592	ENSMUSG00000031158	Timm17b	+	protein_coding	Intron
X	12756241	12756443	ENSMUSG00000064127	Med14	-	protein_coding	Intron
X	13131769	13131968	ENSMUSG00000031010	Usp9x	+	protein_coding	Intron
X	13156679	13156885	ENSMUSG00000031010	Usp9x	+	protein_coding	Intron
X	20615573	20615772	ENSMUSG00000031059	Ndufb11	-	protein_coding	Intron
X	20681475	20681674	ENSMUSG00000001924	Uba1	+	protein_coding	Intron
X	23220408	23220607	ENSMUSG00000036782	Klhl13	-	protein_coding	CDS
X	37084944	37085218	ENSMUSG00000079641	Rpl39	-	protein_coding	Intron
X	48370067	48370267	ENSMUSG00000036959	Bcorl1	+	protein_coding	CDS
X	57053574	57053779	ENSMUSG00000067873	Htatsf1	+	protein_coding	5'UTR
X	69606090	69606289	ENSMUSG00000082926	Gm8172	-	processed_pseudogene	Exon
X	70476861	70477060	ENSMUSG00000073139	Tmem185a	-	protein_coding	Intron
X	73446914	73447119	ENSMUSG00000031371	Haus7	-	protein_coding	CDS
X	73954390	73954591	ENSMUSG00000031386	Hcfc1	-	protein_coding	Intron
X	74288214	74288413	ENSMUSG00000009995	Taz	+	protein_coding	Intron
X	74411798	74412045	ENSMUSG00000031400	G6pdx	-	protein_coding	Intron
X	74427858	74428062	ENSMUSG00000031400	G6pdx	-	protein_coding	Intron
[truncated: 12 more rows]

## Sheet: MII
#Chr	Pos_start	Pos_end	Anno_geneID	Anno_symbol	Strand	Anno_geneType	Region
1	16665350	16665684	ENSMUSG00000025940	Tmem70	+	processed_transcript	Intron
1	20779101	20779300	ENSMUSG00000041872	Il17f	-	protein_coding	Intron
1	20811814	20812017	ENSMUSG00000041859	Mcm3	-	protein_coding	Intron
1	21369844	21370043	ENSMUSG00000041722	Khdc1c	+	protein_coding	3'UTR
1	21383589	21383903	ENSMUSG00000085079	Khdc1b	+	protein_coding	5'UTR
1	24731862	24732063	ENSMUSG00000073725	Lmbrd1	+	protein_coding	Intron
1	25254092	25254294	ENSMUSG00000033569	Adgrb3	-	protein_coding	Intron
1	33511996	33512197	ENSMUSG00000026134	Prim2	-	protein_coding	CDS
1	34179672	34179871	ENSMUSG00000026131	Dst	+	protein_coding	Intron
1	34812569	34812769	ENSMUSG00000037509	Arhgef4	+	protein_coding	3'UTR
1	34842794	34843011	ENSMUSG00000037503	Fam168b	-	protein_coding	5'UTR
1	36320153	36320426	ENSMUSG00000037447	Arid5a	+	protein_coding	3'UTR
1	36421223	36421423	ENSMUSG00000037432	Fer1l5	+	protein_coding	Intron
1	36818762	36818966	ENSMUSG00000026116	Tmem131	-	protein_coding	Intron
1	37990030	37990229	ENSMUSG00000058407	Txndc9	-	protein_coding	Intron
1	39405106	39405305	ENSMUSG00000003134	Tbc1d8	-	protein_coding	Intron
1	43051377	43051576	ENSMUSG00000070939	Tgfbrap1	-	protein_coding	Intron
1	44118456	44118655	ENSMUSG00000026047	Kdelc1	-	protein_coding	5'UTR
1	45817293	45817492	ENSMUSG00000025995	Wdr75	+	protein_coding	CDS
1	54660957	54661163	ENSMUSG00000052331	Ankrd44	-	protein_coding	CDS
1	58450414	58450613	ENSMUSG00000026036	Nif3l1	+	protein_coding	CDS
1	64794972	64795174	ENSMUSG00000051344	Plekhm3	-	nonsense_mediated_decay	Exon
1	69831740	69831939	ENSMUSG00000053153	Spag16	+	protein_coding	Intron
1	72277148	72277347	ENSMUSG00000026189	Pecr	-	nonsense_mediated_decay	Intron
1	74391488	74391687	ENSMUSG00000026176	Ctdsp1	+	protein_coding	5'UTR
1	74506036	74506235	ENSMUSG00000026174	Cnot9	+	protein_coding	5'UTR
1	74529126	74529325	ENSMUSG00000026174	Cnot9	+	protein_coding	3'UTR
1	74686333	74686538	ENSMUSG00000033257	Ttll4	+	protein_coding	Intron
1	75145000	75145199	ENSMUSG00000049339	Retreg2	+	protein_coding	CDS
1	75179507	75179706	ENSMUSG00000026198	Abcb6	-	protein_coding	CDS
1	75215841	75216041	ENSMUSG00000026202	Tuba4a	-	protein_coding	CDS
1	75219053	75219253	ENSMUSG00000026202	Tuba4a	-	protein_coding	Intron
1	79776116	79776322	ENSMUSG00000026248	Mrpl44	+	protein_coding	CDS
1	81241371	81241570	ENSMUSG00000054976	Nyap2	+	protein_coding	CDS
1	84724299	84724505	ENSMUSG00000026219	Trip12	-	protein_coding	3'UTR
1	84726016	84726221	ENSMUSG00000026219	Trip12	-	protein_coding	Intron
1	85106634	85106833	ENSMUSG00000072109	A530040E14Rik	+	antisense	Intron
1	85113273	85113472	ENSMUSG00000072109	A530040E14Rik	+	antisense	Exon
1	85578944	85579147	ENSMUSG00000070034	Sp110	-	protein_coding	Intron
1	87195707	87195906	ENSMUSG00000026251	Chrnd	+	protein_coding	Intron
1	87443671	87443870	ENSMUSG00000048000	Gigyf2	+	protein_coding	CDS
1	87669744	87669943	ENSMUSG00000026288	Inpp5d	+	protein_coding	Intron
1	88265217	88265416	ENSMUSG00000044783	Hjurp	-	protein_coding	CDS
1	90089941	90090140	ENSMUSG00000026301	Iqca	-	protein_coding	Intron
1	91116055	91116254	ENSMUSG00000026305	Lrrfip1	+	protein_coding	Intron
1	93360769	93360970	ENSMUSG00000026275	Ppp1r7	+	protein_coding	Intron
1	93497391	93497592	ENSMUSG00000026276	2022-09-02	+	protein_coding	Intron
1	93629045	93629244	ENSMUSG00000026277	Stk25	-	protein_coding	CDS
1	93750511	93750710	ENSMUSG00000026279	Thap4	-	protein_coding	CDS
1	93775635	93775840	ENSMUSG00000026280	Atg4b	+	protein_coding	Intron
1	93788530	93788740	ENSMUSG00000026280	Atg4b	+	protein_coding	3'UTR
1	105490864	105491066	ENSMUSG00000101214	AC124553.1	-	sense_overlapping	Intron
1	106031945	106032150	ENSMUSG00000038866	Zcchc2	+	protein_coding	Intron
1	106796424	106796625	ENSMUSG00000009907	Vps4b	-	protein_coding	5'UTR
1	118310853	118311080	ENSMUSG00000026374	Tsn	-	protein_coding	Intron
1	118543153	118543358	ENSMUSG00000064302	Clasp1	+	protein_coding	CDS
1	121564296	121564495	ENSMUSG00000001674	Ddx18	-	protein_coding	Intron
1	127889264	127889465	ENSMUSG00000036104	Rab3gap1	+	protein_coding	Intron
1	131164682	131164888	ENSMUSG00000026427	Eif2d	+	nonsense_mediated_decay	Intron
1	131977055	131977255	ENSMUSG00000026435	Slc45a3	+	protein_coding	Intron
1	132023687	132023890	ENSMUSG00000059149	Mfsd4a	-	protein_coding	Intron
1	132356319	132356518	ENSMUSG00000042066	Tmcc2	-	protein_coding	3'UTR
1	132434157	132434362	ENSMUSG00000042046	Dstyk	+	protein_coding	CDS
1	132456906	132457105	ENSMUSG00000042046	Dstyk	+	protein_coding	Intron
1	132504806	132505010	ENSMUSG00000026439	Rbbp5	+	protein_coding	3'UTR
1	133914225	133914424	ENSMUSG00000041577	Prelp	-	processed_transcript	Intron
1	134748298	134748502	ENSMUSG00000026452	Syt2	+	protein_coding	3'UTR
1	136018037	136018241	ENSMUSG00000026411	Tmem9	+	protein_coding	Intron
1	136196777	136196976	ENSMUSG00000087230	Mroh3	-	protein_coding	Intron
1	138611418	138611617	ENSMUSG00000026393	Nek7	-	protein_coding	Intron
1	139248022	139248238	ENSMUSG00000063681	Crb1	-	protein_coding	CDS
1	144003939	144004148	ENSMUSG00000026360	Rgs2	-	protein_coding	CDS
1	153158708	153158912	ENSMUSG00000026479	Lamc2	-	protein_coding	Intron
1	153670639	153670846	ENSMUSG00000042671	Rgs8	+	protein_coding	Intron
1	156284280	156284483	ENSMUSG00000060985	Tdrd5	-	protein_coding	CDS
1	156641220	156641419	ENSMUSG00000026596	Abl2	+	protein_coding	Intron
1	156647922	156648127	ENSMUSG00000026596	Abl2	+	protein_coding	3'UTR
1	157551097	157551302	ENSMUSG00000026589	Sec16b	+	protein_coding	Intron
1	162649155	162649354	ENSMUSG00000026697	Myoc	+	protein_coding	3'UTR
1	163934764	163934963	ENSMUSG00000026584	Scyl3	+	protein_coding	Intron
1	165655263	165655462	ENSMUSG00000040723	Rcsd1	-	protein_coding	CDS
1	167393580	167393782	ENSMUSG00000026688	Mgst3	-	protein_coding	Intron
1	171289025	171289224	ENSMUSG00000062963	Ufc1	-	nonsense_mediated_decay	Intron
1	171289731	171289930	ENSMUSG00000062963	Ufc1	-	nonsense_mediated_decay	Intron
1	172148051	172148381	ENSMUSG00000026554	Dcaf8	+	nonsense_mediated_decay	Intron
1	172173986	172174185	ENSMUSG00000026554	Dcaf8	+	nonsense_mediated_decay	Intron
1	172180017	172180216	ENSMUSG00000026554	Dcaf8	+	nonsense_mediated_decay	Intron
1	172631565	172631764	ENSMUSG00000026544	Dusp23	-	protein_coding	CDS
1	179625067	179625266	ENSMUSG00000038949	Cnst	+	protein_coding	CDS
1	180166685	180166891	ENSMUSG00000026489	Coq8a	-	protein_coding	3'UTR
1	180813332	180813557	ENSMUSG00000060743	H3f3a	-	protein_coding	Intron
1	182317646	182317845	ENSMUSG00000047539	Fbxo28	-	nonsense_mediated_decay	Intron
1	183395928	183396149	ENSMUSG00000072258	Taf1a	+	protein_coding	CDS
1	187216529	187216728	ENSMUSG00000039210	Gpatch2	+	nonsense_mediated_decay	Intron
1	187236137	187236336	ENSMUSG00000039210	Gpatch2	+	nonsense_mediated_decay	Intron
1	188981026	188981380	ENSMUSG00000026608	Kctd3	-	nonsense_mediated_decay	Intron
1	188982820	188983021	ENSMUSG00000026608	Kctd3	-	nonsense_mediated_decay	Intron
1	190946173	190946372	ENSMUSG00000026634	Angel2	+	protein_coding	3'UTR
1	192507696	192507895	ENSMUSG00000058248	Kcnh1	+	protein_coding	3'UTR
1	192686766	192686972	ENSMUSG00000037375	Hhat	-	non_stop_decay	Intron
10	3872620	3872821	ENSMUSG00000040624	Plekhg1	+	protein_coding	Intron
10	3963860	3964062	ENSMUSG00000040624	Plekhg1	+	protein_coding	CDS
10	4357043	4357242	ENSMUSG00000038587	Akap12	+	protein_coding	CDS
10	7637949	7638148	ENSMUSG00000019795	Pcmt1	-	nonsense_mediated_decay	Intron
10	7706728	7706930	ENSMUSG00000040021	Lats1	+	protein_coding	Intron
10	8729191	8729394	ENSMUSG00000015305	Sash1	-	protein_coding	Intron
10	13863512	13863711	ENSMUSG00000019806	Aig1	-	protein_coding	Intron
10	18635516	18635721	ENSMUSG00000019852	Arfgef3	-	protein_coding	Intron
10	19869122	19869328	ENSMUSG00000020003	Pex7	-	protein_coding	Intron
10	19907478	19907681	ENSMUSG00000020003	Pex7	-	protein_coding	5'UTR
10	24906039	24906238	ENSMUSG00000019984	Med23	+	protein_coding	Intron
10	25018968	25019171	ENSMUSG00000111970	Gm47715	+	lincRNA	Intron
10	25306155	25306359	ENSMUSG00000112352	Gm40617	+	antisense	Exon
10	25468114	25468318	ENSMUSG00000019978	Epb41l2	+	protein_coding	Intron
10	40883882	40884081	ENSMUSG00000019831	Wasf1	+	protein_coding	5'UTR
10	41722782	41722981	ENSMUSG00000019813	Cep57l1	-	protein_coding	Intron
10	42184578	42184779	ENSMUSG00000048756	Foxo3	-	protein_coding	3'UTR
10	42568649	42568856	ENSMUSG00000019803	Nr2e1	-	protein_coding	Intron
10	42576298	42576503	ENSMUSG00000019803	Nr2e1	-	protein_coding	Intron
10	43998322	43998521	ENSMUSG00000019866	Crybg1	-	protein_coding	CDS
10	44268425	44268624	ENSMUSG00000038160	Atg5	+	protein_coding	5'UTR
10	45095034	45095285	ENSMUSG00000019849	Prep	+	protein_coding	CDS
10	53379498	53379744	ENSMUSG00000038594	Cep85l	-	protein_coding	5'UTR
10	58602774	58602974	ENSMUSG00000003227	Edar	-	protein_coding	CDS
10	59404889	59405088	ENSMUSG00000009646	Pla2g12b	+	protein_coding	Intron
10	60002521	60003004	ENSMUSG00000020107	Anapc16	-	protein_coding	Intron
10	61093960	61094159	ENSMUSG00000020098	Pcbd1	+	protein_coding	3'UTR
10	61648748	61648947	ENSMUSG00000020089	Ppa1	+	protein_coding	Intron
10	62764254	62764453	ENSMUSG00000020074	Ccar1	-	protein_coding	CDS
10	68096979	68097182	ENSMUSG00000019947	Arid5b	-	nonsense_mediated_decay	Exon
10	68176160	68176361	ENSMUSG00000019947	Arid5b	-	nonsense_mediated_decay	Intron
10	70169154	70169375	ENSMUSG00000048701	Ccdc6	+	protein_coding	Intron
10	70191430	70191629	ENSMUSG00000048701	Ccdc6	+	protein_coding	3'UTR
10	70191861	70192060	ENSMUSG00000048701	Ccdc6	+	protein_coding	3'UTR
10	74454017	74454221	ENSMUSG00000052613	Pcdh15	+	protein_coding	Intron
10	75905844	75906048	ENSMUSG00000000902	Smarcb1	-	protein_coding	Intron
10	76207430	76207634	ENSMUSG00000020230	Prmt2	-	nonsense_mediated_decay	Exon
10	76404388	76404587	ENSMUSG00000001151	Pcnt	-	protein_coding	CDS
10	76515592	76515794	ENSMUSG00000001150	Mcm3ap	+	protein_coding	CDS
10	76892359	76892558	ENSMUSG00000001120	Pcbp3	-	protein_coding	Intron
10	77148650	77148849	ENSMUSG00000001435	Col18a1	-	protein_coding	Intron
10	78186888	78187093	ENSMUSG00000000374	Trappc10	-	protein_coding	3'UTR
10	79854668	79854867	ENSMUSG00000091994	E130317F20Rik	-	bidirectional_promoter_lncRNA	Intron
10	79910475	79910680	ENSMUSG00000035781	R3hdm4	-	protein_coding	Intron
10	79912215	79912416	ENSMUSG00000035781	R3hdm4	-	protein_coding	Intron
10	80145509	80145708	ENSMUSG00000003072	Atp5d	+	protein_coding	3'UTR
10	80232861	80233060	ENSMUSG00000020156	Mum1	+	protein_coding	CDS
10	80238894	80239098	ENSMUSG00000020156	Mum1	+	protein_coding	Intron
10	80392468	80392671	ENSMUSG00000035478	Mbd3	-	protein_coding	3'UTR
10	80707027	80707226	ENSMUSG00000020198	Ap3d1	-	protein_coding	3'UTR
10	80826757	80826985	ENSMUSG00000035242	Oaz1	+	protein_coding	CDS
10	81073340	81073542	ENSMUSG00000004929	Thop1	+	protein_coding	Intron
10	81179674	81179873	ENSMUSG00000034994	Eef2	+	protein_coding	CDS
10	81346089	81346288	ENSMUSG00000020232	Hmg20b	-	protein_coding	Intron
10	81371168	81371367	ENSMUSG00000020235	Fzr1	-	protein_coding	Intron
10	83232700	83232901	ENSMUSG00000034591	Slc41a2	-	protein_coding	3'UTR
10	85892190	85892389	ENSMUSG00000035529	Prdm4	-	protein_coding	3'UTR
10	89685886	89686168	ENSMUSG00000069539	Scyl2	-	protein_coding	Intron
10	89878357	89878556	ENSMUSG00000058589	Anks1b	+	protein_coding	Intron
10	93870058	93870262	ENSMUSG00000036112	Metap2	-	protein_coding	CDS
10	95515155	95515354	ENSMUSG00000074781	Ube2n	+	nonsense_mediated_decay	Intron
10	103214726	103214925	ENSMUSG00000019892	Lrriq1	-	protein_coding	CDS
10	105188367	105188586	ENSMUSG00000036019	Tmtc2	-	protein_coding	3'UTR
10	108543109	108543311	ENSMUSG00000035864	Syt1	-	protein_coding	Intron
10	111164831	111165030	ENSMUSG00000020189	Osbpl8	+	protein_coding	5'UTR
10	116336333	116336532	ENSMUSG00000020154	Ptprb	+	protein_coding	Intron
10	117073135	117073339	ENSMUSG00000020170	Frs2	-	protein_coding	3'UTR
10	119211733	119211932	ENSMUSG00000020114	Cand1	-	protein_coding	CDS
10	119455228	119455433	ENSMUSG00000034813	Grip1	+	protein_coding	Intron
10	121642400	121642603	ENSMUSG00000047642	D930020B18Rik	+	nonsense_mediated_decay	Intron
10	123035349	123035554	ENSMUSG00000034602	Mon2	-	protein_coding	Intron
10	123196742	123196982	ENSMUSG00000112294	Gm4129	+	bidirectional_promoter_lncRNA	Exon
10	127311335	127311540	ENSMUSG00000040354	Mars	-	protein_coding	Intron
10	127365166	127365365	ENSMUSG00000025405	Inhbc	-	protein_coding	Intron
10	127542368	127542567	ENSMUSG00000040249	Lrp1	-	protein_coding	Intron
10	127546222	127546421	ENSMUSG00000040249	Lrp1	-	protein_coding	Intron
10	127560409	127560612	ENSMUSG00000040249	Lrp1	-	protein_coding	CDS
10	127595197	127595401	ENSMUSG00000040249	Lrp1	-	protein_coding	CDS
10	127666197	127666403	ENSMUSG00000025402	Nab2	-	protein_coding	Intron
10	127728079	127728283	ENSMUSG00000025400	Tac2	+	protein_coding	CDS
10	127829503	127829702	ENSMUSG00000069456	Rdh16	+	nonsense_mediated_decay	Intron
10	128119460	128119838	ENSMUSG00000040054	Baz2a	+	protein_coding	CDS
10	128243263	128243462	ENSMUSG00000039994	Timeless	+	protein_coding	CDS
10	128317906	128318105	ENSMUSG00000005682	Pan2	+	protein_coding	CDS
10	128361281	128361480	ENSMUSG00000005683	Cs	+	protein_coding	3'UTR
10	128428694	128428896	ENSMUSG00000025373	Rnf41	+	protein_coding	Intron
10	128632608	128632808	ENSMUSG00000002578	Ikzf4	-	nonsense_mediated_decay	Exon
10	128854198	128854472	ENSMUSG00000078427	Sarnp	+	nonsense_mediated_decay	Intron
10	128923194	128923393	ENSMUSG00000090247	Bloc1s1	-	protein_coding	Intron
11	3230084	3230283	ENSMUSG00000020454	Eif4enif1	+	protein_coding	Intron
11	4487194	4487393	ENSMUSG00000034354	Mtmr3	-	nonsense_mediated_decay	Exon
11	5018024	5018223	ENSMUSG00000009090	Ap1b1	+	protein_coding	CDS
11	5032467	5032786	ENSMUSG00000009090	Ap1b1	+	protein_coding	Intron
11	5280871	5281070	ENSMUSG00000041961	Znrf3	-	protein_coding	CDS
11	5707099	5707298	ENSMUSG00000020477	Mrps24	-	processed_transcript	Intron
11	5872529	5872731	ENSMUSG00000020471	Pold2	-	protein_coding	Intron
11	5967027	5967231	ENSMUSG00000002741	Ykt6	+	protein_coding	3'UTR
11	6596620	6596820	ENSMUSG00000000378	Ccm2	+	protein_coding	3'UTR
11	8996380	8996584	ENSMUSG00000020413	Hus1	-	nonsense_mediated_decay	Intron
11	9010918	9011160	ENSMUSG00000020413	Hus1	-	nonsense_mediated_decay	Intron
11	9133258	9133457	ENSMUSG00000020407	Upp1	+	protein_coding	Intron
11	11762670	11762869	ENSMUSG00000018654	Ikzf1	+	protein_coding	Intron
11	22859444	22859643	ENSMUSG00000092626	9130230N09Rik	+	processed_transcript	Intron
11	46198822	46199021	ENSMUSG00000020340	Cyfip2	-	protein_coding	Intron
11	48805547	48805776	ENSMUSG00000020372	Rack1	+	protein_coding	Intron
11	51816943	51817142	ENSMUSG00000020387	Jade2	-	protein_coding	CDS
11	52252629	52252828	ENSMUSG00000097219	Gm26551	-	lincRNA	Intron
11	53186773	53186974	ENSMUSG00000036264	Fstl4	+	protein_coding	CDS
11	53261535	53261738	ENSMUSG00000020361	Hspa4	-	protein_coding	CDS
11	53707118	53707317	ENSMUSG00000020380	Rad50	-	protein_coding	5'UTR
11	54869849	54870094	ENSMUSG00000020267	Hint1	+	protein_coding	Intron
11	54955910	54956109	ENSMUSG00000020400	Tnip1	-	protein_coding	Intron
11	58990498	58990702	ENSMUSG00000020455	Trim11	+	protein_coding	CDS
11	59213313	59213512	ENSMUSG00000048076	Arf1	-	protein_coding	CDS
11	59228015	59228214	ENSMUSG00000048076	Arf1	-	protein_coding	5'UTR
11	59817834	59818036	ENSMUSG00000019373	Cops3	-	protein_coding	3'UTR
11	59970585	59970789	ENSMUSG00000000301	Pemt	-	protein_coding	3'UTR
11	60002645	60002850	ENSMUSG00000000301	Pemt	-	protein_coding	Intron
11	60260878	60261077	ENSMUSG00000000538	Tom1l2	-	protein_coding	Intron
11	60459481	60459681	ENSMUSG00000020537	Drg2	+	protein_coding	Intron
11	60715469	60715668	ENSMUSG00000002812	Flii	-	protein_coding	CDS
11	61579415	61579614	ENSMUSG00000001036	Epn2	-	protein_coding	Intron
11	61684464	61684665	ENSMUSG00000042377	Fam83g	+	protein_coding	CDS
11	64045032	64045231	ENSMUSG00000042148	Cox10	-	protein_coding	Intron
11	67052427	67052629	ENSMUSG00000020910	Adprm	-	nonsense_mediated_decay	Intron
11	69101475	69101674	ENSMUSG00000020893	Per1	+	protein_coding	Intron
11	69431032	69431236	ENSMUSG00000005237	Dnah2	-	protein_coding	CDS
11	69667777	69667976	ENSMUSG00000065862	Gm24029	-	snoRNA	Exon
11	69999130	69999329	ENSMUSG00000018572	Phf23	+	protein_coding	Intron
11	70651843	70652042	ENSMUSG00000018293	Pfn1	-	nonsense_mediated_decay	Exon
11	70940590	70940796	ENSMUSG00000020817	Rabep1	+	protein_coding	3'UTR
11	72683707	72683906	ENSMUSG00000020794	Ube2g1	+	protein_coding	3'UTR
11	72684933	72685139	ENSMUSG00000020794	Ube2g1	+	protein_coding	3'UTR
11	72899608	72899814	ENSMUSG00000055670	Zzef1	+	protein_coding	CDS
11	74857914	74858118	ENSMUSG00000038351	Sgsm2	-	protein_coding	Intron
11	75501389	75501588	ENSMUSG00000020850	Prpf8	+	protein_coding	Intron
11	75661535	75661738	ENSMUSG00000017774	Myo1c	+	protein_coding	Intron
11	76986609	76986808	ENSMUSG00000020840	Blmh	+	protein_coding	3'UTR
11	77538030	77538236	ENSMUSG00000017291	Taok1	-	protein_coding	CDS
11	78160021	78160243	ENSMUSG00000017386	Traf4	-	protein_coding	CDS
11	78162233	78162432	ENSMUSG00000017386	Traf4	-	protein_coding	Intron
11	78182697	78182902	ENSMUSG00000058546	Rpl23a	-	protein_coding	Intron
11	78363206	78363405	ENSMUSG00000002057	Foxn1	-	protein_coding	Intron
11	78535947	78536146	ENSMUSG00000017615	Tnfaip1	-	protein_coding	Intron
11	79535654	79535856	ENSMUSG00000020716	Nf1	+	protein_coding	CDS
11	80135063	80135267	ENSMUSG00000017550	Atad5	+	protein_coding	3'UTR
11	80243418	80243621	ENSMUSG00000017686	Rhot1	+	protein_coding	Intron
11	82754379	82754578	ENSMUSG00000020698	Cct6b	-	protein_coding	Intron
11	82809819	82810045	ENSMUSG00000020696	Rffl	-	protein_coding	Intron
11	83778941	83779140	ENSMUSG00000000976	Heatr6	+	processed_transcript	Intron
11	84513294	84513495	ENSMUSG00000018697	Aatf	-	protein_coding	5'UTR
11	84869765	84869970	ENSMUSG00000020530	Ggnbp2	-	protein_coding	Intron
11	85353212	85353415	ENSMUSG00000059439	Bcas3	+	protein_coding	Intron
11	86606979	86607182	ENSMUSG00000018171	Vmp1	-	protein_coding	Intron
11	87422878	87423099	ENSMUSG00000095969	Rnu1a1	+	snRNA	Exon
11	87483902	87484105	ENSMUSG00000010342	Tex14	+	protein_coding	Intron
11	87727411	87727615	ENSMUSG00000034177	Rnf43	+	protein_coding	Intron
11	88073218	88073417	ENSMUSG00000018377	Vezf1	+	protein_coding	CDS
11	88204357	88204556	ENSMUSG00000023723	Mrps23	+	protein_coding	5'UTR
11	88844104	88844529	ENSMUSG00000018428	Akap1	-	nonsense_mediated_decay	Exon
11	93955653	93955857	ENSMUSG00000020857	Nme2	-	protein_coding	Intron
11	96731147	96731346	ENSMUSG00000057058	Skap1	+	protein_coding	Intron
11	96773018	96773217	ENSMUSG00000020876	Snx11	-	protein_coding	Intron
11	97394249	97394448	ENSMUSG00000038485	Socs7	+	protein_coding	3'UTR
11	97396088	97396287	ENSMUSG00000038485	Socs7	+	protein_coding	3'UTR
11	97703877	97704076	ENSMUSG00000069744	Psmb3	+	protein_coding	Intron
11	97766373	97766576	ENSMUSG00000018541	Cwc25	-	protein_coding	5'UTR
11	98760943	98761142	ENSMUSG00000058756	Thra	+	protein_coding	Intron
11	98840294	98840498	ENSMUSG00000038020	Rapgefl1	+	protein_coding	Intron
11	100715643	100715848	ENSMUSG00000019173	Rab5c	-	protein_coding	3'UTR
11	100718243	100718443	ENSMUSG00000019173	Rab5c	-	protein_coding	Intron
11	101183249	101183465	ENSMUSG00000017167	Cntnap1	+	protein_coding	CDS
11	101190338	101190537	ENSMUSG00000017167	Cntnap1	+	protein_coding	3'UTR
11	101465944	101466143	ENSMUSG00000034993	Vat1	-	protein_coding	CDS
11	102075793	102075996	ENSMUSG00000017314	Mpp2	-	protein_coding	Intron
11	102928195	102928394	ENSMUSG00000097410	Gm26668	+	lincRNA	Intron
11	103822904	103823103	ENSMUSG00000034187	Nsf	-	protein_coding	3'UTR
11	104356520	104356724	ENSMUSG00000018412	Kansl1	-	protein_coding	Intron
11	106037243	106037442	ENSMUSG00000049354	Dcaf7	+	protein_coding	Intron
11	106396770	106396970	ENSMUSG00000020715	Ern1	-	protein_coding	3'UTR
11	106421622	106421966	ENSMUSG00000020715	Ern1	-	protein_coding	CDS
11	107626655	107626859	ENSMUSG00000020721	Helz	+	protein_coding	Intron
11	108931571	108931771	ENSMUSG00000000142	Axin2	+	protein_coding	Intron
11	109365710	109365913	ENSMUSG00000020611	Gna13	+	protein_coding	Intron
11	113698208	113698425	ENSMUSG00000018727	Cpsf4l	-	protein_coding	3'UTR
11	113708645	113708845	ENSMUSG00000018727	Cpsf4l	-	protein_coding	Intron
11	114668537	114668806	ENSMUSG00000057322	Rpl38	+	protein_coding	Intron
11	114863780	114864313	ENSMUSG00000051043	Gprc5c	+	protein_coding	CDS
11	114969022	114969225	ENSMUSG00000058728	Cd300c	-	processed_transcript	Exon
11	115135157	115135360	ENSMUSG00000020732	Rab37	+	protein_coding	Intron
11	115416714	115416913	ENSMUSG00000034566	Atp5h	-	protein_coding	Intron
11	115623756	115623959	ENSMUSG00000020744	Slc25a19	-	protein_coding	Intron
11	115885411	115885610	ENSMUSG00000034427	Myo15b	+	protein_coding	Intron
11	115964327	115964696	ENSMUSG00000020755	Sap30bp	+	protein_coding	3'UTR
11	116024300	116024504	ENSMUSG00000016559	H3f3b	-	protein_coding	5'UTR
11	116047719	116047951	ENSMUSG00000020770	Unk	+	processed_transcript	Exon
11	116145233	116145434	ENSMUSG00000020776	Fbf1	-	processed_transcript	Intron
11	116470927	116471126	ENSMUSG00000015869	Prpsap1	-	protein_coding	3'UTR
11	116842516	116842715	ENSMUSG00000056962	Jmjd6	-	retained_intron	Exon
11	117816303	117816504	ENSMUSG00000025574	Tk1	-	protein_coding	Intron
11	117824519	117824718	ENSMUSG00000025574	Tk1	-	protein_coding	Intron
11	119435857	119436056	ENSMUSG00000070327	Rnf213	+	protein_coding	CDS
11	120483786	120484034	ENSMUSG00000025793	Hgs	+	protein_coding	3'UTR
11	120488223	120488718	ENSMUSG00000039640	Mrpl12	+	protein_coding	3'UTR
11	120560439	120560638	ENSMUSG00000025130	P4hb	-	protein_coding	3'UTR
11	120563022	120563221	ENSMUSG00000025130	P4hb	-	protein_coding	Intron
11	120713515	120713738	ENSMUSG00000025144	Cenpx	-	protein_coding	Intron
11	120785821	120786020	ENSMUSG00000025156	Gps1	+	nonsense_mediated_decay	Intron
11	121204502	121204702	ENSMUSG00000025169	Ogfod3	-	protein_coding	5'UTR
12	3249646	3249851	ENSMUSG00000020671	Rab10	-	protein_coding	3'UTR
12	3309689	3309888	ENSMUSG00000020671	Rab10	-	protein_coding	5'UTR
12	3892988	3893193	ENSMUSG00000020661	Dnmt3a	+	protein_coding	Intron
12	8499637	8499836	ENSMUSG00000054364	Rhob	-	protein_coding	5'UTR
12	8790561	8790841	ENSMUSG00000020592	Sdc1	+	protein_coding	CDS
12	12262236	12262435	ENSMUSG00000020589	Fam49a	+	protein_coding	Intron
12	12369920	12370125	ENSMUSG00000020589	Fam49a	+	protein_coding	Intron
12	17266589	17266788	ENSMUSG00000020571	Pdia6	+	protein_coding	Intron
12	21111736	21112237	ENSMUSG00000052632	Asap2	+	protein_coding	5'UTR
12	21323984	21324202	ENSMUSG00000052593	Adam17	-	protein_coding	3'UTR
12	21373335	21373537	ENSMUSG00000052593	Adam17	-	protein_coding	5'UTR
12	21416788	21416989	ENSMUSG00000076432	Ywhaq	-	protein_coding	CDS
12	24584839	24585038	ENSMUSG00000020656	Grhl1	+	protein_coding	CDS
12	24711792	24711997	ENSMUSG00000020649	Rrm2	+	protein_coding	Intron
12	28691054	28691253	ENSMUSG00000020628	Trappc12	-	protein_coding	3'UTR
12	31304699	31304900	ENSMUSG00000002900	Lamb1	+	protein_coding	Intron
12	31305894	31306093	ENSMUSG00000002900	Lamb1	+	protein_coding	Intron
12	31327715	31327917	ENSMUSG00000002900	Lamb1	+	protein_coding	CDS
12	33175953	33176156	ENSMUSG00000020564	Atxn7l1	+	protein_coding	Intron
12	51803520	51803723	ENSMUSG00000035247	Hectd1	-	protein_coding	Intron
12	51956898	51957097	ENSMUSG00000035181	Heatr5a	-	protein_coding	Intron
12	52286407	52286606	ENSMUSG00000035142	Nubpl	+	protein_coding	Intron
12	54738404	54738608	ENSMUSG00000096206	Gm22317	-	snRNA	Exon
12	54916540	54916739	ENSMUSG00000035021	Baz1a	-	protein_coding	CDS
12	69372902	69373101	ENSMUSG00000044147	Arf6	+	protein_coding	CDS
12	69591401	69591603	ENSMUSG00000034801	Sos2	-	protein_coding	Intron
12	70054212	70054413	ENSMUSG00000021068	Nin	-	nonsense_mediated_decay	Intron
12	70974715	70974918	ENSMUSG00000060073	Psma3	+	nonsense_mediated_decay	Intron
12	71990336	71990539	ENSMUSG00000034574	Daam1	+	protein_coding	3'UTR
12	73907957	73908218	ENSMUSG00000021109	Hif1a	+	protein_coding	Intron
12	73945781	73945980	ENSMUSG00000021109	Hif1a	+	protein_coding	3'UTR
12	76133611	76133810	ENSMUSG00000021055	Esr2	-	protein_coding	Intron
12	76840309	76840508	ENSMUSG00000033373	Fntb	+	protein_coding	Intron
12	78226027	78226226	ENSMUSG00000112302	Gm48226	-	bidirectional_promoter_lncRNA	Exon
12	78350890	78351129	ENSMUSG00000047454	Gphn	+	protein_coding	Intron
12	78983487	78983688	ENSMUSG00000046157	Tmem229b	-	protein_coding	Intron
12	79184935	79185134	ENSMUSG00000066441	Rdh11	-	protein_coding	Intron
12	81484863	81485062	ENSMUSG00000021139	Gm20498	-	protein_coding	Intron
12	81917989	81918194	ENSMUSG00000021140	Pcnx	+	protein_coding	CDS
12	81947018	81947218	ENSMUSG00000021140	Pcnx	+	protein_coding	Intron
12	81958854	81959053	ENSMUSG00000021140	Pcnx	+	protein_coding	Intron
12	82417006	82417205	ENSMUSG00000042700	Sipa1l1	+	protein_coding	Intron
12	83550986	83551185	ENSMUSG00000042628	Zfyve1	-	protein_coding	Intron
12	84417562	84417761	ENSMUSG00000098134	Rnf113a2	+	protein_coding	CDS
12	84451474	84451675	ENSMUSG00000085793	Lin52	+	protein_coding	Intron
12	85939381	85939580	ENSMUSG00000012609	Ttll5	+	protein_coding	CDS
12	86053290	86053494	ENSMUSG00000012609	Ttll5	+	protein_coding	3'UTR
12	87147148	87147353	ENSMUSG00000034126	Pomt2	-	protein_coding	CDS
12	87387957	87388156	ENSMUSG00000021036	Sptlc2	-	protein_coding	CDS
12	91647637	91647841	ENSMUSG00000020961	Ston2	-	protein_coding	CDS
12	98698685	98698884	ENSMUSG00000021009	Ptpn21	-	protein_coding	Intron
12	98704912	98705111	ENSMUSG00000021009	Ptpn21	-	protein_coding	Intron
12	99855167	99855366	ENSMUSG00000021176	Efcab11	-	protein_coding	Intron
12	100128628	100128827	ENSMUSG00000021179	Nrde2	-	protein_coding	Intron
12	100373500	100373699	ENSMUSG00000033530	Ttc7b	-	protein_coding	CDS
12	101976874	101977073	ENSMUSG00000041781	Cpsf2	+	protein_coding	Intron
12	104688782	104688994	ENSMUSG00000041415	Dicer1	-	protein_coding	3'UTR
12	104940434	104940633	ENSMUSG00000054150	Syne3	-	protein_coding	Intron
12	105666441	105666642	ENSMUSG00000041341	Atg2b	-	protein_coding	Intron
12	110570784	110570986	ENSMUSG00000017843	Ppp2r5c	+	protein_coding	Intron
12	110580682	110580881	ENSMUSG00000017843	Ppp2r5c	+	protein_coding	3'UTR
12	110810477	110810715	ENSMUSG00000056458	Mok	-	protein_coding	Intron
12	111538220	111538419	ENSMUSG00000021282	Eif5	+	protein_coding	Intron
12	111669517	111669716	ENSMUSG00000001270	Ckb	-	protein_coding	CDS
12	111825033	111825232	ENSMUSG00000021286	Zfyve21	+	protein_coding	Intron
12	112039331	112039535	ENSMUSG00000054003	Tdrd9	+	protein_coding	Intron
12	112938214	112938413	ENSMUSG00000002804	Nudt14	-	protein_coding	Intron
12	113128073	113128272	ENSMUSG00000021144	Mta1	+	processed_transcript	Exon
13	3650385	3650584	ENSMUSG00000033781	Asb13	+	protein_coding	3'UTR
13	5550817	5551023	ENSMUSG00000114098	Gm40660	+	lincRNA	Intron
13	17950818	17951017	ENSMUSG00000113750	Gm5628	+	processed_pseudogene	Exon
13	21811749	21811948	ENSMUSG00000069306	Hist1h4m	+	protein_coding	CDS
13	23542995	23543196	ENSMUSG00000114456	Hist1h2bh	-	protein_coding	CDS
13	23551468	23551670	ENSMUSG00000069274	Hist1h4f	-	protein_coding	CDS
13	23555183	23555382	ENSMUSG00000052565	Hist1h1d	+	protein_coding	CDS
13	23761891	23762286	ENSMUSG00000069265	Hist1h3a	-	protein_coding	CDS
13	24013160	24013359	ENSMUSG00000021338	Carmil1	-	protein_coding	3'UTR
13	24753170	24753369	ENSMUSG00000006715	Gmnn	-	protein_coding	Intron
13	29474466	29474672	ENSMUSG00000006191	Cdkal1	-	nonsense_mediated_decay	Exon
13	34129540	34129739	ENSMUSG00000045136	Tubb2b	-	processed_transcript	Intron
13	35872630	35872838	ENSMUSG00000059288	Cdyl	+	protein_coding	3'UTR
13	38528909	38529108	ENSMUSG00000114638	Gm31834	+	antisense	Intron
13	43435938	43436139	ENSMUSG00000038546	Ranbp9	-	protein_coding	Intron
13	43539451	43539656	ENSMUSG00000021371	Mcur1	-	protein_coding	3'UTR
13	44010801	44011004	ENSMUSG00000113252	Gm33489	-	lincRNA	Exon
13	45532296	45532495	ENSMUSG00000000253	Gmpr	+	protein_coding	CDS
13	47010197	47010396	ENSMUSG00000051606	2010001K21Rik	+	lincRNA	Exon
13	49102715	49102918	ENSMUSG00000037989	Wnk2	-	protein_coding	CDS
13	49146395	49146594	ENSMUSG00000037989	Wnk2	-	protein_coding	Intron
13	52905200	52905399	ENSMUSG00000021460	Auh	-	nonsense_mediated_decay	Intron
13	55050637	55050839	ENSMUSG00000025878	Uimc1	-	protein_coding	Intron
13	55362405	55362604	ENSMUSG00000021484	Lman2	-	protein_coding	CDS
13	55536198	55536397	ENSMUSG00000114633	Gm46416	+	antisense	Exon
13	55624742	55624947	ENSMUSG00000021501	Caml	+	protein_coding	CDS
13	55923410	55923610	ENSMUSG00000114493	Gm47071	+	antisense	Intron
13	56472684	56472883	ENSMUSG00000021509	Slc25a48	+	protein_coding	3'UTR
13	62854866	62855066	ENSMUSG00000021456	Fbp2	-	protein_coding	CDS
13	62887819	62888044	ENSMUSG00000069805	Fbp1	-	protein_coding	CDS
13	63312189	63312499	ENSMUSG00000021461	Fancc	-	protein_coding	3'UTR
13	63409568	63409772	ENSMUSG00000021461	Fancc	-	protein_coding	Intron
13	64129080	64129281	ENSMUSG00000033114	Slc35d2	-	nonsense_mediated_decay	Intron
13	64293562	64293761	ENSMUSG00000021482	Aaed1	-	protein_coding	Intron
13	70608849	70609049	ENSMUSG00000034525	Ice1	-	protein_coding	CDS
13	73496235	73496435	ENSMUSG00000021608	Lpcat1	+	protein_coding	Intron
13	73649131	73649334	ENSMUSG00000021611	Tert	+	nonsense_mediated_decay	Exon
13	73788688	73788889	ENSMUSG00000017756	Slc12a7	+	protein_coding	Intron
13	75644864	75645063	ENSMUSG00000074800	Gm4149	+	processed_pseudogene	Exon
13	75849741	75849957	ENSMUSG00000021591	Glrx	+	protein_coding	3'UTR
13	94203958	94204157	ENSMUSG00000021687	Scamp1	-	protein_coding	CDS
13	95336201	95336400	ENSMUSG00000041995	Zbed3	+	protein_coding	CDS
13	95891479	95891678	ENSMUSG00000021676	Iqgap2	-	protein_coding	Intron
13	96946359	96946657	ENSMUSG00000091387	Gcnt4	+	protein_coding	CDS
13	97176094	97176299	ENSMUSG00000021666	Gfm2	+	protein_coding	Intron
13	97942394	97942597	ENSMUSG00000021662	Arhgef28	-	protein_coding	CDS
13	98870090	98870291	ENSMUSG00000009470	Tnpo1	-	protein_coding	Intron
13	98884320	98884524	ENSMUSG00000009470	Tnpo1	-	protein_coding	Intron
13	100447695	100447896	ENSMUSG00000021640	Naip1	-	protein_coding	Intron
13	100630921	100631120	ENSMUSG00000021635	Rad17	-	nonsense_mediated_decay	Intron
13	100780578	100780813	ENSMUSG00000041431	Ccnb1	-	protein_coding	Intron
13	100813152	100813351	ENSMUSG00000021629	Slc30a5	-	protein_coding	Intron
13	102769656	102769861	ENSMUSG00000034751	Mast4	-	protein_coding	Intron
13	112494603	112494806	ENSMUSG00000021756	Il6st	+	nonsense_mediated_decay	Exon
13	112960327	112960530	ENSMUSG00000042426	Dhx29	+	protein_coding	Intron
13	112990566	112990767	ENSMUSG00000042417	Ccno	+	protein_coding	3'UTR
13	118386502	118386701	ENSMUSG00000021731	Mrps30	-	protein_coding	Intron
13	119766755	119766954	ENSMUSG00000094870	Zfp131	-	protein_coding	CDS
14	16260581	16260787	ENSMUSG00000021785	Ngly1	+	protein_coding	CDS
14	18270768	18270967	ENSMUSG00000012405	Rpl15	-	protein_coding	Intron
14	18276753	18276958	ENSMUSG00000021772	Nkiras1	+	processed_transcript	Exon
14	18294985	18295191	ENSMUSG00000021774	Ube2e1	-	protein_coding	Intron
14	20376024	20376223	ENSMUSG00000114937	Gm30054	-	antisense	Intron
14	20471178	20471528	ENSMUSG00000021814	Anxa7	-	protein_coding	Intron
14	20561322	20561521	ENSMUSG00000034235	Usp54	-	protein_coding	CDS
14	21733492	21733691	ENSMUSG00000021768	Dusp13	-	protein_coding	3'UTR
14	24296890	24297089	ENSMUSG00000038925	E330034G19Rik	+	protein_coding	Intron
14	24448693	24448894	ENSMUSG00000025280	Polr3a	-	protein_coding	3'UTR
14	24459781	24459980	ENSMUSG00000025280	Polr3a	-	protein_coding	Intron
14	24470368	24470567	ENSMUSG00000025280	Polr3a	-	protein_coding	Intron
14	25700038	25700237	ENSMUSG00000021868	Ppif	+	protein_coding	3'UTR
14	30006057	30006261	ENSMUSG00000015971	Actr8	+	protein_coding	3'UTR
14	30479537	30479736	ENSMUSG00000021962	Dcp1a	+	nonsense_mediated_decay	Exon
14	30568996	30569195	ENSMUSG00000021957	Tkt	+	processed_transcript	Exon
14	30787563	30787768	ENSMUSG00000006527	Sfmbt1	+	protein_coding	Intron
14	31009834	31010033	ENSMUSG00000021916	Glt8d1	+	protein_coding	Intron
14	33109307	33109511	ENSMUSG00000051506	Wdfy4	-	protein_coding	Intron
14	34329315	34329538	ENSMUSG00000021794	Glud1	+	protein_coding	Intron
14	36876490	36876693	ENSMUSG00000058690	Ccser2	-	protein_coding	3'UTR
14	40913628	40913831	ENSMUSG00000037824	Tspan14	-	protein_coding	Intron
14	41123368	41123567	ENSMUSG00000037798	Mat1a	+	protein_coding	3'UTR
14	47241144	47241348	ENSMUSG00000037572	Wdhd1	-	protein_coding	3'UTR
14	50926825	50927031	ENSMUSG00000035953	Pip4p1	-	protein_coding	3'UTR
14	61341918	61342123	ENSMUSG00000021928	Ebpl	-	protein_coding	Intron
14	63178041	63178240	ENSMUSG00000021273	Fdft1	-	protein_coding	5'UTR
14	64724763	64724967	ENSMUSG00000060012	Kif13b	+	protein_coding	Intron
14	70137172	70137372	ENSMUSG00000022089	Bin3	+	protein_coding	CDS
14	70175095	70175298	ENSMUSG00000022090	Pdlim2	-	protein_coding	Intron
14	70647246	70647538	ENSMUSG00000047911	Npm2	-	protein_coding	3'UTR
14	72584396	72584595	ENSMUSG00000033487	Fndc3a	-	protein_coding	Intron
14	76420822	76421026	ENSMUSG00000022010	Tsc22d1	+	nonsense_mediated_decay	Intron
14	101910871	101911076	ENSMUSG00000033060	Lmo7	+	protein_coding	Intron
14	103208690	103208891	ENSMUSG00000033004	Mycbp2	-	protein_coding	CDS
14	105114250	105114456	ENSMUSG00000091509	Gm17066	-	processed_transcript	Exon
14	116074900	116075107	ENSMUSG00000022112	Gpc5	+	protein_coding	Intron
14	118157934	118158137	ENSMUSG00000022131	Gpr180	+	protein_coding	CDS
14	118957921	118958130	ENSMUSG00000022136	Dnajc3	+	protein_coding	Intron
14	118980334	118980590	ENSMUSG00000022136	Dnajc3	+	protein_coding	3'UTR
14	121577197	121577396	ENSMUSG00000025558	Dock9	-	protein_coding	Intron
14	121606916	121607115	ENSMUSG00000025558	Dock9	-	protein_coding	Intron
14	121908297	121908496	ENSMUSG00000041765	Ubac2	+	protein_coding	Intron
14	122104963	122105162	ENSMUSG00000085615	A330035P11Rik	-	lincRNA	Exon
15	8302776	8302978	ENSMUSG00000022141	Nipbl	-	protein_coding	CDS
15	10213520	10213720	ENSMUSG00000005268	Prlr	+	processed_transcript	Intron
15	11383772	11383975	ENSMUSG00000022241	Tars	-	protein_coding	3'UTR
15	31480107	31480306	ENSMUSG00000039100	2022-03-06	-	protein_coding	Intron
15	32550266	32550471	ENSMUSG00000022231	Sema5a	+	protein_coding	CDS
15	34283299	34283503	ENSMUSG00000022257	Laptm4b	+	protein_coding	3'UTR
15	39118764	39118963	ENSMUSG00000022300	Dcaf13	+	protein_coding	CDS
15	58094730	58094929	ENSMUSG00000022360	Atad2	-	protein_coding	3'UTR
15	58889363	58889562	ENSMUSG00000115463	Gm49356	+	nonsense_mediated_decay	Exon
15	59546172	59546371	ENSMUSG00000059586	Nsmce2	+	protein_coding	Intron
15	64091952	64092151	ENSMUSG00000022377	Asap1	-	protein_coding	CDS
15	64820387	64820589	ENSMUSG00000022376	Adcy8	-	protein_coding	Intron
15	73058199	73058398	ENSMUSG00000047921	Trappc9	-	protein_coding	CDS
15	76249651	76249850	ENSMUSG00000022564	Grina	+	protein_coding	3'UTR
15	76502153	76502357	ENSMUSG00000022555	Dgat1	-	protein_coding	CDS
15	76644681	76644886	ENSMUSG00000053929	Cyhr1	-	protein_coding	3'UTR
15	77083328	77083533	ENSMUSG00000033565	Rbfox2	-	protein_coding	3'UTR
15	77915225	77915521	ENSMUSG00000005354	Txn2	-	protein_coding	Intron
15	78757130	78757329	ENSMUSG00000018169	Mfng	-	protein_coding	Intron
15	79033091	79033290	ENSMUSG00000006378	Gcat	+	protein_coding	Intron
15	79765634	79765833	ENSMUSG00000022420	Dnal4	-	protein_coding	Intron
15	80369626	80369828	ENSMUSG00000022416	Cacna1i	+	nonsense_mediated_decay	Exon
15	80388508	80388708	ENSMUSG00000022416	Cacna1i	+	nonsense_mediated_decay	Intron
15	80966167	80966372	ENSMUSG00000022407	Adsl	+	protein_coding	Intron
15	81909580	81909782	ENSMUSG00000022477	Aco2	+	protein_coding	Intron
15	82179425	82179627	ENSMUSG00000022463	Srebf2	+	protein_coding	CDS
15	82855378	82855577	ENSMUSG00000041852	Tcf20	-	protein_coding	CDS
15	83116503	83116703	ENSMUSG00000058586	Serhl	+	protein_coding	3'UTR
15	83127165	83127364	ENSMUSG00000041815	Poldip3	-	protein_coding	3'UTR
15	83376256	83376455	ENSMUSG00000016664	Pacsin2	-	protein_coding	3'UTR
15	85959917	85960125	ENSMUSG00000016028	Celsr1	-	protein_coding	Intron
15	89371308	89371518	ENSMUSG00000008690	Ncaph2	+	nonsense_mediated_decay	Exon
15	90229507	90229706	ENSMUSG00000075470	Alg10b	+	protein_coding	3'UTR
15	95624666	95624870	ENSMUSG00000045608	Dbx2	-	protein_coding	CDS
15	96414693	96414892	ENSMUSG00000033228	Scaf11	-	nonsense_mediated_decay	Exon
15	99470197	99470402	ENSMUSG00000037525	Bcdin3d	-	protein_coding	3'UTR
15	99625991	99626193	ENSMUSG00000023015	Racgap1	-	protein_coding	Intron
15	100334890	100335122	ENSMUSG00000058057	Mettl7a3	+	protein_coding	CDS
15	100479613	100479834	ENSMUSG00000044636	Csrnp2	-	protein_coding	3'UTR
15	100636022	100636221	ENSMUSG00000053559	Smagp	-	protein_coding	Intron
15	100684887	100685086	ENSMUSG00000023031	Cela1	-	protein_coding	Intron
15	100719981	100720186	ENSMUSG00000037280	Galnt6	-	protein_coding	5'UTR
15	100767257	100767456	ENSMUSG00000023032	Slc4a8	+	protein_coding	Intron
15	101204546	101204747	ENSMUSG00000000532	Acvr1b	+	protein_coding	Intron
15	101222070	101222269	ENSMUSG00000097915	A330009N23Rik	-	antisense	Exon
15	102090052	102090254	ENSMUSG00000058655	Eif4b	+	protein_coding	Intron
15	102721862	102722064	ENSMUSG00000023055	Calcoco1	-	protein_coding	Intron
16	3847425	3847625	ENSMUSG00000054939	Zfp174	+	protein_coding	5'UTR
16	4052729	4052930	ENSMUSG00000005981	Trap1	-	protein_coding	Intron
16	5073373	5073578	ENSMUSG00000039473	Ubn1	+	protein_coding	Intron
16	5085449	5085654	ENSMUSG00000039473	Ubn1	+	protein_coding	3'UTR
16	10358178	10358382	ENSMUSG00000039179	Tekt5	-	protein_coding	CDS
16	16882638	16882843	ENSMUSG00000022779	Top3b	+	protein_coding	Intron
16	17368701	17368900	ENSMUSG00000041720	Pi4ka	-	protein_coding	Intron
16	17646496	17646696	ENSMUSG00000041617	Ccdc74a	+	protein_coding	CDS
16	17764600	17764805	ENSMUSG00000022750	Klhl22	+	protein_coding	Intron
16	18862119	18862318	ENSMUSG00000099908	Gm28539	+	nonsense_mediated_decay	Intron
16	20286804	20287003	ENSMUSG00000033918	Parl	-	protein_coding	Intron
16	20611593	20611795	ENSMUSG00000033809	Alg3	-	protein_coding	5'UTR
16	20617645	20617850	ENSMUSG00000115219	Eef1akmt4	+	protein_coding	CDS
16	20681872	20682071	ENSMUSG00000045983	Eif4g1	+	protein_coding	Intron
16	20717564	20717763	ENSMUSG00000022843	Clcn2	-	nonsense_mediated_decay	Exon
16	21785567	21785772	ENSMUSG00000022853	Ehhadh	-	protein_coding	Intron
16	30314893	30315092	ENSMUSG00000022533	Atp13a3	-	protein_coding	3'UTR
16	32663421	32663622	ENSMUSG00000022791	Tnk2	+	protein_coding	Intron
16	32781914	32782117	ENSMUSG00000079620	Muc4	+	protein_coding	CDS
16	32822502	32822701	ENSMUSG00000035629	Rubcn	-	protein_coding	3'UTR
16	32849501	32849700	ENSMUSG00000035629	Rubcn	-	protein_coding	Intron
16	32898432	32898631	ENSMUSG00000022800	Fyttd1	+	protein_coding	Intron
16	32988470	32988674	ENSMUSG00000022801	Lrch3	+	protein_coding	Intron
16	33624688	33624887	ENSMUSG00000035506	Slc12a8	+	protein_coding	CDS
16	35156770	35157109	ENSMUSG00000022840	Adcy5	+	protein_coding	CDS
16	35472945	35473151	ENSMUSG00000022844	Pdia5	-	protein_coding	Intron
16	36089912	36090115	ENSMUSG00000075229	Ccdc58	+	protein_coding	Intron
16	36091915	36092114	ENSMUSG00000075229	Ccdc58	+	protein_coding	3'UTR
16	36969618	36969817	ENSMUSG00000047746	Fbxo40	-	protein_coding	CDS
16	55966399	55966600	ENSMUSG00000098274	Rpl24	+	protein_coding	Intron
[truncated: 961 more rows]
