# Supplementary material for: scm6A-seq reveals single-cell landscapes of the dynamic m6A during oocyte maturation and early embryonic development
Source: Nat Commun. 2023 Jan 19;14:315. doi: 10.1038/s41467-023-35958-7 (PMC9852475; doi:10.1038/s41467-023-35958-7)
Supplement: Supplementary file 8 — Supplementary Data 5 [file 41467_2023_35958_MOESM8_ESM.xlsx]

## Sheet: Maternal decay (356)
Supplementary Data 5 - Related to Figure 5 - Maternal decay and ZGA transcripts identification by DESeq2.
GeneID	Symbol	MII	Zygote	Early 2-cell	Mid 2-cell	Late 2-cell	4-cell
ENSMUSG00000026171	Rnf25	38.0886	0.191463	71.439	0	0	1.04452
ENSMUSG00000026175	Vil1	65.7435	124.959	4.43236	4.53347	6.47846	86.4422
ENSMUSG00000089281	Scarna6	443.452	1.08195	51.3317	202.861	205.257	91.3134
ENSMUSG00000026436	Elk4	41.5994	43.2577	21.2523	76.8779	7.20135	11.8758
ENSMUSG00000078193	Gm2000	234.515	1.31357	2.54592	11.2363	2.73256	3.15181
ENSMUSG00000039239	Tgfb2	543.234	0.42006	0.238996	0.205	0.730621	1.17521
ENSMUSG00000019891	Dcbld1	0	36.4268	0.577515	0.526452	0.910909	9.95734
ENSMUSG00000037710	Cisd1	802.751	382.787	161.078	80.2789	45.0959	166.714
ENSMUSG00000020265	Sumo3	276.712	9.32775	11.6046	25.6686	8.7175	10.0499
ENSMUSG00000020232	Hmg20b	50.9586	0	1.68072	10.0923	4.18224	22.4861
ENSMUSG00000034758	Tle6	1825.11	216.456	374.67	598.37	396.435	577.225
ENSMUSG00000002147	Stat6	81.9177	42.2495	5.21606	0.632332	0.788339	0.614632
ENSMUSG00000093674	Rpl41	686.15	1.84001	13.0605	36.974	27.2153	19.9625
ENSMUSG00000018585	Atox1	1215.42	0	16.3875	58.8961	42.6956	82.6784
ENSMUSG00000019505	Ubb	1255.16	95.4993	57.5189	78.588	156.06	205.122
ENSMUSG00000020840	Blmh	7.39794	48.8729	3.73231	5.41941	1.77499	10.9736
ENSMUSG00000000631	Myo18a	18.6348	36.4193	7.78938	27.6306	31.3092	21.383
ENSMUSG00000018481	Appbp2	9.94111	1.51031	1.81996	1.94537	20.4066	2.64051
ENSMUSG00000025163	Cd7	347.493	75.4874	70.1516	9.98197	4.03552	7.29584
ENSMUSG00000064326	Siva1	553.467	394.426	55.324	136.878	432.769	240.114
ENSMUSG00000069302	Hist1h2ah	684.347	0.621526	72.4848	7.44114	15.1375	129.227
ENSMUSG00000069300	Hist1h2bj	8308.97	77.8341	284.359	117.328	121.954	106.448
ENSMUSG00000060678	Hist1h4c	12629.4	1580.15	3229.3	7551.64	2408.29	2096.17
ENSMUSG00000069267	Hist1h3b	25.2838	0.446705	0.674432	1.79915	1.95327	0.630065
ENSMUSG00000050799	Hist1h2ba	3150.98	61.1279	62.2188	552.467	76.0841	101.827
ENSMUSG00000038462	Uqcrfs1	39.9703	24.4589	67.5975	264.199	292.472	89.4974
ENSMUSG00000021361	Tmem14c	4261.35	293.09	534.217	307.609	178.448	1262.05
ENSMUSG00000088108	Snora47	2039.49	137.437	98.5932	111.002	74.3884	27.5238
ENSMUSG00000056234	Ncoa4	89.4922	0.136738	3.95659	13.3057	0.88391	4.63205
ENSMUSG00000037824	Tspan14	229.874	225.102	94.5245	23.4514	24.6837	58.5758
ENSMUSG00000010376	Nedd8	281.59	3.66049	160.695	0	119.794	24.9092
ENSMUSG00000075502	Kbtbd6	10.5375	86.7626	52.6265	4.12063	3.36999	0.572858
ENSMUSG00000014313	Cox6c	662.318	57.4934	35.4246	30.466	35.6846	21.8732
ENSMUSG00000022353	Mtss1	16.7102	81.2199	7.71673	7.76168	3.36202	2.45124
ENSMUSG00000059586	Nsmce2	28.8554	0	0	0	0	0
ENSMUSG00000042632	Pla2g6	0	105.455	12.9084	4.75046	13.7777	11.8366
ENSMUSG00000023272	Creld2	92.5418	354.751	47.5721	345.882	63.4684	59.0394
ENSMUSG00000008690	Ncaph2	141.356	3.96664	2.90142	7.63789	0.832048	78.0913
ENSMUSG00000023020	Cox14	1560.51	33.5316	62.4589	28.947	35.5831	1551.99
ENSMUSG00000062683	Atp5g2	782.013	336.18	44.3984	17.1362	37.742	41.2799
ENSMUSG00000022488	Nckap1l	47.8552	0	0.431534	0.482874	0.23486	0
ENSMUSG00000039209	Rpl39l	679.004	10.4188	19.0065	33.0691	25.2	27.9145
ENSMUSG00000035629	Rubcn	180.374	87.0296	44.2493	36.1458	22.7764	19.8962
ENSMUSG00000060636	Rpl35a	1291.94	0.058602	10.4276	2.24074	15.6899	10.6516
ENSMUSG00000022742	Cpox	0	70.8265	15.2171	5.80427	22.3315	20.7048
ENSMUSG00000022956	Atp5o	106.321	0.104648	4.25031	16.9353	3.88673	5.22738
ENSMUSG00000015575	Atp6v0e	10438.1	0.253106	59.9339	4.65832	66.2427	10.9275
ENSMUSG00000024217	Snrpc	310.577	107.83	17.7851	179.953	70.3656	117.053
ENSMUSG00000067288	Rps28	322.659	51.863	9.85321	0	25.1968	0
ENSMUSG00000008668	Rps18	640.927	0	0	0	1.92476	0.823502
ENSMUSG00000015474	Ppt2	129.943	198.392	167.709	53.2258	54.7393	65.8418
ENSMUSG00000024446	Rpp21	308.59	0	9.73419	2.71653	15.5677	16.9501
ENSMUSG00000106106	CT010467.1	6613.61	1537.94	2817.76	3192.96	6303.96	5523.82
ENSMUSG00000059811	Atl2	6.16237	0	6.26776	0.146888	1.23179	0.569615
ENSMUSG00000003779	Kif20a	48.9823	27.6968	30.1034	5.49522	14.0573	15.8303
ENSMUSG00000024772	Ehd1	132.509	30.9356	3.70553	58.0327	15.0712	17.3655
ENSMUSG00000024949	Sf1	28.2206	108.562	24.3416	65.1538	96.9157	95.667
ENSMUSG00000024767	Otub1	400.663	1.68085	1.69249	17.8115	13.5435	7.71037
ENSMUSG00000071662	Polr2g	657.052	5.73636	9.46817	6.68038	11.7074	10.2726
ENSMUSG00000050121	Opalin	319.277	0	0.430485	0	0.410345	0
ENSMUSG00000065824	Gm26315	261.943	13.3434	8.41026	20.2678	15.3174	19.9112
ENSMUSG00000026743	Mllt10	58.137	2.98368	237.413	1.4178	10.1453	2.7212
ENSMUSG00000036752	Tubb4b	1011.99	1262.66	357.503	609.628	470.04	919.686
ENSMUSG00000044627	Swi5	164.863	0	0	0	2.66033	3.44869
ENSMUSG00000005802	Slc30a4	1.28026	18.6363	1.85446	1.29798	0.025747	1.31985
ENSMUSG00000035093	Secisbp2l	9.94529	38.5814	2.74112	4.72864	2.9674	11.0898
ENSMUSG00000034906	Ncaph	150.817	1.21354	11.4081	4.65004	1.54821	0
ENSMUSG00000074656	Eif2s2	38.0608	102.258	32.7303	4.32027	4.51827	38.7907
ENSMUSG00000027642	Rpn2	42.9022	27.0659	15.2466	8.9898	3.15914	5.93359
ENSMUSG00000016933	Plcg1	32.99	10.6516	2.04393	0.116099	1.28012	0.966531
ENSMUSG00000018322	Tomm34	0	48.9858	1.73113	3.00655	186.408	28.2457
ENSMUSG00000045503	Sys1	166.585	53.8915	8.63857	8.81168	197.795	15.754
ENSMUSG00000052033	Pfdn4	73.0205	21.5208	25.4443	41.5737	9.87891	28.4483
ENSMUSG00000027751	Supt20	102.678	0	0.933916	0.516355	48.4626	0.753539
ENSMUSG00000034317	Trim59	0	134.732	38.3042	34.4689	17.9092	26.4036
ENSMUSG00000028068	Iqgap3	37.2736	37.49	2.52783	7.43417	6.46364	32.8621
ENSMUSG00000046722	Cdc42se1	13.9644	4.07881	1.20013	10.4694	12.4042	3.83401
ENSMUSG00000038304	Cd160	121.831	0.514397	2.57774	35.0855	2.30489	5.04739
ENSMUSG00000033161	Atp1a1	67.0047	168.114	37.1612	133.677	50.6325	30.6044
ENSMUSG00000096225	Lhx8	36.6309	569.21	45.5843	347.535	187.882	73.2135
ENSMUSG00000061455	Stx17	34.7445	0	5.0133	0.43296	0.271434	0.784442
ENSMUSG00000028517	Plpp3	141.554	38.4012	2.20783	7.12645	5.01856	35.3082
ENSMUSG00000057375	Yipf1	64.9344	0	6.68519	272.537	0	11.7149
ENSMUSG00000063882	Uqcrh	242.719	0	10.535	11.8779	12.3869	156.381
ENSMUSG00000048626	Klf17	312.5	17.1205	141.55	155.887	77.2138	59.4711
ENSMUSG00000056596	Trnp1	6.30728	75.2758	25.5401	11.1483	33.5546	251.534
ENSMUSG00000028838	Extl1	40.4664	0.368249	174.95	13.0815	24.4152	4.95887
ENSMUSG00000029003	Mad2l2	97.9644	7.43219	13.6316	34.8302	7.20901	1.6352
ENSMUSG00000006442	Srm	15.7451	127.094	47.7702	28.3094	81.1288	18.4176
ENSMUSG00000029048	Rer1	253.859	79.6954	2.39389	9.0834	3.5847	76.7484
ENSMUSG00000039883	Lrrc17	291.476	35.7111	57.7597	8.5136	9.15701	9.62014
ENSMUSG00000029146	Snx17	46.8693	0	4.9188	0	3.40383	4.00281
ENSMUSG00000029176	Anapc4	74.4909	62.4599	10.395	5.03217	14.8827	21.5476
ENSMUSG00000042594	Sh2b3	0	28.2057	6.62606	0.794413	12.6493	7.56684
ENSMUSG00000038023	Atp6v0a2	7.00507	13.3853	10.6481	6.97866	16.053	16.2293
ENSMUSG00000029699	Ssc4d	0	65.5357	3.31259	1.25888	1.33116	5.0386
ENSMUSG00000016510	Mtif3	29.6494	0.229794	33.1844	65.2925	11.246	4.52532
ENSMUSG00000042541	Sem1	201.688	2.00717	8.50534	220.468	26.6903	20.1547
ENSMUSG00000029701	Rbm28	19.8207	8.5646	17.9552	5.44305	76.5537	2.95301
ENSMUSG00000073155	1810058I24Rik	158.756	3.63888	1.70214	7.79298	5.82835	0
ENSMUSG00000019689	Fmc1	105.158	0.484408	151.143	50.7277	1.93417	62.3799
ENSMUSG00000029918	Mrps33	214.399	221.028	11.8067	13.0094	12.3199	15.1323
ENSMUSG00000029911	Ssbp1	27.1228	0	0.394766	12.3849	22.9159	27.1526
ENSMUSG00000063694	Cycs	18.0986	0.141699	1.90838	81.7005	2.41384	87.7857
ENSMUSG00000056305	Usp39	8.05983	104.867	2.97397	38.2465	102.948	16.7934
ENSMUSG00000030298	Sec13	333.747	3.553	52.7621	76.9461	11.9405	14.2081
ENSMUSG00000057841	Rpl32	2418.12	61.9754	89.7942	107.633	47.1812	239.698
ENSMUSG00000096010	Hist4h4	9147.43	136.573	360.694	1341.15	1196.06	327.246
ENSMUSG00000040112	Mrps35	15.2872	0.093498	13.1764	21.6504	1.9776	1.37327
ENSMUSG00000063171	Rps4l	260.991	129.971	105.292	4.75615	615.375	323.494
ENSMUSG00000107909	2610017A05Rik	22.0212	0.027149	0.403725	0.208265	0.078354	0.11629
ENSMUSG00000006333	Rps9	55.9213	1.25645	12.4674	21.1749	204.887	270.458
ENSMUSG00000074369	Obox2	73.2052	0.788368	50.1638	33.1874	13.3929	44.8581
ENSMUSG00000053565	Eif3k	724.291	1.80144	42.8238	0	9.48711	0.37071
ENSMUSG00000019738	Polr2i	141.115	0	0.283344	95.3415	1.10714	3.16381
ENSMUSG00000003184	Irf3	362.004	0	0	0.289698	102.225	3.4049
ENSMUSG00000059070	Rpl18	28.6394	0.421697	5.27478	5.00415	96.3269	50.3563
ENSMUSG00000002781	Tmem143	23.0276	0	1.91677	1.32195	1.01362	3.89362
ENSMUSG00000030706	Mrpl48	120.188	2.0058	84.3453	6.4652	3.92868	2.56793
ENSMUSG00000031022	BC051019	24.0494	0	0.157658	21.2387	0	0
ENSMUSG00000030677	Kif22	183.36	36.7216	22.1543	167.731	84.5356	67.8478
ENSMUSG00000038489	Polr2l	363.364	24.1145	30.5494	164.397	202.202	97.1957
ENSMUSG00000004565	Pnpla6	86.4557	0	52.3669	0	0	0
ENSMUSG00000093992	Gm26427	612.843	3.36521	28.273	35.3299	33.6396	31.7125
ENSMUSG00000031538	Plat	609.237	34.2001	90.3851	69.0665	44.693	144.199
ENSMUSG00000015994	Fnta	66.6242	3.96659	20.6862	1.89468	0.730911	4.61795
ENSMUSG00000044600	Smim7	51.2336	52.7013	4.95946	1.00178	0.300957	13.9088
ENSMUSG00000003402	Prkcsh	256.549	0.082207	2.49533	2.01087	3.51656	5.11282
ENSMUSG00000043067	Dpy19l1	183.324	0.951788	0.181864	0.044903	0.605978	1.03949
ENSMUSG00000015656	Hspa8	73.5525	0.335656	0.647145	4.61323	1.64874	2.20231
ENSMUSG00000031818	Cox4i1	1551.26	184.653	323.599	462.727	803.84	246.532
ENSMUSG00000069867	Pabpn1l	250.951	48.0885	80.4068	39.161	24.5966	65.9714
ENSMUSG00000007892	Rplp1	2230.41	7.59432	79.5592	129.694	311.879	71.314
ENSMUSG00000032396	Dis3l	146.089	533.214	642.991	2108.15	278.803	1124.03
ENSMUSG00000053040	Aph1c	25.1507	0.170426	4.89689	67.5294	2.41656	5.86422
ENSMUSG00000036781	Rps27l	864.828	17.8929	189.472	568.285	153.055	116.647
ENSMUSG00000065037	Rn7sk	329131	23427.6	29237.2	71171.2	67477.5	69340.3
ENSMUSG00000060461	Dppa5a	3745.71	158.281	26.7389	151.965	467.982	39.537
ENSMUSG00000032346	Ooep	3417.94	550.863	682.366	963.388	258.614	558.134
ENSMUSG00000037742	Eef1a1	279.73	282.281	22.4792	223.284	300.567	65.4292
ENSMUSG00000032553	Srprb	175.188	0.402295	9.27868	9.617	10.5256	9.03049
ENSMUSG00000037190	Cyb561d2	89.43	0.714626	1.4185	28.5463	0.036744	1.06312
ENSMUSG00000010047	Hyal2	233.936	44.9307	0	27.4809	8.50288	2.38591
ENSMUSG00000032575	Manf	77.9467	191.659	49.6166	187.775	96.6274	90.0155
ENSMUSG00000074061	Fbxw19	11.7063	0.191734	1.91788	9.66145	5.65449	20.8184
ENSMUSG00000062275	Fbxw24	233.961	2.01755	86.324	6.11735	7.83481	14.9679
ENSMUSG00000038412	Higd1a	59.4535	6.52171	0	10.0488	3.71199	0
ENSMUSG00000075918	n-R5s2	1747.44	286.473	337.906	383.762	630.686	578.068
ENSMUSG00000001964	Emd	37.421	28.1824	5.33013	45.0689	4.04399	3.67577
ENSMUSG00000065661	Gm22580	1536.92	2.68274	119.338	339.839	585.949	241.575
ENSMUSG00000060679	Mrps9	271.213	0	0	0.297641	1.48744	2.34161
ENSMUSG00000033793	Atp6v1h	105.321	0.793774	11.7542	0	0.85578	0
ENSMUSG00000025777	Gdap1	21.2644	0	0	2.70615	0	0.112419
ENSMUSG00000055184	Fam72a	27.7738	38.6456	2.36817	38.6457	1.08205	16.2556
ENSMUSG00000026260	Ndufa10	16.1481	9.41174	5.99696	26.0765	16.4323	15.5796
ENSMUSG00000026192	Atic	26.8537	3.81552	2.06158	21.413	2.4575	0.140564
ENSMUSG00000026526	Fh1	66.2324	0.716703	124.409	113.236	11.5248	8.26005
ENSMUSG00000004768	Rab23	0	46.1327	2.9968	0.910208	11.9943	3.58573
ENSMUSG00000026425	Srgap2	6.29613	0.006331	0	0.49347	0.259884	0.437867
ENSMUSG00000103158	Gm31925	68.1461	0	0	0	0	0
ENSMUSG00000041722	Khdc1c	287.315	0	0.701333	0.95379	6.30778	3.08888
ENSMUSG00000027316	Gfra4	20.1235	90.1547	40.1837	38.0954	21.6875	12.4557
ENSMUSG00000026966	Ssna1	51.8585	0	0	2.21473	1.13309	0
ENSMUSG00000062175	Tgif2	0	18.4299	5.06914	2.6948	0.390968	0.76501
ENSMUSG00000038990	Cables2	3.46334	0	9.13715	2.46721	1.06376	3.37234
ENSMUSG00000027455	Nsfl1c	40.9459	0	0.241441	1.96461	12.7518	36.6512
ENSMUSG00000027104	Atf2	35.1696	1.70172	15.9573	3.0837	35.987	18.006
ENSMUSG00000038900	Rpl12	34.8166	7.07682	1.55873	3.08599	3.71916	1.84028
ENSMUSG00000002102	Psmc3	42.5567	0.358879	15.7907	23.8538	23.2469	21.2301
ENSMUSG00000016252	Atp5e	2200.88	5.1888	20.1055	64.4618	37.1814	59.2059
ENSMUSG00000026805	Barhl1	0	0.06086	0.170639	0	1.56686	0
ENSMUSG00000027374	Mrps5	4.46734	0.063397	3.18221	0.296828	3.41749	3.17981
ENSMUSG00000031231	Cox7b	163.845	0	0	0	0	0
ENSMUSG00000045237	1110012L19Rik	88.7997	0	0	0	0	6.06632
ENSMUSG00000079641	Rpl39	912.258	0	0	2.53688	7.91959	4.28429
ENSMUSG00000016319	Slc25a5	614.408	81.2636	2.58821	6.80423	8.28815	9.4261
ENSMUSG00000000037	Scml2	47.2939	0	12.0014	5.88827	3.28244	5.92408
ENSMUSG00000031221	Igbp1	38.198	0.075366	0.074933	3.12342	3.82811	11.7802
ENSMUSG00000031217	Efnb1	19.6358	0.029025	3.81489	0.29109	0	0
ENSMUSG00000069041	Slc25a31	51.0124	40.8959	190.884	28.5194	33.5507	32.167
ENSMUSG00000102545	6430573P05Rik	0	55.2762	16.0613	0	5.75617	19.1026
ENSMUSG00000027828	Ssr3	92.4167	19.4936	3.64582	14.8514	21.3699	3.41626
ENSMUSG00000004885	Crabp2	85.266	19.9711	6.89287	291.595	5.61083	7.23989
ENSMUSG00000015943	Bola1	54.8374	0	0	0.461003	0.270802	3.31006
ENSMUSG00000028070	Naxe	0	10.2707	0.82831	6.06893	1.16972	3.70088
ENSMUSG00000028049	Scamp3	15.038	59.5299	2.07341	11.7228	5.09351	6.35625
ENSMUSG00000054312	Mrps21	67.215	0.195153	2.54511	93.1154	4.22488	14.0965
ENSMUSG00000095580	Rnu1b1	447.821	0	1.17653	0	0	0
ENSMUSG00000043441	Gpr149	0	183.173	1.11086	35.0922	1.36222	3.29744
ENSMUSG00000032913	Lrig2	13.6395	89.7389	1.30628	0.875229	1.37796	3.11842
ENSMUSG00000068749	Psma5	0	1.54218	3.54199	18.7472	22.0695	142.286
ENSMUSG00000093834	Rnu1b2	245.544	0	0	0	0	0
ENSMUSG00000028822	Tmem50a	113.466	1.49897	2.85717	0.696376	3.25843	63.4345
ENSMUSG00000051675	Trim32	9.03246	0.506784	0.11578	7.20101	2.5821	0.900359
ENSMUSG00000047675	Rps8	254.291	3.38553	22.1381	5.15392	7.08859	73.7005
ENSMUSG00000029036	Atad3a	0	0	20.9914	0.610728	0.702145	1.16435
ENSMUSG00000028398	Dmac1	0	84.1471	51.6369	0.505414	50.4762	4.35166
ENSMUSG00000073721	Pramef20	99.8988	0	0.583963	2.81814	3.67685	2.48087
ENSMUSG00000029063	Nadk	26.2408	37.8522	8.53879	3.97421	8.58951	8.71425
ENSMUSG00000028779	Pef1	105.446	0	0	0	0	0
ENSMUSG00000028696	Ipp	26.2868	0	0	0	0	0
ENSMUSG00000059291	Rpl11	41.509	0	17.4218	6.08864	30.6726	25.5356
ENSMUSG00000063524	Eno1	34.6167	71.5243	4.92972	32.0092	6.14014	13.4532
ENSMUSG00000048351	Coa7	23.7245	0	0	0	0.178218	0.327572
ENSMUSG00000066007	Zfp600	9.27755	0	0	0	0	0
ENSMUSG00000036599	Chst12	69.0339	0	0	0	0	0
ENSMUSG00000029404	Arl6ip4	160.487	0	0	0	0	0
ENSMUSG00000028998	Tomm7	123.462	0.375408	0.713521	1.25342	0.724999	2.51393
ENSMUSG00000040464	Gtpbp10	11.2613	0.011776	0.140863	0.06387	16.1294	1.85832
ENSMUSG00000037017	Zscan21	125.968	0.442564	8.09858	0.80881	8.40414	55.0625
ENSMUSG00000029580	Actb	42.6139	75.2294	6.61908	35.0941	237.086	66.6711
ENSMUSG00000011884	Gltp	0	110.75	6.07285	6.56333	2.72216	7.71047
ENSMUSG00000010796	Asz1	23.0779	0	0	0	0	0
ENSMUSG00000107948	AA545190	46.7007	0	0	0	0	0
ENSMUSG00000033940	Brk1	34.8153	38.5656	286.121	9.99354	33.6366	19.1565
ENSMUSG00000055850	Rnf181	104.066	0.172448	6.28583	0.601985	69.0489	6.97699
ENSMUSG00000002416	Ndufb2	454.251	0.022019	0	1.07931	0.180417	0.094317
ENSMUSG00000057278	Snrpg	50.0675	25.388	17.0873	34.6227	8.9955	55.1451
ENSMUSG00000057716	Tmem178b	0	0.005492	0.006023	0	0	0
ENSMUSG00000029632	Ndufa4	209.325	0	0	0	0	0
ENSMUSG00000030008	Pradc1	450.541	4.23031	68.7314	5.25245	60.3728	13.5703
ENSMUSG00000030243	Recql	32.7984	0	0	0	0.298343	0.782975
ENSMUSG00000046364	Rpl27a	25.8425	0.245861	0.4712	6.84124	15.0405	0.612441
ENSMUSG00000039018	Mtg1	91.2396	0	0	0	0	0
ENSMUSG00000003429	Rps11	937.515	1.33702	2.92068	199.959	26.6507	40.7149
ENSMUSG00000011632	Pinlyp	528.77	6.33442	0.17847	1.76748	0	0.475363
ENSMUSG00000030750	Nsmce1	1579.56	49.8057	12.2924	1.63659	0.136882	0
ENSMUSG00000006024	Napa	10.7967	0	0	0	3.17086	1.33719
ENSMUSG00000025465	Echs1	17.309	0.036256	6.93687	5.0742	103.846	12.7049
ENSMUSG00000008683	Rps15a	94.2027	0.096817	0.326021	0.964813	40.6449	2.20578
ENSMUSG00000035674	Ndufa3	1027.74	0	0	0	0	0
ENSMUSG00000012848	Rps5	721.959	1.55518	22.0951	3.56446	32.0981	13.8831
ENSMUSG00000036751	Cox6b1	203.521	0	5.18121	4.03095	4.21187	11.5855
ENSMUSG00000030911	Zp2	150.463	2.81325	2.52454	3.52729	3.50032	5.19124
ENSMUSG00000081895	Rpl17-ps10	118.815	0.346829	0	0	0.618043	1.74016
ENSMUSG00000062300	Nectin2	25.3752	32.2774	4.5118	97.0696	0.727573	1.18809
ENSMUSG00000030747	Dgat2	117.843	5.10893	10.2557	0	4.44986	6.21134
ENSMUSG00000001829	Clpb	78.2605	0	1.72407	0	0.150531	0.178821
ENSMUSG00000051236	Msrb3	42.2608	0.075396	1.46713	0.847707	1.89592	1.6414
ENSMUSG00000035798	Zdhhc17	35.3818	0.270833	0.265971	0	0	0
ENSMUSG00000077167	Gm24119	1635.05	0.733233	18.5371	4.00115	234.803	4.71117
ENSMUSG00000061983	Rps12	132.934	0.438885	3.24996	13.1614	7.7517	8.89936
ENSMUSG00000061315	Naca	497.123	6.03595	26.2329	55.5228	26.2071	42.2632
ENSMUSG00000060904	Arl1	0	134.47	22.8219	19.7027	45.7656	7.23579
ENSMUSG00000019817	Plagl1	14.517	299.334	0	67.0543	53.9599	22.4694
ENSMUSG00000019899	Lama2	7.1396	0.10319	0.120853	0.412724	0.119997	31.0591
ENSMUSG00000040034	Nup43	110.865	0	6.10884	0.500263	0.512885	0
ENSMUSG00000020088	Sar1a	121.188	0	8.31971	0.92454	5.44898	3.58595
ENSMUSG00000020163	Uqcr11	263.451	4.03447	11.091	92.3009	141.601	35.4182
ENSMUSG00000037490	Slc2a12	107.02	0	0	0	0	0
ENSMUSG00000063457	Rps15	608.821	1.05398	0	35.9978	104.242	120.954
ENSMUSG00000020219	Timm13	72.9211	2.66838	1.52709	4.12712	18.6949	71.5966
ENSMUSG00000088252	Snord13	246.264	0	0.695541	0.852701	15.0488	0
ENSMUSG00000031740	Mmp2	64.3847	0.036298	6.72551	5.77412	22.2428	0
ENSMUSG00000031723	Txnl4b	245.126	0.441039	0.751989	0	3.43399	1.4308
ENSMUSG00000071089	Trim75	177.713	104.715	8.32528	24.4421	11.8188	24.5205
ENSMUSG00000031949	Adat1	0	0	0.987672	0.192795	1.28083	0
ENSMUSG00000021770	Samd8	1.50688	183.896	3.41124	72.2934	26.0181	2.14121
ENSMUSG00000060143	Gm10076	73.5474	0.443716	0.410498	0	5.09713	0
ENSMUSG00000022109	Med4	50.9049	34.935	3.26133	2.25477	3.0486	13.9562
ENSMUSG00000022089	Bin3	0	0.053516	0.335227	0.215266	12.8036	23.3508
ENSMUSG00000021737	Psmd6	66.874	202.036	0.137301	1.40118	4.66018	9.11591
ENSMUSG00000032563	Mrpl3	4.03	45.4721	10.5773	36.2479	29.0898	7.95271
ENSMUSG00000010607	Pigyl	653.378	268.076	24.9768	789.669	108.357	174.977
ENSMUSG00000047237	Fbxw21	0	0	1.59781	0.562587	1.51034	1.29231
ENSMUSG00000074476	Spc24	39.896	0.855186	4.9834	11.4926	15.72	25.7137
ENSMUSG00000032604	Qars	185.25	28.4518	18.0866	9.31821	12.277	8.12385
ENSMUSG00000070324	Fbxw22	16.875	0.288656	0	0	0	0
ENSMUSG00000025893	Kbtbd3	64.6434	0.02094	0.306141	0.280591	0.106439	1.56298
ENSMUSG00000074062	Fbxw16	117.201	0	2.9223	1.85755	6.4543	10.7364
ENSMUSG00000032340	Neo1	2.38755	5.90581	0.389035	1.54001	5.12079	4.05255
ENSMUSG00000048758	Rpl29	387.635	0	0	0	0	0
ENSMUSG00000023277	Twf2	162.048	1.89578	45.1093	1.3539	77.5625	3.07432
ENSMUSG00000023259	Slc26a6	677.839	51.0437	0.922149	15.4499	8.57635	11.2469
ENSMUSG00000038717	Atp5l	329.059	1.17961	3.4174	26.5161	11.8405	1.24587
ENSMUSG00000095385	D630033O11Rik	198.728	0.249044	1.63875	0.262444	4.08117	5.33384
ENSMUSG00000032119	Hinfp	91.6794	0	0.356883	0.785397	34.3364	5.12233
ENSMUSG00000090136	Gm10177	34.0631	0.582003	0	0	0	0
ENSMUSG00000095738	Gm25313	199.059	0	4.5751	1.22571	0.579994	0
ENSMUSG00000056895	Hist3h2ba	893.553	4.92176	16.1492	392.759	31.961	703.126
ENSMUSG00000040746	Rnf167	25.1118	8.23091	14.7397	29.6993	39.6149	55.7258
ENSMUSG00000034566	Atp5h	107.205	24.977	5.10454	9.44067	13.4811	7.30956
ENSMUSG00000018171	Vmp1	19.7392	0.085489	0.300733	4.19701	24.2433	0.356878
ENSMUSG00000063316	Rpl27	989.763	22.6135	8.26979	20.6456	47.4704	25.7633
ENSMUSG00000020267	Hint1	541.296	49.8634	4.58392	3.03531	11.2227	13.7844
ENSMUSG00000041126	H2afv	51.6029	2.81578	20.1077	43.2406	56.9784	4.51156
ENSMUSG00000039329	Tex19.1	74.6558	0.638523	96.9612	3.08301	7.48087	4.81003
ENSMUSG00000018651	Tada2a	38.2326	0	0	0	0	0
ENSMUSG00000020441	2310033P09Rik	16.2656	219.561	1.73656	7.5406	12.1234	19.9709
ENSMUSG00000017677	Wsb1	17.9321	45.3386	55.0471	55.4805	91.335	9.79227
ENSMUSG00000037278	Tmem97	177.353	23.0616	10.4655	2.97593	9.23282	96.1826
ENSMUSG00000072582	Ptrh2	28.6766	8.64687	14.1723	2.81725	2.4464	6.3628
ENSMUSG00000057113	Npm1	51.667	35.776	0.841861	49.7605	3.21378	14.9206
ENSMUSG00000025574	Tk1	94.7828	0.425589	0.044597	0.590729	8.66663	0.666734
ENSMUSG00000006057	Atp5g1	1201.31	7.47157	164.972	20.1715	94.25	30.0225
ENSMUSG00000057522	Spop	7.72483	0.060646	28.5448	0.772733	0.790973	0
ENSMUSG00000061482	Hist1h4d	171.509	0	0.533163	0.391567	3.35098	6.16997
ENSMUSG00000069268	Hist1h2bf	121.849	0	0	0.228931	0	0
ENSMUSG00000017778	Cox7c	560.823	0.511464	248.404	37.9669	52.5884	34.106
ENSMUSG00000069307	Hist1h2bq	101.605	0.252612	0.13852	2.9643	0.380673	0.995035
ENSMUSG00000021420	Fars2	55.4457	9.86824	1.24126	74.047	59.9921	8.84177
ENSMUSG00000062727	Hist1h2bk	12739.2	304.829	68.1695	475.292	412.035	90.6404
ENSMUSG00000021591	Glrx	202.453	36.9921	3.73224	1.49481	0.933461	2.48808
ENSMUSG00000060081	Hist1h2aa	607.263	5.67858	23.1327	100.253	45.9643	80.5705
ENSMUSG00000021365	Nedd9	8.41329	0	0	0	0	0.17016
ENSMUSG00000067586	S1pr3	72.5325	0.311789	2.36893	39.4395	0.631787	1.21539
ENSMUSG00000021496	Pcbd2	923.827	0.878284	1.90277	0	2.14124	0
ENSMUSG00000021662	Arhgef28	111.521	1.94323	0.190732	0.027618	0.488204	0.347324
ENSMUSG00000021216	Tubal3	16.8777	0	0	0.254716	0.385993	0
ENSMUSG00000021290	Atp5mpl	1581.12	7.8099	17.7697	203.276	3.0776	38.1793
ENSMUSG00000061477	Rps7	637.52	1.94715	4.44165	5.80219	14.1783	113.7
ENSMUSG00000079007	Tcl1b4	115.242	0.593334	97.4665	2.65845	46.7379	2.79046
ENSMUSG00000114010	Gm47432	118.648	0.449747	7.71743	13.0049	124.573	0
ENSMUSG00000096276	Gm2042	34.2266	28.0295	16.1138	2.42238	0.757567	0
ENSMUSG00000096576	Oog1	13.0317	0	0	0	0	0
ENSMUSG00000096206	Gm22317	480.843	26.825	21.2031	216.664	17.7058	1140.18
ENSMUSG00000066027	Gm10436	52.1443	0.888519	3.38074	2.51869	2.21167	1.31278
ENSMUSG00000021242	Npc2	13.5665	10.6339	8.57494	5.53318	1.71974	1.23917
ENSMUSG00000022471	Xrcc6	1.52953	49.1209	0.433223	3.13773	1.33868	3.76901
ENSMUSG00000032783	Troap	68.0687	0.104438	0.682045	159.184	3.00644	4.91107
ENSMUSG00000101892	9130401M01Rik	33.1997	0	0.669138	0.136391	1.32843	2.14605
ENSMUSG00000022400	Rbx1	1294.62	0.218027	0	1.47455	0.308658	0
ENSMUSG00000033047	Eif3l	22.274	0	0	0	1.13112	0
ENSMUSG00000058057	Mettl7a3	46.1312	0	0.256691	0	0.815187	0
ENSMUSG00000023030	Slc11a2	81.9226	0	28.1994	0.1416	2.85902	2.60053
ENSMUSG00000041841	Rpl37	211.343	49.4913	11.3008	24.8515	2.36468	3.43236
ENSMUSG00000016554	Eif3d	18.0599	0	6.93735	0.469705	14.5854	3.42952
ENSMUSG00000043091	Tuba1c	87.693	1.47122	2.83705	10.806	6.72309	7.45608
ENSMUSG00000001289	Pfdn5	81.2993	0.94082	17.948	7.71933	35.5612	8.09326
ENSMUSG00000034473	Sec22a	60.2121	0.875709	10.6729	19.06	6.51377	1.27485
ENSMUSG00000022820	Ndufb4	134.44	0	0.742274	0	0.303621	0
ENSMUSG00000014301	Pam16	560.988	52.1419	111.192	19.7669	17.7836	95.365
ENSMUSG00000014769	Psmb1	454.241	1.77878	17.594	37.2064	28.0516	11.954
ENSMUSG00000023932	Cdc5l	50.5592	0	0	0	0	0
ENSMUSG00000036533	Cdc42ep3	0	437.282	92.1014	0.472744	8.57711	33.6764
ENSMUSG00000002658	Gtf2f1	181.348	0.110541	1.34664	0.361114	2.45319	110.184
ENSMUSG00000041881	Ndufa7	1054.85	2.80435	7.37039	54.5706	47.1719	10.0544
ENSMUSG00000055760	Gemin6	64.3966	4.78163	1.21784	2.91544	0.139083	0
ENSMUSG00000024038	Ndufv3	196.008	0.115294	0	6.17591	7.92975	0
ENSMUSG00000023960	Enpp5	33.7159	0	0.169661	0	0	0.907145
ENSMUSG00000002379	Ndufa11	124.029	0	0	1.12019	3.84168	5.23692
ENSMUSG00000036820	Amdhd2	42.1735	7.75641	2.31478	0	23.3779	3.32798
ENSMUSG00000037196	Pacrg	106.777	0	0	0	0	0
ENSMUSG00000024146	Cript	30.5923	0	10.7365	0	0	0
ENSMUSG00000032905	Atg12	9.30321	27.1014	3.37283	3.87521	1.48145	7.55624
ENSMUSG00000024346	Pfdn1	351.307	2.27311	0	13.8973	1.62805	2.87905
ENSMUSG00000048410	Zfp407	38.8825	0.22917	5.53104	0.581575	1.54452	29.9134
ENSMUSG00000034484	Snx2	0	0	0	3.44076	3.99849	4.16473
ENSMUSG00000025026	Add3	33.2613	39.9542	11.7802	0.346388	0.571576	2.61278
ENSMUSG00000035171	1110059E24Rik	28.9274	124.105	4.34926	16.8208	0.809687	4.2147
ENSMUSG00000024738	Pga5	50.8815	0	2.39122	0	1.18973	0
ENSMUSG00000024944	Arl2	146.501	40.9821	2.81842	3.5898	9.44508	30.9385
ENSMUSG00000024998	Plce1	21.3931	0	0.428455	2.54748	0.617898	0
ENSMUSG00000038274	Fau	886.107	0	28.2515	131.494	92.4339	36.3164
ENSMUSG00000064344	mt-Tm	128.793	0.477958	131.279	2.9316	25.8951	7.83411
ENSMUSG00000064338	mt-Tv	122.394	0	1.09114	0.722278	8.15216	7.27005

## Sheet: Minor ZGA (764)
GeneID	Symbol	MII	Zygote	Early 2-cell	Mid 2-cell	Late 2-cell	4-cell
ENSMUSG00000026131	Dst	0	3.79012	0.69518	16.3423	2.73341	5.47144
ENSMUSG00000037509	Arhgef4	0	26.4921	0.784966	100.449	2.4823	5.4445
ENSMUSG00000010453	Kansl3	0	0.389132	26.8601	1.75094	1.09524	1.64705
ENSMUSG00000037408	Cnnm4	0	2.18891	5.74941	1.60165	52.1353	2.49049
ENSMUSG00000001143	Lman2l	0	2.64287	12.0371	36.2101	13.4745	25.2859
ENSMUSG00000041945	Mfsd9	1.55039	20.0506	19.2919	11.362	3.46988	17.4723
ENSMUSG00000070939	Tgfbrap1	4.39371	5.54211	43.3824	5.06088	3.5384	11.4673
ENSMUSG00000026103	Gls	0	0	1.66164	2.76108	12.4055	2.20059
ENSMUSG00000041075	Fzd7	0	9.54924	2.1311	35.5923	77.676	8.82993
ENSMUSG00000101188	Eif4a-ps4	51.1789	1.58038	90.0167	132.494	5.42097	6.46416
ENSMUSG00000026135	Zfp142	0.699219	0.977588	32.2282	8.1311	0.480859	4.93346
ENSMUSG00000033124	Atg9a	0	0.189722	19.3375	51.0411	2.16988	2.8828
ENSMUSG00000070034	Sp110	20.678	2.58918	63.232	19.7139	11.1764	10.0228
ENSMUSG00000026238	Ptma	0	27.7219	137.226	299.475	252.675	405.626
ENSMUSG00000034066	Farp2	0	1.11436	0.430464	55.8996	3.35561	1.77283
ENSMUSG00000026277	Stk25	0	20.8049	37.5126	49.7628	61.2224	33.6436
ENSMUSG00000041879	Ipo9	2.08524	11.2635	35.6057	40.9609	12.8093	3.48837
ENSMUSG00000041642	Kif21b	0	1.01189	0.097151	0.197758	1.41483	0.043459
ENSMUSG00000053286	Trmt1l	0	19.0738	3.23482	32.5372	0.997041	3.11704
ENSMUSG00000026478	Lamc1	16.6538	40.8745	2.88891	0.732232	9.23657	11.8486
ENSMUSG00000040423	Rc3h1	0	1.09157	2.14747	4.70913	0.146811	0.112635
ENSMUSG00000041406	BC055324	14.012	0.484331	4.55188	3.94305	41.892	6.95495
ENSMUSG00000026641	Usf1	21.0906	21.1179	153.18	9.49353	4.381	249.54
ENSMUSG00000038733	Wdr26	11.7616	19.271	8.69979	3.27486	23.8847	22.4428
ENSMUSG00000038633	Degs1	96.1181	6.95684	23.7125	53.0589	13.6046	31.281
ENSMUSG00000037434	Slc30a1	0	9.78852	4.99428	185.024	229.426	51.6263
ENSMUSG00000019854	Reps1	0	0.121887	61.2016	3.88415	42.4227	44.5057
ENSMUSG00000075232	Amd1	0	2.34693	9.33188	620.553	492.958	6.37687
ENSMUSG00000019813	Cep57l1	0	1.31994	0.223223	0.295993	4.22437	4.5563
ENSMUSG00000020091	Eif4ebp2	0	0.412681	7.21051	24.7961	2.75287	4.38566
ENSMUSG00000048701	Ccdc6	63.7743	181.031	428.826	301.011	454.569	271.859
ENSMUSG00000020260	Pofut2	11.2082	0.277338	8.09602	2.87233	4.81882	48.5966
ENSMUSG00000009293	Ube2g2	8.80258	34.7747	116.693	68.8621	9.08865	13.834
ENSMUSG00000020329	Polrmt	0	5.46392	5.03915	100.06	18.6843	530.321
ENSMUSG00000020135	Apc2	0	0.009979	0.963796	10.9555	3.0188	0.56823
ENSMUSG00000020133	2310011J03Rik	90.8752	0	1.40271	5.40452	49.9685	15.2601
ENSMUSG00000003348	Mob3a	0	0	358.369	0	1.02662	20.392
ENSMUSG00000061371	Zfp873	0	36.1852	2.05041	7.28329	0	1.39261
ENSMUSG00000069539	Scyl2	41.9953	29.1285	60.8278	29.2511	26.6097	123.461
ENSMUSG00000036478	Btg1	2.02349	0.099254	0.175925	11.9497	1.06434	15.4397
ENSMUSG00000019907	Ppp1r12a	6.70095	3.70834	13.7379	93.1275	19.8075	5.83379
ENSMUSG00000020114	Cand1	188.399	24.8077	58.2421	49.4246	86.7924	28.5037
ENSMUSG00000025410	Dctn2	11.7263	8.46044	3.13997	1.50616	2.35404	4.79064
ENSMUSG00000025409	Mbd6	0	0.607183	22.8136	4.36184	3.29955	2.24365
ENSMUSG00000025369	Smarcc2	0	0	28.1978	6.38233	0.100333	0.26447
ENSMUSG00000025362	Rps26	317.151	7.00881	1.80076	895.476	14.5324	0
ENSMUSG00000093674	Rpl41	686.15	1.84001	13.0605	36.974	27.2153	19.9625
ENSMUSG00000000711	Rab5b	0	0	7.87578	0	2.43826	6.34999
ENSMUSG00000025358	Cdk2	0	31.8697	18.3145	1.38339	0.48787	1.26046
ENSMUSG00000034354	Mtmr3	0	3.94306	44.2305	43.0579	112.564	15.0922
ENSMUSG00000009073	Nf2	0	5.54155	22.9813	6.29921	62.6259	3.9888
ENSMUSG00000020176	Grb10	2.03585	0	7.94552	1.01814	0.845671	0.745208
ENSMUSG00000033953	Ppp3r1	0	29.5932	25.8268	27.4887	3.3841	4.31425
ENSMUSG00000007739	Cct4	5.76116	36.7356	1.31075	39.2389	38.649	7.06809
ENSMUSG00000020392	Cdkn2aipnl	20.7592	27.9939	14.5142	16.8824	70.0074	26.8461
ENSMUSG00000018585	Atox1	1215.42	0	16.3875	58.8961	42.6956	82.6784
ENSMUSG00000037331	Larp1	0	0.357982	3.0343	22.6408	24.2794	51.843
ENSMUSG00000080152	Gm12260	342.285	3.80326	270.923	18.9074	72.2976	14.6011
ENSMUSG00000033389	Arhgap44	0	0.152286	1.15574	10.9272	15.5877	1.8744
ENSMUSG00000038290	Smg6	0	5.46243	2.49887	6.30233	0.21576	3.53916
ENSMUSG00000000751	Rpa1	52.3259	4.86914	6.37512	4.82564	23.1674	9.09096
ENSMUSG00000017288	Vps53	0	0.440816	0.108778	6.95167	5.19352	3.7662
ENSMUSG00000017631	Abr	30.6207	2.35133	0.333689	2.68186	0.658308	4.63977
ENSMUSG00000020840	Blmh	7.39794	48.8729	3.73231	5.41941	1.77499	10.9736
ENSMUSG00000061981	Flot2	123.827	12.3927	2.99627	28.5393	27.3095	11.2203
ENSMUSG00000017386	Traf4	71.7347	9.31745	72.0738	57.3555	81.1264	13.6577
ENSMUSG00000017428	Psmd11	33.6002	18.5212	13.5884	7.35771	13.513	5.10678
ENSMUSG00000018481	Appbp2	9.94111	1.51031	1.81996	1.94537	20.4066	2.64051
ENSMUSG00000096205	Gm22068	256.26	31.0011	36.5179	76.2139	51.216	125.157
ENSMUSG00000018379	Srsf1	0	13.7637	24.9304	125.501	561.164	46.394
ENSMUSG00000038893	Fam117a	0	10.6262	92.3921	72.5101	18.9021	9.9177
ENSMUSG00000014349	Ube2z	0	11.9387	38.7767	34.6966	8.70107	19.5819
ENSMUSG00000038534	Osbpl7	0	0.052294	0.15933	36.6322	26.2649	2.29696
ENSMUSG00000058756	Thra	0	4.51381	0	4.19534	1.14351	5.32405
ENSMUSG00000018677	Slc25a39	0	33.9026	46.0987	15.3132	14.589	31.2939
ENSMUSG00000020929	Eftud2	34.2523	90.6119	1.69595	6.18724	2.44194	5.74185
ENSMUSG00000034187	Nsf	74.5944	47.5704	100.661	70.2264	24.7263	99.6475
ENSMUSG00000020694	Tlk2	0	1.09793	1.26999	29.8474	3.07449	0.512448
ENSMUSG00000020737	Jpt1	139.846	45.6487	295.897	35.1701	226.963	129.577
ENSMUSG00000020739	Nup85	5.49829	7.62651	73.1854	35.0551	29.3088	43.7283
ENSMUSG00000016559	H3f3b	158.171	430.361	570.424	854.136	141.264	429.724
ENSMUSG00000020802	Ube2o	0	32.8944	41.519	103.961	211.778	39.5584
ENSMUSG00000025571	Tnrc6c	7.48272	11.5927	31.3857	4.51903	7.37742	10.809
ENSMUSG00000053113	Socs3	0	0.18448	6.56029	4.35109	29.3302	158.001
ENSMUSG00000033909	Usp36	0	0.786406	8.73462	69.2096	12.618	2.39583
ENSMUSG00000070327	Rnf213	0.546709	0.586355	1.38456	5.73101	1.07757	1.0066
ENSMUSG00000062825	Actg1	27.2878	103.894	190.281	16.9464	53.9233	108.395
ENSMUSG00000025130	P4hb	74.7827	49.4278	31.9819	154.013	49.7775	26.3567
ENSMUSG00000025135	Anapc11	65.066	82.4154	165.364	493.652	110.186	169.28
ENSMUSG00000025138	Sirt7	7.67141	20.797	34.1115	4.4762	4.18233	5.08629
ENSMUSG00000025153	Fasn	0	0.028161	5.71511	0.488308	0.763223	0.160069
ENSMUSG00000025163	Cd7	347.493	75.4874	70.1516	9.98197	4.03552	7.29584
ENSMUSG00000071379	Hpcal1	0	83.0382	139.001	28.4997	92.5938	112.132
ENSMUSG00000113300	Gm49371	0	37.6525	56.5791	185.425	133.145	106.289
ENSMUSG00000047446	Arl4a	24.1693	1.53687	13.4908	9.18338	7.27745	3.76956
ENSMUSG00000020982	Nemf	77.416	6.31426	4.30034	6.23879	6.26824	1.48565
ENSMUSG00000044147	Arf6	6.64476	236.575	423.845	1451.77	435.722	385.306
ENSMUSG00000021048	Mthfd1	43.4281	14.4661	46.4648	48.7355	17.0046	72.9242
ENSMUSG00000021254	Gpatch2l	17.4654	0.651972	2.31065	23.8096	15.1603	5.34446
ENSMUSG00000020962	Gtf2a1	19.3421	11.6457	50.9178	118.545	73.7285	21.7569
ENSMUSG00000021182	Ccdc88c	3.37389	0.097905	11.3418	7.91283	1.34091	5.45715
ENSMUSG00000021264	Yy1	0	0.268705	3.40096	16.3994	31.0007	20.4908
ENSMUSG00000037896	Rcor1	3.22081	18.262	41.3209	110.13	21.2434	26.6487
ENSMUSG00000021279	Cdc42bpb	41.6979	187.14	319.566	113.302	88.1428	93.9331
ENSMUSG00000049792	Bag5	0	1.96929	14.0564	96.1842	38.772	11.5729
ENSMUSG00000021285	Ppp1r13b	0	0.588185	3.00403	3.53064	1.29455	0.436534
ENSMUSG00000021144	Mta1	0	8.30083	33.8848	190.076	3.66484	67.6184
ENSMUSG00000039242	B3galnt2	33.164	0.504695	33.4584	1.10274	4.48614	3.38785
ENSMUSG00000015671	Psma2	40.0721	22.5969	40.1401	3.34677	3.33771	6.36705
ENSMUSG00000100210	Hist1h3f	1893.64	285.337	450.429	1235.48	937.597	336.566
ENSMUSG00000060678	Hist1h4c	12629.4	1580.15	3229.3	7551.64	2408.29	2096.17
ENSMUSG00000036181	Hist1h1c	36.456	0	312.058	10.9117	75.0393	216.845
ENSMUSG00000050799	Hist1h2ba	3150.98	61.1279	62.2188	552.467	76.0841	101.827
ENSMUSG00000038462	Uqcrfs1	39.9703	24.4589	67.5975	264.199	292.472	89.4974
ENSMUSG00000039087	Rreb1	0	0.121123	6.02863	0.482707	163.327	3.354
ENSMUSG00000000253	Gmpr	7.83705	0.32076	24.9319	106.948	3.33725	9.42912
ENSMUSG00000046876	Atxn1	10.2936	0.049034	0.712669	1.33543	8.66296	2.13173
ENSMUSG00000021377	Dek	0	23.6254	84.6523	103.234	35.6359	198.854
ENSMUSG00000037933	Bicd2	1.65063	16.0496	18.3527	2.79945	1.93738	5.93224
ENSMUSG00000037851	Iars	39.2676	1.37505	8.81371	5.60162	79.7078	10.5629
ENSMUSG00000021395	Spin1	897.828	231.071	724.245	676.387	351.716	434.663
ENSMUSG00000021486	Prelid1	0	0	25.5457	14.3065	120.099	8.16796
ENSMUSG00000069805	Fbp1	0	26.9963	70.734	2.79533	0.107013	176.605
ENSMUSG00000032999	Nlrp4f	12.7021	4.36862	49.991	85.5193	12.8117	3.26656
ENSMUSG00000033991	Ttc37	1.08928	0.026821	16.0305	0.341218	0.16854	0.887927
ENSMUSG00000007617	Homer1	0	5.80976	18.1618	3.80609	23.9789	3.5044
ENSMUSG00000041995	Zbed3	1539.88	7631.39	16467.8	9249.78	5998.68	3759.87
ENSMUSG00000009470	Tnpo1	6.3797	5.39792	49.1808	48.9904	7.01117	6.88218
ENSMUSG00000056234	Ncoa4	89.4922	0.136738	3.95659	13.3057	0.88391	4.63205
ENSMUSG00000041408	Wapl	0	13.7447	37.4138	63.0216	39.9955	13.3662
ENSMUSG00000060373	Hnrnpc	38.511	3.08329	24.6863	33.1778	56.165	18.3487
ENSMUSG00000053754	Chd8	6.08688	8.58886	9.6193	53.8703	5.45362	4.21821
ENSMUSG00000022185	Acin1	0	12.0167	19.6814	3.42794	15.9473	126.227
ENSMUSG00000021939	Ctsb	9.30489	2.25467	11.434	22.4805	50.6431	185.981
ENSMUSG00000021975	Ints9	170.359	2.78026	11.2495	1.81087	1.32072	4.41769
ENSMUSG00000044447	Dock5	6.69425	4.01683	11.6996	2.84326	0.092449	1.45851
ENSMUSG00000022000	Zc3h13	0	4.14935	35.5921	95.4615	5.48419	8.25355
ENSMUSG00000034893	Cog3	0	8.79646	13.9766	1.4417	2.04341	3.18793
ENSMUSG00000055421	Pcdh9	0	22.5629	0.628172	0.450125	0.931205	4.57317
ENSMUSG00000039704	Lmbrd2	0.61876	33.0027	2.53943	1.35415	2.95099	5.30008
ENSMUSG00000022191	Drosha	0	3.28624	37.6568	3.09784	50.0607	7.73977
ENSMUSG00000022263	Trio	4.64979	3.46576	9.503	1.35837	3.48644	3.46334
ENSMUSG00000061731	Ext1	0	0.686043	0.299806	0.253842	1.31871	1.38342
ENSMUSG00000037085	Trmt12	17.1556	18.2145	6.26661	3.09384	7.07563	10.6557
ENSMUSG00000015002	Efr3a	0	77.7614	355.918	21.8564	11.3448	43.7381
ENSMUSG00000022559	Fbxl6	6.0524	12.9364	132.261	121.774	46.4788	1206.73
ENSMUSG00000047921	Trappc9	167.785	49.4586	34.371	24.0068	11.2604	236.048
ENSMUSG00000033088	Triobp	0.354071	9.47497	8.94218	15.1696	1.36546	0.084202
ENSMUSG00000042535	Gtpbp1	159.104	4.37312	118.772	140.963	13.9361	25.1801
ENSMUSG00000047888	Tnrc6b	0.15181	1.95872	14.2579	9.84357	7.23202	14.9239
ENSMUSG00000055024	Ep300	0.35006	11.1887	167.532	163.764	33.4514	22.6133
ENSMUSG00000061360	Phf5a	29.5402	9.10616	172.454	13.0855	77.5128	8.34895
ENSMUSG00000063480	Snu13	8.63969	17.2798	5.18219	21.0542	19.559	20.9666
ENSMUSG00000022391	Rangap1	28.5722	4.20923	2.83423	6.04491	7.60675	287.327
ENSMUSG00000068101	Cenpm	99.2836	0.209136	4.73579	33.0738	10.1632	56.7284
ENSMUSG00000035828	Pim3	0	5.72849	68.413	330.426	384.822	52.6944
ENSMUSG00000036529	Sbf1	0	21.3817	8.05656	25.9666	19.5525	44.8044
ENSMUSG00000065911	Gm24447	3417.87	672.712	1235.56	2522.59	2405.38	1043.79
ENSMUSG00000033237	Arid2	0	6.17879	9.08048	122.535	117.767	7.44622
ENSMUSG00000022992	Kansl2	0	5.83756	21.2358	40.9219	16.1805	27.4221
ENSMUSG00000022994	Adcy6	0	0.677557	0.326337	0.928687	0.1233	1.40137
ENSMUSG00000048154	Kmt2d	4.10621	49.0412	94.9555	100.224	102.355	35.7885
ENSMUSG00000023008	Fmnl3	104.237	189.301	310.489	272.3	125.655	133.189
ENSMUSG00000076258	Gm23935	33242.9	80606.9	110464	131117	165971	108411
ENSMUSG00000065979	Cpped1	7.68296	0	195.545	5.48863	0	20.0378
ENSMUSG00000018830	Myh11	0	0.691335	16.9956	15.6326	3.28911	2.42887
ENSMUSG00000006134	Crkl	6.26559	1.57757	8.56264	33.3202	23.6704	35.0027
ENSMUSG00000012114	Med15	9.76606	38.5147	51.9106	78.0703	89.3176	38.1695
ENSMUSG00000047714	Ppp1r2	0	1.86952	1.62393	213.009	112.912	255.557
ENSMUSG00000022774	Ncbp2	13.8837	0	2.61107	71.1837	35.4875	0.200553
ENSMUSG00000070225	n-R5s33	441.422	135.335	100.273	155.763	257.953	195.617
ENSMUSG00000086324	Gm15564	0	0	0	0	99.207	0
ENSMUSG00000059920	4930453N24Rik	0	0	7.97916	5.11636	1.49642	2.94665
ENSMUSG00000109841	E330011O21Rik	60.3322	6.75173	136.01	120.562	19.9116	18.2723
ENSMUSG00000022961	Son	0	8.6372	33.3846	39.9517	24.5875	9.10634
ENSMUSG00000022951	Rcan1	0	1.75631	7.41063	6.96791	16.571	1.59654
ENSMUSG00000022914	Brwd1	5.69934	38.8406	23.2002	227.426	49.8472	11.2045
ENSMUSG00000023830	Igf2r	2.94815	0.548149	0.704467	1.88763	5.5668	10.566
ENSMUSG00000089769	Gm16574	40.6508	1.55161	5.86141	106.742	57.2714	24.3135
ENSMUSG00000014767	Tbp	1.65669	256.875	21.1433	9.77842	14.7557	66.8875
ENSMUSG00000039218	Srrm2	22.7518	15.0353	13.2906	119.758	68.596	173.822
ENSMUSG00000052752	Traf7	1.69715	1.23138	46.5002	33.3309	4.6398	2.86484
ENSMUSG00000117423	AC132367.1	0	3.95435	9.29707	307.026	1111.78	36.8778
ENSMUSG00000019320	Noxo1	191.188	11.2629	5.79299	5.73595	4.28362	71.2605
ENSMUSG00000044533	Rps2	131.734	48.0483	96.4203	761.239	226.214	55.2332
ENSMUSG00000024301	Kifc5b	1.98607	0.054616	1.17246	13.6302	1.08397	12.3735
ENSMUSG00000063239	Grm4	3.89386	21.4959	3.07483	19.0043	1.54296	4.05847
ENSMUSG00000024217	Snrpc	310.577	107.83	17.7851	179.953	70.3656	117.053
ENSMUSG00000002250	Ppard	0	10.8047	60.3975	58.7379	39.255	4.20418
ENSMUSG00000024002	Brd4	1.77503	58.3883	114.699	96.1564	627.723	109.412
ENSMUSG00000002308	Cd320	38.8279	2.65745	16.0153	411.068	232.827	321.072
ENSMUSG00000024308	Tapbp	13.5343	0.65783	2.29603	0.083457	21.0251	4.82531
ENSMUSG00000024335	Brd2	4.12429	33.569	133.955	101.918	45.3785	114.011
ENSMUSG00000034254	Agpat1	0	8.19009	26.8673	185.486	85.4463	9.29765
ENSMUSG00000061607	Mdc1	0	18.3658	3.60031	28.9622	8.97283	10.3262
ENSMUSG00000050705	2310061I04Rik	0	0.046573	51.7052	32.1336	29.0635	39.5764
ENSMUSG00000038762	Abcf1	23.6725	0.150748	55.5763	1.8764	16.6609	18.3813
ENSMUSG00000036398	Ppp1r11	20.8845	6.30509	15.6549	6.0062	2.85912	5.80839
ENSMUSG00000097971	Gm26917	9.89866	163.792	603.507	1540.25	21085.2	53025.5
ENSMUSG00000106106	CT010467.1	6613.61	1537.94	2817.76	3192.96	6303.96	5523.82
ENSMUSG00000023944	Hsp90ab1	111.68	13.0274	244.294	16.2014	89.257	24.2725
ENSMUSG00000002661	Alkbh7	400.014	23.908	9.09694	54.8931	14.3109	84.8915
ENSMUSG00000024066	Xdh	14.046	0	100.155	3.71349	20.8839	36.2687
ENSMUSG00000024077	Strn	4.0801	11.0554	45.9638	75.3205	12.4487	60.601
ENSMUSG00000059811	Atl2	6.16237	0	6.26776	0.146888	1.23179	0.569615
ENSMUSG00000024120	Lrpprc	0	0.095372	30.7803	6.49914	0.861914	73.485
ENSMUSG00000065145	Vaultrc5	15119	1983.32	5013.28	9221.07	10071.5	8951.14
ENSMUSG00000051316	Taf7	4.4131	4.86814	159.094	13.0046	4.92364	13.6098
ENSMUSG00000024427	Spry4	141.748	369.888	673.592	554.495	484.929	188.396
ENSMUSG00000024498	Tcerg1	1.15802	0.546647	6.26172	78.3267	1.00411	0.956115
ENSMUSG00000079614	Seh1l	0	7.50783	0	40.3703	10.4752	1.21032
ENSMUSG00000025880	Smad7	0	0.117208	1.1825	2.10704	112.321	12.6805
ENSMUSG00000033323	Ctdp1	0	19.053	54.6308	77.4644	49.5002	4.28133
ENSMUSG00000024908	Ppp6r3	1.99394	0.41408	4.21634	4.15734	2.16652	0.514937
ENSMUSG00000037916	Ndufv1	15.6687	10.7267	4.97466	17.7637	18.6361	55.8199
ENSMUSG00000024855	Pacs1	57.3314	2.35613	71.7349	58.4857	11.7164	6.08801
ENSMUSG00000024906	Mus81	11.0483	4.55389	97.6826	33.3414	20.1299	26.6796
ENSMUSG00000045664	Cdc42ep2	12.444	0	0.59736	1.51586	10.5073	0
ENSMUSG00000024790	Sac3d1	3.63642	1.16919	1.96049	8.77294	89.9186	25.2958
ENSMUSG00000024966	Stip1	17.0898	3.64378	15.4726	9.41597	36.6409	191.76
ENSMUSG00000056612	Ppp1r14b	9.29952	15.5763	54.6918	88.4253	20.777	210.075
ENSMUSG00000071658	Gng3	18.5804	5.98815	4.16953	26.5071	7.44926	3.79013
ENSMUSG00000071646	Mta2	0	0.564	33.4397	370.631	208.358	102.48
ENSMUSG00000036372	Tmem258	250.209	58.4082	56.8014	5.58453	10.5744	36.8575
ENSMUSG00000024740	Ddb1	38.8857	59.3157	235.478	219.549	139.693	78.842
ENSMUSG00000024732	Ccdc86	25.6162	0.134735	6.19158	1.04585	12.7217	1.19084
ENSMUSG00000047044	D030056L22Rik	0	1.6201	102.65	187.798	769.792	15.4852
ENSMUSG00000058624	Gda	0	39.4583	83.0105	54.4965	11.4535	12.9742
ENSMUSG00000013663	Pten	0	1.52592	11.9458	7.44927	29.9071	16.8431
ENSMUSG00000035049	Rrp12	20.5145	5.76327	6.14501	31.9594	79.1687	3.55121
ENSMUSG00000025216	Lbx1	4.98492	74.3847	223.395	424.755	98.618	115.483
ENSMUSG00000015176	Nolc1	0	8.42871	14.4215	29.5694	26.3534	12.8032
ENSMUSG00000055491	Pprc1	3.99826	0.227533	0.259385	1.88632	99.9548	70.2067
ENSMUSG00000025041	Nt5c2	0	2.45185	0.651142	0.324808	0.689768	0.209174
ENSMUSG00000071528	Usmg5	1234.38	0	0	0	3.20826	151.067
ENSMUSG00000026743	Mllt10	58.137	2.98368	237.413	1.4178	10.1453	2.7212
ENSMUSG00000026739	Bmi1	4.0807	27.6125	35.6369	53.0312	87.4263	86.152
ENSMUSG00000026779	Mastl	4.55203	0	4.31506	4.24618	0.502583	0.581918
ENSMUSG00000039826	Trub2	77.6265	0.865022	0.01681	0.916938	0.186261	0.107102
ENSMUSG00000039678	Tbc1d13	7.45487	1.32673	30.9654	78.3291	241.998	29.7726
ENSMUSG00000007476	Lrrc8a	12.179	0.756058	38.5014	9.3423	1.83879	8.14311
ENSMUSG00000039157	Fam102a	0	27.0619	33.903	8.63891	23.1943	6.79278
ENSMUSG00000026810	Dpm2	58.2883	0.882662	72.1944	6.57973	19.6647	9.89872
ENSMUSG00000026867	Gapvd1	0	0.13993	11.8009	0.28089	0.116457	0.433531
ENSMUSG00000026889	Rbm18	135.479	117.608	163.255	32.0744	14.1573	36.4175
ENSMUSG00000035392	Dennd1a	1.08479	0.532654	22.3229	0.720072	4.28767	12.4265
ENSMUSG00000062997	Rpl35	577.172	83.5941	21.3844	41.1002	21.751	85.2059
ENSMUSG00000026991	Pkp4	0	0.917228	62.042	33.2534	18.3356	8.10077
ENSMUSG00000027074	Slc43a3	0	5.79577	15.5275	3.25352	1.83885	6.75203
ENSMUSG00000025314	Ptprj	4.89328	2.85479	1.67376	7.96544	0.521468	1.15944
ENSMUSG00000040549	Ckap5	0	0.041604	13.326	1.03442	0.672106	2.58644
ENSMUSG00000086462	Gm13990	203.939	0.563828	3.16961	2.91966	6.91278	11.6844
ENSMUSG00000027331	Knstrn	10.6068	2.05284	3.34151	12.321	4.86982	37.3117
ENSMUSG00000033902	Mapkbp1	3.79007	0.03117	10.7581	3.38937	5.77363	6.83279
ENSMUSG00000027291	Vps39	12.4185	3.32256	5.22902	1.5412	13.2421	8.94807
ENSMUSG00000034906	Ncaph	150.817	1.21354	11.4081	4.65004	1.54821	0
ENSMUSG00000027405	Nop56	0	16.2025	60.125	30.9692	21.987	12.8879
ENSMUSG00000027342	Pcna	38.0547	2.96019	189.1	11.5627	77.9892	15.9315
ENSMUSG00000077714	Snord17	530.325	164.586	111.866	1709.88	3473.02	348.141
ENSMUSG00000027439	Gzf1	5.59537	1.79178	8.0801	2.81903	80.7332	0.754458
ENSMUSG00000027593	Raly	46.8859	24.2793	117.035	27.6782	59.262	23.88
ENSMUSG00000046229	Scand1	6.76328	26.2815	130.974	336.945	228.409	24.8773
ENSMUSG00000027636	Sla2	0	6.04043	1.06686	0.427815	0	1.20629
ENSMUSG00000027652	Ralgapb	55.3954	0.881084	7.65763	10.2057	3.48981	7.37514
ENSMUSG00000017679	Ttpal	0	0.101341	50.5251	1.80633	3.68604	2.87505
ENSMUSG00000076434	Wfdc3	0	0	1.9073	11.6017	1.93953	3.07916
ENSMUSG00000052033	Pfdn4	73.0205	21.5208	25.4443	41.5737	9.87891	28.4483
ENSMUSG00000027498	Cstf1	87.2661	93.1273	46.4179	2.41405	2.33739	29.6896
ENSMUSG00000027510	Rbm38	148.251	144.319	344.527	746.271	107.6	422.156
ENSMUSG00000038963	Slco4a1	0	1.85689	103.197	5.84274	109.93	8.71686
ENSMUSG00000040269	Mrps28	23.5921	1.00999	20.4922	33.4934	18.6936	16.7399
ENSMUSG00000027552	E2f5	16.3492	446.347	1022.34	1729.07	351.642	415.127
ENSMUSG00000027679	Dnajc19	13.4218	3.08067	7.9333	11.0152	7.56831	3.86412
ENSMUSG00000025762	Larp1b	0	0.293125	10.4287	141.547	262.392	109.702
ENSMUSG00000075700	Selenot	276.56	56.6756	12.7372	16.6603	27.8912	23.5768
ENSMUSG00000036432	Siah2	150.922	1781.21	1888.2	1312.47	1498.02	1772.84
ENSMUSG00000027787	Nmd3	32.5769	0	11.3742	14.7402	7.34193	7.72142
ENSMUSG00000102629	Gm29999	22.4033	0.035042	9.03838	1.49149	0.687566	4.65665
ENSMUSG00000041423	Paqr6	13.7387	10.0457	1.28297	14.8049	3.44798	3.00626
ENSMUSG00000032657	Fam189b	20.3632	104.067	4.11528	37.5454	28.9907	9.51289
ENSMUSG00000028044	Cks1b	18.0306	93.2176	306.077	10.4453	8.53901	23.0076
ENSMUSG00000042390	Gatad2b	4.0318	20.0655	76.051	86.1499	66.6075	9.68656
ENSMUSG00000038612	Mcl1	1.50392	0.446938	1.51386	11.4953	104.14	155.863
ENSMUSG00000028099	Polr3c	4.21099	0.144	3.17329	0.107705	2.40943	4.94248
ENSMUSG00000042035	Igsf3	33.0328	118.247	40.4614	78.8639	83.7368	25.2254
ENSMUSG00000014601	Strip1	128.465	25.7674	9.86028	18.1778	9.53491	100.666
ENSMUSG00000027985	Lef1	0	0.401408	23.4066	44.442	3.00776	1.34212
ENSMUSG00000028156	Eif4e	3.5353	5.8605	3.68645	4.27293	84.6741	29.0747
ENSMUSG00000068523	Gng5	0	21.0719	164.213	470.182	49.9793	1395.07
ENSMUSG00000039068	Zzz3	0	2.76269	1.89149	6.89863	3.39484	3.33778
ENSMUSG00000028180	Zranb2	0	16.7406	3.6263	2.76302	41.8854	4.65309
ENSMUSG00000040183	Ankrd6	9.23678	78.5381	18.1791	3.42959	8.57126	16.0631
ENSMUSG00000035696	Rnf38	35.8332	426.459	665.31	165.789	110.882	147.475
ENSMUSG00000028331	Trmo	41.1478	4.28456	76.7175	3.60103	4.63352	4.61313
ENSMUSG00000028334	Nans	0	0.132508	34.7572	3.48773	77.9498	46.1199
ENSMUSG00000028412	Slc44a1	0	3.68904	12.6586	67.8121	32.9263	23.0796
ENSMUSG00000066152	Slc31a2	0	1.5508	4.63823	3.04355	9.22773	5.85699
ENSMUSG00000008305	Tle1	10.9704	1.28269	3.66134	27.2719	1.46179	8.45735
ENSMUSG00000057375	Yipf1	64.9344	0	6.68519	272.537	0	11.7149
ENSMUSG00000063882	Uqcrh	242.719	0	10.535	11.8779	12.3869	156.381
ENSMUSG00000003810	Mast2	28.0888	43.9718	73.3496	40.1141	190.208	32.7361
ENSMUSG00000048626	Klf17	312.5	17.1205	141.55	155.887	77.2138	59.4711
ENSMUSG00000006398	Cdc20	0	27.9714	21.2303	3.30479	1.42004	29.3625
ENSMUSG00000083558	Gm12896	0	273.263	334.248	361.426	392.297	413.015
ENSMUSG00000090125	Pou3f1	0	0.298052	0.521233	86.9711	1.90099	0.215715
ENSMUSG00000028890	Mtf1	147.962	20.7932	132.64	16.8637	22.3144	23.2777
ENSMUSG00000042608	Stk40	1.34418	3.49946	10.3861	102.029	20.6663	6.67747
ENSMUSG00000028849	Map7d1	18.9404	2.28987	0.925942	0	0.536581	0
ENSMUSG00000003731	Kpna6	4.64004	0	10.9215	0.669791	23.0609	1.21857
ENSMUSG00000053730	Tmem39b	4.02573	0.430846	3.96971	4.77194	6.00362	9.28075
ENSMUSG00000003038	Hmgn2	7.05609	1.22425	1.20623	9.29666	2.6839	0
ENSMUSG00000028838	Extl1	40.4664	0.368249	174.95	13.0815	24.4152	4.95887
ENSMUSG00000060572	Mfap2	284.268	178.132	20.3323	17.1788	11.7326	391.993
ENSMUSG00000057637	Prdm2	0	0.425305	6.8366	3.92569	1.8677	4.14902
ENSMUSG00000029020	Mfn2	0	0.338692	15.4089	1.98057	0.994616	5.07721
ENSMUSG00000028961	Pgd	0	0	19.2406	7.97956	138.166	10.0058
ENSMUSG00000028948	Nol9	0	58.2554	5.40036	66.8984	76.223	3.54321
ENSMUSG00000029048	Rer1	253.859	79.6954	2.39389	9.0834	3.5847	76.7484
ENSMUSG00000029064	Gnb1	0	0.832756	66.9313	13.3889	58.5176	44.1704
ENSMUSG00000039883	Lrrc17	291.476	35.7111	57.7597	8.5136	9.15701	9.62014
ENSMUSG00000005299	Letm1	7.62556	3.06014	17.5361	2.57478	5.40499	9.47431
ENSMUSG00000037339	Fam53a	32.6768	18.5133	38.2951	4.46464	181.909	0.665292
ENSMUSG00000039563	2210406O10Rik	132.646	28.8485	64.0667	45.1569	35.2751	44.9301
ENSMUSG00000039474	Wfs1	3.43493	31.3994	3.60613	1.45709	4.25244	0.652413
ENSMUSG00000039782	Cpeb2	0	0.098379	0.13883	1.21745	1.19563	0.088125
ENSMUSG00000104781	Gm43303	0	0	5.67079	1.12696	4.30888	9.41203
ENSMUSG00000037795	N4bp2	65.8944	113.524	9.86613	59.1285	22.9944	21.1486
ENSMUSG00000035505	Cox18	238.945	37.0825	13.6074	577.431	19.4424	94.0413
ENSMUSG00000034826	Nup54	2.19037	0.1199	25.6008	3.35528	10.0467	2.49977
ENSMUSG00000029313	Aff1	0	5.6204	16.0393	3.3171	23.833	0.487111
ENSMUSG00000049606	Zfp644	0	0.036614	0.288833	5.76354	0.217796	18.1187
ENSMUSG00000029287	Tgfbr3	0	0.145346	1.33983	15.4026	1.38977	10.5969
ENSMUSG00000011831	Evi5	0	3.5286	7.63046	23.3418	9.53247	12.8393
ENSMUSG00000043323	Fbrsl1	23.8225	647.334	198.346	361.143	912.924	461.934
ENSMUSG00000070576	Mn1	0	47.8087	21.2786	145.563	20.1053	232.457
ENSMUSG00000042121	Ssh1	0	4.01017	1.10465	1.29439	4.88777	6.27015
ENSMUSG00000072692	Rpl37rt	3659.94	268.577	484.372	229.975	190.086	897.453
ENSMUSG00000067274	Rplp0	1029.14	38.5871	19.7474	69.3844	233.664	179.719
ENSMUSG00000029361	Nos1	2.04656	7.7733	59.4886	9.05275	4.80432	15.5717
ENSMUSG00000029359	Tesc	66.4996	80.6401	47.2469	275.553	173.381	125.181
ENSMUSG00000004455	Ppp1cc	0	20.8369	23.5157	135.563	94.8436	5.12894
ENSMUSG00000029389	Ddx55	0	15.2239	29.4085	740.568	17.7297	14.3133
ENSMUSG00000029386	Tctn2	0	102.903	9.13636	12.676	2.33788	7.64308
ENSMUSG00000038023	Atp6v0a2	7.00507	13.3853	10.6481	6.97866	16.053	16.2293
ENSMUSG00000029673	Auts2	1.8521	17.6277	31.2558	30.0675	7.93621	7.65737
ENSMUSG00000019179	Mdh2	94.0441	108.442	78.4086	151.941	23.8839	172.528
ENSMUSG00000004948	Zp3	590.174	155.329	260.612	831.837	243.144	675.803
ENSMUSG00000004947	Dtx2	59.0079	317.34	316.177	553.188	455.003	164.621
ENSMUSG00000059991	Nptx2	60.2533	49.2788	31.57	191.411	83.4072	51.4732
ENSMUSG00000047843	Bri3	548.503	244.199	357.908	751.86	407.671	348.564
ENSMUSG00000029647	Pan3	6.85614	92.2607	66.3169	64.6807	44.7073	41.0833
ENSMUSG00000042541	Sem1	201.688	2.00717	8.50534	220.468	26.6903	20.1547
ENSMUSG00000042742	Bmt2	0	0	3.24833	3.75883	1.95983	2.31043
ENSMUSG00000089862	Umad1	2.68144	9.15717	38.863	0.934854	0.917139	2.24657
ENSMUSG00000029701	Rbm28	19.8207	8.5646	17.9552	5.44305	76.5537	2.95301
ENSMUSG00000029918	Mrps33	214.399	221.028	11.8067	13.0094	12.3199	15.1323
ENSMUSG00000063694	Cycs	18.0986	0.141699	1.90838	81.7005	2.41384	87.7857
ENSMUSG00000036402	Gng12	5.28842	15.9846	12.2662	99.0844	18.5287	30.5465
ENSMUSG00000036371	Serbp1	0.340069	11.4589	1.0029	32.0872	28.9022	14.5967
ENSMUSG00000053604	Rpia	0	24.4327	24.2806	132.355	90.5776	18.3699
ENSMUSG00000049553	Polr1a	3.26877	2.13514	12.6308	2.14895	38.4011	2.95471
ENSMUSG00000051343	Rab11fip5	46.2577	7.11086	2.34262	18.485	6.33266	14.8062
ENSMUSG00000002871	Tpra1	198.596	1.24862	23.7674	19.8945	7.26664	27.5952
ENSMUSG00000090254	Gm1965	74.7345	104.854	252.921	63.0253	50.7481	32.1063
ENSMUSG00000072872	Rybp	9.64693	57.1036	578.955	52.1652	106.62	32.6445
ENSMUSG00000034269	Setd5	0.762861	0.00548	0.238722	6.24682	8.16624	10.1208
ENSMUSG00000048930	Tada3	1.78951	2.57401	14.3641	0.107052	3.28836	2.31421
ENSMUSG00000000439	Mkrn2	23.3724	0.366284	22.9845	42.3964	32.3493	3.0419
ENSMUSG00000000441	Raf1	100.796	287.915	357.655	464.348	117.359	174.363
ENSMUSG00000045962	Wnk1	16.7625	2.19483	82.1622	89.492	43.3516	2.36647
ENSMUSG00000071226	Cecr2	13.7109	25.5037	25.8349	127.578	219.886	309.414
ENSMUSG00000045291	E330021D16Rik	434.435	435.735	3292.63	239.352	151.138	400.019
ENSMUSG00000096010	Hist4h4	9147.43	136.573	360.694	1341.15	1196.06	327.246
ENSMUSG00000030224	Strap	0	70.1058	169.08	43.592	354.956	118.621
ENSMUSG00000015766	Eps8	17.0893	15.9714	17.1019	36.1647	25.1186	13.97
ENSMUSG00000040250	Ints13	93.5588	0.31153	3.30686	11.4785	26.8075	2.26887
ENSMUSG00000040242	Fgfr1op2	0	15.1755	10.8058	3.89724	7.08464	24.834
ENSMUSG00000006333	Rps9	55.9213	1.25645	12.4674	21.1749	204.887	270.458
ENSMUSG00000085272	Sbk3	0	6.21561	0.615299	0.968209	0.5261	2.59896
ENSMUSG00000074405	Zfp865	1.33592	0.794243	27.979	0.973808	0.710062	0.459123
ENSMUSG00000056394	Lig1	0	14.5746	0.614452	2.14205	2.77266	8.22158
ENSMUSG00000058230	Arhgap35	0.164947	1.32356	4.74471	2.05587	7.51116	1.25207
ENSMUSG00000060508	Nlrp9b	15.4682	0	62.8102	7.74232	30.2468	12.4972
ENSMUSG00000057229	Dmac2	6.56722	6.1078	13.3791	9.16915	10.9277	20.3558
ENSMUSG00000040725	Hnrnpul1	0	5.461	12.892	1.02297	4.76229	0.178515
ENSMUSG00000040614	Nlrp9c	9.27054	0	12.8173	0.704421	1.74083	1.74627
ENSMUSG00000006095	Tbcb	0	1.41524	2.08666	63.5024	4.50016	59.7866
ENSMUSG00000036845	Lin37	40.9899	10.3739	10.59	6.75641	13.304	23.424
ENSMUSG00000059070	Rpl18	28.6394	0.421697	5.27478	5.00415	96.3269	50.3563
ENSMUSG00000040435	Ppp1r15a	6.4719	1.71112	6.47148	26.9749	10.5431	8.29644
ENSMUSG00000002781	Tmem143	23.0276	0	1.91677	1.32195	1.01362	3.89362
ENSMUSG00000053801	Grwd1	0	0	3.58219	0.106185	27.9249	35.7653
ENSMUSG00000030447	Cyfip1	0	6.39507	43.9529	8.29689	2.41131	1.22995
ENSMUSG00000108533	Gm44792	9.64029	10.4956	254.535	13.5096	15.5909	113.72
ENSMUSG00000078681	Tm2d3	248.873	110.134	52.6545	1009.26	48.3979	29.0116
ENSMUSG00000025813	Homer2	0	0.920669	7.14118	14.2301	15.7808	47.9263
ENSMUSG00000069972	Rps13-ps2	0	36.9906	55.1362	38.3017	29.7647	218.489
ENSMUSG00000031029	Eif3f	0	31.6999	9.00651	2.41151	20.5158	3.62411
ENSMUSG00000090862	Rps13	95.2651	2.41821	24.9418	13.0719	319.313	21.6622
ENSMUSG00000044702	Palb2	0	2.37928	0.508458	0.895896	9.81959	4.08149
ENSMUSG00000030722	Nfatc2ip	0	0	0	4.24425	2.78738	3.72342
ENSMUSG00000042606	Hirip3	269.106	0.188643	84.18	24.7941	9.20665	18.2963
ENSMUSG00000030677	Kif22	183.36	36.7216	22.1543	167.731	84.5356	67.8478
ENSMUSG00000096145	Vkorc1	1457.68	60.6799	463.493	345.696	273.413	865.033
ENSMUSG00000025503	Taldo1	0	14.152	152.487	10.9257	15.0371	186.89
ENSMUSG00000038489	Polr2l	363.364	24.1145	30.5494	164.397	202.202	97.1957
ENSMUSG00000004565	Pnpla6	86.4557	0	52.3669	0	0	0
ENSMUSG00000019470	Xab2	0	0.144588	7.04442	0.609558	0.661663	2.87946
ENSMUSG00000031511	Arhgef7	42.9907	2.89904	13.8875	17.9461	8.72542	6.62669
ENSMUSG00000039057	Myo16	3.99086	42.5084	3.40316	3.62545	1.2671	5.60645
ENSMUSG00000040331	Nsmce4a	52.0785	29.9731	69.5663	93.6145	566.085	206.438
ENSMUSG00000030956	Fam53b	0	0.213366	0.32044	1.44273	0.648645	0.301483
ENSMUSG00000031461	Myom2	0	18.1612	7.38438	4.43639	21.2526	1.80959
ENSMUSG00000031546	Gins4	0	11.906	42.9673	9.83542	63.6642	13.2488
ENSMUSG00000015341	Golga7	42.1551	4.30786	43.8812	92.2871	23.7528	13.5537
ENSMUSG00000054823	Nsd3	0	1.09653	5.94382	11.4669	12.7227	1.1312
ENSMUSG00000015994	Fnta	66.6242	3.96659	20.6862	1.89468	0.730911	4.61795
ENSMUSG00000031562	Dctd	0.98157	10.3852	61.9388	88.3998	5.80602	10.059
ENSMUSG00000031644	Nek1	0	1.42613	2.7918	7.72381	0.753908	1.84408
ENSMUSG00000036306	Lzts1	17.1673	0.055785	3.33171	8.4778	9.90688	12.7146
ENSMUSG00000004677	Myo9b	0	3.1823	3.60564	7.39424	2.90145	1.37234
ENSMUSG00000019731	Slc35e1	0	0	0.989013	6.20319	11.4563	1.2786
ENSMUSG00000044600	Smim7	51.2336	52.7013	4.95946	1.00178	0.300957	13.9088
ENSMUSG00000005481	Ddx39	11.5972	13.8209	25.0116	112.427	52.4603	13.7283
ENSMUSG00000001910	Nacc1	2.37903	0.937173	6.33399	2.8103	27.9775	6.77833
ENSMUSG00000041203	Trir	68.3742	11.2873	16.019	88.9043	165.16	210.106
ENSMUSG00000031788	Kifc3	37.2877	4.14892	102.766	7.0404	12.3954	12.9435
ENSMUSG00000036564	Ndrg4	92.9589	56.1384	342.804	51.4518	24.0188	39.7026
ENSMUSG00000005698	Ctcf	0	4.64977	16.2185	15.405	13.921	2.06115
ENSMUSG00000037415	Ranbp10	0	0	1.13861	0.51778	6.43405	1.07676
ENSMUSG00000048310	Pskh1	2.45887	73.8145	28.9191	25.4756	60.0002	19.0384
ENSMUSG00000031930	Wwp2	23.0777	47.6212	20.3755	7.09096	6.59735	25.3842
ENSMUSG00000069895	Atxn1l	4.20983	7.69521	99.5229	59.3887	33.7134	11.8452
ENSMUSG00000033703	Fuk	0	2.3587	0.77334	2.51459	0	1.1457
ENSMUSG00000031953	Tmem170	0	1.23727	29.8271	1.0332	5.44165	12.1356
ENSMUSG00000031960	Aars	0	23.3462	76.6497	15.2617	0.556993	104.862
ENSMUSG00000031756	Cenpn	88.9555	8.31286	43.1704	45.3603	6.80336	184.802
ENSMUSG00000031843	Mphosph6	3.51718	19.7271	50.8912	45.5836	28.831	32.4706
ENSMUSG00000053110	Yap1	32.2016	211.827	585.298	291.855	253.182	134.412
ENSMUSG00000032187	Smarca4	4.09187	2.34413	2.8264	1.35706	5.14762	1.76432
ENSMUSG00000003402	Prkcsh	256.549	0.082207	2.49533	2.01087	3.51656	5.11282
ENSMUSG00000032033	Barx2	0	0	7.85848	3.56608	3.68227	8.543
ENSMUSG00000079884	Gm10698	0	42.3209	6.24901	0.738967	1.90184	8.97343
ENSMUSG00000032101	Ddx25	0	11.3473	1.66258	1.41041	0	0.636808
ENSMUSG00000053128	Rnf26	8.61864	3.95158	159.965	3.13938	16.5038	46.9607
ENSMUSG00000031971	Ccsap	2.13245	0.077442	1.88284	1.57803	0.39895	2.68754
ENSMUSG00000038697	Taf5l	3.59477	16.3507	53.9748	13.4622	56.4843	10.0947
ENSMUSG00000043923	Ccdc84	2.88195	5.59171	28.9101	24.6858	30.6774	22.5221
ENSMUSG00000032096	Arcn1	10.3282	7.83239	5.29268	26.79	18.2761	16.5915
ENSMUSG00000042293	Gm5617	306.358	2.49507	230.302	17.6821	101.613	11.8766
ENSMUSG00000105298	Cldn25-ps	55.4892	1.68989	188.156	19.7798	14.3915	68.4379
ENSMUSG00000000168	Dlat	0	0.958066	180.54	19.7339	70.8374	99.6464
ENSMUSG00000032300	1700017B05Rik	0	5.6208	27.3691	4.06679	80.3292	79.5167
ENSMUSG00000042557	Sin3a	33.4573	65.7472	33.8765	46.6638	11.8595	15.8977
ENSMUSG00000074305	Peak1	2.08665	9.12256	38.1649	106.934	35.3607	34.3568
ENSMUSG00000076281	Gm24270	393.804	208.354	341.202	408.881	554.546	590.474
ENSMUSG00000007892	Rplp1	2230.41	7.59432	79.5592	129.694	311.879	71.314
ENSMUSG00000032244	Fem1b	8.44159	67.4981	52.211	56.2537	43.5661	49.5356
ENSMUSG00000037257	Aagab	14.2737	14.8169	51.387	12.4482	12.0636	10.5467
ENSMUSG00000013584	Aldh1a2	0	0	2.85078	50.9695	1.73869	1.24792
ENSMUSG00000037674	Rfx7	0	1.75857	3.96362	3.31426	4.67849	1.69512
ENSMUSG00000032186	Tmod2	0	0.226413	0.430106	0.972642	78.9191	0.205996
ENSMUSG00000032350	Gclc	0	0.057414	10.5188	0.915321	35.3795	4.75822
ENSMUSG00000065037	Rn7sk	329131	23427.6	29237.2	71171.2	67477.5	69340.3
ENSMUSG00000038750	Omt2b	238.869	168.633	218.76	820.079	44.5455	25.0705
ENSMUSG00000035941	Ibtk	29.9657	53.8488	58.2948	43.4909	14.3013	22.0972
ENSMUSG00000032458	Copb2	3.59022	2.90508	4.8442	38.5269	2.88186	32.2798
ENSMUSG00000032553	Srprb	175.188	0.402295	9.27868	9.617	10.5256	9.03049
ENSMUSG00000039952	Dag1	0	32.8648	65.4976	98.0301	113.231	57.3071
ENSMUSG00000032599	Ip6k2	136.679	1.29904	45.3792	26.1604	2.94825	11.6074
ENSMUSG00000074061	Fbxw19	11.7063	0.191734	1.91788	9.66145	5.65449	20.8184
ENSMUSG00000062275	Fbxw24	233.961	2.01755	86.324	6.11735	7.83481	14.9679
ENSMUSG00000098973	Mir6236	10.9198	2.04922	10.1267	17.6849	10.9487	17.7665
ENSMUSG00000111270	Gm47066	443.709	15.3364	255.322	34.3991	42.6434	63.6346
ENSMUSG00000035202	Lars2	461.962	4.77135	0.524213	2.46264	2.41555	2.54091
ENSMUSG00000064351	mt-Co1	8.41949	9.95079	3.92349	20.3836	8.62006	5.64275
ENSMUSG00000075918	n-R5s2	1747.44	286.473	337.906	383.762	630.686	578.068
ENSMUSG00000000134	Tfe3	0.808307	11.9383	307.814	24.4232	40.3011	48.7541
ENSMUSG00000065661	Gm22580	1536.92	2.68274	119.338	339.839	585.949	241.575
ENSMUSG00000047694	Yipf6	0	2.09311	6.37551	1.32391	2.33954	1.59362
ENSMUSG00000034311	Kif4	46.7637	15.2463	13.9361	5.48741	15.3715	15.0034
ENSMUSG00000031311	Nono	0	0.319314	20.8463	2.45401	3.76732	18.3838
ENSMUSG00000025261	Huwe1	95.4772	15.6273	18.9955	10.4197	8.83432	7.24982
ENSMUSG00000025332	Kdm5c	0	0.109269	11.2377	17.4205	1.4331	20.0716
ENSMUSG00000071708	Sms	37.1198	17.4769	17.6706	32.6609	36.3504	7.58323
ENSMUSG00000026479	Lamc2	0	2.64382	19.7114	2.10115	6.21909	5.13477
ENSMUSG00000052748	Swt1	0	9.4634	3.13479	19.4706	7.47233	11.4749
ENSMUSG00000091060	Myocos	292.704	50.7952	14.6912	33.8394	33.884	96.9252
ENSMUSG00000026305	Lrrfip1	0	0.995573	34.0635	12.4258	5.3093	2.63503
ENSMUSG00000002881	Nab1	5.31454	15.1905	0.578649	9.56459	1.78921	2.91979
ENSMUSG00000026663	Atf6	0	0.3238	3.50192	1.02986	1.41728	2.20618
ENSMUSG00000026674	Ddr2	0	1.91327	0.258773	3.7133	0.610918	5.53948
ENSMUSG00000026349	Ccnt2	0.669486	0.995335	30.0756	6.61258	2.03835	8.82904
ENSMUSG00000033813	Tcea1	0	2.8743	5.15208	28.8964	0.952819	0.89903
ENSMUSG00000026078	Pdcl3	0	1.48528	16.3095	0.695449	0.502719	1.18625
ENSMUSG00000043467	Zbtb37	0	0	0.467252	0.970205	1.00168	2.66121
ENSMUSG00000026439	Rbbp5	9.45308	11.9933	0.481336	1.18411	1.08947	39.6726
ENSMUSG00000027466	Rbck1	0	1.41822	101.613	33.9779	110.795	10.5375
ENSMUSG00000026927	Entr1	0	2.75301	1.46134	24.7916	28.5887	1.30364
ENSMUSG00000015335	Zdhhc12	0	21.6928	4.39683	31.2188	1.85559	13.9768
ENSMUSG00000016921	Srsf6	0	25.5041	4.14392	4.13651	4.73119	0.971065
ENSMUSG00000026966	Ssna1	51.8585	0	0	2.21473	1.13309	0
ENSMUSG00000026944	Abca2	0	0	0.949143	0.309164	0.091763	0.236024
ENSMUSG00000017969	Ptgis	0	0.355208	3.27389	5.71676	37.3693	2.61883
ENSMUSG00000052056	Zfp217	1.84465	0.224151	5.54599	2.14194	7.44218	18.2942
ENSMUSG00000038990	Cables2	3.46334	0	9.13715	2.46721	1.06376	3.37234
ENSMUSG00000027104	Atf2	35.1696	1.70172	15.9573	3.0837	35.987	18.006
ENSMUSG00000068882	Ssb	20.9803	116.679	8.04764	3.39903	7.19568	4.35924
ENSMUSG00000002102	Psmc3	42.5567	0.358879	15.7907	23.8538	23.2469	21.2301
ENSMUSG00000075467	Dnlz	23.3458	5.43988	2.37638	10.4497	1.89118	1.41182
ENSMUSG00000087364	Gm13398	0	0	0.89176	0.831326	1.36983	2.55269
ENSMUSG00000027332	Ivd	0	1.23765	0.122853	2.49724	16.6516	0.29421
ENSMUSG00000027654	Fam83d	1.548	50.4032	74.723	84.7723	5.35853	4.55694
ENSMUSG00000026816	Gtf3c5	0	0.283813	1.622	43.4804	81.3119	0.507858
ENSMUSG00000016252	Atp5e	2200.88	5.1888	20.1055	64.4618	37.1814	59.2059
ENSMUSG00000061136	Prpf40a	0	16.6165	1.27148	8.10978	5.01585	3.54448
ENSMUSG00000075376	Rc3h2	0	0.298349	0.634596	3.22288	4.10895	0.636824
ENSMUSG00000027374	Mrps5	4.46734	0.063397	3.18221	0.296828	3.41749	3.17981
ENSMUSG00000010914	Pdhx	54.9548	9.09856	314.251	108.413	8.9243	117.702
ENSMUSG00000039515	Ptpa	19.2703	0.050055	0.49324	0.483056	0.664541	1.31861
ENSMUSG00000015290	Ubl4a	36.7145	0.113751	0.458054	10.3822	0.506408	3.9467
ENSMUSG00000015217	Hmgb3	0	0.278407	5.45299	7.51848	10.0604	125.855
ENSMUSG00000025860	Xiap	0	1.36047	2.61094	7.9648	47.8742	11.3688
ENSMUSG00000000037	Scml2	47.2939	0	12.0014	5.88827	3.28244	5.92408
ENSMUSG00000064127	Med14	0	0.468462	12.611	0.29156	25.1653	3.89175
ENSMUSG00000069041	Slc25a31	51.0124	40.8959	190.884	28.5194	33.5507	32.167
ENSMUSG00000027828	Ssr3	92.4167	19.4936	3.64582	14.8514	21.3699	3.41626
ENSMUSG00000028149	Rap1gds1	3.38712	0.064428	2.51965	5.73978	65.0663	72.0521
ENSMUSG00000027940	Tpm3	0	5.64854	0.936085	10.3516	29.2404	13.3348
ENSMUSG00000027879	Sec22b	91.9826	2.16378	78.3213	5.81729	16.6434	31.5633
ENSMUSG00000028049	Scamp3	15.038	59.5299	2.07341	11.7228	5.09351	6.35625
ENSMUSG00000027951	Adar	0	1.62006	12.5631	58.3	16.9853	8.18458
ENSMUSG00000008730	Hipk1	0	0	0.007903	3.53655	7.44212	1.08124
ENSMUSG00000050144	Slc25a44	0	0.455437	5.30998	2.82411	12.1332	2.26034
ENSMUSG00000032913	Lrig2	13.6395	89.7389	1.30628	0.875229	1.37796	3.11842
ENSMUSG00000027808	Serp1	0	4.67948	64.6474	22.9107	108.315	17.5094
ENSMUSG00000104096	Gm20356	0	0	2.17057	1.4871	0	0
ENSMUSG00000027508	Pag1	0	0.092242	0.268125	37.0331	0.223166	2.99138
ENSMUSG00000048232	Fbxo10	21.2373	1.93348	23.4733	2.71924	4.95352	31.4329
ENSMUSG00000040359	Ufl1	0	0	0.942912	0.861126	1.30459	1.71111
ENSMUSG00000029026	Trp73	9.84177	0	1.50166	0.876223	0.464626	0.317342
ENSMUSG00000036002	Fam214b	0	0.116756	0.096654	35.9066	26.565	10.5221
ENSMUSG00000034042	Gpbp1l1	31.4035	0.050084	8.52558	16.3678	71.4797	7.74452
ENSMUSG00000028559	Osbpl9	683.23	0.36401	15.8975	6.68904	1.76783	6.98496
ENSMUSG00000043257	Pigv	0	0.081531	2.06486	45.0927	0.705033	7.30592
ENSMUSG00000028261	Ndufaf4	13.8195	11.0434	20.5913	18.8122	5.17482	4.90307
ENSMUSG00000008489	Elavl2	0	0.35469	9.6298	45.7609	12.434	15.7283
ENSMUSG00000028719	Cmpk1	0	8.51716	4.67813	1.74386	3.33422	0
ENSMUSG00000003282	Plag1	0	0.255615	2.27282	6.99951	10.0056	0.990594
ENSMUSG00000037443	Cep85	50.9745	0.793821	29.395	4.03443	0.928984	2.7501
ENSMUSG00000041058	Wwp1	0	0	58.2957	6.97602	0.787803	1.60352
ENSMUSG00000028496	Mllt3	5.0204	16.2441	2.73237	6.58305	1.21949	3.21624
ENSMUSG00000023075	Akirin1	0	0.144664	0.324588	67.5806	53.9508	3.6598
ENSMUSG00000028438	Kif24	0	2.83308	0.543795	0.637242	0.38454	1.33658
ENSMUSG00000006392	Med8	4.6972	48.1647	1.16171	6.86432	11.2726	0.906589
ENSMUSG00000063524	Eno1	34.6167	71.5243	4.92972	32.0092	6.14014	13.4532
ENSMUSG00000029478	Ncor2	0	0	0	0.065263	0.026696	0
ENSMUSG00000029504	Ddx51	0	21.663	30.2994	42.8964	11.3671	3.03826
ENSMUSG00000033970	Rfc3	15.3274	1.03215	0.870954	27.1093	13.4215	1.86834
ENSMUSG00000029577	Ube3b	0	29.7392	43.0875	27.3864	26.127	54.5677
ENSMUSG00000029613	Eif2ak1	1.11883	9.66256	4.20373	11.2653	24.6898	1.30016
ENSMUSG00000070498	Tmem132b	0.662789	2.05966	0.63906	2.81472	26.8005	2.48323
ENSMUSG00000039771	Polr2j	36.511	77.4807	96.3553	90.7045	30.821	269.415
ENSMUSG00000029204	Rhoh	13.9776	5.16464	3.43685	14.0524	1.10619	1.78196
ENSMUSG00000039886	Tmem120a	0	1.92804	4.61577	53.2539	130.072	45.9358
ENSMUSG00000107254	Gm43769	0	0.043204	51.4794	3.49562	15.635	1.18539
ENSMUSG00000036718	Micall2	0	0	0	0.576945	9.72246	52.685
ENSMUSG00000062234	Gak	0	4.93241	0.326313	4.11684	1.61353	41.6525
ENSMUSG00000034211	Mrps17	1176.99	0.114131	0.469836	1.89891	20.4258	5.67854
ENSMUSG00000029465	Arpc3	32.402	7.9713	22.296	17.5331	9.49687	12.6486
ENSMUSG00000029094	Afap1	1.59025	5.95258	32.4457	10.7043	14.7183	1.39595
ENSMUSG00000029636	Wasf3	0	16.2979	4.08746	10.43	15.5559	7.06784
ENSMUSG00000046658	Zfp316	16.5224	0.129326	1.52512	3.09499	0.064187	4.17301
ENSMUSG00000015880	Ncapg	14.0033	12.1857	8.34364	1.70514	1.31341	0.652421
ENSMUSG00000029502	Golga3	0.617674	2.78049	6.76786	2.82559	24.2279	4.53132
ENSMUSG00000037364	Srrt	0	1.19798	31.1794	45.2972	1.47653	14.5924
ENSMUSG00000029594	Rbm19	375.686	0	10.6632	1.26384	4.78902	1.88147
ENSMUSG00000079424	Gm3259	38.4652	15.3629	2.90872	3.01486	4.86104	9.643
ENSMUSG00000049232	Tigd2	1.69488	37.9095	53.1817	72.3779	66.0338	14.9689
ENSMUSG00000003500	Impdh1	0	0	0.642737	52.6213	57.1503	3.92081
ENSMUSG00000097525	Platr31	0	2.14295	0.088866	344.284	122.715	0
ENSMUSG00000005503	Evx1	42.5921	3.59459	2.54251	7.51814	5.03143	8.56468
ENSMUSG00000030034	Ino80b	53.9852	21.9955	10.2604	30.2241	6.0253	6.89185
ENSMUSG00000029836	Cbx3	0	0.844289	0	55.9091	13.2798	5.01434
ENSMUSG00000033940	Brk1	34.8153	38.5656	286.121	9.99354	33.6366	19.1565
ENSMUSG00000051855	Mest	205.358	15.6738	27.3642	20.0444	7.72402	74.6543
ENSMUSG00000030271	Ogg1	0	0	2.63373	52.731	1.07197	13.9773
ENSMUSG00000030056	Isy1	0	0.015624	4.27277	5.4592	3.74688	3.41119
ENSMUSG00000029840	Mtpn	8.93934	64.0886	43.0088	183.197	17.1983	1.99509
ENSMUSG00000051586	Mical3	0	211.827	3.59129	1.65301	0.837299	8.11813
ENSMUSG00000047603	Zfp235	0	0.190264	20.2163	2.72396	16.5885	31.0816
ENSMUSG00000033904	Ccp110	0	0.074495	0.650996	0.83121	10.3974	1.4696
ENSMUSG00000030560	Ctsc	0	0	1.1577	6.48002	40.4602	189.716
ENSMUSG00000030822	Prr14	61.9591	1.36981	6.56221	64.6386	6.04249	8.47395
ENSMUSG00000025465	Echs1	17.309	0.036256	6.93687	5.0742	103.846	12.7049
ENSMUSG00000038695	Josd2	0	0	0.388775	25.5747	5.21799	9.70109
ENSMUSG00000041375	Ccdc9	12.5865	15.2231	5.6522	1.51984	11.1314	0
ENSMUSG00000003378	Grik5	0	0.599457	0	3.95199	22.9161	1.98278
ENSMUSG00000053046	Brsk2	0.939455	2.04793	12.4014	1.25939	4.26471	5.92851
ENSMUSG00000046058	Eid2	0	0.642098	1.65937	24.3668	137.224	4.2457
ENSMUSG00000030751	Psma1	0	0	5.06686	1.91145	6.53923	0
ENSMUSG00000002068	Ccne1	0	4.21813	20.5155	475.208	73.6852	12.6295
ENSMUSG00000042502	Cd2bp2	0	7.18684	1.76143	12.8684	21.0241	2.89436
ENSMUSG00000025505	Tmem80	0	2.73456	8.16587	346.125	75.1966	6.38072
ENSMUSG00000040824	Snrpd2	191.809	0.434548	7.25139	3.06644	17.1174	14.3216
ENSMUSG00000062300	Nectin2	25.3752	32.2774	4.5118	97.0696	0.727573	1.18809
ENSMUSG00000030397	Mark4	14.6491	15.8067	31.1576	3.42682	8.34187	5.14096
ENSMUSG00000025366	Esyt1	104.021	12.5821	31.4387	10.5222	6.69152	7.39923
ENSMUSG00000061315	Naca	497.123	6.03595	26.2329	55.5228	26.2071	42.2632
ENSMUSG00000019942	Cdk1	0	1.86206	4.34313	2.15214	97.2823	50.5819
ENSMUSG00000020098	Pcbd1	339.011	97.7718	9.15618	232.499	361.821	18.3024
ENSMUSG00000019944	Rhobtb1	0	0.082646	2.65179	33.4146	4.92731	0.818205
ENSMUSG00000009092	Derl3	265.832	24.0568	89.9365	35.405	9.5032	37.7157
ENSMUSG00000044475	Ascc1	0	5.60275	0	3.05549	0	1.69493
ENSMUSG00000020107	Anapc16	29.2224	4.05276	57.2933	13.4425	6.04077	2.90632
ENSMUSG00000020163	Uqcr11	263.451	4.03447	11.091	92.3009	141.601	35.4182
ENSMUSG00000014498	Ankrd52	3.54362	6.28587	66.4897	235.758	43.131	20.4127
ENSMUSG00000063804	Lin28b	0	6.8667	12.597	1.42602	0	2.96392
ENSMUSG00000096687	Mfsd4b4	0	15.7493	34.5253	1.11843	0.753144	4.38726
ENSMUSG00000038214	Bend3	0	2.25411	0.219912	8.22393	0.61343	1.28225
ENSMUSG00000015202	Cnksr3	0	4.20598	0.771638	29.6034	1.08774	1.07766
ENSMUSG00000057134	Ado	0	6.20674	2.2906	2.58683	3.75868	0.911908
ENSMUSG00000047495	Dlgap2	1.17266	0.013004	0.183548	0.987867	9.32024	0
ENSMUSG00000096188	Cmtm4	0	2.73333	3.87902	38.752	43.3052	15.875
ENSMUSG00000031740	Mmp2	64.3847	0.036298	6.72551	5.77412	22.2428	0
ENSMUSG00000037492	Zmat4	0	37.4432	1.85921	1.7379	2.46569	5.54938
ENSMUSG00000019261	Map1s	2.19122	0.332296	3.61277	3.71116	1.51552	0.083348
ENSMUSG00000031950	Gabarapl2	41.41	2.97485	11.6833	230.754	53.2357	361.643
ENSMUSG00000031691	Tnpo2	0	9.69249	10.2632	5.88674	69.4006	3.20336
ENSMUSG00000045128	Rpl18a	6.64518	0.705484	6.61437	63.5996	137.797	9.92589
ENSMUSG00000051495	Irf2bp2	0	2.31358	0.584252	7.23306	1.84601	4.82781
ENSMUSG00000031697	Orc6	0	3.13702	17.7509	144.19	18.5792	100.227
ENSMUSG00000039067	Psmd7	0	20.0431	54.4699	128.748	5.16702	13.6564
ENSMUSG00000014633	Cmc2	89.233	4.36831	0	2.39738	2.27464	3.55272
ENSMUSG00000048371	Pdp2	0	0.796311	0.529474	14.2078	51.9491	8.82511
ENSMUSG00000037725	Ckap2	0	1.52207	0	3.5749	0.402171	14.2969
ENSMUSG00000031508	Ankrd10	0	0.012597	1.51935	18.1207	218.948	0.183399
ENSMUSG00000042354	Gnl3	12.7102	0.076331	0.60838	4.35407	25.2144	2.03229
ENSMUSG00000035235	Trim13	0	0.578052	1.09031	5.04894	16.6849	10.7413
ENSMUSG00000022009	Nufip1	0	0.47218	53.21	5.04329	50.9186	13.1007
ENSMUSG00000022130	Tgds	0	1.23288	57.2709	43.0844	7.90378	19.9544
ENSMUSG00000016831	Tox4	0	0.26235	0.21516	3.64396	37.7566	16.5923
ENSMUSG00000054051	Ercc6	0	0.057569	1.16387	0.322726	1.70233	0.924133
ENSMUSG00000021973	Micu2	0	0.769553	8.32468	182.664	75.4169	6.32466
ENSMUSG00000039367	Sec24c	0	2.30785	36.527	10.2178	184.116	51.3507
ENSMUSG00000030662	Ipo5	0	0	0.271528	7.55091	3.48758	0
ENSMUSG00000022024	Sugt1	6.18778	1.78657	1.96409	3.38107	1.5147	1.05091
ENSMUSG00000032238	Rora	0	2.40292	10.8321	9.68978	1.08847	0.060195
ENSMUSG00000074476	Spc24	39.896	0.855186	4.9834	11.4926	15.72	25.7137
ENSMUSG00000006673	Qrich1	3.73946	0	4.79665	37.2423	4.52501	0.099531
ENSMUSG00000033392	Clasp2	0	16.7129	3.03372	67.655	33.0951	2.1864
ENSMUSG00000032199	Polr2m	0	8.41746	36.2788	78.1804	156.756	61.9175
ENSMUSG00000048429	Timm29	0	0	10.2388	5.84794	22.3121	6.71855
ENSMUSG00000025785	Exosc7	0	0.341754	0.964917	4.80797	50.6911	9.95132
ENSMUSG00000032410	Xrn1	0	0.100274	0.092662	3.35687	1.47329	1.12889
ENSMUSG00000055720	Ubl7	0	37.6954	451.752	219.766	22.7437	16.7555
ENSMUSG00000034342	Cbl	0	0.08416	1.27861	0.168595	3.3397	0.323356
ENSMUSG00000061536	Sec22c	0	0.024386	4.32384	1.17536	1.41251	0
ENSMUSG00000040433	Zbtb38	0	0.008088	0.595504	0	0.238131	0
ENSMUSG00000064145	Arih2	7.92857	6.19258	0.636492	5.49795	8.03658	27.2654
ENSMUSG00000032119	Hinfp	91.6794	0	0.356883	0.785397	34.3364	5.12233
ENSMUSG00000032194	Kank2	0	0.929306	2.67644	95.2582	1.15119	1.15804
ENSMUSG00000041506	Rrp9	32.7129	9.65583	2.51654	299.796	31.8603	7.97917
ENSMUSG00000041231	Ublcp1	0	3.95887	1.18322	0	1.88562	0
ENSMUSG00000018583	G3bp1	4.55818	0.923553	1.2448	6.42076	20.5803	1.35824
ENSMUSG00000041164	Zmiz2	2.33449	1.46834	4.76954	52.955	33.5364	5.21397
ENSMUSG00000036620	Mgat4b	50.2594	14.9282	3.113	6.64049	6.84665	36.43
ENSMUSG00000078151	Gm12226	3.0035	7.55778	0.215708	1.02321	0.259367	13.1707
ENSMUSG00000020895	Tmem107	4.95944	1973.83	60.4249	9.60762	26.433	153.587
ENSMUSG00000018899	Irf1	9.85817	16.1924	3.95523	3.46558	6.00681	4.39525
ENSMUSG00000009894	Snap47	72.4996	12.5837	60.3183	29.9089	13.3539	14.7546
ENSMUSG00000004798	Ulk2	0	0.081684	1.20037	6.39765	13.8	0
ENSMUSG00000020474	Polm	3.44196	97.569	30.9044	31.0986	12.1514	10.9429
ENSMUSG00000017421	Zfp207	82.6638	0	2.97759	1.6489	2.58742	0
ENSMUSG00000020692	Nle1	0	0.206292	0.831477	9.95154	215.739	5.6988
ENSMUSG00000059995	Atxn7l3	0	0.946738	2.23058	0.967854	155.317	37.6568
ENSMUSG00000071866	Ppia	272.834	97.5359	1.11298	13.2218	37.9947	43.6502
ENSMUSG00000020441	2310033P09Rik	16.2656	219.561	1.73656	7.5406	12.1234	19.9709
ENSMUSG00000041958	Pigs	0	3.08426	62.1102	9.47143	114.393	25.108
ENSMUSG00000037275	Gemin5	0	0	0	0.278863	26.8208	17.0072
ENSMUSG00000020923	Ubtf	7.82704	0	1.28496	2.58764	27.0162	3.32934
ENSMUSG00000037278	Tmem97	177.353	23.0616	10.4655	2.97593	9.23282	96.1826
ENSMUSG00000043284	Tmem11	16.2523	0.830083	49.1337	24.8961	3.40003	8.61027
ENSMUSG00000003119	Cdk12	9.95266	4.75551	57.4876	13.7246	7.39992	6.88664
ENSMUSG00000018697	Aatf	2.64162	1.11312	4.75161	0	9.64282	18.5511
ENSMUSG00000020914	Top2a	0	5.30616	0.234826	19.4251	0.336627	36.6181
ENSMUSG00000020134	Peli1	0	0.054491	0.604006	17.5527	1.80224	0.401184
ENSMUSG00000042506	Usp22	0	0.651109	4.53353	23.2052	314.343	2.57964
ENSMUSG00000017119	Nbr1	16.5002	2.06101	17.1171	13.001	0.640944	5.32522
ENSMUSG00000057219	Armc7	0	58.8697	38.222	39.4986	265.278	4.91224
ENSMUSG00000025158	Rfng	1.23803	20.851	32.4878	2.10526	2.38199	21.1353
ENSMUSG00000034617	Mtrr	0	0.124425	1.00086	1.6036	52.7076	11.6954
ENSMUSG00000017778	Cox7c	560.823	0.511464	248.404	37.9669	52.5884	34.106
ENSMUSG00000021557	Agtpbp1	0.641519	92.1428	117.245	22.1032	129.553	18.6585
ENSMUSG00000001707	Eef1e1	16.1553	2.79096	2.83035	2.38353	63.3293	6.186
ENSMUSG00000021420	Fars2	55.4457	9.86824	1.24126	74.047	59.9921	8.84177
ENSMUSG00000021690	Jmy	0	0.1655	0.070987	0.060129	12.0746	1.16422
ENSMUSG00000060081	Hist1h2aa	607.263	5.67858	23.1327	100.253	45.9643	80.5705
ENSMUSG00000101355	Hist1h3h	149.968	6.38572	23.699	1902.93	2.8553	51.2268
ENSMUSG00000021497	Txndc15	0	114.568	3.90758	9.86646	63.4976	20.9763
ENSMUSG00000021640	Naip1	0	0	0	0.254718	0.178743	0
ENSMUSG00000032727	Mier3	0	6.26696	0.315451	54.4586	10.2027	1.9125
ENSMUSG00000025872	Thoc3	0	229.602	804.417	502.333	511.103	1199.48
ENSMUSG00000021287	Xrcc3	0	250.956	225.972	15.8957	11.1625	7.58078
ENSMUSG00000047534	Mis18bp1	0	0.13277	2.64091	2.54569	22.636	18.6082
ENSMUSG00000042628	Zfyve1	0	0.042408	4.7612	0.895549	11.6164	22.5453
ENSMUSG00000021025	Nfkbia	0	0.118358	26.3001	27.3416	28.4143	10.6402
ENSMUSG00000046314	Stxbp6	0	9.4119	3.91692	4.40778	0.358545	1.47839
ENSMUSG00000021037	Ahsa1	22.7775	3.19603	14.3533	156.43	9.64826	24.8825
ENSMUSG00000012609	Ttll5	0	7.95236	0.300957	1.64	0.106924	0
ENSMUSG00000073197	5730507C01Rik	65.3734	28.1438	7.97857	9.71088	11.7828	27.9943
ENSMUSG00000054003	Tdrd9	0	3.50803	1.32904	14.3391	2.15239	4.20183
ENSMUSG00000043998	Mgat2	0	0.04184	0.735866	50.9817	88.9965	10.939
ENSMUSG00000044456	Rin3	0	0.384509	10.3606	1.92264	2.99681	4.2748
ENSMUSG00000022150	Dab2	1.09298	2.80255	1.80344	4.84267	5.54722	0.318095
ENSMUSG00000022237	Ankrd33b	0	0.250475	0.05487	0.104742	0.487429	3.0515
ENSMUSG00000022565	Plec	0.51072	0.060096	0.075312	0.083082	0.807944	0.463922
ENSMUSG00000022365	Derl1	3.83029	34.5804	18.9956	18.3616	1.65147	1.07498
ENSMUSG00000081534	Slc48a1	0	0.175485	0.017944	4.07199	6.64068	0
ENSMUSG00000001289	Pfdn5	81.2993	0.94082	17.948	7.71933	35.5612	8.09326
ENSMUSG00000022246	Rai14	0	1.0413	0.316984	0.260789	0.032129	0.600197
ENSMUSG00000036678	Aaas	4.52962	152.75	5.62657	27.2583	22.8281	0
ENSMUSG00000003235	Eif2b5	0	0.034785	0.387993	1.97028	25.78	0.149566
ENSMUSG00000049076	Acap2	0	1.28226	25.2178	1.89002	7.51293	14.4306
ENSMUSG00000014301	Pam16	560.988	52.1419	111.192	19.7669	17.7836	95.365
ENSMUSG00000022858	Tra2b	4.5092	0.281143	3.42828	5.16239	8.17935	0.656987
ENSMUSG00000075229	Ccdc58	9.80825	0	0.306154	4.6036	1.78332	0
ENSMUSG00000014769	Psmb1	454.241	1.77878	17.594	37.2064	28.0516	11.954
ENSMUSG00000002496	Tsc2	11.6912	1.48258	4.30956	4.79028	129.969	2.66009
ENSMUSG00000024181	Mrpl28	370.424	13.7023	3.4272	422.112	110.018	8.37141
ENSMUSG00000037098	Rab11fip3	0	0.723492	0.603746	21.9965	0.054502	1.79575
ENSMUSG00000032855	Pkd1	0.337733	2.5122	101.78	52.1562	288.505	204.651
ENSMUSG00000039269	2300002M23Rik	0	0.066327	75.6238	1.92906	0.304688	7.08875
ENSMUSG00000023952	Gtpbp2	0	0.609051	2.51127	1.26318	0.438052	11.5072
ENSMUSG00000058704	Memo1	79.7297	3.32723	0.189373	0.768351	0.097113	0.457336
ENSMUSG00000024038	Ndufv3	196.008	0.115294	0	6.17591	7.92975	0
ENSMUSG00000052712	BC004004	1.26254	24.7914	2.09845	6.39135	2.07196	8.21674
ENSMUSG00000019432	Ddx39b	7.22911	47.9303	33.8562	51.5607	125.565	14.9975
ENSMUSG00000034382	AI661453	0	0	1.15846	13.389	119.837	8.75996
ENSMUSG00000006818	Sod2	0	0.09238	330.343	13.7176	12.233	71.628
ENSMUSG00000002833	Hdgfl2	257.85	0.373583	1.58147	19.7087	51.7902	0.136819
ENSMUSG00000042660	Wdr55	3.25023	0.313657	8.34984	16.3628	61.4124	1.21622
ENSMUSG00000024231	Cul2	0	0	21.4999	0	0	0
ENSMUSG00000040446	Rprd1a	0	0	2.75745	10.6716	4.56325	20.7709
ENSMUSG00000041258	Zfp236	0	0.549329	17.6894	8.30272	20.5008	2.40915
ENSMUSG00000024501	Dpysl3	31.5762	16.9124	23.364	19.852	2.47643	6.09345
ENSMUSG00000000420	Galnt1	1.28094	0.564861	0.276797	31.5487	2.07486	1.57061
ENSMUSG00000034484	Snx2	0	0	0	3.44076	3.99849	4.16473
ENSMUSG00000013662	Atad1	0	0.547751	0.541899	0.385593	20.4766	1.53016
ENSMUSG00000024827	Gldc	0	0.075219	0.039189	3.03238	0.448993	15.4483
ENSMUSG00000024843	Chka	0	0	1.27456	165.35	172.899	202.908
ENSMUSG00000024687	Osbp	0	1.02966	13.4102	2.04634	12.725	0.808743
ENSMUSG00000025220	Mgea5	0	0.057296	48.2748	9.3632	6.22771	8.20304
ENSMUSG00000071645	Tut1	0	2.33719	1.10129	46.178	46.074	2.8573
ENSMUSG00000025178	Pi4k2a	3.8615	21.4523	8.92844	42.4301	5.84057	2.00969
ENSMUSG00000034616	Ssh3	0	0.956429	5.78934	12.8389	19.8265	8.84869
ENSMUSG00000024944	Arl2	146.501	40.9821	2.81842	3.5898	9.44508	30.9385
ENSMUSG00000024998	Plce1	21.3931	0	0.428455	2.54748	0.617898	0
ENSMUSG00000024833	Pola2	0	85.2954	2.2531	0.818874	4.02794	5.48518
ENSMUSG00000075227	Znhit2	107.091	53.8497	59.2451	36.1735	338.281	50.0128
ENSMUSG00000006463	Zdhhc24	295.25	7.85932	1.90094	7.40909	4.97391	9.80704
ENSMUSG00000024835	Coro1b	0	95.3335	53.3563	148.972	30.5553	45.0535
ENSMUSG00000038274	Fau	886.107	0	28.2515	131.494	92.4339	36.3164
ENSMUSG00000064337	mt-Rnr1	0	8.12415	32.566	7.16578	7.79801	18.3385

## Sheet: Major ZGA (1473)
GeneID	Symbol	MII	Zygote	Early 2-cell	Mid 2-cell	Late 2-cell	4-cell
ENSMUSG00000042197	Zfp451	0	46.3727	17.9241	42.3049	0.080394	5.68944
ENSMUSG00000026134	Prim2	26.5971	0.937148	0.905932	69.4614	2.39865	3.65169
ENSMUSG00000037503	Fam168b	0	6.49145	17.6454	1.53671	16.1547	9.11874
ENSMUSG00000073702	Rpl31	32.7038	0	3.16597	5.94386	5.37573	1.1196
ENSMUSG00000041945	Mfsd9	1.55039	20.0506	19.2919	11.362	3.46988	17.4723
ENSMUSG00000026047	Kdelc1	0	0.359917	0	0	0	0
ENSMUSG00000026103	Gls	0	0	1.66164	2.76108	12.4055	2.20059
ENSMUSG00000026039	Sgo2a	0	5.29835	54.6313	52.1491	1.87057	3.23026
ENSMUSG00000041075	Fzd7	0	9.54924	2.1311	35.5923	77.676	8.82993
ENSMUSG00000067336	Bmpr2	12.702	2.97706	16.7854	2.93472	32.0011	2.47854
ENSMUSG00000101188	Eif4a-ps4	51.1789	1.58038	90.0167	132.494	5.42097	6.46416
ENSMUSG00000025967	Eef1b2	0	0	0.527743	3.35202	9.64469	23.8787
ENSMUSG00000025959	Klf7	27.8483	1.38004	0.17432	8.18519	0.645972	0.852242
ENSMUSG00000070871	Ccnyl1	1.64868	26.0373	96.3156	34.0334	65.5419	18.7661
ENSMUSG00000026179	Pnkd	472.522	3.01181	5.16021	49.6628	11.5685	8.47362
ENSMUSG00000026171	Rnf25	38.0886	0.191463	71.439	0	0	1.04452
ENSMUSG00000026135	Zfp142	0.699219	0.977588	32.2282	8.1311	0.480859	4.93346
ENSMUSG00000079470	Utp14b	0	0.146571	0.353818	0.770967	42.7882	0.391322
ENSMUSG00000026248	Mrpl44	0	0.063807	0	4.4395	0.970106	14.1657
ENSMUSG00000004364	Cul3	0	0.007718	0.196013	0.318374	3.99855	2.38291
ENSMUSG00000026159	Agfg1	0.533315	0.169698	2.07601	9.82307	5.97404	0.061904
ENSMUSG00000026150	Mff	47.9308	250.908	223.602	313.407	90.0046	45.9761
ENSMUSG00000026238	Ptma	0	27.7219	137.226	299.475	252.675	405.626
ENSMUSG00000026289	Atg16l1	94.2231	1.72788	130.973	7.14586	74.88	18.4601
ENSMUSG00000073616	Cops9	7.8048	0	11.9715	54.6789	91.3318	3.59427
ENSMUSG00000034220	Gpc1	0	0.149404	3.23283	0.464732	19.4652	4.53925
ENSMUSG00000026281	Dtymk	212.734	27.6144	14.3673	7.79002	8.33938	152.208
ENSMUSG00000034066	Farp2	0	1.11436	0.430464	55.8996	3.35561	1.77283
ENSMUSG00000026277	Stk25	0	20.8049	37.5126	49.7628	61.2224	33.6436
ENSMUSG00000038866	Zcchc2	0	17.2035	4.02314	5.3189	11.8772	4.70264
ENSMUSG00000042207	Kdm5b	0	0.996069	12.4405	12.9996	110.488	8.16328
ENSMUSG00000041879	Ipo9	2.08524	11.2635	35.6057	40.9609	12.8093	3.48837
ENSMUSG00000006005	Tpr	2.08505	137.807	11.8435	230.428	42.0828	10.6146
ENSMUSG00000026478	Lamc1	16.6538	40.8745	2.88891	0.732232	9.23657	11.8486
ENSMUSG00000026701	Prdx6	0	0.457027	0.93011	76.4684	2.56655	2.82619
ENSMUSG00000041406	BC055324	14.012	0.484331	4.55188	3.94305	41.892	6.95495
ENSMUSG00000026568	Mpc2	122.31	65.7323	4.36719	10.9847	146.19	120.293
ENSMUSG00000026558	Uck2	1.05003	47.2821	4.37666	2.0097	85.2438	9.83957
ENSMUSG00000026641	Usf1	21.0906	21.1179	153.18	9.49353	4.381	249.54
ENSMUSG00000038633	Degs1	96.1181	6.95684	23.7125	53.0589	13.6046	31.281
ENSMUSG00000037434	Slc30a1	0	9.78852	4.99428	185.024	229.426	51.6263
ENSMUSG00000019790	Stxbp5	14.7636	15.6146	85.4201	9.25494	73.079	70.2336
ENSMUSG00000019854	Reps1	0	0.121887	61.2016	3.88415	42.4227	44.5057
ENSMUSG00000075232	Amd1	0	2.34693	9.33188	620.553	492.958	6.37687
ENSMUSG00000019813	Cep57l1	0	1.31994	0.223223	0.295993	4.22437	4.5563
ENSMUSG00000023068	Nus1	0	23.0131	55.0015	15.5489	89.3988	23.2792
ENSMUSG00000003226	Ranbp2	1.03025	0	5.09393	3.49485	15.4177	2.66001
ENSMUSG00000004207	Psap	38.1761	62.5342	5.1466	18.2328	181.827	445.636
ENSMUSG00000048701	Ccdc6	63.7743	181.031	428.826	301.011	454.569	271.859
ENSMUSG00000053830	Gm9923	0	7.60985	0.490074	0.428722	0.01622	1.40222
ENSMUSG00000033307	Mif	53.1904	0	0	0	0	0
ENSMUSG00000020260	Pofut2	11.2082	0.277338	8.09602	2.87233	4.81882	48.5966
ENSMUSG00000032834	Pwp2	0	30.1445	3.65622	4.14206	4.77921	32.1276
ENSMUSG00000032788	Pdxk	0	0.204119	0.314251	12.3961	40.7277	0.578781
ENSMUSG00000020329	Polrmt	0	5.46392	5.03915	100.06	18.6843	530.321
ENSMUSG00000020135	Apc2	0	0.009979	0.963796	10.9555	3.0188	0.56823
ENSMUSG00000020133	2310011J03Rik	90.8752	0	1.40271	5.40452	49.9685	15.2601
ENSMUSG00000035278	Plekhj1	188.744	6.11926	133.228	193.623	227.869	52.4329
ENSMUSG00000004929	Thop1	9.06959	157.102	61.8139	22.9553	337.567	58.3723
ENSMUSG00000034994	Eef2	23.1224	166.774	252.944	186.93	102.685	245.7
ENSMUSG00000020232	Hmg20b	50.9586	0	1.68072	10.0923	4.18224	22.4861
ENSMUSG00000034758	Tle6	1825.11	216.456	374.67	598.37	396.435	577.225
ENSMUSG00000036478	Btg1	2.02349	0.099254	0.175925	11.9497	1.06434	15.4397
ENSMUSG00000034163	Zfc3h1	0.756384	3.03277	3.04576	0.752916	4.94566	5.42694
ENSMUSG00000020114	Cand1	188.399	24.8077	58.2421	49.4246	86.7924	28.5037
ENSMUSG00000034613	Ppm1h	5.7488	5.83793	1.70228	0.342969	13.5387	37.8649
ENSMUSG00000040521	Tsfm	0	0	34.3994	2.19224	23.1059	0
ENSMUSG00000040462	Os9	9.57066	20.5425	21.7803	19.7085	43.1453	29.4245
ENSMUSG00000025417	Pip4k2c	0	5.51022	37.8247	73.9576	42.2675	21.1128
ENSMUSG00000025410	Dctn2	11.7263	8.46044	3.13997	1.50616	2.35404	4.79064
ENSMUSG00000025409	Mbd6	0	0.607183	22.8136	4.36184	3.29955	2.24365
ENSMUSG00000025400	Tac2	9.91544	0	33.168	0	0	0
ENSMUSG00000025369	Smarcc2	0	0	28.1978	6.38233	0.100333	0.26447
ENSMUSG00000025364	Pa2g4	16.2792	94.415	18.1391	233.517	11.6702	46.3574
ENSMUSG00000093674	Rpl41	686.15	1.84001	13.0605	36.974	27.2153	19.9625
ENSMUSG00000025354	Dnajc14	40.7601	4.05839	2.984	1.63304	12.3517	27.7257
ENSMUSG00000034543	Morc2a	0	0	1.00493	0.119731	21.1613	0.694742
ENSMUSG00000009073	Nf2	0	5.54155	22.9813	6.29921	62.6259	3.9888
ENSMUSG00000020176	Grb10	2.03585	0	7.94552	1.01814	0.845671	0.745208
ENSMUSG00000007739	Cct4	5.76116	36.7356	1.31075	39.2389	38.649	7.06809
ENSMUSG00000020458	Rtn4	7.27629	71.6043	2.74682	0.573877	3.66802	19.248
ENSMUSG00000044847	Lsm11	8.2971	4.88626	4.65283	3.57966	0.418238	11.3078
ENSMUSG00000020392	Cdkn2aipnl	20.7592	27.9939	14.5142	16.8824	70.0074	26.8461
ENSMUSG00000018340	Anxa6	5.27059	0.501605	29.361	1.37422	2.05278	3.58545
ENSMUSG00000018585	Atox1	1215.42	0	16.3875	58.8961	42.6956	82.6784
ENSMUSG00000037331	Larp1	0	0.357982	3.0343	22.6408	24.2794	51.843
ENSMUSG00000080152	Gm12260	342.285	3.80326	270.923	18.9074	72.2976	14.6011
ENSMUSG00000033389	Arhgap44	0	0.152286	1.15574	10.9272	15.5877	1.8744
ENSMUSG00000020897	Aurkb	0	2.8677	55.8167	3.99275	81.893	14.0921
ENSMUSG00000020893	Per1	0	0	6.97947	0.571439	0.324199	0.474937
ENSMUSG00000018923	Med11	0	6.46878	18.8569	37.4766	16.0733	38.3008
ENSMUSG00000018446	C1qbp	31.8005	32.5991	19.741	7.71303	472.316	18.9791
ENSMUSG00000038290	Smg6	0	5.46243	2.49887	6.30233	0.21576	3.53916
ENSMUSG00000000751	Rpa1	52.3259	4.86914	6.37512	4.82564	23.1674	9.09096
ENSMUSG00000017776	Crk	1.22232	46.2516	72.8674	53.3649	55.3825	338.178
ENSMUSG00000017288	Vps53	0	0.440816	0.108778	6.95167	5.19352	3.7662
ENSMUSG00000069808	Fam57a	2.05585	2.86155	3.98029	7.67234	6.87702	649.091
ENSMUSG00000020840	Blmh	7.39794	48.8729	3.73231	5.41941	1.77499	10.9736
ENSMUSG00000061981	Flot2	123.827	12.3927	2.99627	28.5393	27.3095	11.2203
ENSMUSG00000017386	Traf4	71.7347	9.31745	72.0738	57.3555	81.1264	13.6577
ENSMUSG00000017428	Psmd11	33.6002	18.5212	13.5884	7.35771	13.513	5.10678
ENSMUSG00000020527	Myo19	0	0.207375	6.51719	2.59086	1.20849	11.4941
ENSMUSG00000018481	Appbp2	9.94111	1.51031	1.81996	1.94537	20.4066	2.64051
ENSMUSG00000034297	Med13	0	0.224113	0.221453	19.7306	19.2492	0.783759
ENSMUSG00000096205	Gm22068	256.26	31.0011	36.5179	76.2139	51.216	125.157
ENSMUSG00000018379	Srsf1	0	13.7637	24.9304	125.501	561.164	46.394
ENSMUSG00000038893	Fam117a	0	10.6262	92.3921	72.5101	18.9021	9.9177
ENSMUSG00000014349	Ube2z	0	11.9387	38.7767	34.6966	8.70107	19.5819
ENSMUSG00000001440	Kpnb1	15.652	17.142	100.089	40.1726	92.3579	46.0694
ENSMUSG00000038534	Osbpl7	0	0.052294	0.15933	36.6322	26.2649	2.29696
ENSMUSG00000058756	Thra	0	4.51381	0	4.19534	1.14351	5.32405
ENSMUSG00000035172	Plekhh3	1.98305	12.3389	0.64586	3.7681	1.96082	3.25873
ENSMUSG00000020929	Eftud2	34.2523	90.6119	1.69595	6.18724	2.44194	5.74185
ENSMUSG00000045532	C1ql1	0	6.7159	1.60964	9.69438	240.446	561.359
ENSMUSG00000040481	Bptf	0.424963	4.01879	2.16719	7.99825	25.3002	1.77047
ENSMUSG00000041920	Slc16a6	0	0	0.022307	2.24652	107.266	0.549793
ENSMUSG00000057322	Rpl38	117.79	26.9651	242.506	5.83453	312.799	57.8119
ENSMUSG00000018858	Mrpl58	129.991	0	2.21651	3.18876	1.79308	1.70723
ENSMUSG00000020737	Jpt1	139.846	45.6487	295.897	35.1701	226.963	129.577
ENSMUSG00000015869	Prpsap1	93.6342	161.902	117.062	531.236	466.918	111.94
ENSMUSG00000020802	Ube2o	0	32.8944	41.519	103.961	211.778	39.5584
ENSMUSG00000053113	Socs3	0	0.18448	6.56029	4.35109	29.3302	158.001
ENSMUSG00000033909	Usp36	0	0.786406	8.73462	69.2096	12.618	2.39583
ENSMUSG00000070327	Rnf213	0.546709	0.586355	1.38456	5.73101	1.07757	1.0066
ENSMUSG00000025138	Sirt7	7.67141	20.797	34.1115	4.4762	4.18233	5.08629
ENSMUSG00000025145	Lrrc45	0	0.64737	8.67831	0	7.46908	1.89575
ENSMUSG00000025163	Cd7	347.493	75.4874	70.1516	9.98197	4.03552	7.29584
ENSMUSG00000020585	Laptm4a	30.9453	138.321	11.0473	19.308	207.94	177.749
ENSMUSG00000020571	Pdia6	38.0641	17.4868	107.449	6.66922	76.0599	8.8107
ENSMUSG00000011179	Odc1	18.045	334.881	84.69	246.103	732.113	351.129
ENSMUSG00000071379	Hpcal1	0	83.0382	139.001	28.4997	92.5938	112.132
ENSMUSG00000113300	Gm49371	0	37.6525	56.5791	185.425	133.145	106.289
ENSMUSG00000036257	Pnpla8	0.766909	2.9092	0.755831	2.54378	0.771501	0.113794
ENSMUSG00000035329	Fbxo33	8.50107	105.734	52.6814	130.886	394.837	97.5818
ENSMUSG00000099021	Rn7s1	11214.6	3538.09	6037.85	11064.8	8330.67	5510.29
ENSMUSG00000020982	Nemf	77.416	6.31426	4.30034	6.23879	6.26824	1.48565
ENSMUSG00000099250	Rn7s2	7793.85	7100.21	5018.75	12644	20513.5	9948.77
ENSMUSG00000044147	Arf6	6.64476	236.575	423.845	1451.77	435.722	385.306
ENSMUSG00000034435	Tmem30b	0	1.80919	1.57385	69.752	6.1602	7.43004
ENSMUSG00000021048	Mthfd1	43.4281	14.4661	46.4648	48.7355	17.0046	72.9242
ENSMUSG00000049106	Dcaf5	25.738	11.2198	4.81987	16.4286	6.19399	10.6899
ENSMUSG00000021140	Pcnx	1.3035	8.43178	27.3849	52.1869	60.3186	6.51231
ENSMUSG00000021236	Entpd5	0	0	0	0.464916	1.17415	0.946294
ENSMUSG00000021244	Ylpm1	0	3.83167	15.3048	0	98.843	1.89192
ENSMUSG00000021254	Gpatch2l	17.4654	0.651972	2.31065	23.8096	15.1603	5.34446
ENSMUSG00000021182	Ccdc88c	3.37389	0.097905	11.3418	7.91283	1.34091	5.45715
ENSMUSG00000046675	Tmem251	0	56.5331	0.674222	0.890711	5.65205	2.38077
ENSMUSG00000060863	Tcl1b2	191.54	28.5214	54.2668	58.9875	4.0851	6.85034
ENSMUSG00000021264	Yy1	0	0.268705	3.40096	16.3994	31.0007	20.4908
ENSMUSG00000049792	Bag5	0	1.96929	14.0564	96.1842	38.772	11.5729
ENSMUSG00000021285	Ppp1r13b	0	0.588185	3.00403	3.53064	1.29455	0.436534
ENSMUSG00000047832	Cdca4	99.3396	2.46616	13.1048	5.41286	1.08493	20.0357
ENSMUSG00000021144	Mta1	0	8.30083	33.8848	190.076	3.66484	67.6184
ENSMUSG00000033499	Larp4b	14.8239	10.8024	4.16712	3.18831	33.7167	16.597
ENSMUSG00000039242	B3galnt2	33.164	0.504695	33.4584	1.10274	4.48614	3.38785
ENSMUSG00000015671	Psma2	40.0721	22.5969	40.1401	3.34677	3.33771	6.36705
ENSMUSG00000003062	Stard3nl	26.8104	98.6442	211.462	28.0382	19.1284	51.8539
ENSMUSG00000100210	Hist1h3f	1893.64	285.337	450.429	1235.48	937.597	336.566
ENSMUSG00000060678	Hist1h4c	12629.4	1580.15	3229.3	7551.64	2408.29	2096.17
ENSMUSG00000038462	Uqcrfs1	39.9703	24.4589	67.5975	264.199	292.472	89.4974
ENSMUSG00000039087	Rreb1	0	0.121123	6.02863	0.482707	163.327	3.354
ENSMUSG00000063200	Nol7	0	20.5124	3.46966	2.08413	250.175	6.19133
ENSMUSG00000000253	Gmpr	7.83705	0.32076	24.9319	106.948	3.33725	9.42912
ENSMUSG00000046876	Atxn1	10.2936	0.049034	0.712669	1.33543	8.66296	2.13173
ENSMUSG00000021377	Dek	0	23.6254	84.6523	103.234	35.6359	198.854
ENSMUSG00000037851	Iars	39.2676	1.37505	8.81371	5.60162	79.7078	10.5629
ENSMUSG00000062248	Cks2	319.883	108.063	273.198	179.277	361.874	127.773
ENSMUSG00000025868	Higd2a	36.145	0.746267	45.3161	0	0	219.349
ENSMUSG00000021395	Spin1	897.828	231.071	724.245	676.387	351.716	434.663
ENSMUSG00000021486	Prelid1	0	0	25.5457	14.3065	120.099	8.16796
ENSMUSG00000015937	H2afy	12.7606	0.197239	0	10.1652	0.48732	7.9967
ENSMUSG00000007836	Hnrnpa0	4.75435	110.554	228.751	84.4624	234.484	90.3715
ENSMUSG00000069805	Fbp1	0	26.9963	70.734	2.79533	0.107013	176.605
ENSMUSG00000021548	Ccnh	0	27.9798	1.11449	9.36714	10.4986	1.77829
ENSMUSG00000007617	Homer1	0	5.80976	18.1618	3.80609	23.9789	3.5044
ENSMUSG00000088108	Snora47	2039.49	137.437	98.5932	111.002	74.3884	27.5238
ENSMUSG00000021671	Poc5	13.6422	0.714142	40.4194	38.2751	15.8394	10.3993
ENSMUSG00000009470	Tnpo1	6.3797	5.39792	49.1808	48.9904	7.01117	6.88218
ENSMUSG00000041417	Pik3r1	0	11.0495	7.74755	30.2959	11.5529	4.01524
ENSMUSG00000021782	Dlg5	10.9841	0.903112	12.8974	5.7466	50.4116	3.20573
ENSMUSG00000021868	Ppif	0	1.47794	97.653	4.12298	8.95177	4.62812
ENSMUSG00000040640	Erc2	7.85008	3.07577	0.579688	5.8273	0.439453	1.09326
ENSMUSG00000021890	Eaf1	0	22.439	0.446507	0	0	0.429394
ENSMUSG00000041408	Wapl	0	13.7447	37.4138	63.0216	39.9955	13.3662
ENSMUSG00000037526	Atg14	14.5653	0.12905	6.72696	67.0229	4.27733	24.8085
ENSMUSG00000060373	Hnrnpc	38.511	3.08329	24.6863	33.1778	56.165	18.3487
ENSMUSG00000022185	Acin1	0	12.0167	19.6814	3.42794	15.9473	126.227
ENSMUSG00000079184	Mphosph8	0	9.56355	10.1817	0.830403	13.0307	10.1433
ENSMUSG00000021947	Cryl1	11.885	161.817	14.246	16.723	13.2272	23.833
ENSMUSG00000021939	Ctsb	9.30489	2.25467	11.434	22.4805	50.6431	185.981
ENSMUSG00000035078	Mtmr9	0	0	10.0418	0.666997	1.40476	3.31203
ENSMUSG00000021944	Gata4	0	3.87245	10.868	7.73393	93.6095	31.284
ENSMUSG00000021975	Ints9	170.359	2.78026	11.2495	1.81087	1.32072	4.41769
ENSMUSG00000044447	Dock5	6.69425	4.01683	11.6996	2.84326	0.092449	1.45851
ENSMUSG00000022000	Zc3h13	0	4.14935	35.5921	95.4615	5.48419	8.25355
ENSMUSG00000022021	Diaph3	0	0.858709	2.31917	31.4947	1.18839	3.13809
ENSMUSG00000022019	Tdrd3	1.96242	4.94034	17.6685	3.27593	0.415482	3.772
ENSMUSG00000025555	Farp1	0.621446	31.4885	108.786	14.8639	25.2233	38.0608
ENSMUSG00000025558	Dock9	8.10987	2.13472	1.55162	2.11961	13.6444	2.73548
ENSMUSG00000054115	Skp2	0	5.12481	15.3483	21.5707	20.9356	7.06265
ENSMUSG00000039704	Lmbrd2	0.61876	33.0027	2.53943	1.35415	2.95099	5.30008
ENSMUSG00000022272	Myo10	24.8992	150.645	429.645	297.619	50.0217	153.698
ENSMUSG00000014313	Cox6c	662.318	57.4934	35.4246	30.466	35.6846	21.8732
ENSMUSG00000022283	Pabpc1	0	0.286089	5.02997	9.84161	185.468	14.5008
ENSMUSG00000022422	Dscc1	0	58.1285	5.16806	14.5584	0	7.02852
ENSMUSG00000037085	Trmt12	17.1556	18.2145	6.26661	3.09384	7.07563	10.6557
ENSMUSG00000022351	Sqle	0	0.101512	0.036584	3.84563	8.72706	25.6249
ENSMUSG00000015002	Efr3a	0	77.7614	355.918	21.8564	11.3448	43.7381
ENSMUSG00000022561	Gpaa1	0	0.410789	1.56558	4.62384	2.35061	8.89583
ENSMUSG00000022558	Mroh1	0	0.043921	5.11815	0.918483	16.181	0.269164
ENSMUSG00000022557	Bop1	0	0	0.980513	0	44.245	1.64517
ENSMUSG00000022559	Fbxl6	6.0524	12.9364	132.261	121.774	46.4788	1206.73
ENSMUSG00000047921	Trappc9	167.785	49.4586	34.371	24.0068	11.2604	236.048
ENSMUSG00000033020	Polr2f	17.6684	26.222	21.7433	216.899	220.916	33.6604
ENSMUSG00000042535	Gtpbp1	159.104	4.37312	118.772	140.963	13.9361	25.1801
ENSMUSG00000022420	Dnal4	20.0933	73.7172	65.244	51.9391	53.5857	15.5746
ENSMUSG00000047888	Tnrc6b	0.15181	1.95872	14.2579	9.84357	7.23202	14.9239
ENSMUSG00000055024	Ep300	0.35006	11.1887	167.532	163.764	33.4514	22.6133
ENSMUSG00000063480	Snu13	8.63969	17.2798	5.18219	21.0542	19.559	20.9666
ENSMUSG00000022391	Rangap1	28.5722	4.20923	2.83423	6.04491	7.60675	287.327
ENSMUSG00000068101	Cenpm	99.2836	0.209136	4.73579	33.0738	10.1632	56.7284
ENSMUSG00000047878	A4galt	0	0.360007	4.82367	4.67311	8.67486	38.1662
ENSMUSG00000022434	Fam118a	0	30.5309	100.344	24.3051	28.1595	92.9856
ENSMUSG00000035828	Pim3	0	5.72849	68.413	330.426	384.822	52.6944
ENSMUSG00000022387	Brd1	34.5696	48.2124	103.926	131.279	72.5428	126.87
ENSMUSG00000036529	Sbf1	0	21.3817	8.05656	25.9666	19.5525	44.8044
ENSMUSG00000022613	Miox	329.371	83.0055	50.7876	40.8712	61.4121	536.505
ENSMUSG00000008690	Ncaph2	141.356	3.96664	2.90142	7.63789	0.832048	78.0913
ENSMUSG00000065911	Gm24447	3417.87	672.712	1235.56	2522.59	2405.38	1043.79
ENSMUSG00000033075	Senp1	0.758353	2.94059	15.6291	13.5492	18.9148	4.47431
ENSMUSG00000048154	Kmt2d	4.10621	49.0412	94.9555	100.224	102.355	35.7885
ENSMUSG00000053559	Smagp	130.834	166.754	312.317	499.189	587.591	140.075
ENSMUSG00000058655	Eif4b	45.314	28.1099	21.8723	9.93244	70.1223	31.8219
ENSMUSG00000045665	Mfsd5	0	5.66043	2.46708	41.723	201.599	14.6975
ENSMUSG00000058290	Espl1	7.27261	58.2034	238.841	92.2004	232.542	73.9584
ENSMUSG00000022488	Nckap1l	47.8552	0	0.431534	0.482874	0.23486	0
ENSMUSG00000022516	Nudt16l1	0	100.998	76.0153	8.87853	7.29194	25.8686
ENSMUSG00000039209	Rpl39l	679.004	10.4188	19.0065	33.0691	25.2	27.9145
ENSMUSG00000022505	Emp2	5.66188	23.0948	70.7961	17.2689	26.2682	38.4913
ENSMUSG00000076258	Gm23935	33242.9	80606.9	110464	131117	165971	108411
ENSMUSG00000018830	Myh11	0	0.691335	16.9956	15.6326	3.28911	2.42887
ENSMUSG00000006134	Crkl	6.26559	1.57757	8.56264	33.3202	23.6704	35.0027
ENSMUSG00000050240	Hic2	0	13.6578	26.0011	54.7713	29.5727	25.7497
ENSMUSG00000012114	Med15	9.76606	38.5147	51.9106	78.0703	89.3176	38.1695
ENSMUSG00000045983	Eif4g1	11.3468	22.8726	21.6464	45.3053	79.2405	58.6222
ENSMUSG00000047714	Ppp1r2	0	1.86952	1.62393	213.009	112.912	255.557
ENSMUSG00000022774	Ncbp2	13.8837	0	2.61107	71.1837	35.4875	0.200553
ENSMUSG00000022781	Pak2	0	0	0.282701	8.65156	40.7127	9.69864
ENSMUSG00000022801	Lrch3	0	27.7406	15.833	0.184469	0.425855	2.61954
ENSMUSG00000070225	n-R5s33	441.422	135.335	100.273	155.763	257.953	195.617
ENSMUSG00000060636	Rpl35a	1291.94	0.058602	10.4276	2.24074	15.6899	10.6516
ENSMUSG00000034243	Golgb1	224.803	0.111227	0.816366	5.04564	165.47	13.218
ENSMUSG00000002844	Adprh	107.963	35.7881	3.0457	8.62677	12.1396	22.842
ENSMUSG00000071533	Pcnp	0	9.75824	3.50087	8.5275	24.1009	4.23123
ENSMUSG00000059920	4930453N24Rik	0	0	7.97916	5.11636	1.49642	2.94665
ENSMUSG00000109841	E330011O21Rik	60.3322	6.75173	136.01	120.562	19.9116	18.2723
ENSMUSG00000050520	Cldn8	29.1683	27.2895	1.68224	3.67165	1.55493	32.0465
ENSMUSG00000025612	Bach1	5.30615	0.08185	0.409238	0.176635	17.4698	25.2662
ENSMUSG00000022983	Scaf4	0	6.85804	29.7109	35.1388	49.7873	37.973
ENSMUSG00000022948	Setd4	746.694	62.5559	25.4717	81.8609	60.741	149.64
ENSMUSG00000022914	Brwd1	5.69934	38.8406	23.2002	227.426	49.8472	11.2045
ENSMUSG00000023830	Igf2r	2.94815	0.548149	0.704467	1.88763	5.5668	10.566
ENSMUSG00000089769	Gm16574	40.6508	1.55161	5.86141	106.742	57.2714	24.3135
ENSMUSG00000089817	Gm7162	0	9.87381	16.3696	82.371	7.42393	6.90473
ENSMUSG00000014767	Tbp	1.65669	256.875	21.1433	9.77842	14.7557	66.8875
ENSMUSG00000039218	Srrm2	22.7518	15.0353	13.2906	119.758	68.596	173.822
ENSMUSG00000043445	Pgp	15.9211	1.63984	3.43194	0.367799	162.308	72.9379
ENSMUSG00000033597	Caskin1	0	0.007298	0.091839	0.168777	46.2316	2.53654
ENSMUSG00000117423	AC132367.1	0	3.95435	9.29707	307.026	1111.78	36.8778
ENSMUSG00000044533	Rps2	131.734	48.0483	96.4203	761.239	226.214	55.2332
ENSMUSG00000035521	Gnptg	2.20886	7.90174	0.464241	2.66343	56.0126	0.980639
ENSMUSG00000024182	Axin1	7.63214	29.4399	72.9923	93.7488	285.421	74.9562
ENSMUSG00000015575	Atp6v0e	10438.1	0.253106	59.9339	4.65832	66.2427	10.9275
ENSMUSG00000024208	Uqcc2	0	24.5156	276.115	699.836	57.1896	71.3934
ENSMUSG00000063239	Grm4	3.89386	21.4959	3.07483	19.0043	1.54296	4.05847
ENSMUSG00000024217	Snrpc	310.577	107.83	17.7851	179.953	70.3656	117.053
ENSMUSG00000002250	Ppard	0	10.8047	60.3975	58.7379	39.255	4.20418
ENSMUSG00000061613	U2af1	29.8221	281.166	8.40297	4.15987	5.7146	13.7001
ENSMUSG00000002308	Cd320	38.8279	2.65745	16.0153	411.068	232.827	321.072
ENSMUSG00000024335	Brd2	4.12429	33.569	133.955	101.918	45.3785	114.011
ENSMUSG00000034254	Agpat1	0	8.19009	26.8673	185.486	85.4463	9.29765
ENSMUSG00000024393	Prrc2a	0.742585	16.3744	15.9212	53.8506	28.841	23.6079
ENSMUSG00000050705	2310061I04Rik	0	0.046573	51.7052	32.1336	29.0635	39.5764
ENSMUSG00000039220	Ppp1r10	3.23851	9.53553	20.3429	46.1766	5.74669	3.54559
ENSMUSG00000038762	Abcf1	23.6725	0.150748	55.5763	1.8764	16.6609	18.3813
ENSMUSG00000024446	Rpp21	308.59	0	9.73419	2.71653	15.5677	16.9501
ENSMUSG00000036398	Ppp1r11	20.8845	6.30509	15.6549	6.0062	2.85912	5.80839
ENSMUSG00000023919	Cenpq	8.03418	8.76619	27.1212	0	0	5.6323
ENSMUSG00000097971	Gm26917	9.89866	163.792	603.507	1540.25	21085.2	53025.5
ENSMUSG00000106106	CT010467.1	6613.61	1537.94	2817.76	3192.96	6303.96	5523.82
ENSMUSG00000023944	Hsp90ab1	111.68	13.0274	244.294	16.2014	89.257	24.2725
ENSMUSG00000023980	Taf8	4.96042	9.27748	10.8438	7.99679	10.1965	26.408
ENSMUSG00000023991	Foxp4	0	0	0.038023	0	0	11.8346
ENSMUSG00000023973	Cnpy3	15.2168	2.84362	109.048	24.1138	137.512	51.3307
ENSMUSG00000036568	Bicral	0.780726	0.014689	40.6153	6.98913	16.0173	0.060509
ENSMUSG00000024206	Rfx2	22.0727	52.2791	13.8017	12.99	28.5708	16.8063
ENSMUSG00000002661	Alkbh7	400.014	23.908	9.09694	54.8931	14.3109	84.8915
ENSMUSG00000007670	Khsrp	130.616	125.635	94.1379	130.98	220.723	115.457
ENSMUSG00000024083	Pja2	0	0.014483	0.150895	0.157713	0.134028	0.240855
ENSMUSG00000024066	Xdh	14.046	0	100.155	3.71349	20.8839	36.2687
ENSMUSG00000024073	Birc6	0	0.218137	2.22974	7.42075	3.17347	30.9131
ENSMUSG00000024054	Smchd1	0	11.3004	1.99844	2.29264	2.57702	0.390497
ENSMUSG00000024081	Cebpz	0	0	0	6.98956	0.719541	2.1357
ENSMUSG00000024241	Sos1	0.944312	0.376579	1.63604	0.208665	0.473024	29.2728
ENSMUSG00000024120	Lrpprc	0	0.095372	30.7803	6.49914	0.861914	73.485
ENSMUSG00000041225	Arhgap12	3.07586	3.57307	17.3992	7.06846	4.30704	9.68423
ENSMUSG00000024283	Wac	0	7.81497	5.45315	28.9241	26.6907	49.5417
ENSMUSG00000024290	Rock1	11.6742	35.9969	21.1782	94.3166	143.054	4.35644
ENSMUSG00000024294	Mib1	0	0.899736	0.830786	2.02562	12.6708	0.209931
ENSMUSG00000024424	Ttc39c	0	0.164692	11.3763	0.459963	0.877069	1.1683
ENSMUSG00000005871	Apc	20.032	14.7133	16.4502	23.7005	10.8956	1.86263
ENSMUSG00000024360	Etf1	0	21.2726	49.7169	25.2116	101.266	18.9579
ENSMUSG00000024357	Sil1	10.1134	71.3829	61.2823	34.9271	17.0104	40.8321
ENSMUSG00000065145	Vaultrc5	15119	1983.32	5013.28	9221.07	10071.5	8951.14
ENSMUSG00000024427	Spry4	141.748	369.888	673.592	554.495	484.929	188.396
ENSMUSG00000024498	Tcerg1	1.15802	0.546647	6.26172	78.3267	1.00411	0.956115
ENSMUSG00000071856	Mcc	89.489	7.07319	111.063	13.1663	28.9756	12.2328
ENSMUSG00000041891	Lman1	15.2702	13.8294	20.5039	171.391	11.6159	3.5302
ENSMUSG00000079614	Seh1l	0	7.50783	0	40.3703	10.4752	1.21032
ENSMUSG00000037253	Mex3c	0	50.6157	70.8186	42.7944	55.5031	37.6685
ENSMUSG00000025880	Smad7	0	0.117208	1.1825	2.10704	112.321	12.6805
ENSMUSG00000024908	Ppp6r3	1.99394	0.41408	4.21634	4.15734	2.16652	0.514937
ENSMUSG00000024870	Rab1b	8.06941	123.167	153.104	22.4421	21.4975	59.4207
ENSMUSG00000033760	Rbm4b	0	4.56468	4.11905	1.51361	0.723243	1.92726
ENSMUSG00000024906	Mus81	11.0483	4.55389	97.6826	33.3414	20.1299	26.6796
ENSMUSG00000045664	Cdc42ep2	12.444	0	0.59736	1.51586	10.5073	0
ENSMUSG00000024790	Sac3d1	3.63642	1.16919	1.96049	8.77294	89.9186	25.2958
ENSMUSG00000024948	Map4k2	0	3.10207	0.33019	0.935453	0.247851	1.83323
ENSMUSG00000024966	Stip1	17.0898	3.64378	15.4726	9.41597	36.6409	191.76
ENSMUSG00000056612	Ppp1r14b	9.29952	15.5763	54.6918	88.4253	20.777	210.075
ENSMUSG00000071662	Polr2g	657.052	5.73636	9.46817	6.68038	11.7074	10.2726
ENSMUSG00000071658	Gng3	18.5804	5.98815	4.16953	26.5071	7.44926	3.79013
ENSMUSG00000071646	Mta2	0	0.564	33.4397	370.631	208.358	102.48
ENSMUSG00000036372	Tmem258	250.209	58.4082	56.8014	5.58453	10.5744	36.8575
ENSMUSG00000024732	Ccdc86	25.6162	0.134735	6.19158	1.04585	12.7217	1.19084
ENSMUSG00000046139	Patl1	8.5449	9.01571	11.5155	16.3152	0.238455	2.22812
ENSMUSG00000047044	D030056L22Rik	0	1.6201	102.65	187.798	769.792	15.4852
ENSMUSG00000046324	Ermp1	81.2666	211.173	77.4246	100.887	100.264	12.8643
ENSMUSG00000013663	Pten	0	1.52592	11.9458	7.44927	29.9071	16.8431
ENSMUSG00000024795	Kif20b	2.41865	0.667083	2.96612	0.241604	4.99286	2.53854
ENSMUSG00000024811	Tnks2	0.789227	2.83174	8.41035	39.8639	31.5537	12.1118
ENSMUSG00000035049	Rrp12	20.5145	5.76327	6.14501	31.9594	79.1687	3.55121
ENSMUSG00000034321	Exosc1	2.22776	15.0359	0.841482	0	1.22999	30.13
ENSMUSG00000025157	Zdhhc16	0	0	0	5.40775	104.589	4.9673
ENSMUSG00000015176	Nolc1	0	8.42871	14.4215	29.5694	26.3534	12.8032
ENSMUSG00000055491	Pprc1	3.99826	0.227533	0.259385	1.88632	99.9548	70.2067
ENSMUSG00000071528	Usmg5	1234.38	0	0	0	3.20826	151.067
ENSMUSG00000025047	Pdcd11	2.03567	2.44499	0.364756	95.4865	6.5887	13.9697
ENSMUSG00000025066	Sfr1	82.3571	29.7922	48.9704	161.839	36.1198	341.034
ENSMUSG00000033478	Fam160b1	0	0.062769	31.4362	5.67625	0.438321	1.19174
ENSMUSG00000033417	Cacul1	3.13216	4.71035	0.873083	3.61237	0.156148	1.18937
ENSMUSG00000025815	Dhtkd1	34.562	0.72125	1.0533	20.61	167.553	0
ENSMUSG00000026743	Mllt10	58.137	2.98368	237.413	1.4178	10.1453	2.7212
ENSMUSG00000051154	Commd3	90.8444	49.6938	16.3397	14.8078	2.1427	7.12871
ENSMUSG00000026739	Bmi1	4.0807	27.6125	35.6369	53.0312	87.4263	86.152
ENSMUSG00000026779	Mastl	4.55203	0	4.31506	4.24618	0.502583	0.581918
ENSMUSG00000035772	Mrps2	86.347	0.172859	4.86756	32.0957	13.478	1.84689
ENSMUSG00000039844	Rapgef1	0	21.6624	0.101634	0.605712	1.13219	4.49172
ENSMUSG00000039826	Trub2	77.6265	0.865022	0.01681	0.916938	0.186261	0.107102
ENSMUSG00000026790	Odf2	7.33365	6.79865	1.58878	7.96734	11.0697	34.9585
ENSMUSG00000039678	Tbc1d13	7.45487	1.32673	30.9654	78.3291	241.998	29.7726
ENSMUSG00000007476	Lrrc8a	12.179	0.756058	38.5014	9.3423	1.83879	8.14311
ENSMUSG00000026819	Slc25a25	0	1.04256	6.12772	38.5813	195.082	175.92
ENSMUSG00000039157	Fam102a	0	27.0619	33.903	8.63891	23.1943	6.79278
ENSMUSG00000026889	Rbm18	135.479	117.608	163.255	32.0744	14.1573	36.4175
ENSMUSG00000062997	Rpl35	577.172	83.5941	21.3844	41.1002	21.751	85.2059
ENSMUSG00000052155	Acvr2a	0	14.455	2.29712	0.828374	3.24615	3.74406
ENSMUSG00000026761	Orc4	0	0	0	0.666752	1.44066	1.53697
ENSMUSG00000026991	Pkp4	0	0.917228	62.042	33.2534	18.3356	8.10077
ENSMUSG00000026977	2022-03-07	0	0.679689	5.34144	16.2363	18.8312	29.113
ENSMUSG00000044308	Ubr3	0	0	0.686472	0	1.70743	0
ENSMUSG00000027018	Hat1	0	12.6833	31.9398	1.2983	0.414401	8.73994
ENSMUSG00000006494	Pdk1	0	0.952255	73.7223	0.220223	4.52614	1.7598
ENSMUSG00000027109	Sp3	0	2.65323	9.708	8.90873	4.32764	0.927809
ENSMUSG00000002733	Plekha3	0	37.909	56.4931	35.4213	22.527	100.691
ENSMUSG00000027007	Itprid2	1.75076	0.068756	4.45367	5.00703	66.7753	81.3452
ENSMUSG00000027074	Slc43a3	0	5.79577	15.5275	3.25352	1.83885	6.75203
ENSMUSG00000002108	Nr1h3	0	0	0.079762	0.369588	0	7.67795
ENSMUSG00000040549	Ckap5	0	0.041604	13.326	1.03442	0.672106	2.58644
ENSMUSG00000027184	Caprin1	4.71775	2.85796	7.59854	19.4776	36.5946	3.03035
ENSMUSG00000050199	Lgr4	0	0.008513	5.32999	0	1.42982	0.098567
ENSMUSG00000041219	Arhgap11a	2.13753	2.60271	0.203513	9.04402	35.0183	27.2917
ENSMUSG00000086462	Gm13990	203.939	0.563828	3.16961	2.91966	6.91278	11.6844
ENSMUSG00000033902	Mapkbp1	3.79007	0.03117	10.7581	3.38937	5.77363	6.83279
ENSMUSG00000027291	Vps39	12.4185	3.32256	5.22902	1.5412	13.2421	8.94807
ENSMUSG00000050619	Zscan29	0	0.045199	0.973441	1.92813	5.47287	16.8302
ENSMUSG00000027405	Nop56	0	16.2025	60.125	30.9692	21.987	12.8879
ENSMUSG00000027342	Pcna	38.0547	2.96019	189.1	11.5627	77.9892	15.9315
ENSMUSG00000015932	Dstn	5.86342	0.417702	0	0	5.6913	0
ENSMUSG00000077714	Snord17	530.325	164.586	111.866	1709.88	3473.02	348.141
ENSMUSG00000027439	Gzf1	5.59537	1.79178	8.0801	2.81903	80.7332	0.754458
ENSMUSG00000027454	Gins1	0	26.0223	1.4148	2.64505	3.61773	8.81585
ENSMUSG00000032869	Psmf1	198.97	41.2979	35.3495	18.5356	24.6477	111.231
ENSMUSG00000027469	Tpx2	3.83456	13.8462	2.06657	7.35183	3.9863	7.11994
ENSMUSG00000027490	E2f1	29.7375	149.926	148.702	99.4639	411.699	100.358
ENSMUSG00000038467	Chmp4b	0	4.21866	0.992351	0.776846	54.6155	2.34352
ENSMUSG00000027593	Raly	46.8859	24.2793	117.035	27.6782	59.262	23.88
ENSMUSG00000038375	Trp53inp2	26.8564	8.11938	12.139	24.9551	35.3346	21.39
ENSMUSG00000046229	Scand1	6.76328	26.2815	130.974	336.945	228.409	24.8773
ENSMUSG00000027636	Sla2	0	6.04043	1.06686	0.427815	0	1.20629
ENSMUSG00000027642	Rpn2	42.9022	27.0659	15.2466	8.9898	3.15914	5.93359
ENSMUSG00000017740	Slc12a5	0	0.233745	18.5931	10.8661	14.8943	20.5636
ENSMUSG00000001403	Ube2c	28.8983	0	437.952	124.393	154.148	234.36
ENSMUSG00000053141	Ptprt	0	4.65606	0.580865	0.194717	0.292424	0.829515
ENSMUSG00000074582	Arfgef2	0	1.04257	1.43436	0.800005	46.4676	2.87457
ENSMUSG00000047030	Spata2	0	6.19487	25.9563	9.71244	46.5007	130.653
ENSMUSG00000090213	Tmem189	0	0.552299	22.5768	1.2107	75.7774	7.97268
ENSMUSG00000027544	Nfatc2	0	0.193788	27.9152	3.04356	0.968161	0.298302
ENSMUSG00000027498	Cstf1	87.2661	93.1273	46.4179	2.41405	2.33739	29.6896
ENSMUSG00000027510	Rbm38	148.251	144.319	344.527	746.271	107.6	422.156
ENSMUSG00000027525	Phactr3	7.97999	2.92221	2.86833	13.9677	9.31859	4.90897
ENSMUSG00000039041	Adrm1	14.6339	22.0047	64.9301	19.0931	68.8154	32.7947
ENSMUSG00000038963	Slco4a1	0	1.85689	103.197	5.84274	109.93	8.71686
ENSMUSG00000038848	Ythdf1	0	1.6205	53.1368	2.33101	45.6126	6.45812
ENSMUSG00000094830	n-R5s194	108.23	35.5016	70.9158	75.7658	53.1589	137.776
ENSMUSG00000040269	Mrps28	23.5921	1.00999	20.4922	33.4934	18.6936	16.7399
ENSMUSG00000069114	Zbtb10	0	20.067	4.22541	12.9615	105.558	32.403
ENSMUSG00000019528	Gyg	306.141	106.515	131.373	38.8545	46.2762	127.857
ENSMUSG00000027715	Ccna2	18.0336	244.685	267.113	255.182	328.348	142.513
ENSMUSG00000025762	Larp1b	0	0.293125	10.4287	141.547	262.392	109.702
ENSMUSG00000027751	Supt20	102.678	0	0.933916	0.516355	48.4626	0.753539
ENSMUSG00000027806	Tsc22d2	1.74127	63.9855	1.01531	41.8789	66.7284	24.038
ENSMUSG00000097725	4930593A02Rik	0	0	8.59658	2.42438	0	0
ENSMUSG00000027774	Gfm1	0	19.945	65.7443	4.15412	2.52651	7.22894
ENSMUSG00000041977	Arhgef11	9.98968	5.15835	4.97643	7.05643	1.67942	8.69629
ENSMUSG00000004897	Hdgf	15.2683	36.2475	88.5422	42.7196	167.583	44.4185
ENSMUSG00000048039	Isg20l2	0	0.17141	2.31412	22.4975	133.381	0.78925
ENSMUSG00000001419	Mef2d	0	7.46618	24.8583	2.34592	1.94897	1.66357
ENSMUSG00000068923	Syt11	6.44332	0	0.046243	0.344842	0.311328	1.06876
ENSMUSG00000032657	Fam189b	20.3632	104.067	4.11528	37.5454	28.9907	9.51289
ENSMUSG00000028044	Cks1b	18.0306	93.2176	306.077	10.4453	8.53901	23.0076
ENSMUSG00000042390	Gatad2b	4.0318	20.0655	76.051	86.1499	66.6075	9.68656
ENSMUSG00000028140	Mrpl9	0	17.1835	2.50987	44.4718	0.547364	2.36699
ENSMUSG00000019338	Zfp687	0	23.6088	14.5264	76.898	8.29678	2.32923
ENSMUSG00000038612	Mcl1	1.50392	0.446938	1.51386	11.4953	104.14	155.863
ENSMUSG00000015714	Cers2	0	0	1.60307	0	1.19857	1.73965
ENSMUSG00000033285	Wdr3	0	0.052949	0.029035	0.028829	0.845361	0.113402
ENSMUSG00000027852	Nras	0	0.507116	11.0464	30.2634	8.51427	37.4745
ENSMUSG00000000563	Atp5f1	0	33.7512	321.951	48.2324	48.3738	142.564
ENSMUSG00000040389	Wdr47	4.58015	108.588	86.1071	61.2483	12.2145	28.7233
ENSMUSG00000045662	Henmt1	79.1031	7.91812	17.1032	1.01572	2.77686	31.6981
ENSMUSG00000039756	Dnttip2	7.69337	7.12462	1.56263	6.77759	5.7164	1.65234
ENSMUSG00000039068	Zzz3	0	2.76269	1.89149	6.89863	3.39484	3.33778
ENSMUSG00000028180	Zranb2	0	16.7406	3.6263	2.76302	41.8854	4.65309
ENSMUSG00000053870	Fpgt	9.82897	128.476	25.498	3.63945	2.40257	8.19365
ENSMUSG00000039988	Ankrd13c	0	69.6305	97.2	157.38	115.511	51.4075
ENSMUSG00000041235	Chd7	1.51284	7.79707	26.6805	15.2185	38.7459	4.89495
ENSMUSG00000040183	Ankrd6	9.23678	78.5381	18.1791	3.42959	8.57126	16.0631
ENSMUSG00000028454	Pigo	0	0.790239	1.23561	2.29986	0.09601	4.44583
ENSMUSG00000028334	Nans	0	0.132508	34.7572	3.48773	77.9498	46.1199
ENSMUSG00000028309	Rnf20	0	17.2697	29.8965	27.7478	25.222	24.2921
ENSMUSG00000028412	Slc44a1	0	3.68904	12.6586	67.8121	32.9263	23.0796
ENSMUSG00000034645	Zyg11a	0	0	0	0	227.821	0
ENSMUSG00000063882	Uqcrh	242.719	0	10.535	11.8779	12.3869	156.381
ENSMUSG00000028698	Pik3r3	1.94596	0.416316	18.3743	3.98585	28.6915	3.9934
ENSMUSG00000028687	Mutyh	0	0.94364	1.52277	24.6866	0.781809	192.044
ENSMUSG00000048626	Klf17	312.5	17.1205	141.55	155.887	77.2138	59.4711
ENSMUSG00000006398	Cdc20	0	27.9714	21.2303	3.30479	1.42004	29.3625
ENSMUSG00000083558	Gm12896	0	273.263	334.248	361.426	392.297	413.015
ENSMUSG00000028646	Rragc	50.9809	86.7837	57.2406	151.766	37.4409	29.7043
ENSMUSG00000078570	1110065P20Rik	0	0	35.7056	11.8506	2.8823	54.6348
ENSMUSG00000042608	Stk40	1.34418	3.49946	10.3861	102.029	20.6663	6.67747
ENSMUSG00000050234	Gja4	2018.93	169.162	256.538	441.225	218.796	832.272
ENSMUSG00000053841	Txlna	0	0.569486	4.25937	1.48372	33.0169	10.3263
ENSMUSG00000003731	Kpna6	4.64004	0	10.9215	0.669791	23.0609	1.21857
ENSMUSG00000053730	Tmem39b	4.02573	0.430846	3.96971	4.77194	6.00362	9.28075
ENSMUSG00000028906	Epb41	1.96461	44.0832	118.006	8.38122	137.616	6.25329
ENSMUSG00000028896	Rcc1	0	2.33915	6.56364	2.07818	10.4989	7.56863
ENSMUSG00000037622	Wdtc1	162.455	565.971	139.734	219.949	189.939	62.0967
ENSMUSG00000028838	Extl1	40.4664	0.368249	174.95	13.0815	24.4152	4.95887
ENSMUSG00000007880	Arid1a	32.4207	80.2628	56.9315	25.5721	58.5622	9.30275
ENSMUSG00000037266	Rsrp1	3.47357	0.513771	17.5154	5.01307	97.9423	19.8088
ENSMUSG00000028809	Srrm1	1.35627	2.46086	1.06238	2.71879	2.09427	4.64048
ENSMUSG00000078517	Emc1	0.820744	0	0.033874	0.757714	7.77862	0
ENSMUSG00000066036	Ubr4	12.448	11.9316	0.689606	1.79327	14.5908	14.3917
ENSMUSG00000060572	Mfap2	284.268	178.132	20.3323	17.1788	11.7326	391.993
ENSMUSG00000040606	Kazn	0	0.047789	0.137117	0.333388	0.08463	0.626192
ENSMUSG00000057637	Prdm2	0	0.425305	6.8366	3.92569	1.8677	4.14902
ENSMUSG00000050810	Oog3	204.047	6.24685	4.19228	3.21297	1.01837	4.20695
ENSMUSG00000029020	Mfn2	0	0.338692	15.4089	1.98057	0.994616	5.07721
ENSMUSG00000029003	Mad2l2	97.9644	7.43219	13.6316	34.8302	7.20901	1.6352
ENSMUSG00000028961	Pgd	0	0	19.2406	7.97956	138.166	10.0058
ENSMUSG00000028960	Ube4b	21.5872	70.7743	146.482	54.3475	163.725	124.198
ENSMUSG00000044700	Tmem201	40.8982	218.586	178.71	196.032	270.633	134.605
ENSMUSG00000029048	Rer1	253.859	79.6954	2.39389	9.0834	3.5847	76.7484
ENSMUSG00000029064	Gnb1	0	0.832756	66.9313	13.3889	58.5176	44.1704
ENSMUSG00000023286	Ube2j2	0	0.875081	0.825185	6.17612	24.8985	9.2385
ENSMUSG00000040570	Rundc3b	0	1.18364	2.07044	2.29192	0.416489	3.29218
ENSMUSG00000056004	9330182L06Rik	0	28.1834	0.179466	3.72103	2.38727	3.21309
ENSMUSG00000039883	Lrrc17	291.476	35.7111	57.7597	8.5136	9.15701	9.62014
ENSMUSG00000028954	Nub1	9.55683	0	1.08081	1.0688	17.0754	0.664378
ENSMUSG00000029131	Dnajb6	33.9002	68.3358	127.294	215.713	76.0726	73.3308
ENSMUSG00000029148	Nrbp1	150.616	43.3575	26.8634	5.82808	36.9341	21.4984
ENSMUSG00000005299	Letm1	7.62556	3.06014	17.5361	2.57478	5.40499	9.47431
ENSMUSG00000070858	Gm1673	42.9403	2.9461	19.5626	22.3286	90.4944	302.111
ENSMUSG00000037339	Fam53a	32.6768	18.5133	38.2951	4.46464	181.909	0.665292
ENSMUSG00000039563	2210406O10Rik	132.646	28.8485	64.0667	45.1569	35.2751	44.9301
ENSMUSG00000039474	Wfs1	3.43493	31.3994	3.60613	1.45709	4.25244	0.652413
ENSMUSG00000104781	Gm43303	0	0	5.67079	1.12696	4.30888	9.41203
ENSMUSG00000029202	Pds5a	0	2.24903	1.46998	3.00367	43.6664	16.2053
ENSMUSG00000037795	N4bp2	65.8944	113.524	9.86613	59.1285	22.9944	21.1486
ENSMUSG00000049907	Rasl11b	0	0	0	0.51654	15.9286	5.4569
ENSMUSG00000036285	Noa1	5.43147	0.69731	0.280829	42.0002	1.12463	3.23679
ENSMUSG00000035505	Cox18	238.945	37.0825	13.6074	577.431	19.4424	94.0413
ENSMUSG00000034826	Nup54	2.19037	0.1199	25.6008	3.35528	10.0467	2.49977
ENSMUSG00000029313	Aff1	0	5.6204	16.0393	3.3171	23.833	0.487111
ENSMUSG00000029287	Tgfbr3	0	0.145346	1.33983	15.4026	1.38977	10.5969
ENSMUSG00000029267	Mtf2	1.37056	1.08796	1.92038	10.1884	25.4948	2.88846
ENSMUSG00000043323	Fbrsl1	23.8225	647.334	198.346	361.143	912.924	461.934
ENSMUSG00000029512	Ulk1	0	5.28759	79.5534	81.3114	259.246	18.2467
ENSMUSG00000042121	Ssh1	0	4.01017	1.10465	1.29439	4.88777	6.27015
ENSMUSG00000041740	Rnf10	3.2239	38.978	69.507	82.9569	443.414	273.978
ENSMUSG00000067274	Rplp0	1029.14	38.5871	19.7474	69.3844	233.664	179.719
ENSMUSG00000018076	Med13l	2.8125	6.53273	4.84254	2.19592	39.8573	6.33949
ENSMUSG00000029599	Ddx54	0	3.95999	0.82787	84.2613	4.12693	10.9713
ENSMUSG00000029616	Erp29	133.863	9.9546	9.55797	10.2002	29.4694	6.81871
ENSMUSG00000029454	Mapkapk5	0	25.2561	41.7802	4.26519	74.2154	9.15279
ENSMUSG00000004455	Ppp1cc	0	20.8369	23.5157	135.563	94.8436	5.12894
ENSMUSG00000029472	Anapc5	16.9791	9.01292	24.9573	19.1486	62.2212	34.336
ENSMUSG00000029440	Psmd9	64.7967	3.47862	38.6352	43.0352	11.3007	14.2017
ENSMUSG00000086753	AC157931.1	5.47112	43.9421	6.27902	0	0	10.4209
ENSMUSG00000029389	Ddx55	0	15.2239	29.4085	740.568	17.7297	14.3133
ENSMUSG00000029386	Tctn2	0	102.903	9.13636	12.676	2.33788	7.64308
ENSMUSG00000037962	Rflna	9.33633	0.12356	24.7992	3.05118	0.615033	11.0311
ENSMUSG00000008348	Ubc	61.4098	2.45617	15.8198	77.8872	22.0628	35.0717
ENSMUSG00000070493	Chchd2	486.097	467.206	1003.99	2486.17	729.745	860.596
ENSMUSG00000063146	Clip2	6.56897	4.46386	60.3722	8.26691	14.8663	10.9744
ENSMUSG00000040731	Eif4h	44.7453	14.411	20.2478	22.3426	10.7464	117.697
ENSMUSG00000005378	Bud23	0	0	0.120816	0.866984	66.1205	1.38953
ENSMUSG00000005373	Mlxipl	0	1.30465	4.6907	3.65117	65.7478	18.2431
ENSMUSG00000039917	Rhbdd2	0	58.6937	104.709	0.710054	0.180096	0.730815
ENSMUSG00000019179	Mdh2	94.0441	108.442	78.4086	151.941	23.8839	172.528
ENSMUSG00000004948	Zp3	590.174	155.329	260.612	831.837	243.144	675.803
ENSMUSG00000039737	Prkrip1	87.4628	13.7835	7.45523	7.39881	3.88222	6.69862
ENSMUSG00000004947	Dtx2	59.0079	317.34	316.177	553.188	455.003	164.621
ENSMUSG00000045348	Nyap1	0	0	0.157973	0	58.473	0
ENSMUSG00000019494	Cops6	263.583	17.3091	1.91992	3.00219	48.8755	25.8181
ENSMUSG00000029547	Ints1	0	19.36	1.99683	2.55788	19.3957	236.001
ENSMUSG00000059991	Nptx2	60.2533	49.2788	31.57	191.411	83.4072	51.4732
ENSMUSG00000029634	Rnf6	0	0.027394	0.122308	1.18852	22.1744	2.34511
ENSMUSG00000041264	Uspl1	0	0.544462	0.412477	37.1881	19.5913	2.94378
ENSMUSG00000042541	Sem1	201.688	2.00717	8.50534	220.468	26.6903	20.1547
ENSMUSG00000042447	Mios	17.8783	5.03278	0.527552	0.637066	8.37897	1.50198
ENSMUSG00000042742	Bmt2	0	0	3.24833	3.75883	1.95983	2.31043
ENSMUSG00000029767	Calu	0	0.28931	2.11458	11.5985	2.44877	8.44038
ENSMUSG00000001424	Snd1	3.91178	23.0957	8.67369	23.7172	66.2171	7.40034
ENSMUSG00000038759	Nup205	0	0.033169	0.031657	3.85287	3.33255	3.49421
ENSMUSG00000029833	Trim24	36.2834	71.235	95.0668	126.989	99.8904	47.4675
ENSMUSG00000029918	Mrps33	214.399	221.028	11.8067	13.0094	12.3199	15.1323
ENSMUSG00000038456	Dennd2a	0	0.158411	0.204546	0.918787	1.92184	2.37256
ENSMUSG00000037172	E330009J07Rik	24.661	83.1608	29.9767	69.7823	33.943	143.835
ENSMUSG00000063694	Cycs	18.0986	0.141699	1.90838	81.7005	2.41384	87.7857
ENSMUSG00000029787	Avl9	1.09301	0.506924	13.0671	3.71389	180.409	1.38153
ENSMUSG00000036402	Gng12	5.28842	15.9846	12.2662	99.0844	18.5287	30.5465
ENSMUSG00000049553	Polr1a	3.26877	2.13514	12.6308	2.14895	38.4011	2.95471
ENSMUSG00000052631	Sh2d6	0	0	19.6632	2.23479	0	3.65014
ENSMUSG00000029998	Pcyox1	1.1909	226.591	15.7199	15.6115	73.6716	59.0704
ENSMUSG00000051343	Rab11fip5	46.2577	7.11086	2.34262	18.485	6.33266	14.8062
ENSMUSG00000002871	Tpra1	198.596	1.24862	23.7674	19.8945	7.26664	27.5952
ENSMUSG00000014551	Mrps25	26.518	4.31417	22.7303	7.40968	7.18753	12.5178
ENSMUSG00000034269	Setd5	0.762861	0.00548	0.238722	6.24682	8.16624	10.1208
ENSMUSG00000030102	Itpr1	0	2.84629	4.93626	7.98631	4.42494	11.6882
ENSMUSG00000048930	Tada3	1.78951	2.57401	14.3641	0.107052	3.28836	2.31421
ENSMUSG00000030298	Sec13	333.747	3.553	52.7621	76.9461	11.9405	14.2081
ENSMUSG00000057841	Rpl32	2418.12	61.9754	89.7942	107.633	47.1812	239.698
ENSMUSG00000000439	Mkrn2	23.3724	0.366284	22.9845	42.3964	32.3493	3.0419
ENSMUSG00000000441	Raf1	100.796	287.915	357.655	464.348	117.359	174.363
ENSMUSG00000030123	Plxnd1	6.82205	0.013399	1.23505	15.3024	4.68577	1.36217
ENSMUSG00000071226	Cecr2	13.7109	25.5037	25.8349	127.578	219.886	309.414
ENSMUSG00000057666	Gapdh	91.7087	1.60412	54.9715	1.74728	42.8702	4.86716
ENSMUSG00000096010	Hist4h4	9147.43	136.573	360.694	1341.15	1196.06	327.246
ENSMUSG00000030224	Strap	0	70.1058	169.08	43.592	354.956	118.621
ENSMUSG00000040242	Fgfr1op2	0	15.1755	10.8058	3.89724	7.08464	24.834
ENSMUSG00000040112	Mrps35	15.2872	0.093498	13.1764	21.6504	1.9776	1.37327
ENSMUSG00000063171	Rps4l	260.991	129.971	105.292	4.75615	615.375	323.494
ENSMUSG00000006333	Rps9	55.9213	1.25645	12.4674	21.1749	204.887	270.458
ENSMUSG00000030432	Rpl28	27.2228	0.278252	1.48081	11.8208	68.8528	4.90795
ENSMUSG00000085272	Sbk3	0	6.21561	0.615299	0.968209	0.5261	2.59896
ENSMUSG00000074405	Zfp865	1.33592	0.794243	27.979	0.973808	0.710062	0.459123
ENSMUSG00000046792	Zfp787	5.15653	5.85983	1.79725	4.19714	168.719	1.31234
ENSMUSG00000005566	Trim28	46.9579	336.702	186.138	163.68	318.451	591.395
ENSMUSG00000056394	Lig1	0	14.5746	0.614452	2.14205	2.77266	8.22158
ENSMUSG00000054310	Obox1	379.794	0.955703	57.4747	4.81571	2.06436	6.94044
ENSMUSG00000030410	Dmwd	39.3875	10.7833	14.0297	8.86577	24.4559	4.66032
ENSMUSG00000011267	Zfp296	76.5602	12.5685	110.238	19.8606	100.502	203.378
ENSMUSG00000060508	Nlrp9b	15.4682	0	62.8102	7.74232	30.2468	12.4972
ENSMUSG00000008496	Pou2f2	0.746854	63.7824	6.75835	3.10592	203.814	4.65905
ENSMUSG00000040614	Nlrp9c	9.27054	0	12.8173	0.704421	1.74083	1.74627
ENSMUSG00000037640	Zfp60	0	10.174	40.1326	60.9488	3.58671	9.48769
ENSMUSG00000074221	Zfp568	5.65073	11.8986	1.19952	6.37014	8.16435	1.60617
ENSMUSG00000006095	Tbcb	0	1.41524	2.08666	63.5024	4.50016	59.7866
ENSMUSG00000038644	Pold1	154.793	0.676606	143.277	7.61074	141.222	66.0795
ENSMUSG00000050708	Ftl1	0	7.64732	20.6029	184.062	98.2301	121.898
ENSMUSG00000059070	Rpl18	28.6394	0.421697	5.27478	5.00415	96.3269	50.3563
ENSMUSG00000040435	Ppp1r15a	6.4719	1.71112	6.47148	26.9749	10.5431	8.29644
ENSMUSG00000002781	Tmem143	23.0276	0	1.91677	1.32195	1.01362	3.89362
ENSMUSG00000053801	Grwd1	0	0	3.58219	0.106185	27.9249	35.7653
ENSMUSG00000040189	Ccdc114	0	24.2724	3.27345	1.13171	14.9186	3.80571
ENSMUSG00000014418	Hps5	0	0	0.377185	0.041136	16.7802	1.17489
ENSMUSG00000052512	Nav2	9.66356	12.3276	22.9108	5.79909	48.2487	8.39014
ENSMUSG00000074093	Svip	0	11.4306	2.19348	1.51912	20.96	13.5793
ENSMUSG00000030447	Cyfip1	0	6.39507	43.9529	8.29689	2.41131	1.22995
ENSMUSG00000108533	Gm44792	9.64029	10.4956	254.535	13.5096	15.5909	113.72
ENSMUSG00000078681	Tm2d3	248.873	110.134	52.6545	1009.26	48.3979	29.0116
ENSMUSG00000030555	Ttc23	115.632	0	295.575	12.8204	17.5561	47.8296
ENSMUSG00000038646	Ramac	0	21.1283	10.1218	62.9996	4.50101	13.3813
ENSMUSG00000025813	Homer2	0	0.920669	7.14118	14.2301	15.7808	47.9263
ENSMUSG00000069972	Rps13-ps2	0	36.9906	55.1362	38.3017	29.7647	218.489
ENSMUSG00000041328	Pcf11	1.73823	9.82251	4.70834	2.76868	1.54237	3.68988
ENSMUSG00000030725	Lipt2	0	0.893006	4.5264	236.302	8.06081	7.75433
ENSMUSG00000030704	Rab6a	0	205.149	20.8306	4.76223	64.8937	87.8117
ENSMUSG00000001827	Folr1	0	0	0.781965	10.3376	53.1443	16.4486
ENSMUSG00000005686	Ampd3	0	1.54288	6.87344	63.4857	4.06588	14.2131
ENSMUSG00000030788	Rnf141	16.7973	22.1231	60.1014	553.402	15.5806	116.193
ENSMUSG00000030754	Copb1	14.6653	24.3324	3.28728	4.1902	29.8533	7.51688
ENSMUSG00000090862	Rps13	95.2651	2.41821	24.9418	13.0719	319.313	21.6622
ENSMUSG00000032743	D430042O09Rik	6.00033	1.87596	1.42096	2.243	3.37277	4.12567
ENSMUSG00000030738	Eif3c	8.56207	32.1747	2.57438	42.0616	44.6252	45.7368
ENSMUSG00000030714	Sgf29	417.281	0.741478	23.6249	8.50243	34.9916	14.8123
ENSMUSG00000030677	Kif22	183.36	36.7216	22.1543	167.731	84.5356	67.8478
ENSMUSG00000049091	Sephs2	29.1748	183.975	252.371	543.042	211.717	206.197
ENSMUSG00000042423	Fbrs	2.49973	47.6716	153.175	27.3702	48.1765	147.076
ENSMUSG00000053877	Srcap	5.16706	30.2823	20.2517	6.86289	4.44431	19.0378
ENSMUSG00000030811	Fbxl19	4.60246	32.4188	101.551	81.6108	80.8463	69.6093
ENSMUSG00000096145	Vkorc1	1457.68	60.6799	463.493	345.696	273.413	865.033
ENSMUSG00000030983	Bccip	0	19.8491	10.9538	2.31597	0	2.10982
ENSMUSG00000040139	9430038I01Rik	7.54228	1.10441	5.06145	5.09515	27.6823	159.439
ENSMUSG00000038611	Phrf1	0	0	1.21682	1.11138	3.94995	0
ENSMUSG00000038489	Polr2l	363.364	24.1145	30.5494	164.397	202.202	97.1957
ENSMUSG00000025139	Tollip	2.77831	0.907093	2.31521	1.62271	14.4548	12.9931
ENSMUSG00000004565	Pnpla6	86.4557	0	52.3669	0	0	0
ENSMUSG00000019470	Xab2	0	0.144588	7.04442	0.609558	0.661663	2.87946
ENSMUSG00000045969	Ing1	6.44106	27.1385	21.5928	8.27021	21.3393	36.1616
ENSMUSG00000031511	Arhgef7	42.9907	2.89904	13.8875	17.9461	8.72542	6.62669
ENSMUSG00000039057	Myo16	3.99086	42.5084	3.40316	3.62545	1.2671	5.60645
ENSMUSG00000040331	Nsmce4a	52.0785	29.9731	69.5663	93.6145	566.085	206.438
ENSMUSG00000031461	Myom2	0	18.1612	7.38438	4.43639	21.2526	1.80959
ENSMUSG00000031538	Plat	609.237	34.2001	90.3851	69.0665	44.693	144.199
ENSMUSG00000031546	Gins4	0	11.906	42.9673	9.83542	63.6642	13.2488
ENSMUSG00000015341	Golga7	42.1551	4.30786	43.8812	92.2871	23.7528	13.5537
ENSMUSG00000054823	Nsd3	0	1.09653	5.94382	11.4669	12.7227	1.1312
ENSMUSG00000015994	Fnta	66.6242	3.96659	20.6862	1.89468	0.730911	4.61795
ENSMUSG00000031488	Rab11fip1	3.62437	44.2817	19.5989	40.4043	26.1101	3.90601
ENSMUSG00000031590	Frg1	35.1621	0	29.3725	26.6964	17.3622	65.8742
ENSMUSG00000031562	Dctd	0.98157	10.3852	61.9388	88.3998	5.80602	10.059
ENSMUSG00000031563	Wwc2	10.0559	126.291	193.826	98.8784	174.834	69.936
ENSMUSG00000014907	Naf1	4.9659	0.298367	9.41887	11.0298	11.5641	25.76
ENSMUSG00000036306	Lzts1	17.1673	0.055785	3.33171	8.4778	9.90688	12.7146
ENSMUSG00000031858	Mau2	71.6623	61.1194	4.63384	4.7906	6.46883	10.9265
ENSMUSG00000058301	Upf1	146.463	82.5055	86.2023	35.5188	52.0865	196.318
ENSMUSG00000003575	Crtc1	0.512634	0.480932	0.836063	2.35342	0.6897	0.040302
ENSMUSG00000090137	Uba52	389.896	23.5887	1.08469	143.74	20.2313	11.9414
ENSMUSG00000004677	Myo9b	0	3.1823	3.60564	7.39424	2.90145	1.37234
ENSMUSG00000007610	Gtpbp3	0	13.8053	13.7835	87.0387	32.3715	11.3062
ENSMUSG00000019731	Slc35e1	0	0	0.989013	6.20319	11.4563	1.2786
ENSMUSG00000052488	Cherp	1.33792	454.684	50.9269	102.773	28.3277	110.836
ENSMUSG00000031711	Zfp330	0	0	2.99144	1.92741	1.20446	7.17843
ENSMUSG00000005483	Dnajb1	57.7089	1.0801	18.4333	3.97591	6.82986	13.976
ENSMUSG00000057672	Pkn1	0	0	15.385	5.13514	1.42177	4.72177
ENSMUSG00000005481	Ddx39	11.5972	13.8209	25.0116	112.427	52.4603	13.7283
ENSMUSG00000005470	Asf1b	0	44.7925	44.865	300.665	9.21611	34.7599
ENSMUSG00000036686	Cc2d1a	0	21.7128	20.0155	58.1057	7.71218	284.16
ENSMUSG00000001910	Nacc1	2.37903	0.937173	6.33399	2.8103	27.9775	6.77833
ENSMUSG00000041203	Trir	68.3742	11.2873	16.019	88.9043	165.16	210.106
ENSMUSG00000031785	Adgrg1	62.5445	15.5049	6.5032	10.3441	9.65372	94.3309
ENSMUSG00000031788	Kifc3	37.2877	4.14892	102.766	7.0404	12.3954	12.9435
ENSMUSG00000031669	Gins3	5.20783	0.037005	2.12746	0.464936	0.876572	10.1521
ENSMUSG00000050357	Carmil2	8.16419	0	1.47009	1.09865	5.91929	1.29093
ENSMUSG00000037415	Ranbp10	0	0	1.13861	0.51778	6.43405	1.07676
ENSMUSG00000048310	Pskh1	2.45887	73.8145	28.9191	25.4756	60.0002	19.0384
ENSMUSG00000045538	Ddx28	207.799	94.8239	72.2956	254.073	44.573	32.9424
ENSMUSG00000061048	Cdh3	0	0.134255	8.66654	0.50788	0	5.3983
ENSMUSG00000031930	Wwp2	23.0777	47.6212	20.3755	7.09096	6.59735	25.3842
ENSMUSG00000031730	Dhodh	68.9288	0	0.274745	0.021863	112.606	11.2824
ENSMUSG00000069895	Atxn1l	4.20983	7.69521	99.5229	59.3887	33.7134	11.8452
ENSMUSG00000031756	Cenpn	88.9555	8.31286	43.1704	45.3603	6.80336	184.802
ENSMUSG00000034224	Slc38a8	0	2.33019	3.98638	11.429	1.79292	10.0316
ENSMUSG00000031832	Taf1c	0	2.07483	0.251566	7.26129	241.85	1.3355
ENSMUSG00000001995	Sipa1l2	0	26.9117	31.5127	14.8323	10.8982	37.2859
ENSMUSG00000066892	Fbxl12	0	1.90827	150.138	4.97474	4.74919	7.82119
ENSMUSG00000032175	Tyk2	12.3473	0	0	0	1.90798	0.273487
ENSMUSG00000032187	Smarca4	4.09187	2.34413	2.8264	1.35706	5.14762	1.76432
ENSMUSG00000003402	Prkcsh	256.549	0.082207	2.49533	2.01087	3.51656	5.11282
ENSMUSG00000032033	Barx2	0	0	7.85848	3.56608	3.68227	8.543
ENSMUSG00000079884	Gm10698	0	42.3209	6.24901	0.738967	1.90184	8.97343
ENSMUSG00000031818	Cox4i1	1551.26	184.653	323.599	462.727	803.84	246.532
ENSMUSG00000031812	Map1lc3b	10.6316	0.110499	1.47366	0.223729	6.09329	7.13851
ENSMUSG00000049482	Ctu2	9.67145	0	0.633726	2.48014	6.69321	1.26559
ENSMUSG00000014444	Piezo1	0	5.58251	0.79668	0.303183	1.10899	0.324499
ENSMUSG00000069867	Pabpn1l	250.951	48.0885	80.4068	39.161	24.5966	65.9714
ENSMUSG00000006362	Cbfa2t3	22.6372	0.007835	0.180742	0.045057	0.155234	0.932387
ENSMUSG00000035569	Ankrd11	2.7901	0.053199	1.22548	8.62715	312.47	2.12943
ENSMUSG00000000740	Rpl13	281.16	2.77278	16.7044	57.0353	42.3163	26.0189
ENSMUSG00000034796	Cpne7	0	0.013396	0	6.13219	2.93313	2.68191
ENSMUSG00000039509	Nup133	0	0.024799	0.149264	0	1.017	8.66308
ENSMUSG00000031976	Urb2	0	23.4487	2.22326	2.12074	3.56535	4.55395
ENSMUSG00000043923	Ccdc84	2.88195	5.59171	28.9101	24.6858	30.6774	22.5221
ENSMUSG00000032096	Arcn1	10.3282	7.83239	5.29268	26.79	18.2761	16.5915
ENSMUSG00000042293	Gm5617	306.358	2.49507	230.302	17.6821	101.613	11.8766
ENSMUSG00000105298	Cldn25-ps	55.4892	1.68989	188.156	19.7798	14.3915	68.4379
ENSMUSG00000000168	Dlat	0	0.958066	180.54	19.7339	70.8374	99.6464
ENSMUSG00000032058	Ppp2r1b	0	13.5556	0.305676	0.881408	222.973	0.445446
ENSMUSG00000076281	Gm24270	393.804	208.354	341.202	408.881	554.546	590.474
ENSMUSG00000007892	Rplp1	2230.41	7.59432	79.5592	129.694	311.879	71.314
ENSMUSG00000059183	Mtfmt	0	16.2334	15.1207	0.205298	0.121354	4.4999
ENSMUSG00000032383	Ppib	550.107	0.197127	0.267559	56.211	0.460531	1.19749
ENSMUSG00000038664	Herc1	0	0	3.33966	13.7712	3.73559	0.247142
ENSMUSG00000053040	Aph1c	25.1507	0.170426	4.89689	67.5294	2.41656	5.86422
ENSMUSG00000086158	Ccpg1os	0	0	0	4.32749	5.56815	0
ENSMUSG00000032181	Scg3	0	0	0	0	1.84108	0
ENSMUSG00000032186	Tmod2	0	0.226413	0.430106	0.972642	78.9191	0.205996
ENSMUSG00000032350	Gclc	0	0.057414	10.5188	0.915321	35.3795	4.75822
ENSMUSG00000065037	Rn7sk	329131	23427.6	29237.2	71171.2	67477.5	69340.3
ENSMUSG00000060461	Dppa5a	3745.71	158.281	26.7389	151.965	467.982	39.537
ENSMUSG00000032346	Ooep	3417.94	550.863	682.366	963.388	258.614	558.134
ENSMUSG00000035941	Ibtk	29.9657	53.8488	58.2948	43.4909	14.3013	22.0972
ENSMUSG00000092805	Gm26461	13.1965	52.242	67.1821	104.65	321.476	66.2085
ENSMUSG00000032458	Copb2	3.59022	2.90508	4.8442	38.5269	2.88186	32.2798
ENSMUSG00000066415	Msl2	3.86691	80.6116	149.81	236.469	248.333	169.804
ENSMUSG00000032560	Dnajc13	0.63611	7.12369	2.6443	13.0669	4.00069	1.60923
ENSMUSG00000053716	Dusp7	497.123	453.41	660.14	494.831	593.789	628.399
ENSMUSG00000039952	Dag1	0	32.8648	65.4976	98.0301	113.231	57.3071
ENSMUSG00000074061	Fbxw19	11.7063	0.191734	1.91788	9.66145	5.65449	20.8184
ENSMUSG00000062275	Fbxw24	233.961	2.01755	86.324	6.11735	7.83481	14.9679
ENSMUSG00000098973	Mir6236	10.9198	2.04922	10.1267	17.6849	10.9487	17.7665
ENSMUSG00000111270	Gm47066	443.709	15.3364	255.322	34.3991	42.6434	63.6346
ENSMUSG00000038412	Higd1a	59.4535	6.52171	0	10.0488	3.71199	0
ENSMUSG00000035202	Lars2	461.962	4.77135	0.524213	2.46264	2.41555	2.54091
ENSMUSG00000064351	mt-Co1	8.41949	9.95079	3.92349	20.3836	8.62006	5.64275
ENSMUSG00000025241	Fyco1	1.90958	1.89157	1.13017	0.571549	12.1805	0.992295
ENSMUSG00000075918	n-R5s2	1747.44	286.473	337.906	383.762	630.686	578.068
ENSMUSG00000031010	Usp9x	30.4363	44.6762	96.2481	157.192	116.87	34.5231
ENSMUSG00000037217	Syn1	0	0	0.019013	0.23913	9.79928	0
ENSMUSG00000036959	Bcorl1	9.0735	0.080357	11.5855	0.428952	4.21584	1.26371
ENSMUSG00000073139	Tmem185a	0	2.94058	13.7094	58.5577	7.3845	5.37423
ENSMUSG00000031386	Hcfc1	1.2649	0.064138	6.67109	0.145835	46.7306	3.3798
ENSMUSG00000031403	Dkc1	0	0.087611	1.75448	184.057	10.8691	25.5868
ENSMUSG00000065661	Gm22580	1536.92	2.68274	119.338	339.839	585.949	241.575
ENSMUSG00000035232	Pdk3	0	32.9942	135.051	1.78633	2.33182	1.31539
ENSMUSG00000047694	Yipf6	0	2.09311	6.37551	1.32391	2.33954	1.59362
ENSMUSG00000034311	Kif4	46.7637	15.2463	13.9361	5.48741	15.3715	15.0034
ENSMUSG00000031311	Nono	0	0.319314	20.8463	2.45401	3.76732	18.3838
ENSMUSG00000063663	Brwd3	0	1.57848	0.420309	4.06063	0	0.473917
ENSMUSG00000031262	Cenpi	0	0	0	0	0	1.59737
ENSMUSG00000041718	Alg13	197.468	40.7451	333.042	50.5672	30.7282	24.1611
ENSMUSG00000025332	Kdm5c	0	0.109269	11.2377	17.4205	1.4331	20.0716
ENSMUSG00000031292	Cdkl5	0	0.925811	4.01349	0.562003	1.36381	0.439189
ENSMUSG00000040586	Ofd1	78.0792	27.2731	60.3484	21.9785	15.8218	38.204
ENSMUSG00000025932	Eya1	0	0.537694	0	0.223597	0.07907	0.252903
ENSMUSG00000098234	Snhg6	93.5404	92.0601	22.1141	10.4866	20.0674	31.6016
ENSMUSG00000052748	Swt1	0	9.4634	3.13479	19.4706	7.47233	11.4749
ENSMUSG00000026246	Alppl2	65.8478	3.79664	2.10747	26.5716	499.61	7.09782
ENSMUSG00000026273	Mterf4	71.0261	54.8077	2.38848	11.2825	2.91228	5.73271
ENSMUSG00000033793	Atp6v1h	105.321	0.793774	11.7542	0	0.85578	0
ENSMUSG00000039748	Exo1	9.66444	111.45	10.6576	1.13404	14.9669	7.85502
ENSMUSG00000026600	Soat1	0	5.64097	14.0789	0.467004	166.329	9.12969
ENSMUSG00000025777	Gdap1	21.2644	0	0	2.70615	0	0.112419
ENSMUSG00000036155	Mgat5	3.5158	11.1681	0.722463	0.058903	9.89337	0.669989
ENSMUSG00000026355	Mcm6	32.0118	38.5724	67.954	7.52442	135.626	29.5333
ENSMUSG00000026520	Pycr2	106.327	10.9501	1.71652	0.705148	1.55559	5.40629
ENSMUSG00000060519	Tor3a	0	0	0	41.0354	7.62014	0
ENSMUSG00000055184	Fam72a	27.7738	38.6456	2.36817	38.6457	1.08205	16.2556
ENSMUSG00000026492	Tfb2m	0	0.491384	3.0595	3.52504	67.9611	3.50039
ENSMUSG00000091060	Myocos	292.704	50.7952	14.6912	33.8394	33.884	96.9252
ENSMUSG00000002881	Nab1	5.31454	15.1905	0.578649	9.56459	1.78921	2.91979
ENSMUSG00000061024	Rrs1	0	0	0.138759	0.395078	29.8725	0.173849
ENSMUSG00000026260	Ndufa10	16.1481	9.41174	5.99696	26.0765	16.4323	15.5796
ENSMUSG00000016528	Mapkapk2	0	0.067446	0.640597	0.141495	53.4039	60.5579
ENSMUSG00000026259	Ngef	0	3.9312	4.77039	2.8432	1.11297	42.0754
ENSMUSG00000037035	Inhbb	0	0.021987	0.136263	56.6574	1.84933	2.00418
ENSMUSG00000026526	Fh1	66.2324	0.716703	124.409	113.236	11.5248	8.26005
ENSMUSG00000049339	Retreg2	0	0.03653	0.040062	0	16.8552	1.72122
ENSMUSG00000026473	Glul	0	0.595541	0.924904	40.6224	12.1566	12.474
ENSMUSG00000025982	Sf3b1	4.72524	0.940304	2.34713	9.43743	4.21159	5.3081
ENSMUSG00000046062	Ppp1r15b	1.76951	4.94946	0.345048	43.7096	86.5069	2.99298
ENSMUSG00000026663	Atf6	0	0.3238	3.50192	1.02986	1.41728	2.20618
ENSMUSG00000101387	Pced1c-ps	0	0	0	1.86104	14.568	0
ENSMUSG00000026674	Ddr2	0	1.91327	0.258773	3.7133	0.610918	5.53948
ENSMUSG00000086727	4931428L18Rik	175.443	62.677	11.82	215.885	24.2374	47.1585
ENSMUSG00000026721	Rabgap1l	0	0.032575	0	27.2998	2.50225	0.207199
ENSMUSG00000039384	Dusp10	0	0	9.80435	0.45045	25.2189	0
ENSMUSG00000026425	Srgap2	6.29613	0.006331	0	0.49347	0.259884	0.437867
ENSMUSG00000041926	Rnpep	31.4838	32.0767	9.10981	0.770057	35.0431	1.87781
ENSMUSG00000026683	Nuf2	8.43066	0.449551	1.90329	0.337652	35.785	0.51905
ENSMUSG00000042229	Rabif	1.72993	0.134561	2.97366	1.61489	8.3821	4.10979
ENSMUSG00000026398	Nr5a2	0	0.112055	3.4528	0	0.418919	0
ENSMUSG00000051223	Bzw1	0	0.264372	0.721748	17.8596	5.19101	5.47261
ENSMUSG00000091743	Gm5705	19.3306	2.42617	0.922916	1.2081	1.37906	11.8075
ENSMUSG00000026349	Ccnt2	0.669486	0.995335	30.0756	6.61258	2.03835	8.82904
ENSMUSG00000033813	Tcea1	0	2.8743	5.15208	28.8964	0.952819	0.89903
ENSMUSG00000018189	Uchl5	0	5.4487	212.123	15.4269	93.2475	15.4819
ENSMUSG00000041722	Khdc1c	287.315	0	0.701333	0.95379	6.30778	3.08888
ENSMUSG00000001138	Cnnm3	0	2.78266	0.107469	0.235714	16.6649	9.70109
ENSMUSG00000032997	Chpf	0	0.163958	2.40386	0.425515	0.427162	0.731767
ENSMUSG00000043467	Zbtb37	0	0	0.467252	0.970205	1.00168	2.66121
ENSMUSG00000027540	Ptpn1	0	1.22996	0.513864	4.88581	81.8236	8.0675
ENSMUSG00000032715	Trib3	0	0	0.5406	4.58768	62.9475	0
ENSMUSG00000051747	Ttn	0	0.032589	0.256655	0.766757	0.001461	0.09574
ENSMUSG00000035168	Tanc1	3.84901	31.8577	15.3105	9.93411	12.3895	34.4992
ENSMUSG00000027522	Stx16	0	0.152494	0	0	0	0
ENSMUSG00000036890	Gtdc1	0	0.153755	7.66919	0.436892	2.0881	0.655455
ENSMUSG00000038383	Pigu	9.36822	4.91307	7.67491	22.9114	7.05195	968.287
ENSMUSG00000036160	Surf6	7.51941	0.061165	2.39785	0	6.62691	0
ENSMUSG00000026925	Inpp5e	0	0.031708	0.059976	0.098409	0.163699	2.76512
ENSMUSG00000050468	Astl	478.508	32.5726	18.485	3.19892	15.1636	19.869
ENSMUSG00000026927	Entr1	0	2.75301	1.46134	24.7916	28.5887	1.30364
ENSMUSG00000026858	Miga2	2.93481	0	0.161375	294.44	48.7582	4.19462
ENSMUSG00000017764	Zswim1	1.95214	0.063199	0.561729	86.3469	219.345	4.31963
ENSMUSG00000069020	Urm1	0	0.586154	0.359315	2.04518	1.63039	35.8886
ENSMUSG00000015335	Zdhhc12	0	21.6928	4.39683	31.2188	1.85559	13.9768
ENSMUSG00000039262	Prrc2b	0	0.018102	0.51491	0	10.7939	0
ENSMUSG00000074576	Mocs3	0	1.89052	3.30005	66.8465	179.468	2.62651
ENSMUSG00000026966	Ssna1	51.8585	0	0	2.21473	1.13309	0
ENSMUSG00000026932	Nacc2	4.41369	0	0.141335	5.43429	1.58839	4.20155
ENSMUSG00000027244	Atg13	0	0.042112	0.206753	0	0.272521	0.153987
ENSMUSG00000042821	Snai1	0	0.438661	5.16187	1.13077	127.34	6.62047
ENSMUSG00000026987	Baz2b	0	0	0	18.947	5.48921	4.97916
ENSMUSG00000017969	Ptgis	0	0.355208	3.27389	5.71676	37.3693	2.61883
ENSMUSG00000009555	Cdk9	0	0.138065	0.950825	10.4512	29.7875	2.10863
ENSMUSG00000036893	Ehmt1	2.48494	18.2768	0.261871	0.829088	48.1821	1.13573
ENSMUSG00000037740	Mrps26	2.36117	0	2.10826	1.50418	43.3237	1.27367
ENSMUSG00000052056	Zfp217	1.84465	0.224151	5.54599	2.14194	7.44218	18.2942
ENSMUSG00000038990	Cables2	3.46334	0	9.13715	2.46721	1.06376	3.37234
ENSMUSG00000038860	Garnl3	0	0.063214	0.293204	0.118317	1.43457	0.756982
ENSMUSG00000027422	Rrbp1	1.99379	9.54649	4.40212	5.65665	1.99381	1.57412
ENSMUSG00000027455	Nsfl1c	40.9459	0	0.241441	1.96461	12.7518	36.6512
ENSMUSG00000051373	Plpp7	2.70269	0	0.640694	0.735911	0.812901	0.577478
ENSMUSG00000027104	Atf2	35.1696	1.70172	15.9573	3.0837	35.987	18.006
ENSMUSG00000068882	Ssb	20.9803	116.679	8.04764	3.39903	7.19568	4.35924
ENSMUSG00000086598	Btbd18	0	0	2.59148	2.3812	149.93	0.258823
ENSMUSG00000002102	Psmc3	42.5567	0.358879	15.7907	23.8538	23.2469	21.2301
ENSMUSG00000075467	Dnlz	23.3458	5.43988	2.37638	10.4497	1.89118	1.41182
ENSMUSG00000026806	Ddx31	0	0.484463	2.4504	52.3304	60.1792	7.47091
ENSMUSG00000087364	Gm13398	0	0	0.89176	0.831326	1.36983	2.55269
ENSMUSG00000048058	Ldlrad3	0	1.69572	0	0	0.52521	0.28321
ENSMUSG00000027357	Crls1	0	85.4211	133.643	1.42119	284.152	443.814
ENSMUSG00000027080	Med19	0	13.5042	8.07725	27.8178	0	63.8023
ENSMUSG00000040794	C1qtnf4	0	2.33478	6.05434	6.25351	258.784	352.414
ENSMUSG00000040479	Dgkz	0	4.82536	9.20773	1.52911	1.70318	3.94327
ENSMUSG00000027488	Snta1	0	0	0.918933	0.18201	2.42979	0
ENSMUSG00000027076	Timm10	157.965	0	0	0	0	0
ENSMUSG00000051149	Adnp	0	0	1.14628	1.13838	175.352	0.385655
ENSMUSG00000026816	Gtf3c5	0	0.283813	1.622	43.4804	81.3119	0.507858
ENSMUSG00000016252	Atp5e	2200.88	5.1888	20.1055	64.4618	37.1814	59.2059
ENSMUSG00000027006	Dnajc10	0	0.445504	0.331627	4.74245	1.51224	7.36679
ENSMUSG00000035778	Ggta1	33.6295	0.371891	7.08287	0	0.164095	2.71586
ENSMUSG00000055371	Stam2	0	0	0.022377	8.07708	2.50388	0.262197
ENSMUSG00000027374	Mrps5	4.46734	0.063397	3.18221	0.296828	3.41749	3.17981
ENSMUSG00000043583	4930470P17Rik	0	0	0	0.72607	7.904	0
ENSMUSG00000027395	Polr1b	0	0	0	0.157836	29.1495	24.4189
ENSMUSG00000027581	Stmn3	0	0	0	0	15.4567	0
ENSMUSG00000039515	Ptpa	19.2703	0.050055	0.49324	0.483056	0.664541	1.31861
ENSMUSG00000031239	Itm2a	0	0.054993	0	2.86814	39.2416	0
ENSMUSG00000031278	Acsl4	0	2.23793	0.147207	0.496874	6.41761	9.49874
ENSMUSG00000079316	Rab9	0	94.7576	34.2348	365.045	17.2777	27.1101
ENSMUSG00000025860	Xiap	0	1.36047	2.61094	7.9648	47.8742	11.3688
ENSMUSG00000095562	Gm21887	0	0	0	0	2.72054	0
ENSMUSG00000016319	Slc25a5	614.408	81.2636	2.58821	6.80423	8.28815	9.4261
ENSMUSG00000046032	Snx12	0.533315	0.599328	46.7553	1.66185	58.9964	5.98078
ENSMUSG00000035277	Arx	0	19.8934	0.081963	0	0.186405	0.557847
ENSMUSG00000016427	Ndufa1	0	0	79.5951	6.269	11.8217	23.2735
ENSMUSG00000000037	Scml2	47.2939	0	12.0014	5.88827	3.28244	5.92408
ENSMUSG00000031157	Pqbp1	0	0	0.848788	0.357831	16.7332	0
ENSMUSG00000064127	Med14	0	0.468462	12.611	0.29156	25.1653	3.89175
ENSMUSG00000031221	Igbp1	38.198	0.075366	0.074933	3.12342	3.82811	11.7802
ENSMUSG00000009995	Taz	0	22.4078	5.70807	0.299288	3.14283	2.95149
ENSMUSG00000079508	Apoo	6.29919	0	0	0	0	0
ENSMUSG00000031376	Atp2b3	26.4657	0	0	0.065276	2.64734	2.74462
ENSMUSG00000040363	Bcor	0	0	5.07409	0.239267	1.93249	0.077463
ENSMUSG00000050232	Cxcr3	25.6694	40.2002	201.206	22.9942	15.8954	16.2676
ENSMUSG00000047797	Gjb1	0	0.557967	1.12605	0.089705	0.725782	0.176432
ENSMUSG00000041355	Ssr2	19.2811	19.7493	0	0	4.07808	2.29629
ENSMUSG00000027828	Ssr3	92.4167	19.4936	3.64582	14.8514	21.3699	3.41626
ENSMUSG00000068744	Psrc1	156.252	1.8659	4.61832	60.013	9.50168	6.91848
ENSMUSG00000105153	Gm3143	144.23	3.13279	36.0779	0	115.984	20.0998
ENSMUSG00000028010	Gar1	0	10.5057	3.98461	15.9347	159.499	43.4648
ENSMUSG00000037894	H2afz	237.289	77.1929	7.94495	71.1913	251.662	18.2082
ENSMUSG00000028149	Rap1gds1	3.38712	0.064428	2.51965	5.73978	65.0663	72.0521
ENSMUSG00000027677	Ttc14	0	11.0191	0.517263	5.13473	132.719	11.4467
ENSMUSG00000027940	Tpm3	0	5.64854	0.936085	10.3516	29.2404	13.3348
ENSMUSG00000001016	Ilf2	6.09693	0.410443	12.0792	76.0853	53.9044	1.83402
ENSMUSG00000028049	Scamp3	15.038	59.5299	2.07341	11.7228	5.09351	6.35625
ENSMUSG00000027951	Adar	0	1.62006	12.5631	58.3	16.9853	8.18458
ENSMUSG00000027981	Rnpc3	0	2.21379	2.6402	68.446	0.035459	0.600986
ENSMUSG00000053398	Phgdh	39.0959	0	3.74704	6.50649	2.72518	39.8898
ENSMUSG00000014599	Csf1	4.48782	0.074863	0.168181	37.2777	3.23671	6.67718
ENSMUSG00000001415	Smg5	4.54751	0.28858	10.3209	4.48538	363.785	13.8589
ENSMUSG00000027722	Spata5	0	0.475113	16.5508	4.15873	2.53556	2.07711
ENSMUSG00000042572	Ube2q1	0	0.490376	0.491439	0.056927	0.81699	1.23347
ENSMUSG00000015749	Anp32e	0	0	7.48214	0.327276	0.303994	5.4903
ENSMUSG00000050144	Slc25a44	0	0.455437	5.30998	2.82411	12.1332	2.26034
ENSMUSG00000040339	Fam102b	17.086	5.39069	0.902325	0.515662	10.8911	1.66004
ENSMUSG00000028256	Odf2l	0	4.99204	0.796201	1.16825	55.3286	3.33567
ENSMUSG00000048997	Atxn7l2	0	3.06306	1.56276	0	26.9951	0.571885
ENSMUSG00000032913	Lrig2	13.6395	89.7389	1.30628	0.875229	1.37796	3.11842
ENSMUSG00000005813	Metap1	0	17.6086	0.394207	1.01804	0.783267	1.23218
ENSMUSG00000039103	Nexn	0	0.116113	5.29764	6.21964	0.925233	0.849838
ENSMUSG00000027808	Serp1	0	4.67948	64.6474	22.9107	108.315	17.5094
ENSMUSG00000028082	Sh3d19	0	47.7297	46.5658	17.23	123.283	71.1182
ENSMUSG00000068749	Psma5	0	1.54218	3.54199	18.7472	22.0695	142.286
ENSMUSG00000005687	Bcas2	0	7.38077	0.285371	8.35666	4.94623	3.63877
ENSMUSG00000027508	Pag1	0	0.092242	0.268125	37.0331	0.223166	2.99138
ENSMUSG00000027630	Tbl1xr1	0	0.307473	3.19896	0.687511	0.364354	1.1613
ENSMUSG00000066043	Phactr4	1.14046	0.323903	1.12918	0.526086	5.11227	0.905062
ENSMUSG00000102813	Gm37795	0	0	0.085249	3.06661	175.407	0
ENSMUSG00000048232	Fbxo10	21.2373	1.93348	23.4733	2.71924	4.95352	31.4329
ENSMUSG00000028234	Rps20	2.08516	0.086422	0.431713	2.41383	17.5084	4.89795
ENSMUSG00000028470	Hint2	0	2.85605	32.9739	7.68769	5.51241	16.3732
ENSMUSG00000028609	Magoh	0	99.3504	6.7394	15.353	7.76053	3.82305
ENSMUSG00000028893	Sesn2	0	2.85954	4.00436	81.4804	86.8485	26.8413
ENSMUSG00000028825	Rhd	141.566	0	10.0458	14.7964	261.299	32.2621
ENSMUSG00000028249	Sdcbp	3.83397	0.645336	47.9295	1.23725	1.42739	4.66681
ENSMUSG00000078612	Fyb2	0	0	0.141223	0	0.781835	6.17316
ENSMUSG00000040359	Ufl1	0	0	0.942912	0.861126	1.30459	1.71111
ENSMUSG00000036905	C1qb	0	0	0	0.665537	5.53801	0
ENSMUSG00000028907	Utp11	0	0	3.92086	4.98719	65.7886	7.54909
ENSMUSG00000049969	Plekhf2	0	0.198725	0.103392	68.0728	30.5544	2.09515
ENSMUSG00000028673	Fuca1	0	23.4627	2.7646	1.24913	1.55641	2.42739
ENSMUSG00000028882	Ppp1r8	0	0	0.337537	0	55.9342	6.38863
ENSMUSG00000034042	Gpbp1l1	31.4035	0.050084	8.52558	16.3678	71.4797	7.74452
ENSMUSG00000047613	A430005L14Rik	109.406	2.56835	1.4893	0	3.37963	6.24772
ENSMUSG00000095567	Noc2l	12.9655	25.3784	5.04402	0.990796	15.7596	4.75072
ENSMUSG00000042198	Chchd7	0	9.54397	1.05645	5.45961	1.1685	94.6119
ENSMUSG00000046312	AI464131	0	0	2.15653	0.398678	37.4958	13.2434
ENSMUSG00000028540	Dph2	0	6.73556	4.79841	1.40126	5.07042	6.49493
ENSMUSG00000028207	Asph	6.68731	4.09406	11.4853	0.452287	0.390988	1.83124
ENSMUSG00000028559	Osbpl9	683.23	0.36401	15.8975	6.68904	1.76783	6.98496
ENSMUSG00000028936	Rpl22	0	17.0487	0.364582	8.90401	250.713	23.0209
ENSMUSG00000028902	Sf3a3	281.707	0.12706	3.02287	15.7989	18.1926	25.1031
ENSMUSG00000028261	Ndufaf4	13.8195	11.0434	20.5913	18.8122	5.17482	4.90307
ENSMUSG00000028641	P3h1	53.4772	0.054046	0.427696	16.0693	12.693	0.786301
ENSMUSG00000008489	Elavl2	0	0.35469	9.6298	45.7609	12.434	15.7283
ENSMUSG00000028538	St3gal3	5.16097	0	20.784	0	4.96485	1.1205
ENSMUSG00000028416	Bag1	7.86191	3.15127	3.79083	0.202254	77.4053	9.47653
ENSMUSG00000028514	Usp24	0.732907	5.20128	0.834833	0.14182	0.138986	20.0745
ENSMUSG00000040455	Usp45	0	0	0	0.175197	161.141	0
ENSMUSG00000028772	Zcchc17	9.587	26.98	1.85245	18.8135	2.14141	3.50472
ENSMUSG00000032870	Smap2	77.561	0.295282	40.3927	21.2412	18.9358	9.91504
ENSMUSG00000028430	Nol6	0	5.23229	9.04535	2.67423	107.336	6.46298
ENSMUSG00000028343	Erp44	13.3956	3.57586	15.2218	0.42423	1.73518	1.94726
ENSMUSG00000028678	Kif2c	4.15629	6.35018	59.4637	4.67994	6.84893	33.7134
ENSMUSG00000037443	Cep85	50.9745	0.793821	29.395	4.03443	0.928984	2.7501
ENSMUSG00000028850	Gpatch3	2.53401	0	0	18.2881	99.5022	1.94642
ENSMUSG00000028496	Mllt3	5.0204	16.2441	2.73237	6.58305	1.21949	3.21624
ENSMUSG00000028857	Tmem222	0	1.059	1.6001	1.1196	8.87088	15.7727
ENSMUSG00000040697	Dnajc16	0	0	0.048537	0.175705	0	0.196818
ENSMUSG00000059291	Rpl11	41.509	0	17.4218	6.08864	30.6726	25.5356
ENSMUSG00000045071	E130308A19Rik	0	0	0.613504	0.198213	0.796674	1.25611
ENSMUSG00000059810	Rgs3	3.26999	0.896611	339.779	10.1094	4.66985	2.10921
ENSMUSG00000063077	Kif1b	0	15.3026	0.564552	8.80908	0.269258	13.0395
ENSMUSG00000036078	Sigmar1	1.50333	78.9264	38.3403	11.6799	3.38013	13.0721
ENSMUSG00000028990	Lzic	0	2.71611	8.18572	14.6047	39.2642	17.796
ENSMUSG00000042202	Slc35e2	0	0	0	19.4487	0.960678	0
ENSMUSG00000038070	Cntln	0	5.96175	0.156091	6.18033	0.847056	0.942644
ENSMUSG00000063524	Eno1	34.6167	71.5243	4.92972	32.0092	6.14014	13.4532
ENSMUSG00000039298	Cdk5rap2	0	0.863843	1.76951	0.294843	0.60343	0.464066
ENSMUSG00000029246	Ppat	0	0.042409	0	3.70469	27.1159	0.676364
ENSMUSG00000029168	Dpysl5	0	0	0.059508	0	0.113141	0.079418
ENSMUSG00000029169	Dhx15	1.69932	9.22501	14.6645	0.506431	0.76965	1.92844
ENSMUSG00000066613	Zfp932	0	27.9731	0	0.766201	51.4817	0
ENSMUSG00000013629	Cad	0	0.103193	5.55993	0.530908	54.3376	43.4467
ENSMUSG00000066900	Suds3	26.1574	12.5632	36.741	44.1266	13.4449	41.4064
ENSMUSG00000006641	Slc5a6	0	0.213509	11.469	1.08676	154.338	28.0996
ENSMUSG00000007080	Pole	0	5.95449	0.528064	0.960965	10.7751	0.112291
ENSMUSG00000045482	Trrap	0	3.86664	1.08827	22.9226	42.9354	6.50898
ENSMUSG00000066640	Fbxl18	0	0.616301	6.6695	0.935714	127.756	13.6011
ENSMUSG00000029265	Dr1	1.58048	0.218531	1.0929	8.06496	134.136	30.303
ENSMUSG00000029370	Rassf6	0	0.019877	0.109502	0.658402	8.26901	0
ENSMUSG00000042328	Hps4	0	0.112777	6.09709	0.18799	0.409687	1.7733
ENSMUSG00000005514	Por	8.8924	5.2554	0.263221	0.119555	3.75542	4.88388
ENSMUSG00000029613	Eif2ak1	1.11883	9.66256	4.20373	11.2653	24.6898	1.30016
ENSMUSG00000070498	Tmem132b	0.662789	2.05966	0.63906	2.81472	26.8005	2.48323
ENSMUSG00000061576	Dpp6	0	8.85251	12.3931	0.49455	1.32655	1.58318
ENSMUSG00000029250	Polr2b	32.8387	9.92753	6.07242	11.7936	8.61325	18.2177
ENSMUSG00000039771	Polr2j	36.511	77.4807	96.3553	90.7045	30.821	269.415
ENSMUSG00000029538	Srsf9	0	12.8974	6.90666	2.44909	10.6239	8.81867
ENSMUSG00000037221	Mospd3	0	0.713323	62.6633	71.9018	12.0657	9.19536
ENSMUSG00000029188	Slc34a2	0	0.380279	5.46601	61.5787	410.064	3.53534
ENSMUSG00000082088	Gm15753	0	0.076684	0.523708	2.39124	1.19225	0.955554
ENSMUSG00000028970	Abcb1b	0	0.437445	0.274346	1.02342	4.10213	2.78268
ENSMUSG00000029204	Rhoh	13.9776	5.16464	3.43685	14.0524	1.10619	1.78196
ENSMUSG00000029649	Pomp	244.4	10.4486	3.15771	96.0409	33.5801	15.5148
ENSMUSG00000053334	Ficd	0	0	0.080456	40.4311	5.0713	0
ENSMUSG00000055991	Zkscan5	0	1.28916	9.76267	8.42671	2.74252	5.34611
ENSMUSG00000039886	Tmem120a	0	1.92804	4.61577	53.2539	130.072	45.9358
ENSMUSG00000029423	Piwil1	0	0	2.22081	0.723593	3.72077	0.197413
ENSMUSG00000107254	Gm43769	0	0.043204	51.4794	3.49562	15.635	1.18539
ENSMUSG00000058558	Rpl5	3.07027	0.173938	1.77988	23.1312	8.75439	42.9413
ENSMUSG00000106738	Gm5	61.6852	6.39252	7.13047	30.4066	69.4656	53.87
ENSMUSG00000090015	Gm15446	0	0.432545	0	5.62576	7.56888	18.7359
ENSMUSG00000034110	Kctd7	0	0.391968	0.207956	0.461841	7.25984	3.51719
ENSMUSG00000029575	Mmab	0	18.8746	42.9659	7.77262	0.960871	0.413828
ENSMUSG00000037905	Bri3bp	0	0.39688	0.213465	0.673684	27.1249	12.2039
ENSMUSG00000062234	Gak	0	4.93241	0.326313	4.11684	1.61353	41.6525
ENSMUSG00000032840	2410131K14Rik	0	0.034075	2.03615	21.1589	1.22741	0.42563
ENSMUSG00000038011	Dnah10	0	0	0	0.34802	0.199367	0
ENSMUSG00000029636	Wasf3	0	16.2979	4.08746	10.43	15.5559	7.06784
ENSMUSG00000015880	Ncapg	14.0033	12.1857	8.34364	1.70514	1.31341	0.652421
ENSMUSG00000046562	Unc119b	0	0.506377	0.508004	18.4307	33.2309	129.69
ENSMUSG00000037017	Zscan21	125.968	0.442564	8.09858	0.80881	8.40414	55.0625
ENSMUSG00000029502	Golga3	0.617674	2.78049	6.76786	2.82559	24.2279	4.53132
ENSMUSG00000037364	Srrt	0	1.19798	31.1794	45.2972	1.47653	14.5924
ENSMUSG00000029147	Ppm1g	0	0.546824	0.113383	2.43557	26.1535	132.028
ENSMUSG00000029725	Ppp1r35	68.6872	2.70051	18.6176	2.22076	74.7249	7.17757
ENSMUSG00000029594	Rbm19	375.686	0	10.6632	1.26384	4.78902	1.88147
ENSMUSG00000094377	Gm24407	516.478	46.7315	112.639	457.062	705.309	1447.05
ENSMUSG00000079424	Gm3259	38.4652	15.3629	2.90872	3.01486	4.86104	9.643
ENSMUSG00000068250	Amn1	2.00299	0.025811	0.101043	0.209585	4.16459	3.58154
ENSMUSG00000049232	Tigd2	1.69488	37.9095	53.1817	72.3779	66.0338	14.9689
ENSMUSG00000034430	Zxdc	0	32.1623	8.99485	3.62348	55.1828	43.7703
ENSMUSG00000003500	Impdh1	0	0	0.642737	52.6213	57.1503	3.92081
ENSMUSG00000071537	Klrg2	0	8.60787	0.032224	0.580865	13.8166	1.07572
ENSMUSG00000030357	Fkbp4	0	0.069868	0.234557	4.66681	74.3386	9.41535
ENSMUSG00000039629	Strip2	0	1.18288	0.265148	0	0	0
ENSMUSG00000029924	Slc37a3	0	8.68141	2.58828	0.879934	11.3172	0.406689
ENSMUSG00000068180	AY512915	0	247.131	1.84683	1.00638	2.62279	9.98045
ENSMUSG00000030020	Prickle2	0	0	0.259567	0	0.019435	0
ENSMUSG00000097525	Platr31	0	2.14295	0.088866	344.284	122.715	0
ENSMUSG00000041372	B4galnt3	0	4.87796	0.115025	3.94195	2.68421	1.00802
ENSMUSG00000005503	Evx1	42.5921	3.59459	2.54251	7.51814	5.03143	8.56468
ENSMUSG00000072679	D6Ertd474e	0	24.5749	17.4482	86.7255	38.5604	53.5939
ENSMUSG00000033933	Vhl	0	0.401849	0.805011	21.82	51.4174	4.6373
ENSMUSG00000108236	0610033M10Rik	0	0.564635	0.9461	0	7.18161	2.95228
ENSMUSG00000004285	Atp6v1f	288.286	3.79902	6.72765	0.976852	10.5517	31.4644
ENSMUSG00000030268	Bcat1	0	0	0.672256	25.3242	37.5825	0.747805
ENSMUSG00000029836	Cbx3	0	0.844289	0	55.9091	13.2798	5.01434
ENSMUSG00000033940	Brk1	34.8153	38.5656	286.121	9.99354	33.6366	19.1565
ENSMUSG00000030323	Ift122	9.00195	0.494408	0.397267	1.03618	61.2576	0.339512
ENSMUSG00000033420	Antxr1	1.00523	0.110893	0.9359	0	23.7381	2.46063
ENSMUSG00000056429	Tgoln1	0	0	0.073253	0	3.85457	0.246716
ENSMUSG00000055850	Rnf181	104.066	0.172448	6.28583	0.601985	69.0489	6.97699
ENSMUSG00000030286	Emc3	0	43.683	145.906	23.0176	291.621	28.4443
ENSMUSG00000051855	Mest	205.358	15.6738	27.3642	20.0444	7.72402	74.6543
ENSMUSG00000067338	Tuba3b	0	0	4.33311	16.2799	18.7018	1.93361
ENSMUSG00000029920	Smarcad1	11.4256	1.43022	7.03454	0.68134	3.20614	0.76425
ENSMUSG00000031668	Eif2ak3	19.3298	35.087	8.6684	13.9265	58.9952	4.89248
ENSMUSG00000030275	Etnk1	1.97843	19.8187	7.85922	37.049	213.182	4.32233
ENSMUSG00000056952	Tatdn2	0	21.6816	6.70452	51.2896	81.4766	7.62037
ENSMUSG00000030083	Abtb1	0	0.133879	35.716	1.39807	6.30215	0
ENSMUSG00000030007	Cct7	7.59315	2.9287	0.464572	5.84525	66.294	13.2955
ENSMUSG00000029840	Mtpn	8.93934	64.0886	43.0088	183.197	17.1983	1.99509
ENSMUSG00000051586	Mical3	0	211.827	3.59129	1.65301	0.837299	8.11813
ENSMUSG00000056091	St3gal5	13.737	5.7109	5.54412	0.163198	4.35528	6.23315
ENSMUSG00000063810	Alms1	0	0.667284	0.455354	0.272335	1.84006	0.675349
ENSMUSG00000042079	Hnrnpf	3.94464	284.999	31.7109	53.7373	228.72	192.994
ENSMUSG00000014550	Rbsn	8.58898	8.96743	1.8355	2.15707	52.5499	20.5152
ENSMUSG00000047603	Zfp235	0	0.190264	20.2163	2.72396	16.5885	31.0816
ENSMUSG00000030545	Pex11a	0	1.71218	11.1919	6.68595	2.20352	2.23016
ENSMUSG00000061787	Rps17	0	0	0	1.5213	0	0
ENSMUSG00000002957	Ap2a2	0	0	0.13679	0	11.1835	1.10391
ENSMUSG00000050605	Zfp61	0	4.2927	37.3934	4.01607	3.46889	4.2391
ENSMUSG00000033904	Ccp110	0	0.074495	0.650996	0.83121	10.3974	1.4696
ENSMUSG00000030534	Vps33b	0	0.27301	40.5599	0.524612	4.5384	7.36401
ENSMUSG00000046364	Rpl27a	25.8425	0.245861	0.4712	6.84124	15.0405	0.612441
ENSMUSG00000005611	Mrvi1	0	0	0.308445	0.624703	1.1323	0
ENSMUSG00000003421	Nosip	321.578	6.8055	24.1407	25.2994	228.225	13.6912
ENSMUSG00000003429	Rps11	937.515	1.33702	2.92068	199.959	26.6507	40.7149
ENSMUSG00000030560	Ctsc	0	0	1.1577	6.48002	40.4602	189.716
ENSMUSG00000052040	Klf13	0	0.319632	26.0076	0.418587	10.0962	1.52419
ENSMUSG00000052214	Opa3	8.58731	6.27489	5.11637	18.0501	21.1069	20.6069
ENSMUSG00000025510	Cd151	0	27.5184	3.5266	3.02343	99.3557	4.63977
ENSMUSG00000030822	Prr14	61.9591	1.36981	6.56221	64.6386	6.04249	8.47395
ENSMUSG00000032776	Mctp2	58.6685	4.83845	2.92073	2.46613	2.7173	6.39703
ENSMUSG00000047721	Bola2	49.4488	5.12009	85.3145	19.6434	102.808	11.822
ENSMUSG00000097415	AU020206	0	0.443215	5.49706	2.19441	25.3703	52.3722
ENSMUSG00000003435	Supt5	17.3652	8.09871	0.945304	2.05222	38.2004	0.796541
ENSMUSG00000046574	Prr12	0	0	0	1.08928	4.96794	5.09268
ENSMUSG00000031090	Nadsyn1	0	1.27447	0.774319	3.39781	1.21695	304.707
ENSMUSG00000006024	Napa	10.7967	0	0	0	3.17086	1.33719
ENSMUSG00000038695	Josd2	0	0	0.388775	25.5747	5.21799	9.70109
ENSMUSG00000035674	Ndufa3	1027.74	0	0	0	0	0
ENSMUSG00000007891	Ctsd	0	0	0.918579	0.517544	25.2517	21.4805
ENSMUSG00000035596	Mboat7	0	4.0809	1.42838	361.666	6.48345	0.122007
ENSMUSG00000041037	Irgq	0	0	0.295711	0.047109	55.0712	2.62916
ENSMUSG00000045693	Nlrp4e	0	5.73857	0.151139	1.24303	0.581962	2.66899
ENSMUSG00000011263	Exoc3l2	0	0.019357	1.26112	10.8488	65.2007	1.41348
ENSMUSG00000003378	Grik5	0	0.599457	0	3.95199	22.9161	1.98278
ENSMUSG00000053046	Brsk2	0.939455	2.04793	12.4014	1.25939	4.26471	5.92851
ENSMUSG00000048920	Fkrp	0	0.372947	29.5728	1.46969	3.36948	13.5918
ENSMUSG00000069806	Cacng7	0	0.689017	4.13327	3.50612	41.8481	0.753321
ENSMUSG00000046058	Eid2	0	0.642098	1.65937	24.3668	137.224	4.2457
ENSMUSG00000046410	Kcnk6	0	0.698587	0.454508	7.68168	147.238	28.1987
ENSMUSG00000074071	Fam169b	0	0.08109	2.663	2.89346	115.166	9.48346
ENSMUSG00000045948	Mrps12	14.3358	19.8878	1.67617	0.907535	42.0783	0.785973
ENSMUSG00000042502	Cd2bp2	0	7.18684	1.76143	12.8684	21.0241	2.89436
ENSMUSG00000025505	Tmem80	0	2.73456	8.16587	346.125	75.1966	6.38072
ENSMUSG00000042105	Inpp5f	4.46178	27.1856	18.4814	6.95589	1.79962	7.38897
ENSMUSG00000070570	Slc17a7	0	0	0.016656	8.17611	1.92135	0
ENSMUSG00000100153	Ppp1ccb	0	0.679274	0.514865	1.6347	2.6317	0.4449
ENSMUSG00000040824	Snrpd2	191.809	0.434548	7.25139	3.06644	17.1174	14.3216
ENSMUSG00000030595	Nfkbib	5.10638	1.21628	65.5776	8.16182	8.91446	4.83989
ENSMUSG00000030825	Hsd17b14	0	0.068266	0.260371	0.763229	49.3682	0
ENSMUSG00000030747	Dgat2	117.843	5.10893	10.2557	0	4.44986	6.21134
ENSMUSG00000030741	Spns1	0	2.53193	3.141	560.656	189.682	12.3175
ENSMUSG00000030744	Rps3	14.9468	3.37666	0.610013	4.38085	28.9676	111.7
ENSMUSG00000004508	Gab2	0	2.47453	0.377081	0	0.198397	1.25498
ENSMUSG00000047649	Cd3eap	0	70.9893	11.8193	0.886719	386.073	5.40871
ENSMUSG00000025147	Mob2	67.6552	0.055982	3.82231	1.48096	1.57099	3.33555
ENSMUSG00000054102	Nlrp9a	4.97707	0	0	0.540008	0.935812	0
ENSMUSG00000030612	Mrpl46	28.9939	0.337411	2.81549	9.28986	14.7131	23.9509
ENSMUSG00000035351	Nup37	127.39	13.0159	0.198455	0.535511	2.01862	0.314102
ENSMUSG00000039531	Zup1	0	0	0	0	8.51573	10.84
ENSMUSG00000039166	Akap7	0	50.6739	24.0933	5.94062	7.2267	12.2179
ENSMUSG00000077167	Gm24119	1635.05	0.733233	18.5371	4.00115	234.803	4.71117
ENSMUSG00000004667	Polr2e	0	0.08413	10.4393	1.46771	14.0221	2.33549
ENSMUSG00000061315	Naca	497.123	6.03595	26.2329	55.5228	26.2071	42.2632
ENSMUSG00000039497	Dse	1.20313	25.4417	33.6115	2.6916	5.29619	4.8959
ENSMUSG00000061032	Rrp1	0	274.937	13.5224	31.1214	8.6713	234.874
ENSMUSG00000052151	Plpp2	0	0.270848	39.9966	0.822875	1.09344	7.23749
ENSMUSG00000061904	Slc25a3	134.64	10.2592	0.389897	0.30689	9.34046	2.37459
ENSMUSG00000020153	Ndufs7	0	10.6128	11.661	40.6074	26.8885	51.8543
ENSMUSG00000019942	Cdk1	0	1.86206	4.34313	2.15214	97.2823	50.5819
ENSMUSG00000020098	Pcbd1	339.011	97.7718	9.15618	232.499	361.821	18.3024
ENSMUSG00000019944	Rhobtb1	0	0.082646	2.65179	33.4146	4.92731	0.818205
ENSMUSG00000019899	Lama2	7.1396	0.10319	0.120853	0.412724	0.119997	31.0591
ENSMUSG00000009092	Derl3	265.832	24.0568	89.9365	35.405	9.5032	37.7157
ENSMUSG00000043259	Fam13c	0	8.89618	0.119065	7.63487	17.9744	0.885186
ENSMUSG00000075225	Ccdc162	0	0	0.091451	0	0.096815	0.238904
ENSMUSG00000020163	Uqcr11	263.451	4.03447	11.091	92.3009	141.601	35.4182
ENSMUSG00000020109	Dnajb12	0	0.0627	0	0	1.8499	0
ENSMUSG00000063804	Lin28b	0	6.8667	12.597	1.42602	0	2.96392
ENSMUSG00000096687	Mfsd4b4	0	15.7493	34.5253	1.11843	0.753144	4.38726
ENSMUSG00000019768	Esr1	0	12.6069	2.0577	0.145678	0.930164	1.23363
ENSMUSG00000038214	Bend3	0	2.25411	0.219912	8.22393	0.61343	1.28225
ENSMUSG00000015202	Cnksr3	0	4.20598	0.771638	29.6034	1.08774	1.07766
ENSMUSG00000052291	5330438D12Rik	49.5996	1.12746	19.2408	0.136925	3.41837	2.1922
ENSMUSG00000020190	Mknk2	0	3.34467	15.7722	11.2314	588.81	190.393
ENSMUSG00000025373	Rnf41	0	0.291566	0.209432	5.66971	0.747395	2.59141
ENSMUSG00000038240	Pdss2	26.7068	6.31859	0.050356	3.57547	0.40193	0.589983
ENSMUSG00000034453	Polr3b	0	0	0.190948	0	0.633608	0
ENSMUSG00000075046	Duxf3	0	0.069631	69.4935	18.1658	4.73065	21.6527
ENSMUSG00000020219	Timm13	72.9211	2.66838	1.52709	4.12712	18.6949	71.5966
ENSMUSG00000093904	Tomm20	0	0.29281	3.65253	0.32129	81.3659	1.14477
ENSMUSG00000096188	Cmtm4	0	2.73333	3.87902	38.752	43.3052	15.875
ENSMUSG00000047986	Palm3	0	57.8902	60.349	6.6692	4.91655	31.5207
ENSMUSG00000041308	Sntb2	7.42806	1.63205	277.888	14.2223	9.43066	14.4099
ENSMUSG00000031523	Dlc1	0	0	0.376807	23.5136	0.844948	17.722
ENSMUSG00000033009	Ogfod1	0	0.006845	0.046706	27.3955	12.4592	0.145505
ENSMUSG00000007888	Crlf1	9.38978	0.058748	1.26029	46.6631	1.98449	0
ENSMUSG00000019261	Map1s	2.19122	0.332296	3.61277	3.71116	1.51552	0.083348
ENSMUSG00000009630	Ppp2cb	0	0	0.129134	17.4943	31.3255	1.56185
ENSMUSG00000031565	Fgfr1	0	8.35469	6.23649	0.845866	2.11787	2.1146
ENSMUSG00000031950	Gabarapl2	41.41	2.97485	11.6833	230.754	53.2357	361.643
ENSMUSG00000063049	Ing2	0	0	0.718438	0.41597	0.5348	2.56
ENSMUSG00000031958	Ldhd	0	24.7326	13.2047	2.98177	0.820608	1.84427
ENSMUSG00000031691	Tnpo2	0	9.69249	10.2632	5.88674	69.4006	3.20336
ENSMUSG00000045128	Rpl18a	6.64518	0.705484	6.61437	63.5996	137.797	9.92589
ENSMUSG00000031703	Itfg1	64.2018	4.36421	10.7278	4.07772	3.00693	2.2748
ENSMUSG00000031697	Orc6	0	3.13702	17.7509	144.19	18.5792	100.227
ENSMUSG00000034424	Gcsh	0	0.927241	3.52208	10.7208	2.76308	75.7159
ENSMUSG00000038206	Fbxo8	5.93717	45.8198	26.2713	2.88378	40.776	3.06258
ENSMUSG00000090290	Tarbp1	0.827276	0.569603	9.41182	25.734	32.1581	29.192
ENSMUSG00000037296	Lsm1	0	10.6026	1.8859	5.72684	26.1266	3.21098
ENSMUSG00000039067	Psmd7	0	20.0431	54.4699	128.748	5.16702	13.6564
ENSMUSG00000055681	Cope	161.798	3.74072	21.1142	8.01155	8.74697	16.2199
ENSMUSG00000049717	Lig4	0	11.3071	6.05981	0.176824	1.145	0.842038
ENSMUSG00000056228	Cars2	0	0	0.586498	0.064757	56.9363	2.50454
ENSMUSG00000003316	Glg1	3.65571	0.438805	0.920948	0.322973	1.24715	0.082328
ENSMUSG00000066362	Rps13-ps1	0	2.36003	3.86967	1.11842	5.568	200.156
ENSMUSG00000031848	Lsm4	2.70515	0.152556	2.33057	1.59743	1.30862	16.0168
ENSMUSG00000014633	Cmc2	89.233	4.36831	0	2.39738	2.27464	3.55272
ENSMUSG00000074030	Exoc8	0	0.09961	0.273225	0.351785	14.6215	0.539849
ENSMUSG00000031446	Cul4a	0	3.31827	1.9648	0.215466	87.2616	0.611313
ENSMUSG00000048371	Pdp2	0	0.796311	0.529474	14.2078	51.9491	8.82511
ENSMUSG00000037725	Ckap2	0	1.52207	0	3.5749	0.402171	14.2969
ENSMUSG00000031467	Agpat5	24.8427	0.86278	0.41419	3.22136	12.7752	5.15944
ENSMUSG00000031949	Adat1	0	0	0.987672	0.192795	1.28083	0
ENSMUSG00000031765	Mt1	2.42494	2.64248	13.7201	19.3029	926.09	202.48
ENSMUSG00000040459	Arglu1	0	2.82182	0.014777	6.15384	3.58602	4.86202
ENSMUSG00000031508	Ankrd10	0	0.012597	1.51935	18.1207	218.948	0.183399
ENSMUSG00000036934	4921524J17Rik	106.963	0.243432	51.4932	1.71721	36.0107	3.75851
ENSMUSG00000043243	Fam129c	0	0	0.708043	0.814103	2.2465	1.67545
ENSMUSG00000097248	Gm2694	13.3618	0	0	0.981045	0.464299	43.0059
ENSMUSG00000031584	Gsr	0	0	0.069311	0.234429	0	42.501
ENSMUSG00000034235	Usp54	5.55607	0.167186	12.8263	2.31172	2.04702	3.35022
ENSMUSG00000042354	Gnl3	12.7102	0.076331	0.60838	4.35407	25.2144	2.03229
ENSMUSG00000021770	Samd8	1.50688	183.896	3.41124	72.2934	26.0181	2.14121
ENSMUSG00000035235	Trim13	0	0.578052	1.09031	5.04894	16.6849	10.7413
ENSMUSG00000022009	Nufip1	0	0.47218	53.21	5.04329	50.9186	13.1007
ENSMUSG00000023243	Kcnk5	0	0	0	0	37.2556	0.81848
ENSMUSG00000022130	Tgds	0	1.23288	57.2709	43.0844	7.90378	19.9544
ENSMUSG00000021948	Prkcd	0	2.47793	1.60606	6.1416	41.0006	5.32316
ENSMUSG00000021733	Slc4a7	0	0.090917	1.44804	2.37662	1.57132	2.67844
ENSMUSG00000021965	Ska3	0	241.543	10.8765	19.2146	12.7784	24.401
ENSMUSG00000040472	Rabggta	0	18.3202	0	0	0.21125	0
ENSMUSG00000049532	Sall2	0	0	0.288682	0	1.06844	0
ENSMUSG00000010406	Mrpl52	23.5153	3.8052	16.8237	241.701	14.798	37.3809
ENSMUSG00000016831	Tox4	0	0.26235	0.21516	3.64396	37.7566	16.5923
ENSMUSG00000054051	Ercc6	0	0.057569	1.16387	0.322726	1.70233	0.924133
ENSMUSG00000022109	Med4	50.9049	34.935	3.26133	2.25477	3.0486	13.9562
ENSMUSG00000019297	Nop9	6.89839	0	0.028174	4.19622	0.701721	124.539
ENSMUSG00000021973	Micu2	0	0.769553	8.32468	182.664	75.4169	6.32466
ENSMUSG00000039367	Sec24c	0	2.30785	36.527	10.2178	184.116	51.3507
ENSMUSG00000039081	Zfp503	0	0.39503	0	46.9508	35.5831	47.1721
ENSMUSG00000022052	Ppp2r2a	0	3.14526	9.33742	0.055379	17.8558	2.38024
ENSMUSG00000022110	Sucla2	6.2013	5.62212	2.57897	2.85005	2.59059	5.87584
ENSMUSG00000034327	Kctd9	0	0	0.167171	0.322225	29.7524	22.4408
ENSMUSG00000022051	Bnip3l	7.59334	14.4176	24.4524	12.7478	31.7677	10.5704
ENSMUSG00000022024	Sugt1	6.18778	1.78657	1.96409	3.38107	1.5147	1.05091
ENSMUSG00000021737	Psmd6	66.874	202.036	0.137301	1.40118	4.66018	9.11591
ENSMUSG00000032078	Zpr1	0	0.031013	0.644252	40.9208	71.3157	0
ENSMUSG00000090470	Prr23a3	0	11.1854	39.6585	4.47403	83.8843	6.39739
ENSMUSG00000051234	Rnf7	0	3.02137	4.16217	265.686	251.598	0
ENSMUSG00000032238	Rora	0	2.40292	10.8321	9.68978	1.08847	0.060195
ENSMUSG00000074476	Spc24	39.896	0.855186	4.9834	11.4926	15.72	25.7137
ENSMUSG00000032590	Apeh	0	0	4.12022	0	1.49184	11.6937
ENSMUSG00000079260	Tmppe	0	0.196083	4.16961	55.4231	101.162	9.08066
ENSMUSG00000006673	Qrich1	3.73946	0	4.79665	37.2423	4.52501	0.099531
ENSMUSG00000042138	Msantd2	0	1.35513	10.1929	14.4131	30.4168	34.6442
ENSMUSG00000032318	Isl2	0	4.32359	0.378375	3.16162	23.6682	8.31374
ENSMUSG00000032462	Pik3cb	0	8.0203	5.91976	0	21.4611	17.5371
ENSMUSG00000079259	Trim71	0	12.9129	11.574	2.90464	21.0613	7.69867
ENSMUSG00000033392	Clasp2	0	16.7129	3.03372	67.655	33.0951	2.1864
ENSMUSG00000105589	Fbxw14	0	0	9.30199	0	0.448648	1.78611
ENSMUSG00000034910	Pygo1	0	0	0.152968	0.48968	0.171864	0.950179
ENSMUSG00000032570	Atp2c1	16.0507	55.2145	42.4803	17.0212	24.2747	4.63052
ENSMUSG00000032018	Sc5d	0	0.01877	0.083265	0.472779	0.989644	2.50922
ENSMUSG00000059890	Ube4a	0	0.046474	0.141599	0	0.148392	0
ENSMUSG00000003308	Keap1	0	0	0.511722	1.11963	5.43475	0
ENSMUSG00000032199	Polr2m	0	8.41746	36.2788	78.1804	156.756	61.9175
ENSMUSG00000032279	Idh3a	0	7.30558	1.3675	1.87396	3.51458	1.25894
ENSMUSG00000025785	Exosc7	0	0.341754	0.964917	4.80797	50.6911	9.95132
ENSMUSG00000062270	Morf4l1	0	0.260369	0.403026	14.5599	0.472077	10.4622
ENSMUSG00000023277	Twf2	162.048	1.89578	45.1093	1.3539	77.5625	3.07432
ENSMUSG00000061536	Sec22c	0	0.024386	4.32384	1.17536	1.41251	0
ENSMUSG00000032116	Stt3a	0	0.34443	11.2709	0.756662	10.4438	1.1072
ENSMUSG00000040433	Zbtb38	0	0.008088	0.595504	0	0.238131	0
ENSMUSG00000064145	Arih2	7.92857	6.19258	0.636492	5.49795	8.03658	27.2654
ENSMUSG00000040722	Scamp5	0	0	16.4705	28.1767	2.82991	0.962772
ENSMUSG00000066829	Zfp810	0	1.31076	0.47889	0	0.242157	2.73896
ENSMUSG00000032525	Nktr	0	0.239073	1.91167	92.8993	47.4591	2.87272
ENSMUSG00000052698	Tln2	0	0.669492	0.046665	1.56759	1.52777	2.0668
ENSMUSG00000018286	Psmb6	387.755	9.05569	18.5666	16.2754	66.2613	39.4019
ENSMUSG00000005237	Dnah2	0	0.006974	0.015405	0.101774	15.7452	1.63628
ENSMUSG00000018583	G3bp1	4.55818	0.923553	1.2448	6.42076	20.5803	1.35824
ENSMUSG00000040746	Rnf167	25.1118	8.23091	14.7397	29.6993	39.6149	55.7258
ENSMUSG00000041164	Zmiz2	2.33449	1.46834	4.76954	52.955	33.5364	5.21397
ENSMUSG00000017802	Retreg3	41.1229	0.717961	8.31118	3.99196	208.895	2.57716
ENSMUSG00000020271	Fbxw11	0	35.0016	7.57688	76.727	77.9272	13.9179
ENSMUSG00000045671	Spred2	0	0	1.19379	0.12388	0.123954	11.2363
ENSMUSG00000020537	Drg2	0	36.1666	1.15802	0.600502	36.9022	1.65351
ENSMUSG00000020828	Pld2	0	4.83328	81.1694	2.43866	9.74137	36.3637
ENSMUSG00000044894	Uqcrq	95.5381	27.6676	73.6371	83.398	77.0197	91.7798
ENSMUSG00000065251	Gm23971	27.1651	5.12006	297.509	9.61211	13.8531	41.7877
ENSMUSG00000001054	Rmnd5b	0	0	2.50946	6.51815	25.4041	0
ENSMUSG00000069796	Gm11426	0	0	1.12897	60.1202	73.254	0.353226
ENSMUSG00000025134	Alyref	0	0	0.214714	7.17415	5.31958	0
ENSMUSG00000020895	Tmem107	4.95944	1973.83	60.4249	9.60762	26.433	153.587
ENSMUSG00000063316	Rpl27	989.763	22.6135	8.26979	20.6456	47.4704	25.7633
ENSMUSG00000018899	Irf1	9.85817	16.1924	3.95523	3.46558	6.00681	4.39525
ENSMUSG00000018846	Pank3	0	1.7011	2.28658	7.63192	105.027	2.17672
ENSMUSG00000020766	Galk1	0	0.603632	2.76954	230.797	11.7695	10.9925
ENSMUSG00000009894	Snap47	72.4996	12.5837	60.3183	29.9089	13.3539	14.7546
ENSMUSG00000010554	Mettl16	0	0.022758	0.36793	0.073674	4.64511	0.692329
ENSMUSG00000004798	Ulk2	0	0.081684	1.20037	6.39765	13.8	0
ENSMUSG00000000276	Dgke	0	0	0.766821	0.881112	11.1091	14.2972
ENSMUSG00000075595	Zfp652	0.430298	0.263205	0.065796	0.607155	0.661975	0.825398
ENSMUSG00000017421	Zfp207	82.6638	0	2.97759	1.6489	2.58742	0
ENSMUSG00000020692	Nle1	0	0.206292	0.831477	9.95154	215.739	5.6988
ENSMUSG00000039329	Tex19.1	74.6558	0.638523	96.9612	3.08301	7.48087	4.81003
ENSMUSG00000059995	Atxn7l3	0	0.946738	2.23058	0.967854	155.317	37.6568
ENSMUSG00000071866	Ppia	272.834	97.5359	1.11298	13.2218	37.9947	43.6502
ENSMUSG00000063652	Slc22a21	0	0.077097	0.021227	0.689762	7.54531	0.112689
ENSMUSG00000020441	2310033P09Rik	16.2656	219.561	1.73656	7.5406	12.1234	19.9709
ENSMUSG00000016940	Kctd2	0	0	5.04595	103.956	0.57708	21.4364
ENSMUSG00000045374	Wdr81	0	0.340275	0.074261	0.664999	15.8651	1.99236
ENSMUSG00000089876	Tmem102	17.5614	0.514096	0.464145	0.629391	2.44438	0.213276
ENSMUSG00000034931	Dhx8	0	0.522561	3.22161	5.15656	8.59535	67.2798
ENSMUSG00000020430	Pes1	0	2.24213	29.0387	0.282737	7.80776	9.90106
ENSMUSG00000017677	Wsb1	17.9321	45.3386	55.0471	55.4805	91.335	9.79227
ENSMUSG00000034121	Mks1	0	0	66.9288	2.01071	1.49927	4.62784
ENSMUSG00000033983	Coil	0	0.683636	0.469941	24.8115	3.08665	163.978
ENSMUSG00000037275	Gemin5	0	0	0	0.278863	26.8208	17.0072
ENSMUSG00000059552	Trp53	10.4067	0	75.9686	3.25271	2.78101	10.0471
ENSMUSG00000020923	Ubtf	7.82704	0	1.28496	2.58764	27.0162	3.32934
ENSMUSG00000037278	Tmem97	177.353	23.0616	10.4655	2.97593	9.23282	96.1826
ENSMUSG00000043284	Tmem11	16.2523	0.830083	49.1337	24.8961	3.40003	8.61027
ENSMUSG00000034274	Thoc5	62.4662	21.1325	2.40567	0.812912	2.93495	2.33216
ENSMUSG00000001552	Jup	6.68176	0	13.05	2.1644	22.428	0.40883
ENSMUSG00000003119	Cdk12	9.95266	4.75551	57.4876	13.7246	7.39992	6.88664
ENSMUSG00000020495	Smg8	21.1091	4.62719	3.30737	15.1318	13.3815	2.32683
ENSMUSG00000040430	Pitpnc1	0	0	0.425918	0	36.3533	0
ENSMUSG00000000282	Mnt	0	0.129931	9.72211	14.0669	1.01011	3.2611
ENSMUSG00000018697	Aatf	2.64162	1.11312	4.75161	0	9.64282	18.5511
ENSMUSG00000020914	Top2a	0	5.30616	0.234826	19.4251	0.336627	36.6181
ENSMUSG00000078974	Sec61g	491.921	8.97436	28.5438	1.38586	1.27333	1.77456
ENSMUSG00000020134	Peli1	0	0.054491	0.604006	17.5527	1.80224	0.401184
ENSMUSG00000042506	Usp22	0	0.651109	4.53353	23.2052	314.343	2.57964
ENSMUSG00000018567	Gabarap	0	12.9099	2.14007	0.530552	11.3212	2.16915
ENSMUSG00000059439	Bcas3	1.38114	0.450108	0.746262	17.8581	2.80271	2.8076
ENSMUSG00000034940	Synrg	13.8659	2.47442	0.071997	0.50951	1.42243	3.06574
ENSMUSG00000038013	Wipf2	12.0062	0.08659	1.05562	0.900709	26.8517	0.32958
ENSMUSG00000020462	Cfap36	0	0	0	0	0	2.38671
ENSMUSG00000006057	Atp5g1	1201.31	7.47157	164.972	20.1715	94.25	30.0225
ENSMUSG00000020721	Helz	0.730534	0.637386	0.163295	0.011094	0.285068	0.049669
ENSMUSG00000057219	Armc7	0	58.8697	38.222	39.4986	265.278	4.91224
ENSMUSG00000078622	Ccdc47	0.506654	1.03315	2.55699	3.20861	8.75066	0.60543
ENSMUSG00000057522	Spop	7.72483	0.060646	28.5448	0.772733	0.790973	0
ENSMUSG00000034617	Mtrr	0	0.124425	1.00086	1.6036	52.7076	11.6954
ENSMUSG00000038042	Ptpdc1	15.1765	9.83143	1.03419	0.448364	1.33831	2.12063
ENSMUSG00000049517	Rps23	0	0	3.81908	35.9462	504.725	21.412
ENSMUSG00000071516	Hist1h2ai	0	0.298845	2.36463	9.41207	342.005	26.2062
ENSMUSG00000091264	Smim13	0	0	1.3145	13.9539	33.8038	0.275884
ENSMUSG00000021569	Trip13	9.5487	0.88267	0.991412	1.25708	72.1838	3.33927
ENSMUSG00000021557	Agtpbp1	0.641519	92.1428	117.245	22.1032	129.553	18.6585
ENSMUSG00000001707	Eef1e1	16.1553	2.79096	2.83035	2.38353	63.3293	6.186
ENSMUSG00000052485	Tmem171	49.3969	0	0	0	0.190473	4.48211
ENSMUSG00000042426	Dhx29	0	0.334077	0.599549	0.593583	9.00961	0.462738
ENSMUSG00000021420	Fars2	55.4457	9.86824	1.24126	74.047	59.9921	8.84177
ENSMUSG00000069274	Hist1h4f	12.564	0.369227	23.9334	7.67764	11.6302	20.3761
ENSMUSG00000021690	Jmy	0	0.1655	0.070987	0.060129	12.0746	1.16422
ENSMUSG00000021427	Ssr1	1.08624	1.00343	1.41073	0.582912	3.01219	4.75133
ENSMUSG00000021710	Nln	6.19249	0.051047	0.577997	0.897927	3.30409	2.30153
ENSMUSG00000060081	Hist1h2aa	607.263	5.67858	23.1327	100.253	45.9643	80.5705
ENSMUSG00000021391	Cenpp	0	24.1612	6.54943	3.46782	2.26276	1.81939
ENSMUSG00000021670	Hmgcr	0	3.73878	3.57199	8.10815	7.82453	2.87264
ENSMUSG00000021495	Fam193b	0	0.041629	0.135913	24.2077	2.73452	0.386068
ENSMUSG00000021497	Txndc15	0	114.568	3.90758	9.86646	63.4976	20.9763
ENSMUSG00000021661	Ankra2	0	88.2601	10.1428	10.8364	0.996227	4.65353
ENSMUSG00000032727	Mier3	0	6.26696	0.315451	54.4586	10.2027	1.9125
ENSMUSG00000025872	Thoc3	0	229.602	804.417	502.333	511.103	1199.48
ENSMUSG00000034751	Mast4	5.25885	0.642035	3.76327	0.339331	11.4528	0.394355
ENSMUSG00000021290	Atp5mpl	1581.12	7.8099	17.7697	203.276	3.0776	38.1793
ENSMUSG00000007411	Mark3	0	4.77592	6.82779	1.8719	35.2572	0
ENSMUSG00000051235	Gen1	0	0	0.196709	0.462027	0	1.36493
ENSMUSG00000021287	Xrcc3	0	250.956	225.972	15.8957	11.1625	7.58078
ENSMUSG00000021294	Kif26a	0	0.124481	4.71753	194.494	2.08124	0.116685
ENSMUSG00000002997	Prkar2b	0	0.027695	0.245058	0.426548	5.38801	1.18982
ENSMUSG00000037466	Tedc1	0	1.2931	2.91917	2.48401	106.68	3.50423
ENSMUSG00000047534	Mis18bp1	0	0.13277	2.64091	2.54569	22.636	18.6082
ENSMUSG00000021175	Cdca7l	73.4219	25.5012	10.881	89.9812	1.35683	5.75225
ENSMUSG00000042628	Zfyve1	0	0.042408	4.7612	0.895549	11.6164	22.5453
ENSMUSG00000112302	Gm48226	0	0	0	10.8108	2.30473	0.084313
ENSMUSG00000021025	Nfkbia	0	0.118358	26.3001	27.3416	28.4143	10.6402
ENSMUSG00000079007	Tcl1b4	115.242	0.593334	97.4665	2.65845	46.7379	2.79046
ENSMUSG00000114010	Gm47432	118.648	0.449747	7.71743	13.0049	124.573	0
ENSMUSG00000021044	Adck1	0	0	0.499387	0	3.76952	5.9087
ENSMUSG00000046314	Stxbp6	0	9.4119	3.91692	4.40778	0.358545	1.47839
ENSMUSG00000041702	Btbd7	1.29021	1.76029	0.130351	0.133696	3.6348	0.433387
ENSMUSG00000044573	Acp1	7.70528	0.297093	0.920176	0	0.423225	4.57799
ENSMUSG00000021134	Srsf5	0	30.9983	5.61487	67.0074	11.5019	7.59189
ENSMUSG00000054003	Tdrd9	0	3.50803	1.32904	14.3391	2.15239	4.20183
ENSMUSG00000060073	Psma3	4.27509	0.089932	0.43643	3.40878	1.21471	6.70953
ENSMUSG00000043998	Mgat2	0	0.04184	0.735866	50.9817	88.9965	10.939
ENSMUSG00000021054	Sgpp1	0	0	0.611069	0.052712	0.087791	27.2184
ENSMUSG00000011158	Brf1	7.11776	29.0381	1.3051	64.1369	31.8638	3.23457
ENSMUSG00000044456	Rin3	0	0.384509	10.3606	1.92264	2.99681	4.2748
ENSMUSG00000021242	Npc2	13.5665	10.6339	8.57494	5.53318	1.71974	1.23917
ENSMUSG00000022150	Dab2	1.09298	2.80255	1.80344	4.84267	5.54722	0.318095
ENSMUSG00000022472	Desi1	0	0	51.3527	8.18572	1.13525	5.8622
ENSMUSG00000022300	Dcaf13	1.69637	0.575229	0	3.2211	3.11185	1.74746
ENSMUSG00000067713	Prkag1	0	1.3412	95.1755	18.2959	25.1542	31.4184
ENSMUSG00000063236	1110038F14Rik	3.12984	0	3.28448	2.70006	37.3284	8.81867
ENSMUSG00000022565	Plec	0.51072	0.060096	0.075312	0.083082	0.807944	0.463922
ENSMUSG00000022365	Derl1	3.83029	34.5804	18.9956	18.3616	1.65147	1.07498
ENSMUSG00000022474	Pmm1	17.4518	18.7332	30.6091	0.550502	50.231	6.21189
ENSMUSG00000022450	Ndufa6	42.4183	2.19459	4.63911	6.65029	22.7209	16.0772
ENSMUSG00000077734	Snord83b	0	49.0319	34.2679	356.875	30.3015	88.8501
ENSMUSG00000039828	Wdr70	0	0.793399	0.806712	12.2777	243.754	29.4571
ENSMUSG00000036698	Ago2	0	0.012949	3.51814	0	2.91983	513.591
ENSMUSG00000052253	Zfp622	0	0.260963	0.137586	0.360485	31.628	19.6802
ENSMUSG00000022325	Pop1	0	0	0	0.203355	0.36743	0.114214
ENSMUSG00000081534	Slc48a1	0	0.175485	0.017944	4.07199	6.64068	0
ENSMUSG00000023030	Slc11a2	81.9226	0	28.1994	0.1416	2.85902	2.60053
ENSMUSG00000022377	Asap1	0	2.29521	0.848493	10.6565	14.4874	2.55856
ENSMUSG00000041849	Card6	0	0	0	0.198735	0.424066	0.325083
ENSMUSG00000022489	Pde1b	0	0.266662	14.6546	92.9289	2.57405	2.56021
ENSMUSG00000043091	Tuba1c	87.693	1.47122	2.83705	10.806	6.72309	7.45608
ENSMUSG00000022466	Rpap3	0	6.24809	1.73286	1.21569	6.42701	8.27881
ENSMUSG00000022340	Sybu	0	0	0	0	0.873694	0
ENSMUSG00000001289	Pfdn5	81.2993	0.94082	17.948	7.71933	35.5612	8.09326
ENSMUSG00000023015	Racgap1	17.1511	31.4478	110.394	6.49643	134.469	29.0963
ENSMUSG00000049521	Cdc42ep1	0	0	0.143012	0.400804	14.7117	0
ENSMUSG00000034333	Zbed4	0	0.521065	2.98515	2.13986	7.67123	14.7355
ENSMUSG00000055789	E330017A01Rik	22.6999	0.341988	2.48718	0	12.4036	15.1212
ENSMUSG00000022770	Dlg1	0	1.29919	0.390163	0.556118	9.66127	0.719834
ENSMUSG00000046598	Bdh1	0	0.179222	30.8714	5.17545	4.6328	10.1975
ENSMUSG00000022811	Zfp148	0	0	0.809306	0.110501	0.644729	0.270045
ENSMUSG00000048490	Nrip1	0	0.039222	19.2205	0.309172	4.68388	1.44935
ENSMUSG00000049076	Acap2	0	1.28226	25.2178	1.89002	7.51293	14.4306
ENSMUSG00000022817	Itgb5	0	0	1.20873	1.96724	56.3085	25.8113
ENSMUSG00000047746	Fbxo40	21.8768	0.010678	2.54515	0.370944	0.39656	0.905798
ENSMUSG00000014301	Pam16	560.988	52.1419	111.192	19.7669	17.7836	95.365
ENSMUSG00000022848	Dirc2	0	0.117891	0.220959	1.08733	18.1436	24.2702
ENSMUSG00000035638	Muc20	0	0	0.143083	0.288131	1.53189	0.110671
ENSMUSG00000022858	Tra2b	4.5092	0.281143	3.42828	5.16239	8.17935	0.656987
ENSMUSG00000004460	Dnajb11	0	0.249378	2.42821	5.89344	24.9076	1.38526
ENSMUSG00000038127	Ccdc50	0.742291	0.26916	0.082777	0.131403	0.616659	0.141931
ENSMUSG00000035764	Fbxo45	0	0.09958	0.049279	22.3765	10.7492	0.291123
ENSMUSG00000001229	Dpp9	0	0	0	0	1.42715	0
ENSMUSG00000024095	Hnrnpll	0	5.50027	11.2406	0.108143	31.2894	1.93417
ENSMUSG00000014769	Psmb1	454.241	1.77878	17.594	37.2064	28.0516	11.954
ENSMUSG00000013787	Ehmt2	0	0	0	0	0	1.92913
ENSMUSG00000036438	Calm2	23.1782	2.00684	35.1493	54.7467	35.711	2.50976
ENSMUSG00000073409	H2-Q6	0	0.126861	0.909292	11.1702	79.0327	1.1117
ENSMUSG00000007021	Syngr3	0	0.074154	0.206412	0.83696	45.8514	0
ENSMUSG00000024181	Mrpl28	370.424	13.7023	3.4272	422.112	110.018	8.37141
ENSMUSG00000037098	Rab11fip3	0	0.723492	0.603746	21.9965	0.054502	1.79575
ENSMUSG00000032855	Pkd1	0.337733	2.5122	101.78	52.1562	288.505	204.651
ENSMUSG00000024130	Abca3	2.92996	0.014914	0	19.8257	0.121943	0.565595
ENSMUSG00000039269	2300002M23Rik	0	0.066327	75.6238	1.92906	0.304688	7.08875
ENSMUSG00000037326	Capn15	0	0.191229	0.0579	15.5796	11.5923	2.63035
ENSMUSG00000075705	Msrb1	13.4916	0	52.1441	0.465714	35.9767	2.62584
ENSMUSG00000058704	Memo1	79.7297	3.32723	0.189373	0.768351	0.097113	0.457336
ENSMUSG00000024137	E4f1	1.88531	0	0.573767	0.766466	14.1866	16.7462
ENSMUSG00000023967	Mrps18a	5.02594	2.12069	58.8538	0	17.5063	37.0425
ENSMUSG00000043683	Fem1a	0	46.6082	11.4176	4.2656	14.0762	38.2611
ENSMUSG00000034345	Gtf2h5	4.83118	8.9071	4.98215	0.938302	9.49394	5.00112
ENSMUSG00000019432	Ddx39b	7.22911	47.9303	33.8562	51.5607	125.565	14.9975
ENSMUSG00000040276	Pacsin1	13.6366	0.269238	5.7637	11.0734	1.63622	3.66335
ENSMUSG00000024122	Pdpk1	0	1.24242	3.94558	3.2577	3.96494	3.3483
ENSMUSG00000024312	Wdr46	8.52935	1.46822	0.760312	0	12.7422	27.6448
ENSMUSG00000034382	AI661453	0	0	1.15846	13.389	119.837	8.75996
ENSMUSG00000006818	Sod2	0	0.09238	330.343	13.7176	12.233	71.628
ENSMUSG00000017831	Rab5a	63.4246	0.027798	0.492617	46.6999	24.3218	1.94461
ENSMUSG00000002833	Hdgfl2	257.85	0.373583	1.58147	19.7087	51.7902	0.136819
ENSMUSG00000117567	AC166350.2	3.97364	0	33.4912	1.16595	2.96074	11.2216
ENSMUSG00000024213	Nudt3	0	1.22885	0.406251	8.24982	10.0621	2.3941
ENSMUSG00000024212	Mllt1	0	0.462022	0.723407	1.02301	67.6692	21.0582
ENSMUSG00000024477	Pggt1b	0	0	0	0.195061	2.12333	1.81827
ENSMUSG00000034653	Ythdc2	1.41787	0.475188	10.7743	0.717561	1.71364	3.08913
ENSMUSG00000024592	C330018D20Rik	0	0	1.94465	0.082146	1.73253	2.9292
ENSMUSG00000032905	Atg12	9.30321	27.1014	3.37283	3.87521	1.48145	7.55624
ENSMUSG00000024539	Ptpn2	23.1594	0	20.6908	2.49027	57.1423	7.95547
ENSMUSG00000040446	Rprd1a	0	0	2.75745	10.6716	4.56325	20.7709
ENSMUSG00000047879	Usp14	13.9905	11.914	1.38681	0	1.53376	2.75055
ENSMUSG00000044646	Zbtb7c	0	2.93161	0.459678	1.30168	3.91115	0.211871
ENSMUSG00000036299	BC031181	143.037	46.4709	227.935	74.9123	24.442	42.2118
ENSMUSG00000024570	Rbfa	0	45.4423	2.28486	26.2226	4.68489	0
ENSMUSG00000005873	Reep5	16.235	3.63751	14.4887	14.7626	6.23036	4.20469
ENSMUSG00000042680	Garem1	0	6.63828	1.93885	9.50333	9.5152	2.72733
ENSMUSG00000054321	Taf4b	0	0.123524	7.32699	0.178207	0.8671	0.553746
ENSMUSG00000024597	Slc12a2	0	4.70072	0.677208	13.727	69.6859	17.7729
ENSMUSG00000041258	Zfp236	0	0.549329	17.6894	8.30272	20.5008	2.40915
ENSMUSG00000024542	Cep192	0.632025	0.046239	0.143553	3.10348	0.382187	0.198063
ENSMUSG00000024501	Dpysl3	31.5762	16.9124	23.364	19.852	2.47643	6.09345
ENSMUSG00000033319	Fem1c	0.941479	0.061709	0.695038	0.887375	11.884	3.36975
ENSMUSG00000000420	Galnt1	1.28094	0.564861	0.276797	31.5487	2.07486	1.57061
ENSMUSG00000018820	Zfyve27	0	0	0.239051	0.239797	38.8406	11.4676
ENSMUSG00000013662	Atad1	0	0.547751	0.541899	0.385593	20.4766	1.53016
ENSMUSG00000024759	Atl3	17.3197	0	0	0.120919	0	0.253693
ENSMUSG00000024827	Gldc	0	0.075219	0.039189	3.03238	0.448993	15.4483
ENSMUSG00000071655	Ubxn1	0	91.8501	7.3004	35.7062	282.511	151.177
ENSMUSG00000024843	Chka	0	0	1.27456	165.35	172.899	202.908
ENSMUSG00000024687	Osbp	0	1.02966	13.4102	2.04634	12.725	0.808743
ENSMUSG00000037126	Psd	0	3.12595	3.58973	0.053705	1.31615	5.37959
ENSMUSG00000025220	Mgea5	0	0.057296	48.2748	9.3632	6.22771	8.20304
ENSMUSG00000064105	Cnnm2	1.53356	0	2.07986	3.12891	6.08197	0.083201
ENSMUSG00000025190	Got1	2.56586	52.0984	0.772453	2.66981	37.2121	9.43596
ENSMUSG00000025171	Ubtd1	10.0719	0	0	0	20.1041	0
ENSMUSG00000071645	Tut1	0	2.33719	1.10129	46.178	46.074	2.8573
ENSMUSG00000024991	Eif3a	0	2.27659	1.73987	17.9869	49.5044	0.606853
ENSMUSG00000034616	Ssh3	0	0.956429	5.78934	12.8389	19.8265	8.84869
ENSMUSG00000024941	Scyl1	0	7.52736	0.453277	0	0.990262	2.61379
ENSMUSG00000024944	Arl2	146.501	40.9821	2.81842	3.5898	9.44508	30.9385
ENSMUSG00000024998	Plce1	21.3931	0	0.428455	2.54748	0.617898	0
ENSMUSG00000024833	Pola2	0	85.2954	2.2531	0.818874	4.02794	5.48518
ENSMUSG00000045098	Kmt5b	0	0.288591	1.26856	0.33843	5.41687	61.6748
ENSMUSG00000075227	Znhit2	107.091	53.8497	59.2451	36.1735	338.281	50.0128
ENSMUSG00000006463	Zdhhc24	295.25	7.85932	1.90094	7.40909	4.97391	9.80704
ENSMUSG00000048832	Vps37c	15.3211	16.8677	1.66654	1.22032	0.373523	10.5576
ENSMUSG00000025034	Trim8	0	11.4744	3.80248	8.1966	3.75431	19.3943
ENSMUSG00000049164	Zfp518a	0.74242	0	0	0.030645	0.852681	0
ENSMUSG00000038274	Fau	886.107	0	28.2515	131.494	92.4339	36.3164
ENSMUSG00000033863	Klf9	0	0.053861	1.31599	25.329	46.9671	5.42409
ENSMUSG00000024769	Cdc42bpg	0	0	0.016806	0.348173	1.23595	10.2791
ENSMUSG00000024989	Cep55	1.85525	0.067744	0	2.91565	46.634	5.39312
ENSMUSG00000064372	mt-Tp	736.511	43.803	18.2548	155.123	194.693	458.648
ENSMUSG00000064337	mt-Rnr1	0	8.12415	32.566	7.16578	7.79801	18.3385
ENSMUSG00000064367	mt-Nd5	0.988544	14.5726	6.10269	21.7282	35.571	18.295
ENSMUSG00000064340	mt-Tl1	17.9084	134.842	2.23898	10.3583	35.0955	25.4084
ENSMUSG00000064368	mt-Nd6	5.53034	2.98226	1.29705	1.82872	14.0736	8.15448
ENSMUSG00000064370	mt-Cytb	2.09079	0.215915	100.903	5.29879	14.1994	0.296108
