# Supplementary material for: scm6A-seq reveals single-cell landscapes of the dynamic m6A during oocyte maturation and early embryonic development
Source: Nat Commun. 2023 Jan 19;14:315. doi: 10.1038/s41467-023-35958-7 (PMC9852475; doi:10.1038/s41467-023-35958-7)
Supplement: Supplementary file 9 — Supplementary Data 6 [file 41467_2023_35958_MOESM9_ESM.xlsx]

## Sheet: Zygote_vs_MII
Supplementary Data 6 - Related to Figure 5 - The expression changes of m6A-modified RNAs during early embryonic development.
GeneID	LogFC (Zygote/MII)	FDR (Zygote/MII)	Methylated status of MII
ENSMUSG00000041995	4.1332	2.31721e-15	Methylated
ENSMUSG00000022801	18.6427	6.85607e-08	Methylated
ENSMUSG00000031563	5.05179	2.71398e-07	Methylated
ENSMUSG00000018974	5.89522	7.37087e-07	Methylated
ENSMUSG00000046694	3.64941	9.58174e-07	Methylated
ENSMUSG00000028796	5.13967	1.40197e-06	Methylated
ENSMUSG00000032998	5.46075	1.6501e-06	Methylated
ENSMUSG00000032637	5.13587	1.6778e-06	Methylated
ENSMUSG00000045795	6.7872	1.75764e-06	Methylated
ENSMUSG00000026974	4.8132	4.46104e-06	Methylated
ENSMUSG00000048756	4.55526	8.45632e-06	Methylated
ENSMUSG00000034602	5.77618	8.45632e-06	Methylated
ENSMUSG00000089762	3.8407	8.45632e-06	Methylated
ENSMUSG00000042477	4.80888	9.33165e-06	Methylated
ENSMUSG00000079562	5.29184	2.30292e-05	Methylated
ENSMUSG00000022533	6.40577	2.74567e-05	Methylated
ENSMUSG00000053293	6.31243	3.22059e-05	Methylated
ENSMUSG00000026435	3.90361	4.00975e-05	Methylated
ENSMUSG00000025790	5.57477	4.95462e-05	Methylated
ENSMUSG00000041161	6.0474	6.11079e-05	Methylated
ENSMUSG00000008683	-7.13579	6.19857e-05	Methylated
ENSMUSG00000027547	5.81544	7.03387e-05	Methylated
ENSMUSG00000038485	5.82916	7.79015e-05	Methylated
ENSMUSG00000022840	5.65991	8.32749e-05	Methylated
ENSMUSG00000050812	4.60744	9.18222e-05	Methylated
ENSMUSG00000020671	6.03905	0.000142954	Methylated
ENSMUSG00000044147	5.10719	0.000152977	Methylated
ENSMUSG00000041415	5.79233	0.000162825	Methylated
ENSMUSG00000024913	4.05115	0.00016887	Methylated
ENSMUSG00000048701	4.05433	0.000211154	Methylated
ENSMUSG00000028333	4.42562	0.000215739	Methylated
ENSMUSG00000036180	5.59133	0.000244784	Methylated
ENSMUSG00000038582	5.97746	0.000298751	Methylated
ENSMUSG00000030019	6.10508	0.000340263	Methylated
ENSMUSG00000001855	4.71218	0.000364957	Methylated
ENSMUSG00000028677	5.56455	0.000364957	Methylated
ENSMUSG00000040029	5.3429	0.000425654	Methylated
ENSMUSG00000024515	5.37042	0.000557675	Methylated
ENSMUSG00000025885	4.07068	0.000625826	Methylated
ENSMUSG00000005621	4.05898	0.000625826	Methylated
ENSMUSG00000024413	5.86597	0.000652988	Methylated
ENSMUSG00000002222	5.26849	0.000802418	Methylated
ENSMUSG00000002835	4.37702	0.000844398	Methylated
ENSMUSG00000001156	4.25194	0.000877716	Methylated
ENSMUSG00000043067	-8.74337	0.000911374	Methylated
ENSMUSG00000047237	-6.09914	0.000926453	Methylated
ENSMUSG00000026608	5.68881	0.000941459	Methylated
ENSMUSG00000037989	4.63636	0.000966547	Methylated
ENSMUSG00000029312	3.85087	0.000978179	Methylated
ENSMUSG00000000538	5.34683	0.00105442	Methylated
ENSMUSG00000043733	5.82815	0.00120845	Methylated
ENSMUSG00000031004	5.92712	0.00124876	Methylated
ENSMUSG00000009566	3.98261	0.00133807	Methylated
ENSMUSG00000070324	-6.82601	0.00134552	Methylated
ENSMUSG00000069729	4.37617	0.00139327	Methylated
ENSMUSG00000004936	4.24508	0.00148502	Methylated
ENSMUSG00000042203	4.8146	0.00153595	Methylated
ENSMUSG00000002489	4.07494	0.00172329	Methylated
ENSMUSG00000059495	5.55781	0.0018376	Methylated
ENSMUSG00000042744	6.09031	0.00194315	Methylated
ENSMUSG00000034317	6.07251	0.0022112	Methylated
ENSMUSG00000017291	4.61128	0.00227637	Methylated
ENSMUSG00000045248	5.21289	0.00237088	Methylated
ENSMUSG00000037242	5.05897	0.00253426	Methylated
ENSMUSG00000072889	5.70727	0.00259863	Methylated
ENSMUSG00000001995	5.73566	0.00262666	Methylated
ENSMUSG00000038866	4.59685	0.00271241	Methylated
ENSMUSG00000034832	2.72894	0.00280998	Methylated
ENSMUSG00000030706	-5.64223	0.00280998	Methylated
ENSMUSG00000000142	4.45398	0.00283793	Methylated
ENSMUSG00000003134	3.71053	0.00287453	Methylated
ENSMUSG00000027642	-8.23661	0.00287453	Methylated
ENSMUSG00000030216	6.45745	0.00315678	Methylated
ENSMUSG00000020189	5.22316	0.00351885	Methylated
ENSMUSG00000042423	4.79429	0.00352232	Methylated
ENSMUSG00000033257	4.41908	0.00353273	Methylated
ENSMUSG00000020961	4.72863	0.00363147	Methylated
ENSMUSG00000024425	5.39392	0.00364199	Methylated
ENSMUSG00000056124	3.7428	0.00365908	Methylated
ENSMUSG00000005566	3.61534	0.00367545	Methylated
ENSMUSG00000096206	-6.6362	0.00423607	Methylated
ENSMUSG00000040054	5.33079	0.00428273	Methylated
ENSMUSG00000051403	4.346	0.00440175	Methylated
ENSMUSG00000036565	3.60171	0.00441352	Methylated
ENSMUSG00000051695	3.87324	0.00457701	Methylated
ENSMUSG00000030494	3.10404	0.00457759	Methylated
ENSMUSG00000017167	4.74564	0.00460528	Methylated
ENSMUSG00000024217	-6.08109	0.00460528	Methylated
ENSMUSG00000030279	4.07271	0.00460528	Methylated
ENSMUSG00000052512	3.50942	0.00517625	Methylated
ENSMUSG00000038546	3.40627	0.00522464	Methylated
ENSMUSG00000020232	-6.37965	0.00554888	Methylated
ENSMUSG00000029330	4.20578	0.00578407	Methylated
ENSMUSG00000034312	3.92564	0.00589538	Methylated
ENSMUSG00000045237	-6.24043	0.00693857	Methylated
ENSMUSG00000029381	5.63221	0.00698013	Methylated
ENSMUSG00000063935	2.02861	0.00720943	Methylated
ENSMUSG00000033228	4.78996	0.00756377	Methylated
ENSMUSG00000020267	-4.99055	0.00793765	Methylated
ENSMUSG00000043987	4.3404	0.00832313	Methylated
ENSMUSG00000017929	4.93049	0.00874707	Methylated
ENSMUSG00000001924	3.49954	0.00888668	Methylated
ENSMUSG00000039473	4.03161	0.0093689	Methylated
ENSMUSG00000024527	4.30264	0.0093865	Methylated
ENSMUSG00000036580	4.79227	0.0101982	Methylated
ENSMUSG00000029505	3.37869	0.011948	Methylated
ENSMUSG00000000823	4.53128	0.0120926	Methylated
ENSMUSG00000021662	-9.40371	0.0128002	Methylated
ENSMUSG00000039936	3.148	0.0128098	Methylated
ENSMUSG00000045636	3.43875	0.0128261	Methylated
ENSMUSG00000032640	3.83803	0.0133415	Methylated
ENSMUSG00000026219	3.74801	0.0136616	Methylated
ENSMUSG00000038507	2.81527	0.0136616	Methylated
ENSMUSG00000055850	-7.24187	0.0149218	Methylated
ENSMUSG00000041852	4.15598	0.0151001	Methylated
ENSMUSG00000061374	3.81761	0.0151779	Methylated
ENSMUSG00000074062	-4.64433	0.0154761	Methylated
ENSMUSG00000014867	2.81282	0.0155046	Methylated
ENSMUSG00000024427	2.62726	0.0157517	Methylated
ENSMUSG00000036781	-4.17951	0.0158413	Methylated
ENSMUSG00000024856	3.55312	0.0161232	Methylated
ENSMUSG00000041722	-6.20059	0.016173	Methylated
ENSMUSG00000032056	3.33199	0.0167528	Methylated
ENSMUSG00000021140	4.55515	0.0170308	Methylated
ENSMUSG00000074064	4.45497	0.0172431	Methylated
ENSMUSG00000029833	3.08685	0.0180059	Methylated
ENSMUSG00000048076	3.58242	0.0181967	Methylated
ENSMUSG00000024404	4.51597	0.0183046	Methylated
ENSMUSG00000034075	4.78478	0.0184131	Methylated
ENSMUSG00000024998	-6.32236	0.018827	Methylated
ENSMUSG00000022231	4.89656	0.0189395	Methylated
ENSMUSG00000037196	-7.745	0.0190809	Methylated
ENSMUSG00000024563	4.97428	0.019625	Methylated
ENSMUSG00000011096	4.82451	0.019625	Methylated
ENSMUSG00000029513	4.86336	0.0199353	Methylated
ENSMUSG00000061411	4.66229	0.0200829	Methylated
ENSMUSG00000059981	4.50152	0.0209107	Methylated
ENSMUSG00000034566	-5.27248	0.0213329	Methylated
ENSMUSG00000020794	4.10821	0.0214864	Methylated
ENSMUSG00000028078	2.37129	0.0223637	Methylated
ENSMUSG00000028456	4.38461	0.0230105	Methylated
ENSMUSG00000024590	4.65472	0.0230456	Methylated
ENSMUSG00000044636	2.6628	0.0230985	Methylated
ENSMUSG00000036752	1.69262	0.023736	Methylated
ENSMUSG00000029475	3.40221	0.0243835	Methylated
ENSMUSG00000030096	4.55476	0.0246507	Methylated
ENSMUSG00000006307	3.14725	0.0247177	Methylated
ENSMUSG00000004947	2.33315	0.0257164	Methylated
ENSMUSG00000030814	3.06824	0.0261999	Methylated
ENSMUSG00000066113	3.82603	0.0263774	Methylated
ENSMUSG00000063511	3.31034	0.0267958	Methylated
ENSMUSG00000058690	5.13345	0.0268392	Methylated
ENSMUSG00000032346	-2.09932	0.0268392	Methylated
ENSMUSG00000027457	5.02741	0.0269365	Methylated
ENSMUSG00000028530	3.78288	0.0270644	Methylated
ENSMUSG00000030677	-3.60618	0.0271318	Methylated
ENSMUSG00000048626	-3.75244	0.027144	Methylated
ENSMUSG00000018293	2.48224	0.0276037	Methylated
ENSMUSG00000032191	1.94545	0.0277321	Methylated
ENSMUSG00000032553	-4.9508	0.0277321	Methylated
ENSMUSG00000074513	3.87422	0.0284056	Methylated
ENSMUSG00000035191	2.29314	0.0284307	Methylated
ENSMUSG00000008690	-4.88764	0.0291696	Methylated
ENSMUSG00000021629	4.73889	0.0298701	Methylated
ENSMUSG00000024096	2.68314	0.0305744	Methylated
ENSMUSG00000017774	3.82989	0.0312197	Methylated
ENSMUSG00000029723	3.80688	0.0316923	Methylated
ENSMUSG00000079553	4.43791	0.0318215	Methylated
ENSMUSG00000053565	-5.09611	0.0323123	Methylated
ENSMUSG00000021591	-3.97768	0.0326242	Methylated
ENSMUSG00000033004	3.16759	0.0344604	Methylated
ENSMUSG00000041147	5.20215	0.0360065	Methylated
ENSMUSG00000058486	4.79214	0.0361292	Methylated
ENSMUSG00000022089	-7.03423	0.0367673	Methylated
ENSMUSG00000024077	3.56884	0.0369313	Methylated
ENSMUSG00000058057	-6.03593	0.0382434	Methylated
ENSMUSG00000033918	2.39245	0.0385743	Methylated
ENSMUSG00000000915	3.50009	0.0386425	Methylated
ENSMUSG00000041741	3.60984	0.0394577	Methylated
ENSMUSG00000042010	4.25193	0.0407292	Methylated
ENSMUSG00000032504	3.67607	0.0407733	Methylated
ENSMUSG00000030352	3.50401	0.0412651	Methylated
ENSMUSG00000026966	-5.9737	0.0412651	Methylated
ENSMUSG00000061410	3.88515	0.0420588	Methylated
ENSMUSG00000020840	-6.90666	0.0421877	Methylated
ENSMUSG00000063870	3.6618	0.0423776	Methylated
ENSMUSG00000006932	3.57462	0.0425101	Methylated
ENSMUSG00000033487	4.04337	0.043306	Methylated
ENSMUSG00000048799	3.70872	0.0445623	Methylated
ENSMUSG00000018171	-6.00323	0.0448463	Methylated
ENSMUSG00000041729	4.18843	0.0450608	Methylated
ENSMUSG00000059586	-5.96824	0.045366	Methylated
ENSMUSG00000059291	-5.92441	0.0460196	Methylated
ENSMUSG00000053559	2.51388	0.0464505	Methylated
ENSMUSG00000024146	-6.60046	0.0465802	Methylated
ENSMUSG00000069867	-3.2912	0.0475637	Methylated
ENSMUSG00000025574	-6.76903	0.048805	Methylated
ENSMUSG00000058835	4.45987	0.0493082	Methylated
ENSMUSG00000023932	-6.47648	0.0493588	Methylated
ENSMUSG00000042417	1.92804	0.0501539	Methylated
ENSMUSG00000026279	4.95653	0.0504671	Methylated
ENSMUSG00000036270	2.83656	0.0513792	Methylated
ENSMUSG00000028121	3.03274	0.0515289	Methylated
ENSMUSG00000057322	-4.99803	0.0515692	Methylated
ENSMUSG00000028645	4.70802	0.0516367	Methylated
ENSMUSG00000026116	4.09905	0.0520137	Methylated
ENSMUSG00000000740	-4.67357	0.052623	Methylated
ENSMUSG00000032051	4.09636	0.0544958	Methylated
ENSMUSG00000038056	3.09898	0.055238	Methylated
ENSMUSG00000000374	3.83253	0.0553256	Methylated
ENSMUSG00000028960	2.62534	0.0553256	Methylated
ENSMUSG00000024773	3.54802	0.0555003	Methylated
ENSMUSG00000038658	3.39622	0.0564582	Methylated
ENSMUSG00000002365	3.26182	0.0567159	Methylated
ENSMUSG00000014592	5.21588	0.0567159	Methylated
ENSMUSG00000005225	3.45849	0.0569127	Methylated
ENSMUSG00000029455	3.50048	0.0584121	Methylated
ENSMUSG00000032777	3.80448	0.0598563	Methylated
ENSMUSG00000030718	4.08858	0.0598851	Methylated
ENSMUSG00000014355	5.12839	0.0614695	Methylated
ENSMUSG00000106738	-5.48646	0.0616482	Methylated
ENSMUSG00000017478	3.39014	0.061989	Methylated
ENSMUSG00000024154	-6.4407	0.0621076	Methylated
ENSMUSG00000000532	3.76852	0.0623201	Methylated
ENSMUSG00000035024	5.17768	0.0633265	Methylated
ENSMUSG00000054792	3.98073	0.0641633	Methylated
ENSMUSG00000063015	4.20125	0.0646043	Methylated
ENSMUSG00000022420	2.88706	0.0664554	Methylated
ENSMUSG00000042757	4.58828	0.0665451	Methylated
ENSMUSG00000031934	5.16294	0.0667972	Methylated
ENSMUSG00000020107	-4.34565	0.0702562	Methylated
ENSMUSG00000111815	-7.0312	0.0702593	Methylated
ENSMUSG00000020454	2.6683	0.0707651	Methylated
ENSMUSG00000044700	2.58362	0.0711958	Methylated
ENSMUSG00000050468	-3.42385	0.0713782	Methylated
ENSMUSG00000010057	-3.97604	0.071552	Methylated
ENSMUSG00000031935	2.18212	0.0719171	Methylated
ENSMUSG00000018412	3.8223	0.0724817	Methylated
ENSMUSG00000035529	4.29488	0.0733902	Methylated
ENSMUSG00000014294	-3.87334	0.0733902	Methylated
ENSMUSG00000029416	3.55546	0.0737948	Methylated
ENSMUSG00000030583	3.98199	0.0737948	Methylated
ENSMUSG00000025428	3.10383	0.0739998	Methylated
ENSMUSG00000033272	4.20527	0.0739998	Methylated
ENSMUSG00000057738	3.61849	0.0741061	Methylated
ENSMUSG00000028649	4.75091	0.0784673	Methylated
ENSMUSG00000039842	4.07515	0.0788718	Methylated
ENSMUSG00000028910	4.66198	0.0791944	Methylated
ENSMUSG00000028409	-3.16303	0.079856	Methylated
ENSMUSG00000048170	3.15226	0.0799308	Methylated
ENSMUSG00000020477	-3.4678	0.080521	Methylated
ENSMUSG00000026036	-6.78346	0.0815981	Methylated
ENSMUSG00000041577	-5.07017	0.0817119	Methylated
ENSMUSG00000008958	4.60183	0.0818722	Methylated
ENSMUSG00000002870	3.34468	0.0823857	Methylated
ENSMUSG00000024921	-3.35346	0.0827269	Methylated
ENSMUSG00000054843	-6.73858	0.0827789	Methylated
ENSMUSG00000025316	4.19201	0.0827793	Methylated
ENSMUSG00000015981	4.07678	0.0827793	Methylated
ENSMUSG00000020407	-4.49454	0.0827793	Methylated
ENSMUSG00000069306	-3.68191	0.0858118	Methylated
ENSMUSG00000030486	3.19966	0.08622	Methylated
ENSMUSG00000054364	5.0869	0.0870341	Methylated
ENSMUSG00000028211	-4.66291	0.0881494	Methylated
ENSMUSG00000034533	3.71696	0.0894142	Methylated
ENSMUSG00000042148	3.57473	0.0909207	Methylated
ENSMUSG00000016559	2.56358	0.0910518	Methylated
ENSMUSG00000022141	4.86682	0.0912503	Methylated
ENSMUSG00000038587	3.50597	0.0921581	Methylated
ENSMUSG00000035781	4.93379	0.0933086	Methylated
ENSMUSG00000001120	-5.82139	0.0936608	Methylated
ENSMUSG00000057058	-5.21443	0.0942957	Methylated
ENSMUSG00000031933	-2.02449	0.0962949	Methylated
ENSMUSG00000030516	3.44449	0.0963791	Methylated
ENSMUSG00000078515	2.3271	0.0970224	Methylated
ENSMUSG00000039662	2.85616	0.0984644	Methylated
ENSMUSG00000020372	-3.899	0.0993728	Methylated
ENSMUSG00000045435	-5.697	0.0998636	Methylated
ENSMUSG00000020715	1.8196	0.100225	Methylated
ENSMUSG00000037280	-3.59828	0.101628	Methylated
ENSMUSG00000066306	2.62646	0.102228	Methylated
ENSMUSG00000005682	2.8029	0.104675	Methylated
ENSMUSG00000039100	2.0831	0.105235	Methylated
ENSMUSG00000000253	-3.52584	0.105547	Methylated
ENSMUSG00000028433	2.79077	0.106032	Methylated
ENSMUSG00000034994	2.80557	0.106425	Methylated
ENSMUSG00000037236	-6.28044	0.106425	Methylated
ENSMUSG00000045983	2.58493	0.106443	Methylated
ENSMUSG00000029840	-3.11158	0.107711	Methylated
ENSMUSG00000001403	2.99125	0.107916	Methylated
ENSMUSG00000029073	-6.25291	0.107916	Methylated
ENSMUSG00000002910	2.56608	0.108945	Methylated
ENSMUSG00000034525	2.29081	0.109554	Methylated
ENSMUSG00000020380	3.0387	0.109762	Methylated
ENSMUSG00000051043	3.34816	0.109791	Methylated
ENSMUSG00000067847	3.58004	0.110095	Methylated
ENSMUSG00000019813	-5.64752	0.110563	Methylated
ENSMUSG00000038712	2.38818	0.110912	Methylated
ENSMUSG00000072109	-3.03192	0.111371	Methylated
ENSMUSG00000031903	3.54201	0.111371	Methylated
ENSMUSG00000068739	3.33567	0.112155	Methylated
ENSMUSG00000026280	-3.30193	0.112732	Methylated
ENSMUSG00000017858	-5.5664	0.112732	Methylated
ENSMUSG00000019852	4.63259	0.11274	Methylated
ENSMUSG00000016933	4.3894	0.112823	Methylated
ENSMUSG00000020611	4.48965	0.115456	Methylated
ENSMUSG00000009470	-3.07518	0.116064	Methylated
ENSMUSG00000038812	-6.09642	0.116064	Methylated
ENSMUSG00000038708	3.37506	0.11747	Methylated
ENSMUSG00000028948	4.3762	0.117691	Methylated
ENSMUSG00000032776	-3.26903	0.118351	Methylated
ENSMUSG00000032294	2.36101	0.11849	Methylated
ENSMUSG00000018572	2.84541	0.119824	Methylated
ENSMUSG00000020387	2.26131	0.120528	Methylated
ENSMUSG00000016664	2.87265	0.120907	Methylated
ENSMUSG00000022723	3.26148	0.120907	Methylated
ENSMUSG00000068882	-5.38876	0.12126	Methylated
ENSMUSG00000028106	3.58555	0.122045	Methylated
ENSMUSG00000029657	4.4328	0.122467	Methylated
ENSMUSG00000074063	4.01906	0.122467	Methylated
ENSMUSG00000059108	-5.98171	0.122741	Methylated
ENSMUSG00000034354	3.38812	0.12276	Methylated
ENSMUSG00000021282	2.93636	0.12276	Methylated
ENSMUSG00000027173	3.10005	0.123185	Methylated
ENSMUSG00000074377	-5.96113	0.123185	Methylated
ENSMUSG00000021962	1.78536	0.125194	Methylated
ENSMUSG00000024400	3.09651	0.127851	Methylated
ENSMUSG00000005981	-4.21283	0.128337	Methylated
ENSMUSG00000001036	2.06082	0.128683	Methylated
ENSMUSG00000022136	3.00743	0.128683	Methylated
ENSMUSG00000032586	-3.97051	0.129242	Methylated
ENSMUSG00000029726	2.11424	0.135845	Methylated
ENSMUSG00000039563	-2.38754	0.13929	Methylated
ENSMUSG00000020220	3.26832	0.140636	Methylated
ENSMUSG00000025231	3.19886	0.140894	Methylated
ENSMUSG00000038371	3.25628	0.141431	Methylated
ENSMUSG00000039201	-3.80002	0.141547	Methylated
ENSMUSG00000029111	3.25705	0.14324	Methylated
ENSMUSG00000025817	-4.91357	0.144792	Methylated
ENSMUSG00000036452	3.75428	0.145019	Methylated
ENSMUSG00000002308	-2.50147	0.145178	Methylated
ENSMUSG00000054280	2.72754	0.145583	Methylated
ENSMUSG00000028152	3.15536	0.146626	Methylated
ENSMUSG00000066878	3.13386	0.148889	Methylated
ENSMUSG00000032485	2.25579	0.149037	Methylated
ENSMUSG00000001674	2.96828	0.149727	Methylated
ENSMUSG00000029591	2.13895	0.151118	Methylated
ENSMUSG00000019984	4.12699	0.152161	Methylated
ENSMUSG00000022742	4.5412	0.154685	Methylated
ENSMUSG00000021794	2.84446	0.154814	Methylated
ENSMUSG00000032867	3.9458	0.154814	Methylated
ENSMUSG00000031916	3.61543	0.15546	Methylated
ENSMUSG00000041765	2.53202	0.15878	Methylated
ENSMUSG00000006398	-3.67066	0.158893	Methylated
ENSMUSG00000004952	-1.75508	0.161406	Methylated
ENSMUSG00000049354	1.93536	0.161884	Methylated
ENSMUSG00000035247	3.30427	0.162973	Methylated
ENSMUSG00000035242	2.58796	0.166053	Methylated
ENSMUSG00000040506	1.82735	0.166773	Methylated
ENSMUSG00000027593	-3.26591	0.166924	Methylated
ENSMUSG00000052934	3.11127	0.166924	Methylated
ENSMUSG00000026999	-2.83103	0.166924	Methylated
ENSMUSG00000020198	3.66282	0.167239	Methylated
ENSMUSG00000025558	-3.52161	0.167255	Methylated
ENSMUSG00000028868	2.21039	0.168622	Methylated
ENSMUSG00000031482	-2.33924	0.17123	Methylated
ENSMUSG00000021068	2.33054	0.171779	Methylated
ENSMUSG00000019173	2.1819	0.176194	Methylated
ENSMUSG00000020744	-3.61186	0.176194	Methylated
ENSMUSG00000026427	-3.9375	0.176521	Methylated
ENSMUSG00000026393	-5.2642	0.177525	Methylated
ENSMUSG00000027367	2.65331	0.177568	Methylated
ENSMUSG00000005142	-5.26182	0.177568	Methylated
ENSMUSG00000024855	3.37074	0.179417	Methylated
ENSMUSG00000048000	3.70279	0.180723	Methylated
ENSMUSG00000022257	1.628	0.180723	Methylated
ENSMUSG00000053929	4.2374	0.181024	Methylated
ENSMUSG00000042211	4.20064	0.181296	Methylated
ENSMUSG00000031826	2.71184	0.183843	Methylated
ENSMUSG00000039633	2.55614	0.184001	Methylated
ENSMUSG00000030201	2.58502	0.187316	Methylated
ENSMUSG00000027291	-3.51472	0.189476	Methylated
ENSMUSG00000038020	2.15711	0.189716	Methylated
ENSMUSG00000005882	3.84197	0.189825	Methylated
ENSMUSG00000026596	1.75095	0.191961	Methylated
ENSMUSG00000009863	-5.0749	0.192688	Methylated
ENSMUSG00000005410	2.55008	0.192688	Methylated
ENSMUSG00000049493	-3.31909	0.193315	Methylated
ENSMUSG00000025239	-3.66867	0.193713	Methylated
ENSMUSG00000022416	3.4441	0.195787	Methylated
ENSMUSG00000028434	2.71972	0.196498	Methylated
ENSMUSG00000002968	2.80115	0.198012	Methylated
ENSMUSG00000017756	4.11559	0.199376	Methylated
ENSMUSG00000038533	3.24522	0.200108	Methylated
ENSMUSG00000020817	3.51219	0.201515	Methylated
ENSMUSG00000047911	-1.47114	0.201821	Methylated
ENSMUSG00000105153	-2.9728	0.203651	Methylated
ENSMUSG00000021484	2.47673	0.204499	Methylated
ENSMUSG00000040249	2.12207	0.205297	Methylated
ENSMUSG00000073018	1.76715	0.20668	Methylated
ENSMUSG00000029651	-2.62237	0.206924	Methylated
ENSMUSG00000042066	2.53168	0.207149	Methylated
ENSMUSG00000017969	-3.65758	0.207154	Methylated
ENSMUSG00000004317	3.34938	0.208559	Methylated
ENSMUSG00000055334	3.01144	0.210289	Methylated
ENSMUSG00000090290	-2.99632	0.211769	Methylated
ENSMUSG00000027340	1.74088	0.21189	Methylated
ENSMUSG00000042608	2.86004	0.212607	Methylated
ENSMUSG00000032599	-3.57269	0.213985	Methylated
ENSMUSG00000016028	-2.66092	0.214412	Methylated
ENSMUSG00000002578	3.66003	0.217479	Methylated
ENSMUSG00000027635	2.97637	0.217886	Methylated
ENSMUSG00000004231	3.75717	0.217886	Methylated
ENSMUSG00000046201	2.04145	0.221846	Methylated
ENSMUSG00000056537	-3.60656	0.221846	Methylated
ENSMUSG00000020361	2.11725	0.221848	Methylated
ENSMUSG00000045822	-2.66601	0.223015	Methylated
ENSMUSG00000000303	2.35594	0.224087	Methylated
ENSMUSG00000058248	1.98129	0.225406	Methylated
ENSMUSG00000037235	2.97674	0.225777	Methylated
ENSMUSG00000047710	2.07972	0.228036	Methylated
ENSMUSG00000038859	2.46809	0.228852	Methylated
ENSMUSG00000038160	2.29835	0.23045	Methylated
ENSMUSG00000004099	1.5906	0.231354	Methylated
ENSMUSG00000038271	4.23052	0.231834	Methylated
ENSMUSG00000003269	3.18941	0.232523	Methylated
ENSMUSG00000063146	2.47572	0.233857	Methylated
ENSMUSG00000029032	1.93908	0.233987	Methylated
ENSMUSG00000014503	1.70648	0.234314	Methylated
ENSMUSG00000068302	2.93485	0.235362	Methylated
ENSMUSG00000039987	2.97416	0.23701	Methylated
ENSMUSG00000030255	2.57363	0.241097	Methylated
ENSMUSG00000020649	-2.43831	0.242256	Methylated
ENSMUSG00000039396	-2.44575	0.243116	Methylated
ENSMUSG00000046262	-2.92562	0.243533	Methylated
ENSMUSG00000068036	2.57571	0.244904	Methylated
ENSMUSG00000021109	2.34599	0.249818	Methylated
ENSMUSG00000004929	2.38396	0.253123	Methylated
ENSMUSG00000024456	2.0058	0.253123	Methylated
ENSMUSG00000029090	1.90927	0.254829	Methylated
ENSMUSG00000021509	1.87363	0.256663	Methylated
ENSMUSG00000020471	-2.66237	0.261125	Methylated
ENSMUSG00000041815	2.61198	0.268314	Methylated
ENSMUSG00000056962	-2.38617	0.269078	Methylated
ENSMUSG00000026924	1.79111	0.269611	Methylated
ENSMUSG00000034813	3.42833	0.270087	Methylated
ENSMUSG00000043323	2.67567	0.272558	Methylated
ENSMUSG00000027602	2.41995	0.272582	Methylated
ENSMUSG00000015697	3.44987	0.272582	Methylated
ENSMUSG00000052593	2.17607	0.275794	Methylated
ENSMUSG00000019715	1.84622	0.275979	Methylated
ENSMUSG00000050272	-4.3347	0.276621	Methylated
ENSMUSG00000025224	2.43746	0.278342	Methylated
ENSMUSG00000025217	-2.06412	0.279369	Methylated
ENSMUSG00000037824	1.56802	0.279904	Methylated
ENSMUSG00000001910	-3.09112	0.281049	Methylated
ENSMUSG00000041859	2.46131	0.283988	Methylated
ENSMUSG00000056917	2.53027	0.285384	Methylated
ENSMUSG00000099689	-3.32537	0.285675	Methylated
ENSMUSG00000015804	1.52504	0.288944	Methylated
ENSMUSG00000031970	-1.85832	0.291486	Methylated
ENSMUSG00000061130	1.65232	0.295996	Methylated
ENSMUSG00000024258	-1.87528	0.297235	Methylated
ENSMUSG00000034653	-2.53243	0.299803	Methylated
ENSMUSG00000030543	2.1482	0.300613	Methylated
ENSMUSG00000033060	1.90013	0.300729	Methylated
ENSMUSG00000034112	2.54696	0.303765	Methylated
ENSMUSG00000001151	1.73863	0.303895	Methylated
ENSMUSG00000007036	-2.43838	0.303895	Methylated
ENSMUSG00000039148	2.51419	0.306726	Methylated
ENSMUSG00000063239	-1.87629	0.308381	Methylated
ENSMUSG00000044468	1.01892	0.308381	Methylated
ENSMUSG00000038525	1.50013	0.308381	Methylated
ENSMUSG00000060985	2.07065	0.309482	Methylated
ENSMUSG00000029198	3.6945	0.310213	Methylated
ENSMUSG00000047539	1.46397	0.311416	Methylated
ENSMUSG00000021286	1.64033	0.311525	Methylated
ENSMUSG00000029388	-2.00077	0.319054	Methylated
ENSMUSG00000024811	-3.12688	0.320752	Methylated
ENSMUSG00000029736	1.80341	0.320873	Methylated
ENSMUSG00000024406	1.70225	0.323508	Methylated
ENSMUSG00000052331	1.58545	0.325174	Methylated
ENSMUSG00000002900	1.54243	0.328864	Methylated
ENSMUSG00000022779	-3.65698	0.332756	Methylated
ENSMUSG00000045078	1.72593	0.333334	Methylated
ENSMUSG00000033565	2.24632	0.335025	Methylated
ENSMUSG00000042700	1.92274	0.335226	Methylated
ENSMUSG00000001168	1.64908	0.335396	Methylated
ENSMUSG00000021785	3.45876	0.337269	Methylated
ENSMUSG00000032340	2.08631	0.342426	Methylated
ENSMUSG00000031767	-1.9853	0.343585	Methylated
ENSMUSG00000026189	1.50245	0.344157	Methylated
ENSMUSG00000030738	2.59761	0.345832	Methylated
ENSMUSG00000105298	-2.90234	0.345832	Methylated
ENSMUSG00000007603	2.39688	0.347472	Methylated
ENSMUSG00000021676	3.2492	0.349501	Methylated
ENSMUSG00000094870	2.74046	0.350032	Methylated
ENSMUSG00000041794	2.17315	0.350032	Methylated
ENSMUSG00000017686	1.43406	0.350999	Methylated
ENSMUSG00000025280	2.60549	0.352976	Methylated
ENSMUSG00000044783	1.53407	0.353702	Methylated
ENSMUSG00000014601	-1.68925	0.355756	Methylated
ENSMUSG00000040084	-1.18303	0.355999	Methylated
ENSMUSG00000054003	-1.9275	0.359322	Methylated
ENSMUSG00000027111	1.62002	0.359923	Methylated
ENSMUSG00000042046	2.51292	0.36414	Methylated
ENSMUSG00000032187	-2.28561	0.366563	Methylated
ENSMUSG00000028708	1.86471	0.367871	Methylated
ENSMUSG00000024734	-1.4266	0.368587	Methylated
ENSMUSG00000023079	2.878	0.368587	Methylated
ENSMUSG00000052565	-1.46756	0.368704	Methylated
ENSMUSG00000043866	1.26637	0.369539	Methylated
ENSMUSG00000069744	-2.63511	0.370778	Methylated
ENSMUSG00000039768	1.41345	0.3712	Methylated
ENSMUSG00000055116	1.8479	0.371612	Methylated
ENSMUSG00000022010	1.04608	0.372185	Methylated
ENSMUSG00000047921	1.70604	0.381657	Methylated
ENSMUSG00000041638	1.39202	0.382222	Methylated
ENSMUSG00000021009	1.322	0.384792	Methylated
ENSMUSG00000038429	1.77233	0.389944	Methylated
ENSMUSG00000040913	-2.56109	0.390801	Methylated
ENSMUSG00000052056	-2.28866	0.391363	Methylated
ENSMUSG00000038368	2.53633	0.391385	Methylated
ENSMUSG00000063550	1.47349	0.391563	Methylated
ENSMUSG00000032215	-2.48044	0.392225	Methylated
ENSMUSG00000020755	-1.95832	0.394691	Methylated
ENSMUSG00000013736	1.73498	0.395526	Methylated
ENSMUSG00000030754	-2.42557	0.396473	Methylated
ENSMUSG00000006715	2.74282	0.396919	Methylated
ENSMUSG00000010592	1.2247	0.402867	Methylated
ENSMUSG00000027506	1.38015	0.403318	Methylated
ENSMUSG00000045136	1.5181	0.407203	Methylated
ENSMUSG00000066979	-1.91034	0.409708	Methylated
ENSMUSG00000070327	-1.64715	0.412384	Methylated
ENSMUSG00000032412	1.472	0.41366	Methylated
ENSMUSG00000070939	-1.88425	0.41425	Methylated
ENSMUSG00000059182	2.17519	0.415611	Methylated
ENSMUSG00000030421	2.05341	0.415815	Methylated
ENSMUSG00000021756	2.07337	0.416129	Methylated
ENSMUSG00000015721	-1.52402	0.418627	Methylated
ENSMUSG00000028345	1.85835	0.421101	Methylated
ENSMUSG00000025006	1.8811	0.42174	Methylated
ENSMUSG00000066900	1.31064	0.425776	Methylated
ENSMUSG00000021055	-1.71125	0.425776	Methylated
ENSMUSG00000039428	2.60911	0.428661	Methylated
ENSMUSG00000027381	2.40996	0.429157	Methylated
ENSMUSG00000004264	1.54705	0.429743	Methylated
ENSMUSG00000021371	1.55368	0.431247	Methylated
ENSMUSG00000024208	-1.70784	0.43308	Methylated
ENSMUSG00000035629	1.23411	0.436105	Methylated
ENSMUSG00000002812	2.32684	0.436318	Methylated
ENSMUSG00000001424	-1.42665	0.459455	Methylated
ENSMUSG00000016128	1.28008	0.460184	Methylated
ENSMUSG00000029501	1.49022	0.460427	Methylated
ENSMUSG00000034993	1.79861	0.462266	Methylated
ENSMUSG00000045291	1.04193	0.462266	Methylated
ENSMUSG00000058407	-1.43808	0.464728	Methylated
ENSMUSG00000025940	1.49191	0.466963	Methylated
ENSMUSG00000020455	1.6574	0.467426	Methylated
ENSMUSG00000040354	-1.86723	0.472363	Methylated
ENSMUSG00000005667	2.33231	0.472478	Methylated
ENSMUSG00000035824	1.96059	0.473836	Methylated
ENSMUSG00000018727	-0.890783	0.476044	Methylated
ENSMUSG00000027433	1.83732	0.480194	Methylated
ENSMUSG00000078532	1.54463	0.482551	Methylated
ENSMUSG00000079523	1.14435	0.482796	Methylated
ENSMUSG00000055681	-1.84002	0.482796	Methylated
ENSMUSG00000026634	-1.25505	0.484307	Methylated
ENSMUSG00000043051	-1.39486	0.488663	Methylated
ENSMUSG00000023944	-1.29585	0.493682	Methylated
ENSMUSG00000038393	0.763078	0.496704	Methylated
ENSMUSG00000032612	1.23644	0.499452	Methylated
ENSMUSG00000029174	1.37681	0.499886	Methylated
ENSMUSG00000029151	1.2621	0.503892	Methylated
ENSMUSG00000034300	1.18555	0.504325	Methylated
ENSMUSG00000031858	-1.29277	0.505141	Methylated
ENSMUSG00000039737	-1.78482	0.505415	Methylated
ENSMUSG00000003438	2.13802	0.506329	Methylated
ENSMUSG00000021957	-1.77073	0.506329	Methylated
ENSMUSG00000034751	-2.07304	0.506329	Methylated
ENSMUSG00000030603	-2.71246	0.507038	Methylated
ENSMUSG00000020592	1.15176	0.509096	Methylated
ENSMUSG00000015869	1.66749	0.510801	Methylated
ENSMUSG00000022477	2.2701	0.511316	Methylated
ENSMUSG00000024695	1.9487	0.512657	Methylated
ENSMUSG00000024835	-1.9555	0.514656	Methylated
ENSMUSG00000028973	1.99768	0.514953	Methylated
ENSMUSG00000008429	1.1651	0.520933	Methylated
ENSMUSG00000023015	-1.38334	0.524057	Methylated
ENSMUSG00000020661	1.33318	0.528261	Methylated
ENSMUSG00000029710	1.9587	0.530876	Methylated
ENSMUSG00000071856	-1.62221	0.531388	Methylated
ENSMUSG00000002455	-1.51022	0.533702	Methylated
ENSMUSG00000058793	2.04122	0.534402	Methylated
ENSMUSG00000023980	1.68887	0.541557	Methylated
ENSMUSG00000046947	1.96438	0.542098	Methylated
ENSMUSG00000022564	-1.35907	0.546469	Methylated
ENSMUSG00000021814	1.01615	0.549528	Methylated
ENSMUSG00000005683	0.995988	0.551524	Methylated
ENSMUSG00000032405	1.13157	0.551846	Methylated
ENSMUSG00000035202	-0.41308	0.553704	Methylated
ENSMUSG00000111270	-1.73478	0.554745	Methylated
ENSMUSG00000041341	2.23292	0.55512	Methylated
ENSMUSG00000024273	-1.8923	0.55671	Methylated
ENSMUSG00000031750	2.16879	0.558097	Methylated
ENSMUSG00000058301	0.91064	0.560372	Methylated
ENSMUSG00000044496	2.41893	0.561571	Methylated
ENSMUSG00000039994	1.2183	0.563627	Methylated
ENSMUSG00000035919	-1.78561	0.563627	Methylated
ENSMUSG00000021144	1.82789	0.563834	Methylated
ENSMUSG00000025144	-1.05005	0.56563	Methylated
ENSMUSG00000020571	-1.64763	0.566116	Methylated
ENSMUSG00000026554	1.14891	0.566281	Methylated
ENSMUSG00000018169	2.37734	0.569431	Methylated
ENSMUSG00000075470	1.26454	0.569612	Methylated
ENSMUSG00000037519	1.14928	0.571355	Methylated
ENSMUSG00000027397	1.80106	0.573625	Methylated
ENSMUSG00000026374	-1.94631	0.575065	Methylated
ENSMUSG00000027351	1.68672	0.580732	Methylated
ENSMUSG00000036564	-1.3346	0.581025	Methylated
ENSMUSG00000001517	1.13338	0.58792	Methylated
ENSMUSG00000049643	1.42544	0.588745	Methylated
ENSMUSG00000031823	1.27069	0.589701	Methylated
ENSMUSG00000025613	1.28525	0.591244	Methylated
ENSMUSG00000032855	1.25075	0.59199	Methylated
ENSMUSG00000020235	0.872169	0.593649	Methylated
ENSMUSG00000028692	1.01724	0.593649	Methylated
ENSMUSG00000047746	-1.66479	0.607634	Methylated
ENSMUSG00000020230	1.42334	0.608043	Methylated
ENSMUSG00000023259	1.47536	0.608702	Methylated
ENSMUSG00000002984	-1.74166	0.609484	Methylated
ENSMUSG00000026202	1.2594	0.610981	Methylated
ENSMUSG00000067702	-1.03972	0.612503	Methylated
ENSMUSG00000025105	1.41153	0.614895	Methylated
ENSMUSG00000030795	0.957165	0.616875	Methylated
ENSMUSG00000026360	1.24221	0.619841	Methylated
ENSMUSG00000067825	1.46012	0.619841	Methylated
ENSMUSG00000021928	-1.24342	0.619841	Methylated
ENSMUSG00000020089	1.19207	0.620134	Methylated
ENSMUSG00000068270	1.86063	0.621323	Methylated
ENSMUSG00000026688	1.32942	0.621323	Methylated
ENSMUSG00000051606	1.84903	0.621804	Methylated
ENSMUSG00000026965	-1.01606	0.624434	Methylated
ENSMUSG00000051768	1.26212	0.62689	Methylated
ENSMUSG00000021338	1.16162	0.627904	Methylated
ENSMUSG00000019806	2.01677	0.63353	Methylated
ENSMUSG00000016626	-0.885299	0.637301	Methylated
ENSMUSG00000022090	-0.953059	0.637302	Methylated
ENSMUSG00000037503	1.57435	0.637734	Methylated
ENSMUSG00000069539	0.838522	0.637734	Methylated
ENSMUSG00000000902	0.912332	0.641115	Methylated
ENSMUSG00000027998	1.19226	0.641723	Methylated
ENSMUSG00000020770	1.37813	0.644974	Methylated
ENSMUSG00000036893	1.41882	0.646097	Methylated
ENSMUSG00000038351	1.51976	0.649778	Methylated
ENSMUSG00000021611	-1.67743	0.651695	Methylated
ENSMUSG00000026750	-1.3926	0.651695	Methylated
ENSMUSG00000091387	1.15485	0.655461	Methylated
ENSMUSG00000075023	-0.724835	0.656257	Methylated
ENSMUSG00000033209	1.66598	0.657159	Methylated
ENSMUSG00000002635	-1.05238	0.65944	Methylated
ENSMUSG00000068921	-0.790777	0.66024	Methylated
ENSMUSG00000035478	1.31388	0.664039	Methylated
ENSMUSG00000026251	1.82211	0.669549	Methylated
ENSMUSG00000025586	0.844064	0.672631	Methylated
ENSMUSG00000072258	1.27992	0.676834	Methylated
ENSMUSG00000037197	0.962145	0.680932	Methylated
ENSMUSG00000014426	1.24737	0.683816	Methylated
ENSMUSG00000027737	1.35773	0.684408	Methylated
ENSMUSG00000030994	0.861366	0.689657	Methylated
ENSMUSG00000020400	1.04211	0.690725	Methylated
ENSMUSG00000019978	0.771442	0.691102	Methylated
ENSMUSG00000058638	1.38108	0.692945	Methylated
ENSMUSG00000022844	1.27547	0.693252	Methylated
ENSMUSG00000023886	0.786042	0.697765	Methylated
ENSMUSG00000028758	0.631585	0.697765	Methylated
ENSMUSG00000005483	-0.993932	0.69865	Methylated
ENSMUSG00000014551	-0.908704	0.698925	Methylated
ENSMUSG00000017615	1.30108	0.699578	Methylated
ENSMUSG00000005470	1.08779	0.701952	Methylated
ENSMUSG00000025261	0.757874	0.70289	Methylated
ENSMUSG00000066867	0.621382	0.705285	Methylated
ENSMUSG00000028261	-1.01343	0.705717	Methylated
ENSMUSG00000005354	0.643749	0.711389	Methylated
ENSMUSG00000040681	0.534093	0.711731	Methylated
ENSMUSG00000027699	1.57175	0.711892	Methylated
ENSMUSG00000040624	-0.815414	0.713302	Methylated
ENSMUSG00000038342	1.0374	0.71555	Methylated
ENSMUSG00000030844	1.54298	0.716138	Methylated
ENSMUSG00000052533	-0.855364	0.718186	Methylated
ENSMUSG00000018428	-0.607783	0.718937	Methylated
ENSMUSG00000022555	1.18397	0.718937	Methylated
ENSMUSG00000022463	-0.893214	0.721486	Methylated
ENSMUSG00000041431	0.574486	0.72243	Methylated
ENSMUSG00000039953	1.50762	0.722801	Methylated
ENSMUSG00000024008	1.49092	0.725375	Methylated
ENSMUSG00000023032	0.54268	0.726722	Methylated
ENSMUSG00000061755	1.34143	0.727232	Methylated
ENSMUSG00000024206	-0.776052	0.733951	Methylated
ENSMUSG00000025130	0.832743	0.734491	Methylated
ENSMUSG00000075229	-1.16337	0.736211	Methylated
ENSMUSG00000020776	1.10828	0.73688	Methylated
ENSMUSG00000029432	0.819969	0.739073	Methylated
ENSMUSG00000015711	0.809942	0.744475	Methylated
ENSMUSG00000029440	-0.779671	0.744891	Methylated
ENSMUSG00000027242	-0.70001	0.745072	Methylated
ENSMUSG00000071089	-0.594981	0.749637	Methylated
ENSMUSG00000056692	0.704758	0.750544	Methylated
ENSMUSG00000042377	-0.433546	0.751077	Methylated
ENSMUSG00000021687	0.659699	0.752736	Methylated
ENSMUSG00000028646	-0.705239	0.752736	Methylated
ENSMUSG00000056310	0.55405	0.752736	Methylated
ENSMUSG00000074781	-0.741218	0.753136	Methylated
ENSMUSG00000038750	-0.745912	0.753835	Methylated
ENSMUSG00000026176	1.32048	0.754655	Methylated
ENSMUSG00000032623	0.369996	0.75618	Methylated
ENSMUSG00000020628	-0.934912	0.761517	Methylated
ENSMUSG00000114456	-0.882968	0.762345	Methylated
ENSMUSG00000033373	0.917887	0.763649	Methylated
ENSMUSG00000054814	0.710037	0.763676	Methylated
ENSMUSG00000026799	-0.658099	0.764437	Methylated
ENSMUSG00000001150	-0.688485	0.765226	Methylated
ENSMUSG00000058655	-0.481393	0.765453	Methylated
ENSMUSG00000021608	-0.486909	0.771555	Methylated
ENSMUSG00000023994	0.492298	0.777193	Methylated
ENSMUSG00000025019	-0.65026	0.777193	Methylated
ENSMUSG00000028591	-0.530933	0.777193	Methylated
ENSMUSG00000028032	-0.592767	0.780046	Methylated
ENSMUSG00000060743	-0.449437	0.784055	Methylated
ENSMUSG00000033826	-0.7118	0.786285	Methylated
ENSMUSG00000028496	0.824562	0.786512	Methylated
ENSMUSG00000019528	-0.399796	0.792612	Methylated
ENSMUSG00000031386	-0.745973	0.795856	Methylated
ENSMUSG00000003680	0.494818	0.795856	Methylated
ENSMUSG00000031785	0.588215	0.797758	Methylated
ENSMUSG00000018377	-0.654452	0.797788	Methylated
ENSMUSG00000041571	-0.508149	0.798428	Methylated
ENSMUSG00000029592	-0.405789	0.799159	Methylated
ENSMUSG00000032570	-0.638032	0.799444	Methylated
ENSMUSG00000053604	0.506187	0.799613	Methylated
ENSMUSG00000022791	0.624316	0.804184	Methylated
ENSMUSG00000020656	0.85281	0.804923	Methylated
ENSMUSG00000038949	-0.576826	0.806934	Methylated
ENSMUSG00000020696	-0.553668	0.807718	Methylated
ENSMUSG00000017843	0.540911	0.811692	Methylated
ENSMUSG00000069265	-0.413764	0.811692	Methylated
ENSMUSG00000031529	0.540139	0.814469	Methylated
ENSMUSG00000054087	0.652926	0.815929	Methylated
ENSMUSG00000058173	0.609594	0.816756	Methylated
ENSMUSG00000029428	0.679095	0.81769	Methylated
ENSMUSG00000022131	-0.438022	0.820942	Methylated
ENSMUSG00000030127	-0.547452	0.824284	Methylated
ENSMUSG00000042439	0.949773	0.824404	Methylated
ENSMUSG00000036430	0.785337	0.825872	Methylated
ENSMUSG00000027304	0.654481	0.827149	Methylated
ENSMUSG00000030491	0.624692	0.829308	Methylated
ENSMUSG00000005447	-0.909687	0.830573	Methylated
ENSMUSG00000038000	-0.581149	0.830696	Methylated
ENSMUSG00000037049	-0.540706	0.830696	Methylated
ENSMUSG00000015971	0.566595	0.831683	Methylated
ENSMUSG00000024587	-0.723643	0.831943	Methylated
ENSMUSG00000004100	0.525223	0.831943	Methylated
ENSMUSG00000028138	0.51484	0.831943	Methylated
ENSMUSG00000056458	0.54887	0.837187	Methylated
ENSMUSG00000020114	0.333921	0.841561	Methylated
ENSMUSG00000002014	-0.587742	0.841561	Methylated
ENSMUSG00000030870	0.300046	0.843178	Methylated
ENSMUSG00000070034	-0.457418	0.843205	Methylated
ENSMUSG00000029104	-0.447267	0.845291	Methylated
ENSMUSG00000066441	-0.411497	0.850655	Methylated
ENSMUSG00000047466	-0.645511	0.858989	Methylated
ENSMUSG00000034574	0.338769	0.862675	Methylated
ENSMUSG00000030970	0.401024	0.863405	Methylated
ENSMUSG00000039640	0.45969	0.86429	Methylated
ENSMUSG00000034187	-0.345258	0.865064	Methylated
ENSMUSG00000020876	0.406873	0.865495	Methylated
ENSMUSG00000020156	-0.473732	0.870662	Methylated
ENSMUSG00000030246	0.133045	0.870662	Methylated
ENSMUSG00000029223	0.160346	0.871865	Methylated
ENSMUSG00000020003	0.393631	0.877278	Methylated
ENSMUSG00000036112	0.364045	0.880421	Methylated
ENSMUSG00000009090	0.234615	0.883966	Methylated
ENSMUSG00000028412	0.394592	0.884417	Methylated
ENSMUSG00000024277	-0.378977	0.886164	Methylated
ENSMUSG00000031631	-0.487669	0.88847	Methylated
ENSMUSG00000038250	0.446046	0.88847	Methylated
ENSMUSG00000024556	-0.380277	0.889987	Methylated
ENSMUSG00000038895	-0.393637	0.890353	Methylated
ENSMUSG00000062110	-0.330053	0.896778	Methylated
ENSMUSG00000028478	-0.30862	0.897684	Methylated
ENSMUSG00000001270	-0.167972	0.903519	Methylated
ENSMUSG00000043831	-0.358516	0.911197	Methylated
ENSMUSG00000040649	0.271836	0.914497	Methylated
ENSMUSG00000046671	0.445464	0.917646	Methylated
ENSMUSG00000046000	0.273931	0.917858	Methylated
ENSMUSG00000021460	0.281635	0.919835	Methylated
ENSMUSG00000019803	-0.248326	0.921181	Methylated
ENSMUSG00000006527	0.194054	0.921192	Methylated
ENSMUSG00000027533	0.228157	0.921432	Methylated
ENSMUSG00000028975	0.246264	0.921432	Methylated
ENSMUSG00000021461	0.318652	0.922847	Methylated
ENSMUSG00000023055	0.273816	0.924506	Methylated
ENSMUSG00000000976	-0.216218	0.928334	Methylated
ENSMUSG00000020413	-0.225771	0.930887	Methylated
ENSMUSG00000062647	0.18859	0.939417	Methylated
ENSMUSG00000076432	-0.164365	0.940906	Methylated
ENSMUSG00000020589	-0.234615	0.946196	Methylated
ENSMUSG00000021273	-0.10229	0.948881	Methylated
ENSMUSG00000085079	-0.0568161	0.954288	Methylated
ENSMUSG00000036104	0.0684359	0.970418	Methylated
ENSMUSG00000052456	-0.102573	0.970592	Methylated
ENSMUSG00000049313	0.0675866	0.97368	Methylated
ENSMUSG00000034867	-0.105307	0.97888	Methylated
ENSMUSG00000031441	0.0339087	0.985984	Methylated
ENSMUSG00000027613	-0.0300564	0.98629	Methylated
ENSMUSG00000019866	-0.0542079	0.987554	Methylated
ENSMUSG00000025156	-0.0366458	0.987554	Methylated
ENSMUSG00000037798	0.0415149	0.987554	Methylated
ENSMUSG00000038925	0.0208922	0.988682	Methylated
ENSMUSG00000025499	-0.0273605	0.990941	Methylated
ENSMUSG00000020850	0.0168652	0.993921	Methylated
ENSMUSG00000026134	-5.34068	NA	Methylated
ENSMUSG00000026131	-0.23561	NA	Methylated
ENSMUSG00000037509	-3.05562	NA	Methylated
ENSMUSG00000037432	0	NA	Methylated
ENSMUSG00000026047	-3.04217	NA	Methylated
ENSMUSG00000026174	-2.76669	NA	Methylated
ENSMUSG00000026248	-4.60807	NA	Methylated
ENSMUSG00000026301	-0.114224	NA	Methylated
ENSMUSG00000026277	-3.35551	NA	Methylated
ENSMUSG00000059149	-2.45688	NA	Methylated
ENSMUSG00000026452	-4.51403	NA	Methylated
ENSMUSG00000026589	-3.55638	NA	Methylated
ENSMUSG00000026584	-1.30348	NA	Methylated
ENSMUSG00000037375	-2.43773	NA	Methylated
ENSMUSG00000015305	-0.546607	NA	Methylated
ENSMUSG00000019947	-0.279479	NA	Methylated
ENSMUSG00000025402	-0.0477805	NA	Methylated
ENSMUSG00000025400	-3.15409	NA	Methylated
ENSMUSG00000078427	-3.29652	NA	Methylated
ENSMUSG00000020893	-1.02291	NA	Methylated
ENSMUSG00000017386	0.25374	NA	Methylated
ENSMUSG00000020716	-0.234648	NA	Methylated
ENSMUSG00000095969	-3.78983	NA	Methylated
ENSMUSG00000058756	-2.89045	NA	Methylated
ENSMUSG00000052632	-1.08328	NA	Methylated
ENSMUSG00000035021	-2.60857	NA	Methylated
ENSMUSG00000054150	0.312822	NA	Methylated
ENSMUSG00000059288	-1.06641	NA	Methylated
ENSMUSG00000114638	0.136979	NA	Methylated
ENSMUSG00000021501	-3.25965	NA	Methylated
ENSMUSG00000114493	-4.60807	NA	Methylated
ENSMUSG00000069805	-3.71424	NA	Methylated
ENSMUSG00000021868	-0.37299	NA	Methylated
ENSMUSG00000037572	-4.51403	NA	Methylated
ENSMUSG00000035953	-3.65118	NA	Methylated
ENSMUSG00000006378	-4.04962	NA	Methylated
ENSMUSG00000041720	1.03414	NA	Methylated
ENSMUSG00000022800	-4.28884	NA	Methylated
ENSMUSG00000022601	-3.97067	NA	Methylated
ENSMUSG00000022748	-0.827148	NA	Methylated
ENSMUSG00000039680	-2.57973	NA	Methylated
ENSMUSG00000014767	-2.11312	NA	Methylated
ENSMUSG00000039183	-4.51403	NA	Methylated
ENSMUSG00000024191	1.04895	NA	Methylated
ENSMUSG00000071172	0.330049	NA	Methylated
ENSMUSG00000034673	-0.130789	NA	Methylated
ENSMUSG00000023919	-2.3033	NA	Methylated
ENSMUSG00000015599	-1.10613	NA	Methylated
ENSMUSG00000046329	-0.58341	NA	Methylated
ENSMUSG00000071037	-1.67546	NA	Methylated
ENSMUSG00000094306	-5.17991	NA	Methylated
ENSMUSG00000024357	-0.176907	NA	Methylated
ENSMUSG00000024622	-0.156279	NA	Methylated
ENSMUSG00000033760	-4.16054	NA	Methylated
ENSMUSG00000024925	-1.22931	NA	Methylated
ENSMUSG00000024790	-3.14129	NA	Methylated
ENSMUSG00000071660	-0.639029	NA	Methylated
ENSMUSG00000052155	-0.415451	NA	Methylated
ENSMUSG00000006494	-1.59978	NA	Methylated
ENSMUSG00000040549	-3.29652	NA	Methylated
ENSMUSG00000070730	-0.871734	NA	Methylated
ENSMUSG00000034032	-1.26788	NA	Methylated
ENSMUSG00000074731	-2.05247	NA	Methylated
ENSMUSG00000027650	0.151781	NA	Methylated
ENSMUSG00000048486	-0.47835	NA	Methylated
ENSMUSG00000039834	-2.4953	NA	Methylated
ENSMUSG00000027573	-0.0944276	NA	Methylated
ENSMUSG00000025757	-0.0521726	NA	Methylated
ENSMUSG00000027834	0	NA	Methylated
ENSMUSG00000028102	0	NA	Methylated
ENSMUSG00000027865	-0.413998	NA	Methylated
ENSMUSG00000058388	0.824153	NA	Methylated
ENSMUSG00000027889	-0.761608	NA	Methylated
ENSMUSG00000028016	1.02229	NA	Methylated
ENSMUSG00000028454	-2.59012	NA	Methylated
ENSMUSG00000028334	-3.95221	NA	Methylated
ENSMUSG00000028687	0	NA	Methylated
ENSMUSG00000044730	-4.60807	NA	Methylated
ENSMUSG00000053841	-0.0144262	NA	Methylated
ENSMUSG00000028952	-1.85991	NA	Methylated
ENSMUSG00000005907	-2.93209	NA	Methylated
ENSMUSG00000057406	0.360989	NA	Methylated
ENSMUSG00000104781	0	NA	Methylated
ENSMUSG00000029238	0.29321	NA	Methylated
ENSMUSG00000049606	-3.21988	NA	Methylated
ENSMUSG00000029361	-2.57004	NA	Methylated
ENSMUSG00000037962	-4.68722	NA	Methylated
ENSMUSG00000061898	-4.3915	NA	Methylated
ENSMUSG00000029767	-2.6899	NA	Methylated
ENSMUSG00000029763	-4.60807	NA	Methylated
ENSMUSG00000036371	0.151131	NA	Methylated
ENSMUSG00000000441	-3.52077	NA	Methylated
ENSMUSG00000019210	-2.12136	NA	Methylated
ENSMUSG00000030600	-4.60807	NA	Methylated
ENSMUSG00000074211	0	NA	Methylated
ENSMUSG00000014418	0	NA	Methylated
ENSMUSG00000025813	-2.4859	NA	Methylated
ENSMUSG00000087412	0.385973	NA	Methylated
ENSMUSG00000031029	1.09179	NA	Methylated
ENSMUSG00000061079	-4.5006	NA	Methylated
ENSMUSG00000009545	-2.02741	NA	Methylated
ENSMUSG00000019470	-3.08647	NA	Methylated
ENSMUSG00000030956	-2.44421	NA	Methylated
ENSMUSG00000031546	-3.60555	NA	Methylated
ENSMUSG00000031644	-2.81936	NA	Methylated
ENSMUSG00000036306	-3.05501	NA	Methylated
ENSMUSG00000052794	0	NA	Methylated
ENSMUSG00000048310	-0.338569	NA	Methylated
ENSMUSG00000031901	-4.60807	NA	Methylated
ENSMUSG00000031930	-2.90267	NA	Methylated
ENSMUSG00000047508	-0.243729	NA	Methylated
ENSMUSG00000032101	0	NA	Methylated
ENSMUSG00000110440	-4.68982	NA	Methylated
ENSMUSG00000033862	-3.71424	NA	Methylated
ENSMUSG00000038697	-3.35249	NA	Methylated
ENSMUSG00000032112	-4.89603	NA	Methylated
ENSMUSG00000032300	0.0687254	NA	Methylated
ENSMUSG00000035284	-4.04962	NA	Methylated
ENSMUSG00000037410	-0.85458	NA	Methylated
ENSMUSG00000032458	-0.904782	NA	Methylated
ENSMUSG00000026479	-3.23513	NA	Methylated
ENSMUSG00000026411	-3.27907	NA	Methylated
ENSMUSG00000064302	-1.15614	NA	Methylated
ENSMUSG00000026305	0.0716705	NA	Methylated
ENSMUSG00000026275	-4.7613	NA	Methylated
ENSMUSG00000054976	-3.65118	NA	Methylated
ENSMUSG00000049339	0	NA	Methylated
ENSMUSG00000051344	-2.67528	NA	Methylated
ENSMUSG00000062963	-2.37992	NA	Methylated
ENSMUSG00000073725	-2.04581	NA	Methylated
ENSMUSG00000009907	-2.30105	NA	Methylated
ENSMUSG00000026288	-4.89603	NA	Methylated
ENSMUSG00000037447	-2.90267	NA	Methylated
ENSMUSG00000039210	-0.967929	NA	Methylated
ENSMUSG00000026489	-4.51403	NA	Methylated
ENSMUSG00000025995	-3.07681	NA	Methylated
ENSMUSG00000063681	-3.65118	NA	Methylated
ENSMUSG00000041872	-4.16054	NA	Methylated
ENSMUSG00000026439	-1.96977	NA	Methylated
ENSMUSG00000027010	-1.06622	NA	Methylated
ENSMUSG00000084938	-4.60807	NA	Methylated
ENSMUSG00000075279	-4.51403	NA	Methylated
ENSMUSG00000015488	0.184242	NA	Methylated
ENSMUSG00000026657	-4.16054	NA	Methylated
ENSMUSG00000085427	-2.82271	NA	Methylated
ENSMUSG00000039069	-3.65118	NA	Methylated
ENSMUSG00000027080	-2.12998	NA	Methylated
ENSMUSG00000028640	-3.14635	NA	Methylated
ENSMUSG00000027222	-4.27038	NA	Methylated
ENSMUSG00000039145	0	NA	Methylated
ENSMUSG00000027115	0	NA	Methylated
ENSMUSG00000027195	-1.97443	NA	Methylated
ENSMUSG00000074783	-5.03687	NA	Methylated
ENSMUSG00000027287	-0.619418	NA	Methylated
ENSMUSG00000046032	-0.90677	NA	Methylated
ENSMUSG00000041688	-2.84699	NA	Methylated
ENSMUSG00000087159	-4.85163	NA	Methylated
ENSMUSG00000070372	-4.68982	NA	Methylated
ENSMUSG00000028149	-2.96721	NA	Methylated
ENSMUSG00000028165	-4.79388	NA	Methylated
ENSMUSG00000028030	-3.97067	NA	Methylated
ENSMUSG00000049288	-1.28829	NA	Methylated
ENSMUSG00000095701	-4.97342	NA	Methylated
ENSMUSG00000025437	-5.05579	NA	Methylated
ENSMUSG00000027630	-1.04723	NA	Methylated
ENSMUSG00000035601	-4.19479	NA	Methylated
ENSMUSG00000028825	-0.592021	NA	Methylated
ENSMUSG00000029026	-5.04508	NA	Methylated
ENSMUSG00000025791	-4.60807	NA	Methylated
ENSMUSG00000073700	-0.49292	NA	Methylated
ENSMUSG00000034171	-1.97889	NA	Methylated
ENSMUSG00000059939	0	NA	Methylated
ENSMUSG00000028700	-4.40035	NA	Methylated
ENSMUSG00000028423	-3.53938	NA	Methylated
ENSMUSG00000078716	-2.4021	NA	Methylated
ENSMUSG00000028719	-2.4063	NA	Methylated
ENSMUSG00000003282	-1.18509	NA	Methylated
ENSMUSG00000081309	-3.57074	NA	Methylated
ENSMUSG00000050608	-5.60453	NA	Methylated
ENSMUSG00000029491	-4.97342	NA	Methylated
ENSMUSG00000043913	-3.97067	NA	Methylated
ENSMUSG00000029578	-2.759	NA	Methylated
ENSMUSG00000075703	-3.65118	NA	Methylated
ENSMUSG00000029097	-1.21154	NA	Methylated
ENSMUSG00000106015	-0.972285	NA	Methylated
ENSMUSG00000053765	-5.17969	NA	Methylated
ENSMUSG00000070498	-4.28884	NA	Methylated
ENSMUSG00000060708	-1.24176	NA	Methylated
ENSMUSG00000105603	-4.97342	NA	Methylated
ENSMUSG00000029644	-3.97067	NA	Methylated
ENSMUSG00000038803	-4.99571	NA	Methylated
ENSMUSG00000057068	0	NA	Methylated
ENSMUSG00000029344	-3.97067	NA	Methylated
ENSMUSG00000056602	-1.55391	NA	Methylated
ENSMUSG00000061461	-0.847498	NA	Methylated
ENSMUSG00000046562	-2.06776	NA	Methylated
ENSMUSG00000034219	-4.51403	NA	Methylated
ENSMUSG00000029502	-4.17114	NA	Methylated
ENSMUSG00000049232	-1.6946	NA	Methylated
ENSMUSG00000034430	0.506234	NA	Methylated
ENSMUSG00000030357	-3.25939	NA	Methylated
ENSMUSG00000061838	0	NA	Methylated
ENSMUSG00000108111	-3.42998	NA	Methylated
ENSMUSG00000047115	-3.65118	NA	Methylated
ENSMUSG00000030270	0.248426	NA	Methylated
ENSMUSG00000053119	-1.74295	NA	Methylated
ENSMUSG00000004266	-1.67584	NA	Methylated
ENSMUSG00000000440	-3.65118	NA	Methylated
ENSMUSG00000053768	-2.29515	NA	Methylated
ENSMUSG00000030423	0.252987	NA	Methylated
ENSMUSG00000054753	-4.28884	NA	Methylated
ENSMUSG00000030978	-4.51403	NA	Methylated
ENSMUSG00000003423	-3.87531	NA	Methylated
ENSMUSG00000030868	-4.84836	NA	Methylated
ENSMUSG00000101342	-4.51403	NA	Methylated
ENSMUSG00000006019	-4.60807	NA	Methylated
ENSMUSG00000025584	1.08839	NA	Methylated
ENSMUSG00000074358	-3.97067	NA	Methylated
ENSMUSG00000031090	-3.65118	NA	Methylated
ENSMUSG00000078786	-4.60807	NA	Methylated
ENSMUSG00000053046	0.500745	NA	Methylated
ENSMUSG00000055305	-2.98865	NA	Methylated
ENSMUSG00000046721	-4.80643	NA	Methylated
ENSMUSG00000005609	-0.576895	NA	Methylated
ENSMUSG00000030720	-3.65118	NA	Methylated
ENSMUSG00000042502	-3.57074	NA	Methylated
ENSMUSG00000031021	-4.60807	NA	Methylated
ENSMUSG00000020170	-3.86449	NA	Methylated
ENSMUSG00000034591	-2.54427	NA	Methylated
ENSMUSG00000020154	-1.52351	NA	Methylated
ENSMUSG00000019892	-3.29652	NA	Methylated
ENSMUSG00000036019	-3.04834	NA	Methylated
ENSMUSG00000019795	-1.68867	NA	Methylated
ENSMUSG00000058589	-1.95267	NA	Methylated
ENSMUSG00000052613	-3.03955	NA	Methylated
ENSMUSG00000020098	-3.97067	NA	Methylated
ENSMUSG00000112352	-4.97342	NA	Methylated
ENSMUSG00000047642	0	NA	Methylated
ENSMUSG00000019831	0	NA	Methylated
ENSMUSG00000020074	-5.12066	NA	Methylated
ENSMUSG00000035864	-2.54808	NA	Methylated
ENSMUSG00000090247	-3.3588	NA	Methylated
ENSMUSG00000003072	-2.59012	NA	Methylated
ENSMUSG00000025373	-2.00209	NA	Methylated
ENSMUSG00000019849	-1.4166	NA	Methylated
ENSMUSG00000040021	-3.55638	NA	Methylated
ENSMUSG00000003227	-3.65118	NA	Methylated
ENSMUSG00000096188	0.402436	NA	Methylated
ENSMUSG00000060924	0.939623	NA	Methylated
ENSMUSG00000031672	-1.34876	NA	Methylated
ENSMUSG00000004568	-0.715631	NA	Methylated
ENSMUSG00000045128	-2.92201	NA	Methylated
ENSMUSG00000052446	-4.60807	NA	Methylated
ENSMUSG00000034330	-2.98991	NA	Methylated
ENSMUSG00000038506	-5.08118	NA	Methylated
ENSMUSG00000045246	0.759411	NA	Methylated
ENSMUSG00000031503	-2.51921	NA	Methylated
ENSMUSG00000058748	-4.60807	NA	Methylated
ENSMUSG00000034235	-4.77609	NA	Methylated
ENSMUSG00000060012	-1.73085	NA	Methylated
ENSMUSG00000012405	-2.22307	NA	Methylated
ENSMUSG00000051506	-4.51403	NA	Methylated
ENSMUSG00000021916	-3.20616	NA	Methylated
ENSMUSG00000021772	-4.60807	NA	Methylated
ENSMUSG00000021774	-0.473037	NA	Methylated
ENSMUSG00000052911	-4.16054	NA	Methylated
ENSMUSG00000025892	-0.128503	NA	Methylated
ENSMUSG00000032602	-3.65118	NA	Methylated
ENSMUSG00000003131	-3.5361	NA	Methylated
ENSMUSG00000032386	0	NA	Methylated
ENSMUSG00000032030	-2.6094	NA	Methylated
ENSMUSG00000032279	-2.3047	NA	Methylated
ENSMUSG00000032786	-3.6222	NA	Methylated
ENSMUSG00000045519	-4.08937	NA	Methylated
ENSMUSG00000032493	1.12875	NA	Methylated
ENSMUSG00000046997	-2.30799	NA	Methylated
ENSMUSG00000001349	-2.23547	NA	Methylated
ENSMUSG00000025651	-2.23889	NA	Methylated
ENSMUSG00000005237	-3.97067	NA	Methylated
ENSMUSG00000019373	-5.30358	NA	Methylated
ENSMUSG00000020537	-4.2129	NA	Methylated
ENSMUSG00000058546	-4.28884	NA	Methylated
ENSMUSG00000020910	-3.65118	NA	Methylated
ENSMUSG00000036264	-1.02836	NA	Methylated
ENSMUSG00000002741	-4.60807	NA	Methylated
ENSMUSG00000034177	-0.914963	NA	Methylated
ENSMUSG00000018541	0.578896	NA	Methylated
ENSMUSG00000020530	-3.97067	NA	Methylated
ENSMUSG00000023723	-1.80564	NA	Methylated
ENSMUSG00000041961	-4.16054	NA	Methylated
ENSMUSG00000055670	-1.99013	NA	Methylated
ENSMUSG00000058728	0	NA	Methylated
ENSMUSG00000018697	-4.33432	NA	Methylated
ENSMUSG00000059439	-3.12679	NA	Methylated
ENSMUSG00000000378	-4.80643	NA	Methylated
ENSMUSG00000020340	-2.01565	NA	Methylated
ENSMUSG00000020721	-4.68982	NA	Methylated
ENSMUSG00000033781	-3.97067	NA	Methylated
ENSMUSG00000021635	-2.40421	NA	Methylated
ENSMUSG00000021666	-3.29652	NA	Methylated
ENSMUSG00000025878	-0.169845	NA	Methylated
ENSMUSG00000042426	-2.43549	NA	Methylated
ENSMUSG00000069274	-4.4787	NA	Methylated
ENSMUSG00000113750	-3.97067	NA	Methylated
ENSMUSG00000074800	-3.65118	NA	Methylated
ENSMUSG00000021640	-3.39415	NA	Methylated
ENSMUSG00000021456	-3.64772	NA	Methylated
ENSMUSG00000041781	-4.67648	NA	Methylated
ENSMUSG00000033530	-2.32993	NA	Methylated
ENSMUSG00000042628	-3.6878	NA	Methylated
ENSMUSG00000046157	0.274867	NA	Methylated
ENSMUSG00000035181	-1.23381	NA	Methylated
ENSMUSG00000085793	-4.04962	NA	Methylated
ENSMUSG00000021179	-3.97067	NA	Methylated
ENSMUSG00000020564	-5.60479	NA	Methylated
ENSMUSG00000098134	-3.97067	NA	Methylated
ENSMUSG00000002804	-1.60979	NA	Methylated
ENSMUSG00000021036	-3.25759	NA	Methylated
ENSMUSG00000012609	-1.79384	NA	Methylated
ENSMUSG00000034801	-3.65118	NA	Methylated
ENSMUSG00000035142	0	NA	Methylated
ENSMUSG00000060073	-4.27038	NA	Methylated
ENSMUSG00000047454	-4.3715	NA	Methylated
ENSMUSG00000022300	-3.44845	NA	Methylated
ENSMUSG00000058586	-2.02526	NA	Methylated
ENSMUSG00000022360	-1.06904	NA	Methylated
ENSMUSG00000037525	-3.97067	NA	Methylated
ENSMUSG00000022376	-3.65118	NA	Methylated
ENSMUSG00000022377	0.573927	NA	Methylated
ENSMUSG00000022241	-0.601456	NA	Methylated
ENSMUSG00000041617	0.140606	NA	Methylated
ENSMUSG00000033809	-3.4538	NA	Methylated
ENSMUSG00000039929	-0.651713	NA	Methylated
ENSMUSG00000116792	-3.6952	NA	Methylated
ENSMUSG00000035506	-1.67532	NA	Methylated
ENSMUSG00000022843	0	NA	Methylated
ENSMUSG00000115219	0	NA	Methylated
ENSMUSG00000022750	-3.97067	NA	Methylated
ENSMUSG00000024135	-3.91193	NA	Methylated
ENSMUSG00000005823	0.726271	NA	Methylated
ENSMUSG00000024197	-2.8078	NA	Methylated
ENSMUSG00000039615	0.308959	NA	Methylated
ENSMUSG00000058704	-3.96935	NA	Methylated
ENSMUSG00000024137	-4.60807	NA	Methylated
ENSMUSG00000024174	-4.60807	NA	Methylated
ENSMUSG00000024369	0.591521	NA	Methylated
ENSMUSG00000025737	-3.65118	NA	Methylated
ENSMUSG00000036918	-1.88645	NA	Methylated
ENSMUSG00000015126	-4.60807	NA	Methylated
ENSMUSG00000024078	0.147181	NA	Methylated
ENSMUSG00000049760	-1.23671	NA	Methylated
ENSMUSG00000023066	-3.16993	NA	Methylated
ENSMUSG00000036904	-2.23889	NA	Methylated
ENSMUSG00000042680	-1.33452	NA	Methylated
ENSMUSG00000024384	-2.62615	NA	Methylated
ENSMUSG00000042705	-4.60807	NA	Methylated
ENSMUSG00000024713	-2.78398	NA	Methylated
ENSMUSG00000024743	0.417333	NA	Methylated
ENSMUSG00000024673	-5.60479	NA	Methylated
ENSMUSG00000041360	0.0412542	NA	Methylated
ENSMUSG00000024697	-3.90692	NA	Methylated
ENSMUSG00000006457	-5.59777	NA	Methylated
ENSMUSG00000036450	-0.0112929	NA	Methylated
ENSMUSG00000024053	21.8469	1.19705e-20	Non-methylated
ENSMUSG00000036533	21.2974	1.27709e-14	Non-methylated
ENSMUSG00000016252	-6.93393	2.01211e-12	Non-methylated
ENSMUSG00000028291	6.37489	2.78858e-12	Non-methylated
ENSMUSG00000007892	-7.71716	9.12718e-11	Non-methylated
ENSMUSG00000065661	-7.61607	5.29976e-10	Non-methylated
ENSMUSG00000033365	20.3804	7.32563e-10	Non-methylated
ENSMUSG00000041837	5.11565	7.50585e-10	Non-methylated
ENSMUSG00000062397	6.44534	6.85263e-09	Non-methylated
ENSMUSG00000041740	7.16504	6.85263e-09	Non-methylated
ENSMUSG00000096010	-4.85283	4.30593e-08	Non-methylated
ENSMUSG00000029703	19.0153	4.30593e-08	Non-methylated
ENSMUSG00000072494	18.9909	4.30593e-08	Non-methylated
ENSMUSG00000117310	6.06844	5.11182e-08	Non-methylated
ENSMUSG00000022897	6.71743	5.11182e-08	Non-methylated
ENSMUSG00000026878	5.59643	5.11182e-08	Non-methylated
ENSMUSG00000035674	-9.5192	5.98198e-08	Non-methylated
ENSMUSG00000039630	6.23494	7.40896e-08	Non-methylated
ENSMUSG00000027806	7.06564	8.25988e-08	Non-methylated
ENSMUSG00000008668	-9.27443	1.13402e-07	Non-methylated
ENSMUSG00000030189	3.59875	1.17538e-07	Non-methylated
ENSMUSG00000027552	6.3445	1.25757e-07	Non-methylated
ENSMUSG00000039536	3.99132	1.52267e-07	Non-methylated
ENSMUSG00000028788	6.56186	1.52267e-07	Non-methylated
ENSMUSG00000029028	6.01187	1.78492e-07	Non-methylated
ENSMUSG00000031822	5.71737	1.97123e-07	Non-methylated
ENSMUSG00000039159	6.33714	2.21502e-07	Non-methylated
ENSMUSG00000072437	6.65694	2.67731e-07	Non-methylated
ENSMUSG00000068154	6.62387	4.12013e-07	Non-methylated
ENSMUSG00000032803	5.7866	4.58208e-07	Non-methylated
ENSMUSG00000029467	4.57328	5.08355e-07	Non-methylated
ENSMUSG00000069237	6.91347	5.08424e-07	Non-methylated
ENSMUSG00000020483	6.84075	7.27335e-07	Non-methylated
ENSMUSG00000007815	5.91453	1.0978e-06	Non-methylated
ENSMUSG00000036432	4.31012	1.40197e-06	Non-methylated
ENSMUSG00000032479	6.12891	2.19996e-06	Non-methylated
ENSMUSG00000031987	5.88161	3.35521e-06	Non-methylated
ENSMUSG00000071659	5.97144	4.2009e-06	Non-methylated
ENSMUSG00000030685	6.86181	4.2009e-06	Non-methylated
ENSMUSG00000077167	-9.15788	4.2009e-06	Non-methylated
ENSMUSG00000044224	6.09512	4.46104e-06	Non-methylated
ENSMUSG00000065037	-2.52865	4.46104e-06	Non-methylated
ENSMUSG00000045216	5.55806	4.59913e-06	Non-methylated
ENSMUSG00000093674	-6.63242	4.59913e-06	Non-methylated
ENSMUSG00000004591	6.75821	6.15114e-06	Non-methylated
ENSMUSG00000020482	6.45264	7.15996e-06	Non-methylated
ENSMUSG00000018326	6.20905	8.45632e-06	Non-methylated
ENSMUSG00000048154	5.46756	9.8439e-06	Non-methylated
ENSMUSG00000024661	5.92072	1.33722e-05	Non-methylated
ENSMUSG00000050107	6.75449	1.51561e-05	Non-methylated
ENSMUSG00000106106	-2.00759	1.51561e-05	Non-methylated
ENSMUSG00000017778	-8.1389	1.6226e-05	Non-methylated
ENSMUSG00000091896	5.33031	1.66399e-05	Non-methylated
ENSMUSG00000055013	7.04398	2.11057e-05	Non-methylated
ENSMUSG00000031652	5.92596	2.32076e-05	Non-methylated
ENSMUSG00000083558	5.31651	2.67764e-05	Non-methylated
ENSMUSG00000032387	3.95599	2.71574e-05	Non-methylated
ENSMUSG00000079641	-9.88251	2.71574e-05	Non-methylated
ENSMUSG00000036751	-8.79398	2.71574e-05	Non-methylated
ENSMUSG00000062275	-5.31351	2.80478e-05	Non-methylated
ENSMUSG00000047126	6.32922	3.14979e-05	Non-methylated
ENSMUSG00000028793	6.30379	3.19101e-05	Non-methylated
ENSMUSG00000025857	6.44117	3.25175e-05	Non-methylated
ENSMUSG00000028568	5.97704	3.61041e-05	Non-methylated
ENSMUSG00000029684	5.41178	3.77543e-05	Non-methylated
ENSMUSG00000039117	5.2328	4.07534e-05	Non-methylated
ENSMUSG00000032477	6.60849	4.1921e-05	Non-methylated
ENSMUSG00000041040	6.3068	5.62161e-05	Non-methylated
ENSMUSG00000039883	-6.96423	5.71232e-05	Non-methylated
ENSMUSG00000063882	-6.90499	5.95096e-05	Non-methylated
ENSMUSG00000076258	1.9428	6.39674e-05	Non-methylated
ENSMUSG00000038733	4.55573	7.27039e-05	Non-methylated
ENSMUSG00000011179	5.1859	7.60136e-05	Non-methylated
ENSMUSG00000021000	6.4161	8.32749e-05	Non-methylated
ENSMUSG00000061589	6.30961	8.46238e-05	Non-methylated
ENSMUSG00000044477	4.18051	8.46238e-05	Non-methylated
ENSMUSG00000005672	5.27156	9.10861e-05	Non-methylated
ENSMUSG00000035107	6.06602	9.48378e-05	Non-methylated
ENSMUSG00000062203	5.36112	9.68967e-05	Non-methylated
ENSMUSG00000020519	4.9928	0.000100512	Non-methylated
ENSMUSG00000040717	4.99254	0.000101093	Non-methylated
ENSMUSG00000034724	5.31512	0.000101093	Non-methylated
ENSMUSG00000020087	6.25761	0.000101739	Non-methylated
ENSMUSG00000021428	5.23211	0.000101762	Non-methylated
ENSMUSG00000069300	-5.64568	0.000102667	Non-methylated
ENSMUSG00000032437	4.42193	0.000111604	Non-methylated
ENSMUSG00000041881	-6.65064	0.000112151	Non-methylated
ENSMUSG00000037692	5.35239	0.000118466	Non-methylated
ENSMUSG00000073294	3.49973	0.000118609	Non-methylated
ENSMUSG00000029638	5.83374	0.000124228	Non-methylated
ENSMUSG00000038274	-7.48034	0.00013145	Non-methylated
ENSMUSG00000022698	4.93813	0.000132125	Non-methylated
ENSMUSG00000036111	4.9757	0.000132125	Non-methylated
ENSMUSG00000040661	6.14999	0.000145598	Non-methylated
ENSMUSG00000029635	6.35259	0.000145809	Non-methylated
ENSMUSG00000041417	6.31732	0.000147022	Non-methylated
ENSMUSG00000097971	4.58577	0.000156967	Non-methylated
ENSMUSG00000029328	6.35991	0.000159878	Non-methylated
ENSMUSG00000027678	5.19166	0.000160362	Non-methylated
ENSMUSG00000038872	5.57714	0.000172595	Non-methylated
ENSMUSG00000037369	5.89958	0.000172595	Non-methylated
ENSMUSG00000038005	5.81721	0.000184612	Non-methylated
ENSMUSG00000003135	4.90899	0.000211154	Non-methylated
ENSMUSG00000022521	4.78861	0.000223177	Non-methylated
ENSMUSG00000024290	4.92678	0.000225258	Non-methylated
ENSMUSG00000028484	5.27725	0.000225258	Non-methylated
ENSMUSG00000039652	5.3903	0.000238116	Non-methylated
ENSMUSG00000020250	6.32625	0.000295786	Non-methylated
ENSMUSG00000047227	5.95094	0.000298751	Non-methylated
ENSMUSG00000043881	5.12554	0.00031949	Non-methylated
ENSMUSG00000003233	6.20222	0.000340263	Non-methylated
ENSMUSG00000003824	3.8273	0.000364957	Non-methylated
ENSMUSG00000020163	-6.66756	0.000364957	Non-methylated
ENSMUSG00000041841	-8.33204	0.000364957	Non-methylated
ENSMUSG00000039275	4.85374	0.000375362	Non-methylated
ENSMUSG00000024944	-7.58993	0.000393846	Non-methylated
ENSMUSG00000017221	6.2399	0.000425654	Non-methylated
ENSMUSG00000108483	-8.69025	0.000437526	Non-methylated
ENSMUSG00000031231	-8.88171	0.000439387	Non-methylated
ENSMUSG00000016510	-7.81294	0.000474685	Non-methylated
ENSMUSG00000048874	4.39592	0.000484443	Non-methylated
ENSMUSG00000015575	-8.07851	0.000484443	Non-methylated
ENSMUSG00000069114	5.05581	0.000529064	Non-methylated
ENSMUSG00000024091	4.81414	0.000530321	Non-methylated
ENSMUSG00000027490	4.02806	0.000530321	Non-methylated
ENSMUSG00000051853	5.04665	0.000532959	Non-methylated
ENSMUSG00000002799	4.15506	0.00053489	Non-methylated
ENSMUSG00000026933	4.06397	0.00053489	Non-methylated
ENSMUSG00000061482	-8.69068	0.00053489	Non-methylated
ENSMUSG00000034575	4.26289	0.000553358	Non-methylated
ENSMUSG00000042650	4.43279	0.000557675	Non-methylated
ENSMUSG00000009741	4.22011	0.000557675	Non-methylated
ENSMUSG00000059921	6.37114	0.000587157	Non-methylated
ENSMUSG00000003429	-7.20483	0.000594587	Non-methylated
ENSMUSG00000024068	5.36984	0.000601223	Non-methylated
ENSMUSG00000021811	7.30412	0.000637073	Non-methylated
ENSMUSG00000039004	4.67428	0.00063812	Non-methylated
ENSMUSG00000074305	5.38476	0.000644473	Non-methylated
ENSMUSG00000074354	3.95148	0.000694344	Non-methylated
ENSMUSG00000028820	5.27385	0.000725604	Non-methylated
ENSMUSG00000029647	4.01187	0.000773946	Non-methylated
ENSMUSG00000023087	4.11307	0.000798665	Non-methylated
ENSMUSG00000063694	-6.02308	0.000844398	Non-methylated
ENSMUSG00000030530	4.02532	0.000844398	Non-methylated
ENSMUSG00000093992	-5.62027	0.000844398	Non-methylated
ENSMUSG00000034473	-6.7613	0.000844398	Non-methylated
ENSMUSG00000029632	-8.46406	0.000863298	Non-methylated
ENSMUSG00000030224	5.55063	0.000911374	Non-methylated
ENSMUSG00000038615	4.43171	0.000914465	Non-methylated
ENSMUSG00000042364	5.48579	0.000920115	Non-methylated
ENSMUSG00000027881	5.34841	0.000920115	Non-methylated
ENSMUSG00000021218	4.95737	0.000974235	Non-methylated
ENSMUSG00000006676	2.94976	0.000980146	Non-methylated
ENSMUSG00000018476	5.02657	0.001015	Non-methylated
ENSMUSG00000020515	5.7446	0.00102785	Non-methylated
ENSMUSG00000031701	5.13696	0.0010401	Non-methylated
ENSMUSG00000042570	4.22139	0.00108631	Non-methylated
ENSMUSG00000041297	5.88572	0.00108777	Non-methylated
ENSMUSG00000069302	-7.06184	0.00111547	Non-methylated
ENSMUSG00000029687	5.75535	0.00112237	Non-methylated
ENSMUSG00000055717	4.03038	0.00115087	Non-methylated
ENSMUSG00000050121	-8.91523	0.00116224	Non-methylated
ENSMUSG00000001289	-6.02445	0.00117207	Non-methylated
ENSMUSG00000000088	7.05333	0.0012839	Non-methylated
ENSMUSG00000025163	-7.50743	0.0013005	Non-methylated
ENSMUSG00000030008	-7.26402	0.00133005	Non-methylated
ENSMUSG00000021901	5.679	0.00135623	Non-methylated
ENSMUSG00000030816	4.83878	0.00139327	Non-methylated
ENSMUSG00000045598	5.91978	0.0014031	Non-methylated
ENSMUSG00000066415	4.89953	0.00141142	Non-methylated
ENSMUSG00000036779	5.42573	0.00145098	Non-methylated
ENSMUSG00000061315	-5.84877	0.00145613	Non-methylated
ENSMUSG00000038976	5.49086	0.00148502	Non-methylated
ENSMUSG00000027293	5.33379	0.00148502	Non-methylated
ENSMUSG00000002416	-8.57509	0.00148502	Non-methylated
ENSMUSG00000025921	4.96747	0.00153595	Non-methylated
ENSMUSG00000043059	5.66449	0.00154018	Non-methylated
ENSMUSG00000030655	5.53483	0.00160319	Non-methylated
ENSMUSG00000023307	3.93394	0.0016065	Non-methylated
ENSMUSG00000027884	5.84355	0.00165249	Non-methylated
ENSMUSG00000027276	3.02461	0.00165447	Non-methylated
ENSMUSG00000047547	4.59525	0.00165692	Non-methylated
ENSMUSG00000024446	-8.17066	0.00179401	Non-methylated
ENSMUSG00000020265	-6.1949	0.00186387	Non-methylated
ENSMUSG00000034681	5.98278	0.00194315	Non-methylated
ENSMUSG00000004565	-7.81519	0.00195444	Non-methylated
ENSMUSG00000032312	5.19964	0.00195444	Non-methylated
ENSMUSG00000036282	4.33491	0.00198894	Non-methylated
ENSMUSG00000020496	3.54396	0.00200418	Non-methylated
ENSMUSG00000022400	-6.48742	0.00202163	Non-methylated
ENSMUSG00000074102	4.87026	0.00208067	Non-methylated
ENSMUSG00000031740	-7.47714	0.00208067	Non-methylated
ENSMUSG00000059273	5.33245	0.0021132	Non-methylated
ENSMUSG00000079007	-6.40151	0.00213077	Non-methylated
ENSMUSG00000007836	4.57938	0.00216981	Non-methylated
ENSMUSG00000069041	-4.57401	0.00216981	Non-methylated
ENSMUSG00000021262	5.47745	0.00221751	Non-methylated
ENSMUSG00000037313	3.2362	0.00224363	Non-methylated
ENSMUSG00000039108	2.96218	0.00227637	Non-methylated
ENSMUSG00000030654	5.92563	0.00227957	Non-methylated
ENSMUSG00000030869	5.48131	0.00235172	Non-methylated
ENSMUSG00000028639	3.87198	0.00236143	Non-methylated
ENSMUSG00000031715	4.45581	0.00237088	Non-methylated
ENSMUSG00000027715	5.45384	0.00243211	Non-methylated
ENSMUSG00000021420	-7.17392	0.00243856	Non-methylated
ENSMUSG00000042541	-5.94954	0.00246219	Non-methylated
ENSMUSG00000053110	3.88194	0.00248918	Non-methylated
ENSMUSG00000026484	4.75195	0.00249356	Non-methylated
ENSMUSG00000020196	5.29045	0.00253426	Non-methylated
ENSMUSG00000039988	5.68902	0.00265965	Non-methylated
ENSMUSG00000028851	3.91685	0.00265965	Non-methylated
ENSMUSG00000116165	6.32278	0.00268115	Non-methylated
ENSMUSG00000079215	4.16587	0.00275807	Non-methylated
ENSMUSG00000044627	-7.811	0.00280998	Non-methylated
ENSMUSG00000001687	4.64807	0.00280998	Non-methylated
ENSMUSG00000020315	6.16485	0.00287638	Non-methylated
ENSMUSG00000025049	5.03267	0.00292697	Non-methylated
ENSMUSG00000028426	3.55856	0.00295338	Non-methylated
ENSMUSG00000045414	5.65263	0.00295338	Non-methylated
ENSMUSG00000072825	4.1586	0.00306474	Non-methylated
ENSMUSG00000027828	-7.15206	0.00306474	Non-methylated
ENSMUSG00000066568	3.9312	0.00307878	Non-methylated
ENSMUSG00000033793	-6.22059	0.00307878	Non-methylated
ENSMUSG00000041870	4.46182	0.00308488	Non-methylated
ENSMUSG00000095580	-7.4855	0.00314776	Non-methylated
ENSMUSG00000030750	-5.79381	0.00314776	Non-methylated
ENSMUSG00000035397	4.65011	0.00315929	Non-methylated
ENSMUSG00000021496	-8.25289	0.00321406	Non-methylated
ENSMUSG00000048351	-8.05769	0.00322608	Non-methylated
ENSMUSG00000063316	-6.21575	0.00322608	Non-methylated
ENSMUSG00000030105	5.58464	0.00327872	Non-methylated
ENSMUSG00000050428	4.9903	0.00327872	Non-methylated
ENSMUSG00000060636	-9.18393	0.00329208	Non-methylated
ENSMUSG00000020441	-5.97512	0.00335825	Non-methylated
ENSMUSG00000035342	5.5297	0.00335825	Non-methylated
ENSMUSG00000026917	3.70081	0.00337243	Non-methylated
ENSMUSG00000037278	-5.40955	0.00337243	Non-methylated
ENSMUSG00000079003	4.19464	0.00341255	Non-methylated
ENSMUSG00000053024	7.09865	0.00343742	Non-methylated
ENSMUSG00000024767	-5.63803	0.00343742	Non-methylated
ENSMUSG00000058446	4.89399	0.00343742	Non-methylated
ENSMUSG00000017776	4.78058	0.00344302	Non-methylated
ENSMUSG00000023030	-8.29624	0.00344342	Non-methylated
ENSMUSG00000058624	4.95597	0.00346777	Non-methylated
ENSMUSG00000020802	4.89006	0.00346871	Non-methylated
ENSMUSG00000024660	4.98375	0.00346871	Non-methylated
ENSMUSG00000035621	4.04666	0.00351885	Non-methylated
ENSMUSG00000014769	-5.8725	0.00351885	Non-methylated
ENSMUSG00000056895	-5.40886	0.00352232	Non-methylated
ENSMUSG00000026155	6.03737	0.00353162	Non-methylated
ENSMUSG00000034252	5.92955	0.00354571	Non-methylated
ENSMUSG00000015474	-4.63376	0.00357876	Non-methylated
ENSMUSG00000022105	5.25305	0.00360423	Non-methylated
ENSMUSG00000003184	-9.86905	0.00365908	Non-methylated
ENSMUSG00000035064	4.17385	0.00365908	Non-methylated
ENSMUSG00000050751	5.50055	0.00365908	Non-methylated
ENSMUSG00000021096	4.65661	0.00367545	Non-methylated
ENSMUSG00000038717	-7.33923	0.00367545	Non-methylated
ENSMUSG00000003527	6.18186	0.00367545	Non-methylated
ENSMUSG00000029390	5.26291	0.00372892	Non-methylated
ENSMUSG00000040945	4.88864	0.00372892	Non-methylated
ENSMUSG00000036202	4.37936	0.00376881	Non-methylated
ENSMUSG00000030042	3.43097	0.00381947	Non-methylated
ENSMUSG00000001930	-6.92541	0.00381947	Non-methylated
ENSMUSG00000027479	5.7879	0.00387656	Non-methylated
ENSMUSG00000068205	4.07385	0.00388998	Non-methylated
ENSMUSG00000069307	-6.26404	0.00395277	Non-methylated
ENSMUSG00000020255	2.69596	0.00402115	Non-methylated
ENSMUSG00000035329	5.1853	0.00417022	Non-methylated
ENSMUSG00000026864	5.60857	0.00426938	Non-methylated
ENSMUSG00000038538	5.67551	0.00426938	Non-methylated
ENSMUSG00000026743	-6.01101	0.00432823	Non-methylated
ENSMUSG00000048758	-9.71772	0.00435472	Non-methylated
ENSMUSG00000020745	4.84329	0.0043548	Non-methylated
ENSMUSG00000074785	4.63391	0.00438873	Non-methylated
ENSMUSG00000062300	-7.6372	0.00440175	Non-methylated
ENSMUSG00000024346	-7.27751	0.00440175	Non-methylated
ENSMUSG00000021374	5.05877	0.00441352	Non-methylated
ENSMUSG00000114398	5.8984	0.00441352	Non-methylated
ENSMUSG00000038406	5.43476	0.00441352	Non-methylated
ENSMUSG00000032244	4.40896	0.00441352	Non-methylated
ENSMUSG00000028779	-9.72594	0.00441352	Non-methylated
ENSMUSG00000002688	7.02989	0.00441352	Non-methylated
ENSMUSG00000021745	5.09592	0.00445392	Non-methylated
ENSMUSG00000024583	5.27628	0.00457143	Non-methylated
ENSMUSG00000040128	3.76231	0.00457143	Non-methylated
ENSMUSG00000029405	3.55364	0.00457143	Non-methylated
ENSMUSG00000030451	5.02369	0.00457241	Non-methylated
ENSMUSG00000019505	-2.92344	0.00457759	Non-methylated
ENSMUSG00000061458	4.36371	0.00459432	Non-methylated
ENSMUSG00000002658	-8.55936	0.00459432	Non-methylated
ENSMUSG00000004393	5.5495	0.00460528	Non-methylated
ENSMUSG00000048410	-7.11527	0.00460528	Non-methylated
ENSMUSG00000051934	4.82544	0.00469042	Non-methylated
ENSMUSG00000052915	5.33788	0.00487482	Non-methylated
ENSMUSG00000060679	-9.40748	0.00509692	Non-methylated
ENSMUSG00000024038	-6.60876	0.00509692	Non-methylated
ENSMUSG00000031889	5.98034	0.00519877	Non-methylated
ENSMUSG00000081895	-6.38419	0.00538362	Non-methylated
ENSMUSG00000057069	5.7994	0.00542303	Non-methylated
ENSMUSG00000030747	-6.72774	0.00542303	Non-methylated
ENSMUSG00000018554	3.66321	0.00554888	Non-methylated
ENSMUSG00000003402	-8.16582	0.00554888	Non-methylated
ENSMUSG00000001829	-8.1387	0.00554888	Non-methylated
ENSMUSG00000032402	6.08468	0.00554898	Non-methylated
ENSMUSG00000047417	5.13129	0.00557639	Non-methylated
ENSMUSG00000061762	-6.66264	0.0055967	Non-methylated
ENSMUSG00000038780	5.17139	0.00565905	Non-methylated
ENSMUSG00000037487	5.92998	0.00569583	Non-methylated
ENSMUSG00000010936	4.36545	0.00576048	Non-methylated
ENSMUSG00000071072	3.97182	0.00578407	Non-methylated
ENSMUSG00000054446	6.19683	0.00578407	Non-methylated
ENSMUSG00000001300	5.12764	0.00578407	Non-methylated
ENSMUSG00000058290	4.29498	0.00581796	Non-methylated
ENSMUSG00000043535	5.68554	0.00581796	Non-methylated
ENSMUSG00000031586	5.04409	0.00581796	Non-methylated
ENSMUSG00000030126	5.17364	0.00586121	Non-methylated
ENSMUSG00000063410	4.08313	0.00587439	Non-methylated
ENSMUSG00000051236	-7.68768	0.00588479	Non-methylated
ENSMUSG00000071662	-5.2848	0.00606993	Non-methylated
ENSMUSG00000038384	3.82835	0.00608318	Non-methylated
ENSMUSG00000045962	3.20898	0.00609945	Non-methylated
ENSMUSG00000043091	-6.00069	0.00609945	Non-methylated
ENSMUSG00000021067	5.86968	0.00618338	Non-methylated
ENSMUSG00000061665	5.16669	0.00624672	Non-methylated
ENSMUSG00000031818	-3.27281	0.00624672	Non-methylated
ENSMUSG00000044167	4.10614	0.00625492	Non-methylated
ENSMUSG00000037210	4.37091	0.00663033	Non-methylated
ENSMUSG00000056770	5.33814	0.00689813	Non-methylated
ENSMUSG00000047045	5.36986	0.00698013	Non-methylated
ENSMUSG00000038267	5.41869	0.00703676	Non-methylated
ENSMUSG00000037514	5.72867	0.00710184	Non-methylated
ENSMUSG00000023353	5.71019	0.00710184	Non-methylated
ENSMUSG00000024983	6.00324	0.00713745	Non-methylated
ENSMUSG00000039477	5.12163	0.00737058	Non-methylated
ENSMUSG00000054455	5.04025	0.00741725	Non-methylated
ENSMUSG00000020078	6.1483	0.00745552	Non-methylated
ENSMUSG00000028068	4.89434	0.00748983	Non-methylated
ENSMUSG00000030671	5.75588	0.00748983	Non-methylated
ENSMUSG00000039952	4.84081	0.00748983	Non-methylated
ENSMUSG00000039703	3.90345	0.00766081	Non-methylated
ENSMUSG00000027189	5.18008	0.00768449	Non-methylated
ENSMUSG00000027751	-6.07195	0.00768449	Non-methylated
ENSMUSG00000037190	-6.42508	0.00768449	Non-methylated
ENSMUSG00000030298	-4.47903	0.00774151	Non-methylated
ENSMUSG00000028826	5.22291	0.00774151	Non-methylated
ENSMUSG00000005580	5.54112	0.00793944	Non-methylated
ENSMUSG00000048707	4.27536	0.00796548	Non-methylated
ENSMUSG00000032536	3.96195	0.00796548	Non-methylated
ENSMUSG00000001062	5.12195	0.00798988	Non-methylated
ENSMUSG00000038990	-5.65374	0.00802966	Non-methylated
ENSMUSG00000031353	3.07655	0.00814502	Non-methylated
ENSMUSG00000056234	-6.26243	0.00816656	Non-methylated
ENSMUSG00000031723	-7.36784	0.00816656	Non-methylated
ENSMUSG00000040481	3.44402	0.00817341	Non-methylated
ENSMUSG00000037253	5.15386	0.00817341	Non-methylated
ENSMUSG00000061477	-5.39178	0.00829152	Non-methylated
ENSMUSG00000063317	4.59718	0.00829433	Non-methylated
ENSMUSG00000050821	4.89876	0.00831562	Non-methylated
ENSMUSG00000078317	4.07564	0.00838419	Non-methylated
ENSMUSG00000053081	5.6721	0.00843568	Non-methylated
ENSMUSG00000027534	6.42331	0.00855555	Non-methylated
ENSMUSG00000006333	-4.82043	0.00862141	Non-methylated
ENSMUSG00000073721	-8.78933	0.00865061	Non-methylated
ENSMUSG00000095738	-6.64043	0.00868849	Non-methylated
ENSMUSG00000028865	2.59691	0.0087066	Non-methylated
ENSMUSG00000034902	6.09953	0.00874707	Non-methylated
ENSMUSG00000015120	3.58826	0.00874707	Non-methylated
ENSMUSG00000028560	4.81873	0.00875056	Non-methylated
ENSMUSG00000026782	4.56724	0.00883263	Non-methylated
ENSMUSG00000043411	6.71061	0.00893591	Non-methylated
ENSMUSG00000060678	-1.91932	0.00897179	Non-methylated
ENSMUSG00000018965	4.90685	0.00924854	Non-methylated
ENSMUSG00000047368	5.77839	0.00925469	Non-methylated
ENSMUSG00000107909	-7.37045	0.00937294	Non-methylated
ENSMUSG00000074895	2.59008	0.00939959	Non-methylated
ENSMUSG00000067288	-6.97714	0.00947467	Non-methylated
ENSMUSG00000078652	3.79759	0.0102339	Non-methylated
ENSMUSG00000024112	4.78597	0.0102686	Non-methylated
ENSMUSG00000022394	5.33752	0.0102725	Non-methylated
ENSMUSG00000060166	4.35226	0.0102735	Non-methylated
ENSMUSG00000057841	-3.56948	0.0104486	Non-methylated
ENSMUSG00000037791	3.63498	0.0104647	Non-methylated
ENSMUSG00000024002	3.7451	0.0104828	Non-methylated
ENSMUSG00000039286	4.91037	0.0105728	Non-methylated
ENSMUSG00000037885	3.4525	0.0105876	Non-methylated
ENSMUSG00000060904	6.78316	0.0106118	Non-methylated
ENSMUSG00000023277	-5.83591	0.0106118	Non-methylated
ENSMUSG00000038304	-6.72386	0.0106351	Non-methylated
ENSMUSG00000028957	6.26951	0.0106741	Non-methylated
ENSMUSG00000006057	-4.32635	0.0113162	Non-methylated
ENSMUSG00000027248	5.98389	0.011397	Non-methylated
ENSMUSG00000049940	5.35374	0.011397	Non-methylated
ENSMUSG00000039209	-5.04564	0.0115013	Non-methylated
ENSMUSG00000029918	-5.73326	0.0116647	Non-methylated
ENSMUSG00000033940	-3.77483	0.0116647	Non-methylated
ENSMUSG00000031601	5.20503	0.0117061	Non-methylated
ENSMUSG00000033579	5.11429	0.012001	Non-methylated
ENSMUSG00000049686	4.75621	0.0121288	Non-methylated
ENSMUSG00000038412	-5.23809	0.0121939	Non-methylated
ENSMUSG00000047675	-5.81039	0.012288	Non-methylated
ENSMUSG00000030911	-3.60017	0.0123649	Non-methylated
ENSMUSG00000020130	4.48427	0.012616	Non-methylated
ENSMUSG00000046707	4.16398	0.0127243	Non-methylated
ENSMUSG00000042292	5.0818	0.0127346	Non-methylated
ENSMUSG00000015994	-4.54812	0.0127346	Non-methylated
ENSMUSG00000111712	-6.45466	0.0127364	Non-methylated
ENSMUSG00000073155	-4.93125	0.0128261	Non-methylated
ENSMUSG00000026805	-6.32335	0.0128261	Non-methylated
ENSMUSG00000029404	-8.24775	0.0128261	Non-methylated
ENSMUSG00000069565	5.11	0.0128781	Non-methylated
ENSMUSG00000062373	4.14594	0.0128781	Non-methylated
ENSMUSG00000002733	3.92524	0.0128781	Non-methylated
ENSMUSG00000020440	4.31648	0.0128781	Non-methylated
ENSMUSG00000053490	5.11466	0.0128781	Non-methylated
ENSMUSG00000066007	-9.38917	0.0128781	Non-methylated
ENSMUSG00000024393	3.49955	0.0129265	Non-methylated
ENSMUSG00000024121	2.88398	0.0129705	Non-methylated
ENSMUSG00000034906	-5.57127	0.0129705	Non-methylated
ENSMUSG00000027374	-5.99541	0.0129705	Non-methylated
ENSMUSG00000048546	4.46853	0.0130965	Non-methylated
ENSMUSG00000074369	-4.7018	0.0130965	Non-methylated
ENSMUSG00000043441	7.01642	0.0131533	Non-methylated
ENSMUSG00000000037	-7.73302	0.0132641	Non-methylated
ENSMUSG00000026511	5.086	0.0132681	Non-methylated
ENSMUSG00000047881	4.99467	0.0133415	Non-methylated
ENSMUSG00000032217	3.65277	0.0133415	Non-methylated
ENSMUSG00000066027	-4.5323	0.0133697	Non-methylated
ENSMUSG00000025777	-7.07836	0.0133768	Non-methylated
ENSMUSG00000063952	5.1269	0.0133814	Non-methylated
ENSMUSG00000025216	4.55272	0.0133814	Non-methylated
ENSMUSG00000000131	5.02383	0.0133814	Non-methylated
ENSMUSG00000015656	-4.68242	0.0133814	Non-methylated
ENSMUSG00000032411	5.38304	0.0133814	Non-methylated
ENSMUSG00000096576	-7.30724	0.0133814	Non-methylated
ENSMUSG00000023068	5.32213	0.0135679	Non-methylated
ENSMUSG00000028676	4.92617	0.0136455	Non-methylated
ENSMUSG00000005371	4.5235	0.0136616	Non-methylated
ENSMUSG00000024958	4.52897	0.0136616	Non-methylated
ENSMUSG00000020088	-6.27958	0.0136616	Non-methylated
ENSMUSG00000072582	-4.59484	0.0136616	Non-methylated
ENSMUSG00000034484	-6.73651	0.0136616	Non-methylated
ENSMUSG00000003068	3.97303	0.0138866	Non-methylated
ENSMUSG00000038352	-5.56549	0.0139766	Non-methylated
ENSMUSG00000041491	3.79999	0.0143466	Non-methylated
ENSMUSG00000038489	-3.37669	0.0143466	Non-methylated
ENSMUSG00000021290	-5.73424	0.0143466	Non-methylated
ENSMUSG00000026502	5.9318	0.0143548	Non-methylated
ENSMUSG00000031370	4.51082	0.0143874	Non-methylated
ENSMUSG00000114010	-6.29875	0.0144421	Non-methylated
ENSMUSG00000030243	-6.35289	0.0145004	Non-methylated
ENSMUSG00000070002	4.93628	0.0145314	Non-methylated
ENSMUSG00000027455	-6.75537	0.0146425	Non-methylated
ENSMUSG00000034773	4.70288	0.014752	Non-methylated
ENSMUSG00000004562	-7.89842	0.0148798	Non-methylated
ENSMUSG00000022255	5.16392	0.014978	Non-methylated
ENSMUSG00000025477	4.4287	0.014978	Non-methylated
ENSMUSG00000029227	2.89357	0.0150786	Non-methylated
ENSMUSG00000063455	5.40872	0.015089	Non-methylated
ENSMUSG00000029249	3.65429	0.0151001	Non-methylated
ENSMUSG00000040034	-8.20362	0.015263	Non-methylated
ENSMUSG00000060475	3.90112	0.0154216	Non-methylated
ENSMUSG00000061983	-5.92607	0.0154216	Non-methylated
ENSMUSG00000027509	3.81669	0.0154611	Non-methylated
ENSMUSG00000018585	-6.3456	0.0156079	Non-methylated
ENSMUSG00000048047	5.83655	0.015612	Non-methylated
ENSMUSG00000001847	2.88077	0.0156982	Non-methylated
ENSMUSG00000062727	-3.65689	0.0157126	Non-methylated
ENSMUSG00000033335	4.72216	0.0157306	Non-methylated
ENSMUSG00000049092	4.09083	0.0158413	Non-methylated
ENSMUSG00000029068	4.29228	0.0158413	Non-methylated
ENSMUSG00000040464	-6.20717	0.0159431	Non-methylated
ENSMUSG00000045302	5.8876	0.0159538	Non-methylated
ENSMUSG00000039329	-6.01102	0.0161519	Non-methylated
ENSMUSG00000050799	-3.86926	0.0161578	Non-methylated
ENSMUSG00000015597	4.62068	0.016436	Non-methylated
ENSMUSG00000019738	-6.74427	0.0164698	Non-methylated
ENSMUSG00000020029	5.5494	0.0167816	Non-methylated
ENSMUSG00000067851	4.33277	0.0168989	Non-methylated
ENSMUSG00000047842	5.38209	0.0169076	Non-methylated
ENSMUSG00000088252	-6.15202	0.0169076	Non-methylated
ENSMUSG00000033955	4.62143	0.0169446	Non-methylated
ENSMUSG00000052812	5.04307	0.0172431	Non-methylated
ENSMUSG00000048922	5.83096	0.0172967	Non-methylated
ENSMUSG00000060450	5.346	0.0175363	Non-methylated
ENSMUSG00000063972	3.37202	0.0179387	Non-methylated
ENSMUSG00000035171	-7.01128	0.0179387	Non-methylated
ENSMUSG00000027668	3.96651	0.0179831	Non-methylated
ENSMUSG00000060143	-5.60949	0.0180224	Non-methylated
ENSMUSG00000027200	5.49925	0.0181114	Non-methylated
ENSMUSG00000038459	5.60508	0.0183177	Non-methylated
ENSMUSG00000070576	4.877	0.0189346	Non-methylated
ENSMUSG00000020782	4.39134	0.0189371	Non-methylated
ENSMUSG00000022109	-6.48216	0.0190809	Non-methylated
ENSMUSG00000032000	3.58108	0.0191541	Non-methylated
ENSMUSG00000022285	2.83521	0.0192873	Non-methylated
ENSMUSG00000068749	-4.06724	0.0194811	Non-methylated
ENSMUSG00000038037	5.11264	0.019625	Non-methylated
ENSMUSG00000036097	4.44858	0.0199353	Non-methylated
ENSMUSG00000011632	-6.73818	0.0199353	Non-methylated
ENSMUSG00000070871	4.09148	0.0202386	Non-methylated
ENSMUSG00000023027	5.6876	0.0202813	Non-methylated
ENSMUSG00000024006	5.37083	0.0202813	Non-methylated
ENSMUSG00000014301	-4.07943	0.0202813	Non-methylated
ENSMUSG00000036966	4.80382	0.0202895	Non-methylated
ENSMUSG00000032783	-4.75736	0.0202895	Non-methylated
ENSMUSG00000027523	4.29835	0.020331	Non-methylated
ENSMUSG00000027708	4.70664	0.020331	Non-methylated
ENSMUSG00000019689	-4.7218	0.0207147	Non-methylated
ENSMUSG00000029146	-7.63462	0.0208517	Non-methylated
ENSMUSG00000078794	5.70089	0.0209107	Non-methylated
ENSMUSG00000021012	4.50394	0.0209806	Non-methylated
ENSMUSG00000027637	5.31411	0.0209806	Non-methylated
ENSMUSG00000028410	5.76481	0.0209806	Non-methylated
ENSMUSG00000060461	-5.53321	0.0209806	Non-methylated
ENSMUSG00000031217	-7.02669	0.0209806	Non-methylated
ENSMUSG00000021737	-6.17214	0.0211376	Non-methylated
ENSMUSG00000038187	4.95038	0.0212129	Non-methylated
ENSMUSG00000047824	4.89818	0.0213136	Non-methylated
ENSMUSG00000054312	-5.93458	0.0213136	Non-methylated
ENSMUSG00000009681	4.03869	0.0213841	Non-methylated
ENSMUSG00000015605	4.14526	0.0214646	Non-methylated
ENSMUSG00000042350	4.74628	0.0214864	Non-methylated
ENSMUSG00000093930	4.48342	0.0215723	Non-methylated
ENSMUSG00000019961	4.40502	0.0216273	Non-methylated
ENSMUSG00000074476	-6.152	0.0216273	Non-methylated
ENSMUSG00000032939	4.35141	0.0216277	Non-methylated
ENSMUSG00000018651	-6.79834	0.0216277	Non-methylated
ENSMUSG00000002102	-5.28839	0.0216541	Non-methylated
ENSMUSG00000028998	-7.01128	0.0217857	Non-methylated
ENSMUSG00000060081	-4.47192	0.0217857	Non-methylated
ENSMUSG00000029408	3.76414	0.0218343	Non-methylated
ENSMUSG00000090136	-6.01661	0.022126	Non-methylated
ENSMUSG00000069268	-6.63363	0.0222056	Non-methylated
ENSMUSG00000026353	3.89454	0.0223636	Non-methylated
ENSMUSG00000028049	-5.96411	0.0223637	Non-methylated
ENSMUSG00000026171	-6.84333	0.0224979	Non-methylated
ENSMUSG00000059713	3.33381	0.0225349	Non-methylated
ENSMUSG00000044600	-5.83527	0.0226718	Non-methylated
ENSMUSG00000025823	5.64537	0.0227157	Non-methylated
ENSMUSG00000045503	-5.70092	0.0227314	Non-methylated
ENSMUSG00000004880	4.05232	0.0228329	Non-methylated
ENSMUSG00000031065	3.30918	0.0229032	Non-methylated
ENSMUSG00000038462	-5.21834	0.0229301	Non-methylated
ENSMUSG00000056305	4.39984	0.0230985	Non-methylated
ENSMUSG00000022820	-7.50132	0.0230985	Non-methylated
ENSMUSG00000055184	-6.81408	0.0231337	Non-methylated
ENSMUSG00000053040	-6.99565	0.0233101	Non-methylated
ENSMUSG00000020612	4.1806	0.0234195	Non-methylated
ENSMUSG00000020890	5.07325	0.0237142	Non-methylated
ENSMUSG00000020608	5.29955	0.0240821	Non-methylated
ENSMUSG00000059301	4.55131	0.0240821	Non-methylated
ENSMUSG00000030309	4.80373	0.0240821	Non-methylated
ENSMUSG00000017677	-6.16789	0.0240821	Non-methylated
ENSMUSG00000021242	-5.31496	0.0240821	Non-methylated
ENSMUSG00000019843	4.31806	0.0241118	Non-methylated
ENSMUSG00000020368	4.73316	0.0241118	Non-methylated
ENSMUSG00000040888	3.68294	0.0241118	Non-methylated
ENSMUSG00000022314	4.38473	0.0241299	Non-methylated
ENSMUSG00000015461	5.76936	0.0242781	Non-methylated
ENSMUSG00000013593	4.11932	0.024904	Non-methylated
ENSMUSG00000024193	3.87935	0.024904	Non-methylated
ENSMUSG00000059674	4.27853	0.0249919	Non-methylated
ENSMUSG00000054079	4.22403	0.0250046	Non-methylated
ENSMUSG00000036661	5.34125	0.0250963	Non-methylated
ENSMUSG00000026196	5.30612	0.0251649	Non-methylated
ENSMUSG00000046269	4.65311	0.0256614	Non-methylated
ENSMUSG00000012848	-5.86042	0.0257164	Non-methylated
ENSMUSG00000045252	5.03705	0.0261226	Non-methylated
ENSMUSG00000024750	4.10663	0.0261518	Non-methylated
ENSMUSG00000039239	-4.85722	0.0264012	Non-methylated
ENSMUSG00000022299	4.9696	0.0266112	Non-methylated
ENSMUSG00000037017	-5.42329	0.0266112	Non-methylated
ENSMUSG00000032604	-4.76785	0.0266112	Non-methylated
ENSMUSG00000018765	3.81313	0.0267958	Non-methylated
ENSMUSG00000000631	4.51224	0.0267958	Non-methylated
ENSMUSG00000056493	4.25938	0.0267958	Non-methylated
ENSMUSG00000035203	4.17132	0.0267958	Non-methylated
ENSMUSG00000014313	-4.77874	0.0268392	Non-methylated
ENSMUSG00000029036	-8.44295	0.0268392	Non-methylated
ENSMUSG00000030811	3.52653	0.0268909	Non-methylated
ENSMUSG00000024816	4.46531	0.0269027	Non-methylated
ENSMUSG00000024293	4.65652	0.0269365	Non-methylated
ENSMUSG00000024949	4.4591	0.0270189	Non-methylated
ENSMUSG00000002546	4.04764	0.0270644	Non-methylated
ENSMUSG00000023010	3.64087	0.0272042	Non-methylated
ENSMUSG00000022272	3.14847	0.0273908	Non-methylated
ENSMUSG00000029101	6.44459	0.0273908	Non-methylated
ENSMUSG00000074061	-4.00871	0.0275973	Non-methylated
ENSMUSG00000010796	-6.29289	0.0275973	Non-methylated
ENSMUSG00000005506	3.87783	0.0277321	Non-methylated
ENSMUSG00000025265	4.81745	0.0278002	Non-methylated
ENSMUSG00000032890	4.87456	0.0279059	Non-methylated
ENSMUSG00000020132	3.80581	0.0279465	Non-methylated
ENSMUSG00000057375	-5.17553	0.0279465	Non-methylated
ENSMUSG00000056851	2.86138	0.0279997	Non-methylated
ENSMUSG00000048271	4.31876	0.0282415	Non-methylated
ENSMUSG00000035798	-7.23178	0.0283468	Non-methylated
ENSMUSG00000101892	-8.36028	0.0283468	Non-methylated
ENSMUSG00000025544	3.15466	0.0284056	Non-methylated
ENSMUSG00000037847	-6.37089	0.0284307	Non-methylated
ENSMUSG00000038740	3.80945	0.0285508	Non-methylated
ENSMUSG00000027695	4.3587	0.0285707	Non-methylated
ENSMUSG00000019773	5.03124	0.0287905	Non-methylated
ENSMUSG00000028838	-4.42839	0.0288175	Non-methylated
ENSMUSG00000027315	4.29409	0.0290626	Non-methylated
ENSMUSG00000061455	-7.7557	0.0290626	Non-methylated
ENSMUSG00000029512	4.5563	0.0290626	Non-methylated
ENSMUSG00000000149	3.10784	0.0290626	Non-methylated
ENSMUSG00000046591	3.78785	0.0290626	Non-methylated
ENSMUSG00000020393	5.5124	0.0293852	Non-methylated
ENSMUSG00000044950	4.72589	0.0293852	Non-methylated
ENSMUSG00000024182	3.31245	0.0293852	Non-methylated
ENSMUSG00000038121	4.15979	0.0293852	Non-methylated
ENSMUSG00000022488	-7.57237	0.0295013	Non-methylated
ENSMUSG00000022956	-7.24206	0.0298701	Non-methylated
ENSMUSG00000039328	2.97961	0.0298701	Non-methylated
ENSMUSG00000028577	3.67333	0.0300499	Non-methylated
ENSMUSG00000087056	-7.17245	0.0304216	Non-methylated
ENSMUSG00000019996	3.9729	0.0306717	Non-methylated
ENSMUSG00000035530	2.92358	0.0308414	Non-methylated
ENSMUSG00000030726	3.96293	0.0308756	Non-methylated
ENSMUSG00000034295	3.20836	0.031083	Non-methylated
ENSMUSG00000027011	4.42521	0.0312197	Non-methylated
ENSMUSG00000029625	4.85653	0.0313372	Non-methylated
ENSMUSG00000057278	-4.33027	0.0316071	Non-methylated
ENSMUSG00000040390	4.06484	0.0316316	Non-methylated
ENSMUSG00000020219	-5.39842	0.0316442	Non-methylated
ENSMUSG00000026526	-4.97832	0.0316923	Non-methylated
ENSMUSG00000020883	4.13683	0.0316928	Non-methylated
ENSMUSG00000027104	-6.45536	0.0316928	Non-methylated
ENSMUSG00000019790	3.88448	0.0318005	Non-methylated
ENSMUSG00000040746	-6.41577	0.0320314	Non-methylated
ENSMUSG00000022972	3.96267	0.0321061	Non-methylated
ENSMUSG00000029911	-8.19129	0.0321061	Non-methylated
ENSMUSG00000023118	4.26973	0.0321384	Non-methylated
ENSMUSG00000075918	-1.74101	0.0323123	Non-methylated
ENSMUSG00000023960	-6.89335	0.0323123	Non-methylated
ENSMUSG00000069267	-5.64938	0.0323476	Non-methylated
ENSMUSG00000065824	-2.52912	0.0325013	Non-methylated
ENSMUSG00000032119	-6.62018	0.0325013	Non-methylated
ENSMUSG00000029777	5.20995	0.0326893	Non-methylated
ENSMUSG00000049764	3.23797	0.0334669	Non-methylated
ENSMUSG00000016554	-7.38497	0.0335303	Non-methylated
ENSMUSG00000079111	3.72166	0.0341537	Non-methylated
ENSMUSG00000025465	-5.6908	0.0341537	Non-methylated
ENSMUSG00000021361	-2.24656	0.0341772	Non-methylated
ENSMUSG00000019055	-8.11406	0.0342017	Non-methylated
ENSMUSG00000024576	3.44307	0.03425	Non-methylated
ENSMUSG00000053581	4.66181	0.03425	Non-methylated
ENSMUSG00000067586	-6.94614	0.0342781	Non-methylated
ENSMUSG00000051329	4.58067	0.0342969	Non-methylated
ENSMUSG00000038900	-4.77758	0.0342969	Non-methylated
ENSMUSG00000016319	-4.32213	0.0342969	Non-methylated
ENSMUSG00000109511	3.48005	0.0343545	Non-methylated
ENSMUSG00000010376	-4.64082	0.0344604	Non-methylated
ENSMUSG00000026764	5.19974	0.0344604	Non-methylated
ENSMUSG00000015846	5.98069	0.0344604	Non-methylated
ENSMUSG00000064344	-5.56228	0.0344604	Non-methylated
ENSMUSG00000104445	-8.07965	0.0348246	Non-methylated
ENSMUSG00000037486	-8.07965	0.0348246	Non-methylated
ENSMUSG00000117401	-8.07965	0.0348246	Non-methylated
ENSMUSG00000028124	4.15244	0.0352245	Non-methylated
ENSMUSG00000020738	4.49018	0.035577	Non-methylated
ENSMUSG00000021326	2.57508	0.0357229	Non-methylated
ENSMUSG00000056501	3.72513	0.035965	Non-methylated
ENSMUSG00000024533	3.28696	0.0359989	Non-methylated
ENSMUSG00000093834	-6.93414	0.0361409	Non-methylated
ENSMUSG00000058013	5.26237	0.0362841	Non-methylated
ENSMUSG00000027210	3.81923	0.0364121	Non-methylated
ENSMUSG00000040112	-5.43281	0.0364121	Non-methylated
ENSMUSG00000024335	4.06348	0.0364683	Non-methylated
ENSMUSG00000039852	4.12752	0.0367095	Non-methylated
ENSMUSG00000059811	-5.70136	0.0367572	Non-methylated
ENSMUSG00000019256	4.68953	0.037338	Non-methylated
ENSMUSG00000022353	4.81532	0.0373515	Non-methylated
ENSMUSG00000039163	4.72686	0.0375708	Non-methylated
ENSMUSG00000025893	-6.09618	0.0376127	Non-methylated
ENSMUSG00000033751	2.71581	0.0377671	Non-methylated
ENSMUSG00000032905	-5.02464	0.0377671	Non-methylated
ENSMUSG00000024738	-6.51162	0.0377671	Non-methylated
ENSMUSG00000028070	-4.88716	0.0378767	Non-methylated
ENSMUSG00000002147	-4.4548	0.0385017	Non-methylated
ENSMUSG00000021216	-6.34482	0.0385017	Non-methylated
ENSMUSG00000064338	-6.05013	0.0385017	Non-methylated
ENSMUSG00000025451	3.34634	0.0386425	Non-methylated
ENSMUSG00000031022	-7.94287	0.0386425	Non-methylated
ENSMUSG00000107948	-6.81411	0.0386425	Non-methylated
ENSMUSG00000032434	5.3168	0.0387794	Non-methylated
ENSMUSG00000028696	-7.92932	0.0390989	Non-methylated
ENSMUSG00000089281	-5.4022	0.0392451	Non-methylated
ENSMUSG00000037490	-7.9235	0.0392451	Non-methylated
ENSMUSG00000017861	2.10109	0.0392777	Non-methylated
ENSMUSG00000038256	4.32499	0.0394577	Non-methylated
ENSMUSG00000028822	-4.99485	0.0394577	Non-methylated
ENSMUSG00000057716	-7.90132	0.0394577	Non-methylated
ENSMUSG00000021549	4.5641	0.0394823	Non-methylated
ENSMUSG00000038502	4.21148	0.0395948	Non-methylated
ENSMUSG00000046982	3.54036	0.0400367	Non-methylated
ENSMUSG00000020038	3.0711	0.0401787	Non-methylated
ENSMUSG00000031538	-2.75347	0.0401988	Non-methylated
ENSMUSG00000026447	4.04415	0.0405143	Non-methylated
ENSMUSG00000032913	-6.26469	0.0405993	Non-methylated
ENSMUSG00000020978	2.77204	0.0406514	Non-methylated
ENSMUSG00000018481	-6.76462	0.0407733	Non-methylated
ENSMUSG00000029003	-5.64991	0.0408278	Non-methylated
ENSMUSG00000066036	3.65339	0.0412411	Non-methylated
ENSMUSG00000002379	-5.43255	0.0412651	Non-methylated
ENSMUSG00000028760	4.36991	0.0413026	Non-methylated
ENSMUSG00000048027	4.71359	0.0415197	Non-methylated
ENSMUSG00000057522	-4.67293	0.0415197	Non-methylated
ENSMUSG00000002052	4.55825	0.0417218	Non-methylated
ENSMUSG00000029701	-5.84602	0.0417638	Non-methylated
ENSMUSG00000041697	3.68517	0.0417638	Non-methylated
ENSMUSG00000073079	4.97347	0.0419333	Non-methylated
ENSMUSG00000027193	5.89848	0.0419742	Non-methylated
ENSMUSG00000031609	2.95757	0.0420285	Non-methylated
ENSMUSG00000039701	5.66238	0.0421877	Non-methylated
ENSMUSG00000007659	3.22915	0.0422146	Non-methylated
ENSMUSG00000006442	4.08809	0.0422146	Non-methylated
ENSMUSG00000031221	-5.17271	0.0422765	Non-methylated
ENSMUSG00000059070	-4.9491	0.042496	Non-methylated
ENSMUSG00000015134	-7.79096	0.0430059	Non-methylated
ENSMUSG00000039018	-7.74426	0.0430468	Non-methylated
ENSMUSG00000055760	-6.95494	0.0431414	Non-methylated
ENSMUSG00000035632	3.19939	0.0432817	Non-methylated
ENSMUSG00000036599	-7.69616	0.0432817	Non-methylated
ENSMUSG00000078193	-4.57936	0.043306	Non-methylated
ENSMUSG00000023020	-4.42167	0.043306	Non-methylated
ENSMUSG00000024589	4.79618	0.0434243	Non-methylated
ENSMUSG00000038696	3.53496	0.0434243	Non-methylated
ENSMUSG00000063524	-4.45231	0.0436423	Non-methylated
ENSMUSG00000033047	-5.95763	0.0436423	Non-methylated
ENSMUSG00000051675	-6.38449	0.0438118	Non-methylated
ENSMUSG00000033624	5.96063	0.0438507	Non-methylated
ENSMUSG00000021770	-4.48908	0.0438507	Non-methylated
ENSMUSG00000088108	-3.95818	0.0439457	Non-methylated
ENSMUSG00000022995	3.23179	0.0441221	Non-methylated
ENSMUSG00000027134	5.22993	0.0443901	Non-methylated
ENSMUSG00000041915	3.9825	0.0443901	Non-methylated
ENSMUSG00000026249	3.45115	0.044421	Non-methylated
ENSMUSG00000029516	3.36507	0.0444224	Non-methylated
ENSMUSG00000035093	3.74259	0.0445623	Non-methylated
ENSMUSG00000096276	-5.45309	0.0445623	Non-methylated
ENSMUSG00000026192	-6.80979	0.0446384	Non-methylated
ENSMUSG00000034758	-1.60141	0.0446504	Non-methylated
ENSMUSG00000023044	4.04624	0.0446833	Non-methylated
ENSMUSG00000055204	2.70451	0.0446833	Non-methylated
ENSMUSG00000103158	-5.72273	0.0446833	Non-methylated
ENSMUSG00000052033	-6.02383	0.0448463	Non-methylated
ENSMUSG00000022961	4.91269	0.0450608	Non-methylated
ENSMUSG00000031949	-5.87344	0.0451567	Non-methylated
ENSMUSG00000026260	-4.5423	0.0451969	Non-methylated
ENSMUSG00000002797	4.42587	0.0454061	Non-methylated
ENSMUSG00000015943	-6.55333	0.0454061	Non-methylated
ENSMUSG00000026234	3.39888	0.0454373	Non-methylated
ENSMUSG00000019899	-6.25735	0.0454646	Non-methylated
ENSMUSG00000033799	4.43038	0.0455153	Non-methylated
ENSMUSG00000026739	3.17985	0.0455471	Non-methylated
ENSMUSG00000004980	3.57362	0.0457776	Non-methylated
ENSMUSG00000044641	3.44549	0.046393	Non-methylated
ENSMUSG00000032740	5.25467	0.0464505	Non-methylated
ENSMUSG00000029048	-6.5893	0.046569	Non-methylated
ENSMUSG00000019189	4.8688	0.0465729	Non-methylated
ENSMUSG00000010517	4.44381	0.0471796	Non-methylated
ENSMUSG00000046722	-5.18323	0.0473223	Non-methylated
ENSMUSG00000038023	-4.90417	0.0473223	Non-methylated
ENSMUSG00000095385	-6.63807	0.0473223	Non-methylated
ENSMUSG00000023272	3.29725	0.0473695	Non-methylated
ENSMUSG00000021365	-5.3077	0.0473695	Non-methylated
ENSMUSG00000063171	-4.33016	0.0474195	Non-methylated
ENSMUSG00000026646	4.21355	0.0474874	Non-methylated
ENSMUSG00000027326	5.52228	0.0475637	Non-methylated
ENSMUSG00000033581	2.18501	0.0476019	Non-methylated
ENSMUSG00000039879	4.36684	0.0479752	Non-methylated
ENSMUSG00000011884	5.00558	0.0479752	Non-methylated
ENSMUSG00000032575	-6.48112	0.0480733	Non-methylated
ENSMUSG00000063457	-4.63525	0.0480733	Non-methylated
ENSMUSG00000020607	4.62417	0.0480733	Non-methylated
ENSMUSG00000005886	4.31948	0.0481756	Non-methylated
ENSMUSG00000071235	4.65186	0.0482152	Non-methylated
ENSMUSG00000010047	-7.54623	0.0482296	Non-methylated
ENSMUSG00000096225	3.1863	0.0483919	Non-methylated
ENSMUSG00000002781	-5.4235	0.0484484	Non-methylated
ENSMUSG00000030559	4.41206	0.0484484	Non-methylated
ENSMUSG00000041126	-5.58797	0.048805	Non-methylated
ENSMUSG00000020257	3.63171	0.0488865	Non-methylated
ENSMUSG00000044433	2.89565	0.0490177	Non-methylated
ENSMUSG00000004885	-3.74423	0.0490177	Non-methylated
ENSMUSG00000026425	-6.74586	0.0491858	Non-methylated
ENSMUSG00000025083	4.62413	0.0491858	Non-methylated
ENSMUSG00000009073	3.38736	0.0493082	Non-methylated
ENSMUSG00000006024	-6.8788	0.0493082	Non-methylated
ENSMUSG00000009291	3.69	0.0493672	Non-methylated
ENSMUSG00000046364	-5.20555	0.0495032	Non-methylated
ENSMUSG00000036046	4.17082	0.0495802	Non-methylated
ENSMUSG00000041130	2.85483	0.049683	Non-methylated
ENSMUSG00000099764	-7.54907	0.0501341	Non-methylated
ENSMUSG00000026457	4.9571	0.0501539	Non-methylated
ENSMUSG00000038372	4.21026	0.0504671	Non-methylated
ENSMUSG00000038240	-5.98125	0.0504671	Non-methylated
ENSMUSG00000071658	-5.32858	0.0513792	Non-methylated
ENSMUSG00000020456	-3.55972	0.0515289	Non-methylated
ENSMUSG00000081058	-1.99893	0.0515692	Non-methylated
ENSMUSG00000035696	2.43869	0.0515692	Non-methylated
ENSMUSG00000053199	-7.50143	0.0518462	Non-methylated
ENSMUSG00000052144	4.50856	0.0519022	Non-methylated
ENSMUSG00000007880	2.84832	0.0519374	Non-methylated
ENSMUSG00000032254	2.95706	0.0519983	Non-methylated
ENSMUSG00000055839	-6.42495	0.0520137	Non-methylated
ENSMUSG00000020167	4.00703	0.0523569	Non-methylated
ENSMUSG00000030888	4.96113	0.0524916	Non-methylated
ENSMUSG00000038042	-7.47755	0.052623	Non-methylated
ENSMUSG00000024410	-7.45434	0.052802	Non-methylated
[truncated: 8,364 more rows]

## Sheet: E2C_vs_Zygote
GeneID	LogFC (E2C/Zygote)	FDR (E2C/Zygote)	Methylated status of Zygote
ENSMUSG00000000037	6.69646	0.0113114	Methylated
ENSMUSG00000097971	2.3507	0.0252683	Methylated
ENSMUSG00000026743	5.0408	0.0340351	Methylated
ENSMUSG00000047710	2.89104	0.0604639	Methylated
ENSMUSG00000048756	1.23749	0.077522	Methylated
ENSMUSG00000062075	-4.34773	0.0849511	Methylated
ENSMUSG00000004393	-3.21378	0.0906013	Methylated
ENSMUSG00000057963	-2.06342	0.116939	Methylated
ENSMUSG00000048154	1.179	0.170261	Methylated
ENSMUSG00000024726	-2.70418	0.17398	Methylated
ENSMUSG00000036591	2.00598	0.247609	Methylated
ENSMUSG00000031010	1.65937	0.254079	Methylated
ENSMUSG00000055204	1.08891	0.262363	Methylated
ENSMUSG00000024222	1.54926	0.273149	Methylated
ENSMUSG00000056153	1.57087	0.287867	Methylated
ENSMUSG00000047409	2.2547	0.302689	Methylated
ENSMUSG00000034471	1.92109	0.304674	Methylated
ENSMUSG00000039239	2.52473	0.30692	Methylated
ENSMUSG00000056820	-2.63455	0.313499	Methylated
ENSMUSG00000051747	2.20865	0.32551	Methylated
ENSMUSG00000035202	0.672984	0.349273	Methylated
ENSMUSG00000026880	-1.35074	0.367412	Methylated
ENSMUSG00000000149	1.17735	0.375518	Methylated
ENSMUSG00000026596	0.937082	0.397741	Methylated
ENSMUSG00000038866	1.07483	0.399089	Methylated
ENSMUSG00000029405	0.819469	0.410009	Methylated
ENSMUSG00000027490	-0.849276	0.42902	Methylated
ENSMUSG00000038518	1.69199	0.439556	Methylated
ENSMUSG00000029223	0.690208	0.478966	Methylated
ENSMUSG00000041040	0.837721	0.490429	Methylated
ENSMUSG00000050377	2.03153	0.49976	Methylated
ENSMUSG00000024597	-1.14978	0.514207	Methylated
ENSMUSG00000039886	1.60967	0.528112	Methylated
ENSMUSG00000018554	0.577088	0.529574	Methylated
ENSMUSG00000024913	-0.680563	0.543081	Methylated
ENSMUSG00000074682	1.00141	0.566983	Methylated
ENSMUSG00000036550	-1.33156	0.58168	Methylated
ENSMUSG00000031819	0.917582	0.616372	Methylated
ENSMUSG00000002981	0.834856	0.624307	Methylated
ENSMUSG00000071226	0.679033	0.640039	Methylated
ENSMUSG00000042302	1.8711	0.642685	Methylated
ENSMUSG00000007867	-1.23563	0.663848	Methylated
ENSMUSG00000057738	0.615311	0.793842	Methylated
ENSMUSG00000021509	-0.508174	0.79945	Methylated
ENSMUSG00000071350	-1.00403	0.805301	Methylated
ENSMUSG00000046707	-0.463305	0.806683	Methylated
ENSMUSG00000037791	0.383566	0.810938	Methylated
ENSMUSG00000020612	-0.438094	0.830444	Methylated
ENSMUSG00000044367	0.696137	0.839479	Methylated
ENSMUSG00000026189	-0.446895	0.846323	Methylated
ENSMUSG00000090891	-0.245424	0.850592	Methylated
ENSMUSG00000034758	0.199544	0.861129	Methylated
ENSMUSG00000039630	-0.200031	0.861814	Methylated
ENSMUSG00000029111	0.358621	0.866929	Methylated
ENSMUSG00000000732	-0.493136	0.870092	Methylated
ENSMUSG00000045404	-0.403936	0.872775	Methylated
ENSMUSG00000026605	0.272411	0.923211	Methylated
ENSMUSG00000104303	-0.324008	0.925245	Methylated
ENSMUSG00000029608	0.208478	0.934232	Methylated
ENSMUSG00000028906	0.152415	0.94967	Methylated
ENSMUSG00000064367	-0.113777	0.963745	Methylated
ENSMUSG00000030255	-0.115803	0.979607	Methylated
ENSMUSG00000022656	0.0274493	0.99082	Methylated
ENSMUSG00000001151	-0.012805	0.994975	Methylated
ENSMUSG00000037926	3.04794	NA	Methylated
ENSMUSG00000004043	1.39979	NA	Methylated
ENSMUSG00000071533	1.25579	NA	Methylated
ENSMUSG00000022748	-1.47546	NA	Methylated
ENSMUSG00000011752	1.99303	NA	Methylated
ENSMUSG00000065824	-0.28147	NA	Methylated
ENSMUSG00000053553	-0.0485012	NA	Methylated
ENSMUSG00000030199	1.45466	NA	Methylated
ENSMUSG00000026563	2.00561	NA	Methylated
ENSMUSG00000026491	1.18596	NA	Methylated
ENSMUSG00000039145	3.42775	NA	Methylated
ENSMUSG00000064999	-0.862823	NA	Methylated
ENSMUSG00000001829	0.598612	NA	Methylated
ENSMUSG00000110896	-0.951464	NA	Methylated
ENSMUSG00000031565	3.46371	NA	Methylated
ENSMUSG00000020409	0.971798	NA	Methylated
ENSMUSG00000094483	2.08785	NA	Methylated
ENSMUSG00000021665	4.62378	NA	Methylated
ENSMUSG00000095098	0	NA	Methylated
ENSMUSG00000019817	-24.4469	1.34181e-11	Non-methylated
ENSMUSG00000089862	21.9249	6.23272e-09	Non-methylated
ENSMUSG00000025332	8.28537	0.000377317	Non-methylated
ENSMUSG00000025762	5.41583	0.00107336	Non-methylated
ENSMUSG00000026436	-3.68866	0.00173614	Non-methylated
ENSMUSG00000037824	-2.89216	0.00173614	Non-methylated
ENSMUSG00000013663	3.66268	0.00173614	Non-methylated
ENSMUSG00000053046	6.35546	0.00173614	Non-methylated
ENSMUSG00000029064	5.02288	0.00277846	Non-methylated
ENSMUSG00000108533	4.47172	0.00370691	Non-methylated
ENSMUSG00000043441	-7.07898	0.00559774	Non-methylated
ENSMUSG00000022000	5.3302	0.00692086	Non-methylated
ENSMUSG00000006442	-4.0738	0.00692086	Non-methylated
ENSMUSG00000048930	4.70063	0.00692086	Non-methylated
ENSMUSG00000060508	7.04828	0.00692086	Non-methylated
ENSMUSG00000043284	5.81572	0.00692086	Non-methylated
ENSMUSG00000025026	-5.32761	0.00692086	Non-methylated
ENSMUSG00000036564	5.42798	0.00693962	Non-methylated
ENSMUSG00000014349	4.18484	0.00695814	Non-methylated
ENSMUSG00000026478	4.77351	0.00744358	Non-methylated
ENSMUSG00000021557	5.09516	0.00744358	Non-methylated
ENSMUSG00000028838	6.20235	0.00768359	Non-methylated
ENSMUSG00000056305	-4.25311	0.00768359	Non-methylated
ENSMUSG00000024231	8.11419	0.00768359	Non-methylated
ENSMUSG00000026135	5.92712	0.00819235	Non-methylated
ENSMUSG00000009470	5.14417	0.00819235	Non-methylated
ENSMUSG00000000168	5.38708	0.00819235	Non-methylated
ENSMUSG00000071379	4.81559	0.00892779	Non-methylated
ENSMUSG00000037933	4.0523	0.00892779	Non-methylated
ENSMUSG00000035093	-3.31391	0.00892779	Non-methylated
ENSMUSG00000021395	1.97377	0.00914335	Non-methylated
ENSMUSG00000023272	-2.92692	0.00914335	Non-methylated
ENSMUSG00000023944	4.37547	0.00914335	Non-methylated
ENSMUSG00000027593	5.37354	0.00914335	Non-methylated
ENSMUSG00000034317	-3.34876	0.00914335	Non-methylated
ENSMUSG00000039057	4.89274	0.00914335	Non-methylated
ENSMUSG00000000711	7.5706	0.00922311	Non-methylated
ENSMUSG00000025410	4.6623	0.00997373	Non-methylated
ENSMUSG00000028068	-3.40453	0.00997373	Non-methylated
ENSMUSG00000056394	6.6238	0.00997373	Non-methylated
ENSMUSG00000102545	-4.79511	0.00997373	Non-methylated
ENSMUSG00000023259	-5.4253	0.0110921	Non-methylated
ENSMUSG00000069805	6.88665	0.0111885	Non-methylated
ENSMUSG00000069895	3.3202	0.0111885	Non-methylated
ENSMUSG00000033991	5.02389	0.0112957	Non-methylated
ENSMUSG00000037851	3.71838	0.0113093	Non-methylated
ENSMUSG00000003731	5.96338	0.0113093	Non-methylated
ENSMUSG00000028517	-4.34201	0.0117939	Non-methylated
ENSMUSG00000031311	6.21426	0.0117939	Non-methylated
ENSMUSG00000003348	10.2574	0.0128894	Non-methylated
ENSMUSG00000022191	5.12364	0.0128894	Non-methylated
ENSMUSG00000019813	6.36102	0.0129481	Non-methylated
ENSMUSG00000039157	4.91605	0.0129481	Non-methylated
ENSMUSG00000040614	8.84124	0.0129481	Non-methylated
ENSMUSG00000018697	4.65572	0.0129481	Non-methylated
ENSMUSG00000013584	5.96294	0.0140382	Non-methylated
ENSMUSG00000048701	1.35788	0.0145123	Non-methylated
ENSMUSG00000104781	5.58999	0.0145123	Non-methylated
ENSMUSG00000031930	6.29249	0.0149981	Non-methylated
ENSMUSG00000026175	-4.52514	0.0159468	Non-methylated
ENSMUSG00000056234	4.95788	0.0159468	Non-methylated
ENSMUSG00000062683	-4.08326	0.0159468	Non-methylated
ENSMUSG00000016933	-4.58723	0.0159468	Non-methylated
ENSMUSG00000019891	-5.43252	0.0175827	Non-methylated
ENSMUSG00000025571	3.29322	0.0175827	Non-methylated
ENSMUSG00000027291	3.57793	0.0175827	Non-methylated
ENSMUSG00000072872	2.55655	0.0175827	Non-methylated
ENSMUSG00000040242	4.80697	0.0175827	Non-methylated
ENSMUSG00000032396	-3.24807	0.0175827	Non-methylated
ENSMUSG00000032599	5.47742	0.0175827	Non-methylated
ENSMUSG00000062175	-6.22415	0.0175827	Non-methylated
ENSMUSG00000022237	6.27239	0.0191365	Non-methylated
ENSMUSG00000070939	3.7576	0.0201916	Non-methylated
ENSMUSG00000074656	-4.41161	0.0203603	Non-methylated
ENSMUSG00000046876	4.95978	0.021287	Non-methylated
ENSMUSG00000106106	1.14693	0.021287	Non-methylated
ENSMUSG00000061360	5.56536	0.0222983	Non-methylated
ENSMUSG00000002250	3.8911	0.0222983	Non-methylated
ENSMUSG00000038352	4.97664	0.022476	Non-methylated
ENSMUSG00000047921	3.36787	0.0226119	Non-methylated
ENSMUSG00000057113	-4.13926	0.0226119	Non-methylated
ENSMUSG00000036533	-6.42699	0.0226119	Non-methylated
ENSMUSG00000109841	6.4724	0.0233463	Non-methylated
ENSMUSG00000060572	4.41144	0.0236143	Non-methylated
ENSMUSG00000041995	1.13248	0.0238072	Non-methylated
ENSMUSG00000033902	5.57608	0.0238072	Non-methylated
ENSMUSG00000035629	-2.67533	0.0247597	Non-methylated
ENSMUSG00000096225	-3.03485	0.0247597	Non-methylated
ENSMUSG00000015994	6.09494	0.0247597	Non-methylated
ENSMUSG00000064127	3.55184	0.0247597	Non-methylated
ENSMUSG00000034826	5.46031	0.0249622	Non-methylated
ENSMUSG00000000134	4.6179	0.0249622	Non-methylated
ENSMUSG00000030560	6.23587	0.0249622	Non-methylated
ENSMUSG00000027439	4.25354	0.0249764	Non-methylated
ENSMUSG00000029176	-3.26214	0.0250416	Non-methylated
ENSMUSG00000029063	-4.30783	0.0250754	Non-methylated
ENSMUSG00000044456	4.74907	0.0250754	Non-methylated
ENSMUSG00000039367	3.61303	0.0251487	Non-methylated
ENSMUSG00000020176	7.13563	0.0255972	Non-methylated
ENSMUSG00000022742	-4.44174	0.0255972	Non-methylated
ENSMUSG00000005299	4.0361	0.0255972	Non-methylated
ENSMUSG00000111270	5.19699	0.0256896	Non-methylated
ENSMUSG00000029287	6.82764	0.0260105	Non-methylated
ENSMUSG00000020737	3.64972	0.0262619	Non-methylated
ENSMUSG00000024732	4.57141	0.0266989	Non-methylated
ENSMUSG00000074405	4.2801	0.0266989	Non-methylated
ENSMUSG00000009073	2.6687	0.0271128	Non-methylated
ENSMUSG00000020982	4.2358	0.0283032	Non-methylated
ENSMUSG00000042594	-3.38442	0.0283032	Non-methylated
ENSMUSG00000047888	3.94803	0.0285693	Non-methylated
ENSMUSG00000102629	6.5633	0.0285693	Non-methylated
ENSMUSG00000063694	4.14995	0.0285693	Non-methylated
ENSMUSG00000037674	4.45475	0.0285693	Non-methylated
ENSMUSG00000057219	5.14829	0.0285693	Non-methylated
ENSMUSG00000030447	3.89656	0.0295912	Non-methylated
ENSMUSG00000075502	-4.55874	0.0296032	Non-methylated
ENSMUSG00000047446	5.1376	0.0301311	Non-methylated
ENSMUSG00000058624	2.83969	0.0305376	Non-methylated
ENSMUSG00000036529	3.34833	0.0305725	Non-methylated
ENSMUSG00000028099	7.3314	0.0311054	Non-methylated
ENSMUSG00000010453	5.29084	0.0315474	Non-methylated
ENSMUSG00000024498	6.82186	0.0315474	Non-methylated
ENSMUSG00000029735	7.57325	0.0315474	Non-methylated
ENSMUSG00000037742	-2.99307	0.0315474	Non-methylated
ENSMUSG00000024949	-3.22296	0.0317799	Non-methylated
ENSMUSG00000026739	2.02338	0.0329325	Non-methylated
ENSMUSG00000086462	4.34902	0.0329325	Non-methylated
ENSMUSG00000044600	6.70909	0.0329325	Non-methylated
ENSMUSG00000004768	-7.05183	0.0329325	Non-methylated
ENSMUSG00000002781	5.26725	0.0329605	Non-methylated
ENSMUSG00000035696	1.81776	0.0331302	Non-methylated
ENSMUSG00000025358	6.8275	0.0336599	Non-methylated
ENSMUSG00000038893	2.86838	0.0336599	Non-methylated
ENSMUSG00000021486	6.28233	0.0336599	Non-methylated
ENSMUSG00000034893	4.50279	0.0336599	Non-methylated
ENSMUSG00000014767	4.39758	0.0336599	Non-methylated
ENSMUSG00000059811	4.13424	0.0336599	Non-methylated
ENSMUSG00000071646	4.30742	0.0336599	Non-methylated
ENSMUSG00000033161	-2.05634	0.0336599	Non-methylated
ENSMUSG00000047694	4.68791	0.0336599	Non-methylated
ENSMUSG00000069041	3.73123	0.0336599	Non-methylated
ENSMUSG00000060904	-4.69206	0.0336599	Non-methylated
ENSMUSG00000019261	5.84282	0.0336599	Non-methylated
ENSMUSG00000045128	4.59937	0.0336599	Non-methylated
ENSMUSG00000032563	-4.987	0.0336599	Non-methylated
ENSMUSG00000040433	7.4366	0.0336599	Non-methylated
ENSMUSG00000024501	3.16372	0.0336599	Non-methylated
ENSMUSG00000024772	-4.10711	0.0337581	Non-methylated
ENSMUSG00000025138	4.41561	0.0340351	Non-methylated
ENSMUSG00000064326	-2.57738	0.0340351	Non-methylated
ENSMUSG00000060373	3.59402	0.0340351	Non-methylated
ENSMUSG00000037085	4.5859	0.0340351	Non-methylated
ENSMUSG00000026810	5.75402	0.0340351	Non-methylated
ENSMUSG00000077714	3.5964	0.0340351	Non-methylated
ENSMUSG00000027498	4.97962	0.0340351	Non-methylated
ENSMUSG00000027787	4.82567	0.0340351	Non-methylated
ENSMUSG00000029918	4.67142	0.0340351	Non-methylated
ENSMUSG00000079884	5.88968	0.0340351	Non-methylated
ENSMUSG00000043923	3.46507	0.0340351	Non-methylated
ENSMUSG00000009092	3.29362	0.0340351	Non-methylated
ENSMUSG00000039269	7.99522	0.0340351	Non-methylated
ENSMUSG00000022353	-3.65591	0.0342436	Non-methylated
ENSMUSG00000020392	3.7704	0.034363	Non-methylated
ENSMUSG00000041408	3.04442	0.034363	Non-methylated
ENSMUSG00000036398	5.40793	0.034363	Non-methylated
ENSMUSG00000065661	4.667	0.034363	Non-methylated
ENSMUSG00000115664	4.43724	0.034363	Non-methylated
ENSMUSG00000032340	-3.67978	0.034363	Non-methylated
ENSMUSG00000018830	4.54006	0.0354138	Non-methylated
ENSMUSG00000027074	6.36854	0.0354839	Non-methylated
ENSMUSG00000030224	2.78037	0.0354839	Non-methylated
ENSMUSG00000021279	2.05272	0.0356883	Non-methylated
ENSMUSG00000026867	6.32114	0.0356883	Non-methylated
ENSMUSG00000022263	3.68846	0.0358011	Non-methylated
ENSMUSG00000001964	-4.61732	0.0363977	Non-methylated
ENSMUSG00000070034	3.74677	0.0364058	Non-methylated
ENSMUSG00000045291	2.24781	0.0364058	Non-methylated
ENSMUSG00000071089	-2.97527	0.0364058	Non-methylated
ENSMUSG00000025158	6.25522	0.0364058	Non-methylated
ENSMUSG00000050705	5.94292	0.0366043	Non-methylated
ENSMUSG00000017386	2.80105	0.0375054	Non-methylated
ENSMUSG00000004565	9.31705	0.0376677	Non-methylated
ENSMUSG00000026305	3.98999	0.0376677	Non-methylated
ENSMUSG00000029636	5.82288	0.0376677	Non-methylated
ENSMUSG00000025409	3.12203	0.0382953	Non-methylated
ENSMUSG00000015002	4.84268	0.0382953	Non-methylated
ENSMUSG00000006398	3.9569	0.0382953	Non-methylated
ENSMUSG00000068882	4.49519	0.0382953	Non-methylated
ENSMUSG00000096687	6.57981	0.0382953	Non-methylated
ENSMUSG00000019432	3.25375	0.0387221	Non-methylated
ENSMUSG00000057637	4.51931	0.0396694	Non-methylated
ENSMUSG00000010607	-3.41742	0.0396694	Non-methylated
ENSMUSG00000031461	3.6901	0.0397874	Non-methylated
ENSMUSG00000017421	6.71244	0.0398657	Non-methylated
ENSMUSG00000003779	-4.00034	0.0399015	Non-methylated
ENSMUSG00000009293	3.86033	0.0400672	Non-methylated
ENSMUSG00000024855	4.12999	0.0411856	Non-methylated
ENSMUSG00000029699	-4.2419	0.0413892	Non-methylated
ENSMUSG00000041642	5.69368	0.0419175	Non-methylated
ENSMUSG00000024966	3.71736	0.0419175	Non-methylated
ENSMUSG00000056596	-4.12491	0.0419175	Non-methylated
ENSMUSG00000007739	4.65863	0.0419756	Non-methylated
ENSMUSG00000031644	4.4495	0.0419756	Non-methylated
ENSMUSG00000029502	6.08081	0.0426263	Non-methylated
ENSMUSG00000035392	5.60438	0.0445617	Non-methylated
ENSMUSG00000019944	4.30866	0.0446732	Non-methylated
ENSMUSG00000093803	6.06212	0.0448061	Non-methylated
ENSMUSG00000000439	4.72639	0.0449392	Non-methylated
ENSMUSG00000049792	6.1172	0.0449882	Non-methylated
ENSMUSG00000101188	4.15149	0.0450462	Non-methylated
ENSMUSG00000028849	5.16831	0.0450462	Non-methylated
ENSMUSG00000029020	6.3983	0.0450462	Non-methylated
ENSMUSG00000039474	4.85214	0.0450462	Non-methylated
ENSMUSG00000003402	6.35122	0.0450462	Non-methylated
ENSMUSG00000022471	-5.84918	0.0450462	Non-methylated
ENSMUSG00000031546	3.7184	0.045323	Non-methylated
ENSMUSG00000049076	5.15847	0.045323	Non-methylated
ENSMUSG00000037710	-2.761	0.0454549	Non-methylated
ENSMUSG00000034187	2.9825	0.0454549	Non-methylated
ENSMUSG00000021264	2.74849	0.0454549	Non-methylated
ENSMUSG00000027316	-4.06454	0.0454549	Non-methylated
ENSMUSG00000022365	5.33963	0.0454549	Non-methylated
ENSMUSG00000020260	4.33451	0.0460386	Non-methylated
ENSMUSG00000038990	5.05316	0.0467007	Non-methylated
ENSMUSG00000075700	3.11557	0.0470328	Non-methylated
ENSMUSG00000004677	3.69208	0.0470328	Non-methylated
ENSMUSG00000090254	2.0326	0.0472709	Non-methylated
ENSMUSG00000053113	4.96165	0.0483479	Non-methylated
ENSMUSG00000033909	3.19632	0.0483479	Non-methylated
ENSMUSG00000023830	3.22151	0.0483479	Non-methylated
ENSMUSG00000018322	-3.82272	0.0483479	Non-methylated
ENSMUSG00000042606	4.46016	0.0483479	Non-methylated
ENSMUSG00000011884	-4.51658	0.0483479	Non-methylated
ENSMUSG00000000631	-2.61682	0.0485297	Non-methylated
ENSMUSG00000036181	6.0256	0.0485297	Non-methylated
ENSMUSG00000024335	3.22597	0.0485297	Non-methylated
ENSMUSG00000027985	4.59655	0.0485297	Non-methylated
ENSMUSG00000029580	-2.9524	0.0485297	Non-methylated
ENSMUSG00000005802	-4.1501	0.0486219	Non-methylated
ENSMUSG00000025041	5.32554	0.048626	Non-methylated
ENSMUSG00000033953	3.65475	0.0487828	Non-methylated
ENSMUSG00000021182	6.46093	0.0487828	Non-methylated
ENSMUSG00000031788	4.25827	0.0487828	Non-methylated
ENSMUSG00000032350	6.22734	0.049101	Non-methylated
ENSMUSG00000055720	5.14607	0.049101	Non-methylated
ENSMUSG00000042632	-3.84801	0.0492076	Non-methylated
ENSMUSG00000036752	-1.72398	0.0492076	Non-methylated
ENSMUSG00000032657	4.21734	0.0492076	Non-methylated
ENSMUSG00000032186	4.29194	0.0492076	Non-methylated
ENSMUSG00000028398	-4.68726	0.0492076	Non-methylated
ENSMUSG00000065979	8.32223	0.0492636	Non-methylated
ENSMUSG00000029613	4.03116	0.0492636	Non-methylated
ENSMUSG00000036820	-5.20102	0.0497768	Non-methylated
ENSMUSG00000031511	3.05704	0.0500698	Non-methylated
ENSMUSG00000026245	5.60309	0.0500698	Non-methylated
ENSMUSG00000029095	-3.99143	0.0500698	Non-methylated
ENSMUSG00000036781	3.5101	0.0506997	Non-methylated
ENSMUSG00000050708	3.54521	0.0516159	Non-methylated
ENSMUSG00000030824	-3.62408	0.0516159	Non-methylated
ENSMUSG00000036306	4.14139	0.0516159	Non-methylated
ENSMUSG00000031782	-4.02161	0.0516159	Non-methylated
ENSMUSG00000060081	5.31292	0.0516159	Non-methylated
ENSMUSG00000116165	-3.49698	0.0516159	Non-methylated
ENSMUSG00000023020	3.90032	0.0519021	Non-methylated
ENSMUSG00000028156	4.30892	0.0519021	Non-methylated
ENSMUSG00000038023	3.07479	0.0519021	Non-methylated
ENSMUSG00000007892	2.45182	0.0519021	Non-methylated
ENSMUSG00000025163	4.03211	0.0520411	Non-methylated
ENSMUSG00000025400	6.58124	0.0528451	Non-methylated
ENSMUSG00000030704	4.56747	0.0528451	Non-methylated
ENSMUSG00000034613	3.1031	0.0538265	Non-methylated
ENSMUSG00000001052	3.69345	0.0538265	Non-methylated
ENSMUSG00000022394	-3.40263	0.0542078	Non-methylated
ENSMUSG00000037640	6.67132	0.0542078	Non-methylated
ENSMUSG00000074221	3.97184	0.0544907	Non-methylated
ENSMUSG00000034918	9.23519	0.0544907	Non-methylated
ENSMUSG00000028687	6.73682	0.0546431	Non-methylated
ENSMUSG00000039917	6.41938	0.0546431	Non-methylated
ENSMUSG00000027510	1.65308	0.0546781	Non-methylated
ENSMUSG00000029003	4.75349	0.0546781	Non-methylated
ENSMUSG00000017428	2.61652	0.0555894	Non-methylated
ENSMUSG00000022801	6.51563	0.0555894	Non-methylated
ENSMUSG00000024740	2.5549	0.0555894	Non-methylated
ENSMUSG00000027508	5.16163	0.0557958	Non-methylated
ENSMUSG00000054823	3.89821	0.0558147	Non-methylated
ENSMUSG00000029673	2.82206	0.0559502	Non-methylated
ENSMUSG00000042541	2.5507	0.0564211	Non-methylated
ENSMUSG00000025369	4.78368	0.05645	Non-methylated
ENSMUSG00000017631	4.18245	0.05645	Non-methylated
ENSMUSG00000012114	2.44642	0.05645	Non-methylated
ENSMUSG00000000276	6.1293	0.05645	Non-methylated
ENSMUSG00000041491	-2.80328	0.0566386	Non-methylated
ENSMUSG00000032869	2.62427	0.0566386	Non-methylated
ENSMUSG00000042197	3.41632	0.056884	Non-methylated
ENSMUSG00000036167	-3.10207	0.056884	Non-methylated
ENSMUSG00000071054	4.10479	0.056884	Non-methylated
ENSMUSG00000024998	5.09236	0.056884	Non-methylated
ENSMUSG00000063882	3.92129	0.0569729	Non-methylated
ENSMUSG00000024427	1.55328	0.057023	Non-methylated
ENSMUSG00000022434	4.39875	0.0570258	Non-methylated
ENSMUSG00000061613	4.37099	0.0571714	Non-methylated
ENSMUSG00000017679	4.74025	0.0571714	Non-methylated
ENSMUSG00000040276	4.21189	0.0576429	Non-methylated
ENSMUSG00000031562	3.96758	0.0579261	Non-methylated
ENSMUSG00000000131	-2.93455	0.0592829	Non-methylated
ENSMUSG00000045053	6.26337	0.0595662	Non-methylated
ENSMUSG00000040183	3.60915	0.0595662	Non-methylated
ENSMUSG00000066900	3.11692	0.0598082	Non-methylated
ENSMUSG00000059263	3.4262	0.0612429	Non-methylated
ENSMUSG00000025261	2.48033	0.0615381	Non-methylated
ENSMUSG00000033068	-2.74902	0.0615467	Non-methylated
ENSMUSG00000015165	2.73696	0.0619188	Non-methylated
ENSMUSG00000041115	-2.90862	0.0619188	Non-methylated
ENSMUSG00000020181	3.53303	0.0627384	Non-methylated
ENSMUSG00000074811	-3.61774	0.062807	Non-methylated
ENSMUSG00000032803	1.54913	0.062807	Non-methylated
ENSMUSG00000078566	-5.98747	0.0631987	Non-methylated
ENSMUSG00000020329	4.69631	0.0639023	Non-methylated
ENSMUSG00000017843	2.92956	0.0642724	Non-methylated
ENSMUSG00000018666	-4.16149	0.0645158	Non-methylated
ENSMUSG00000074061	3.56292	0.0645158	Non-methylated
ENSMUSG00000022517	4.45726	0.064648	Non-methylated
ENSMUSG00000027652	3.08227	0.064648	Non-methylated
ENSMUSG00000039952	2.46923	0.064648	Non-methylated
ENSMUSG00000020135	5.75025	0.0648628	Non-methylated
ENSMUSG00000032999	3.26823	0.0648628	Non-methylated
ENSMUSG00000033478	4.31709	0.0648628	Non-methylated
ENSMUSG00000042390	2.8368	0.0648628	Non-methylated
ENSMUSG00000056004	5.5145	0.0648628	Non-methylated
ENSMUSG00000041945	6.09293	0.065598	Non-methylated
ENSMUSG00000041879	3.45022	0.065598	Non-methylated
ENSMUSG00000015305	2.79159	0.065598	Non-methylated
ENSMUSG00000020029	-3.18819	0.065598	Non-methylated
ENSMUSG00000022559	2.49645	0.065598	Non-methylated
ENSMUSG00000044636	1.68448	0.065598	Non-methylated
ENSMUSG00000034254	3.24305	0.065598	Non-methylated
ENSMUSG00000028433	2.72509	0.065598	Non-methylated
ENSMUSG00000028809	2.76429	0.065598	Non-methylated
ENSMUSG00000028961	4.27093	0.065598	Non-methylated
ENSMUSG00000066568	2.05175	0.065598	Non-methylated
ENSMUSG00000030543	3.60902	0.065598	Non-methylated
ENSMUSG00000001674	-3.38381	0.065598	Non-methylated
ENSMUSG00000039771	2.25492	0.065598	Non-methylated
ENSMUSG00000030083	5.37811	0.065598	Non-methylated
ENSMUSG00000052997	-3.26634	0.065598	Non-methylated
ENSMUSG00000061315	3.62683	0.065598	Non-methylated
ENSMUSG00000020716	3.69923	0.0656868	Non-methylated
ENSMUSG00000029701	4.31111	0.065743	Non-methylated
ENSMUSG00000009079	4.23196	0.065743	Non-methylated
ENSMUSG00000058704	6.58875	0.065743	Non-methylated
ENSMUSG00000035900	5.86505	0.0657964	Non-methylated
ENSMUSG00000027951	4.83706	0.066328	Non-methylated
ENSMUSG00000111713	6.80319	0.0663663	Non-methylated
ENSMUSG00000028910	-4.02108	0.0666505	Non-methylated
ENSMUSG00000038845	-3.91097	0.0671093	Non-methylated
ENSMUSG00000026885	-4.50376	0.0671885	Non-methylated
ENSMUSG00000029423	3.94965	0.0671885	Non-methylated
ENSMUSG00000038290	4.07467	0.0673066	Non-methylated
ENSMUSG00000034472	7.84302	0.0673066	Non-methylated
ENSMUSG00000042595	2.43625	0.0673066	Non-methylated
ENSMUSG00000041632	-3.78016	0.0673066	Non-methylated
ENSMUSG00000037172	3.05424	0.0677817	Non-methylated
ENSMUSG00000040435	3.33197	0.067836	Non-methylated
ENSMUSG00000022052	3.87425	0.0683013	Non-methylated
ENSMUSG00000024294	4.03039	0.0689649	Non-methylated
ENSMUSG00000040521	5.5927	0.0689761	Non-methylated
ENSMUSG00000064065	-4.60983	0.0690841	Non-methylated
ENSMUSG00000034040	3.27903	0.0694746	Non-methylated
ENSMUSG00000036435	-3.72601	0.0696493	Non-methylated
ENSMUSG00000031756	3.29072	0.0702779	Non-methylated
ENSMUSG00000069806	4.589	0.0711706	Non-methylated
ENSMUSG00000039068	3.17991	0.0714442	Non-methylated
ENSMUSG00000040363	5.41575	0.0714442	Non-methylated
ENSMUSG00000033392	4.08646	0.072264	Non-methylated
ENSMUSG00000033499	3.52005	0.0727515	Non-methylated
ENSMUSG00000053870	3.69311	0.0727515	Non-methylated
ENSMUSG00000039275	1.76885	0.0728955	Non-methylated
ENSMUSG00000034042	4.8095	0.0728955	Non-methylated
ENSMUSG00000028678	5.22195	0.0729867	Non-methylated
ENSMUSG00000032637	1.51633	0.0731157	Non-methylated
ENSMUSG00000006998	3.28723	0.0731559	Non-methylated
ENSMUSG00000116546	-5.27887	0.0732318	Non-methylated
ENSMUSG00000015671	5.04754	0.0733566	Non-methylated
ENSMUSG00000026103	6.59025	0.0733728	Non-methylated
ENSMUSG00000042148	-2.76069	0.0746404	Non-methylated
ENSMUSG00000003352	3.76373	0.0748073	Non-methylated
ENSMUSG00000046139	4.4996	0.0757368	Non-methylated
ENSMUSG00000027865	5.98398	0.0757368	Non-methylated
ENSMUSG00000078349	3.23546	0.0757368	Non-methylated
ENSMUSG00000021752	5.76158	0.076053	Non-methylated
ENSMUSG00000027018	5.02258	0.0766089	Non-methylated
ENSMUSG00000016626	2.77163	0.0766089	Non-methylated
ENSMUSG00000054871	-3.0073	0.0766089	Non-methylated
ENSMUSG00000037646	7.1507	0.0768427	Non-methylated
ENSMUSG00000110001	1.80179	0.0769956	Non-methylated
ENSMUSG00000021785	-6.2148	0.0771836	Non-methylated
ENSMUSG00000027933	3.14341	0.077522	Non-methylated
ENSMUSG00000029386	4.06234	0.077522	Non-methylated
ENSMUSG00000038323	-4.20379	0.0776977	Non-methylated
ENSMUSG00000027104	4.09427	0.0778722	Non-methylated
ENSMUSG00000033885	4.4639	0.0783257	Non-methylated
ENSMUSG00000029361	2.84982	0.0784088	Non-methylated
ENSMUSG00000022019	4.05992	0.078705	Non-methylated
ENSMUSG00000033021	7.04253	0.0801327	Non-methylated
ENSMUSG00000003346	-2.68658	0.0801327	Non-methylated
ENSMUSG00000017291	2.21087	0.0801327	Non-methylated
ENSMUSG00000056608	-3.92919	0.0801327	Non-methylated
ENSMUSG00000010914	3.72151	0.0801327	Non-methylated
ENSMUSG00000029782	-4.5634	0.0801327	Non-methylated
ENSMUSG00000051586	4.68108	0.0801327	Non-methylated
ENSMUSG00000025810	6.38471	0.0801327	Non-methylated
ENSMUSG00000066027	3.46693	0.0801327	Non-methylated
ENSMUSG00000056310	-2.73861	0.0801532	Non-methylated
ENSMUSG00000046010	-4.14178	0.0803436	Non-methylated
ENSMUSG00000031826	-2.95721	0.0803436	Non-methylated
ENSMUSG00000079469	4.5515	0.0804266	Non-methylated
ENSMUSG00000027248	-2.83835	0.0804598	Non-methylated
ENSMUSG00000038312	3.18865	0.0804598	Non-methylated
ENSMUSG00000049999	2.4949	0.0804598	Non-methylated
ENSMUSG00000001419	2.82497	0.0804598	Non-methylated
ENSMUSG00000018974	-2.09548	0.0804598	Non-methylated
ENSMUSG00000030888	-4.17075	0.0804598	Non-methylated
ENSMUSG00000022009	6.13084	0.0804598	Non-methylated
ENSMUSG00000066892	4.51404	0.0806836	Non-methylated
ENSMUSG00000042303	-2.33849	0.0808929	Non-methylated
ENSMUSG00000029499	5.12615	0.0808929	Non-methylated
ENSMUSG00000057666	6.5318	0.0808929	Non-methylated
ENSMUSG00000042363	4.82521	0.0808929	Non-methylated
ENSMUSG00000085454	5.22115	0.0815255	Non-methylated
ENSMUSG00000020523	5.76473	0.0815255	Non-methylated
ENSMUSG00000020840	5.86518	0.0815255	Non-methylated
ENSMUSG00000024283	4.15005	0.0815255	Non-methylated
ENSMUSG00000046229	3.96857	0.0815255	Non-methylated
ENSMUSG00000028420	5.7607	0.0815255	Non-methylated
ENSMUSG00000028890	2.46664	0.0815255	Non-methylated
ENSMUSG00000038664	6.17729	0.0815255	Non-methylated
ENSMUSG00000001962	-2.65736	0.0815255	Non-methylated
ENSMUSG00000027808	3.30528	0.0815255	Non-methylated
ENSMUSG00000048490	5.08359	0.0815255	Non-methylated
ENSMUSG00000082896	3.54933	0.0824686	Non-methylated
ENSMUSG00000055789	4.16996	0.0824815	Non-methylated
ENSMUSG00000022488	5.82569	0.0827686	Non-methylated
ENSMUSG00000039220	2.5378	0.0827742	Non-methylated
ENSMUSG00000002728	2.83705	0.0828179	Non-methylated
ENSMUSG00000020739	3.44571	0.0828792	Non-methylated
ENSMUSG00000000346	-2.98738	0.0828792	Non-methylated
ENSMUSG00000038762	3.99796	0.0828792	Non-methylated
ENSMUSG00000025216	2.23602	0.0828792	Non-methylated
ENSMUSG00000028331	6.52688	0.0828792	Non-methylated
ENSMUSG00000028434	3.17138	0.0828792	Non-methylated
ENSMUSG00000050810	4.35573	0.0828792	Non-methylated
ENSMUSG00000029313	2.23871	0.0828792	Non-methylated
ENSMUSG00000057342	3.67704	0.0828792	Non-methylated
ENSMUSG00000029461	3.36886	0.0828792	Non-methylated
ENSMUSG00000003814	-1.73562	0.0828792	Non-methylated
ENSMUSG00000015291	4.89201	0.0828792	Non-methylated
ENSMUSG00000028496	4.49079	0.0828792	Non-methylated
ENSMUSG00000046000	2.98744	0.0828792	Non-methylated
ENSMUSG00000031700	-4.07367	0.0828792	Non-methylated
ENSMUSG00000039599	5.44748	0.0828792	Non-methylated
ENSMUSG00000055334	-4.55715	0.0828792	Non-methylated
ENSMUSG00000024687	4.12973	0.0828792	Non-methylated
ENSMUSG00000035726	-3.22627	0.0832021	Non-methylated
ENSMUSG00000021629	-2.37189	0.0840744	Non-methylated
ENSMUSG00000104098	5.63571	0.0841246	Non-methylated
ENSMUSG00000031295	5.87172	0.0841246	Non-methylated
ENSMUSG00000005417	2.03518	0.08424	Non-methylated
ENSMUSG00000007617	3.06487	0.0843142	Non-methylated
ENSMUSG00000036568	5.17563	0.0843142	Non-methylated
ENSMUSG00000028634	4.64419	0.0843142	Non-methylated
ENSMUSG00000001166	2.64736	0.0843142	Non-methylated
ENSMUSG00000042279	-1.67466	0.0843142	Non-methylated
ENSMUSG00000031858	2.72736	0.0843142	Non-methylated
ENSMUSG00000066043	4.11748	0.0843142	Non-methylated
ENSMUSG00000028249	5.04439	0.0843142	Non-methylated
ENSMUSG00000044573	3.5681	0.0843142	Non-methylated
ENSMUSG00000022150	6.06972	0.0843142	Non-methylated
ENSMUSG00000023952	5.71462	0.084423	Non-methylated
ENSMUSG00000033365	-5.61993	0.0847376	Non-methylated
ENSMUSG00000078348	-2.84344	0.0849099	Non-methylated
ENSMUSG00000037740	4.44136	0.0849099	Non-methylated
ENSMUSG00000028013	-3.29768	0.0852921	Non-methylated
ENSMUSG00000037148	-4.04027	0.0852921	Non-methylated
ENSMUSG00000002332	5.18268	0.0859528	Non-methylated
ENSMUSG00000032033	5.10965	0.0859528	Non-methylated
ENSMUSG00000029101	-4.48038	0.0859528	Non-methylated
ENSMUSG00000008348	3.6016	0.0861635	Non-methylated
ENSMUSG00000027185	-3.58724	0.0869225	Non-methylated
ENSMUSG00000045822	-2.80419	0.0869225	Non-methylated
ENSMUSG00000026553	5.78151	0.0872335	Non-methylated
ENSMUSG00000052681	2.81088	0.0872991	Non-methylated
ENSMUSG00000040268	-3.58596	0.0873338	Non-methylated
ENSMUSG00000027379	5.02638	0.0876742	Non-methylated
ENSMUSG00000060450	-2.93413	0.0877808	Non-methylated
ENSMUSG00000048126	3.10205	0.0877836	Non-methylated
ENSMUSG00000048661	6.26078	0.0886841	Non-methylated
ENSMUSG00000020923	6.04638	0.0890713	Non-methylated
ENSMUSG00000000552	3.19723	0.089189	Non-methylated
ENSMUSG00000025019	2.36297	0.0892401	Non-methylated
ENSMUSG00000037443	4.79268	0.0892401	Non-methylated
ENSMUSG00000062997	2.1655	0.0894918	Non-methylated
ENSMUSG00000018604	5.0366	0.0895251	Non-methylated
ENSMUSG00000020087	-2.42337	0.0898502	Non-methylated
ENSMUSG00000023919	5.13683	0.0898502	Non-methylated
ENSMUSG00000042293	3.81568	0.0898502	Non-methylated
ENSMUSG00000032870	3.71196	0.0898502	Non-methylated
ENSMUSG00000030417	-3.12064	0.0898502	Non-methylated
ENSMUSG00000075227	3.80323	0.0898502	Non-methylated
ENSMUSG00000040667	3.02513	0.089963	Non-methylated
ENSMUSG00000039883	3.45497	0.089963	Non-methylated
ENSMUSG00000013495	6.07742	0.089963	Non-methylated
ENSMUSG00000000171	-3.43358	0.089963	Non-methylated
ENSMUSG00000030591	-3.43341	0.0899696	Non-methylated
ENSMUSG00000060678	1.57984	0.0905873	Non-methylated
ENSMUSG00000086324	2.33467	0.0905873	Non-methylated
ENSMUSG00000030754	3.28541	0.0905873	Non-methylated
ENSMUSG00000041203	2.85079	0.0906013	Non-methylated
ENSMUSG00000020474	2.78893	0.0907549	Non-methylated
ENSMUSG00000030103	5.17536	0.0912019	Non-methylated
ENSMUSG00000041570	2.15906	0.0917229	Non-methylated
ENSMUSG00000061436	-2.72866	0.0920941	Non-methylated
ENSMUSG00000041997	6.11829	0.092133	Non-methylated
ENSMUSG00000042167	2.89592	0.092133	Non-methylated
ENSMUSG00000028879	4.81052	0.0923075	Non-methylated
ENSMUSG00000005580	-3.49648	0.0925091	Non-methylated
ENSMUSG00000004948	1.81169	0.0925558	Non-methylated
ENSMUSG00000021113	-6.16338	0.0929665	Non-methylated
ENSMUSG00000024908	3.14735	0.0929665	Non-methylated
ENSMUSG00000020109	5.00034	0.0929665	Non-methylated
ENSMUSG00000031691	4.30942	0.0929665	Non-methylated
ENSMUSG00000026502	-2.95679	0.093282	Non-methylated
ENSMUSG00000024077	2.19469	0.093282	Non-methylated
ENSMUSG00000028706	-3.19859	0.093282	Non-methylated
ENSMUSG00000065037	1.41097	0.093282	Non-methylated
ENSMUSG00000027671	-4.68479	0.093282	Non-methylated
ENSMUSG00000024683	3.6817	0.0940834	Non-methylated
ENSMUSG00000026301	2.5525	0.0944264	Non-methylated
ENSMUSG00000092284	2.74593	0.0944264	Non-methylated
ENSMUSG00000033813	4.18607	0.0944264	Non-methylated
ENSMUSG00000027879	3.5716	0.0944264	Non-methylated
ENSMUSG00000026782	-2.68254	0.094608	Non-methylated
ENSMUSG00000022051	3.09267	0.0955209	Non-methylated
ENSMUSG00000037339	2.85915	0.0956746	Non-methylated
ENSMUSG00000026799	-3.92069	0.0956746	Non-methylated
ENSMUSG00000056962	3.06244	0.0962204	Non-methylated
ENSMUSG00000038708	3.45968	0.0962204	Non-methylated
ENSMUSG00000027381	3.08712	0.0963139	Non-methylated
ENSMUSG00000070565	5.14008	0.0971446	Non-methylated
ENSMUSG00000038611	5.93137	0.0971446	Non-methylated
ENSMUSG00000041258	2.99763	0.0971446	Non-methylated
ENSMUSG00000000253	2.75773	0.0982543	Non-methylated
ENSMUSG00000039530	-2.59391	0.0982543	Non-methylated
ENSMUSG00000052415	7.89395	0.0983324	Non-methylated
ENSMUSG00000025872	3.18245	0.0983324	Non-methylated
ENSMUSG00000056612	3.84742	0.0991793	Non-methylated
ENSMUSG00000023087	1.57158	0.0991793	Non-methylated
ENSMUSG00000022463	4.35834	0.0991936	Non-methylated
ENSMUSG00000026109	-5.97957	0.0992721	Non-methylated
ENSMUSG00000061650	5.71321	0.0993276	Non-methylated
ENSMUSG00000063659	3.48617	0.0995923	Non-methylated
ENSMUSG00000063253	6.64837	0.0995923	Non-methylated
ENSMUSG00000011179	-1.98614	0.100724	Non-methylated
ENSMUSG00000016559	2.06543	0.100742	Non-methylated
ENSMUSG00000053141	4.19385	0.100742	Non-methylated
ENSMUSG00000019832	4.34883	0.100768	Non-methylated
ENSMUSG00000033444	2.38616	0.100768	Non-methylated
ENSMUSG00000020224	3.86418	0.100768	Non-methylated
ENSMUSG00000062825	3.09131	0.100768	Non-methylated
ENSMUSG00000079614	7.19292	0.100768	Non-methylated
ENSMUSG00000033411	4.80244	0.100768	Non-methylated
ENSMUSG00000039536	-1.45208	0.100768	Non-methylated
ENSMUSG00000030409	4.63247	0.100768	Non-methylated
ENSMUSG00000030763	-4.4052	0.100768	Non-methylated
ENSMUSG00000045969	2.79872	0.100768	Non-methylated
ENSMUSG00000076281	1.30566	0.100768	Non-methylated
ENSMUSG00000029032	-2.37161	0.100768	Non-methylated
ENSMUSG00000029840	2.36748	0.100768	Non-methylated
ENSMUSG00000049516	-5.47053	0.100768	Non-methylated
ENSMUSG00000046314	3.83287	0.100768	Non-methylated
ENSMUSG00000021371	2.66981	0.102004	Non-methylated
ENSMUSG00000092417	5.12409	0.102004	Non-methylated
ENSMUSG00000038502	2.32546	0.102004	Non-methylated
ENSMUSG00000002881	4.08711	0.102004	Non-methylated
ENSMUSG00000020376	-4.1223	0.10255	Non-methylated
ENSMUSG00000021501	5.35055	0.10255	Non-methylated
ENSMUSG00000073684	5.11681	0.10255	Non-methylated
ENSMUSG00000037962	5.70491	0.10255	Non-methylated
ENSMUSG00000109511	2.07576	0.10255	Non-methylated
ENSMUSG00000003134	-1.66885	0.103118	Non-methylated
ENSMUSG00000018501	4.31626	0.103988	Non-methylated
ENSMUSG00000028125	6.54098	0.103988	Non-methylated
ENSMUSG00000042502	5.13822	0.103988	Non-methylated
ENSMUSG00000029518	-2.74828	0.104011	Non-methylated
ENSMUSG00000039449	-5.75163	0.104339	Non-methylated
ENSMUSG00000000563	4.14508	0.104515	Non-methylated
ENSMUSG00000051232	-4.51394	0.104515	Non-methylated
ENSMUSG00000030309	-2.26708	0.104759	Non-methylated
ENSMUSG00000026039	5.73496	0.104897	Non-methylated
ENSMUSG00000026159	2.42854	0.105142	Non-methylated
ENSMUSG00000023030	6.48481	0.105142	Non-methylated
ENSMUSG00000014905	5.03857	0.105712	Non-methylated
ENSMUSG00000033379	-3.31766	0.105712	Non-methylated
ENSMUSG00000052631	7.72178	0.105712	Non-methylated
ENSMUSG00000015880	3.38044	0.105712	Non-methylated
ENSMUSG00000033624	-3.72308	0.105925	Non-methylated
ENSMUSG00000113300	2.77044	0.106624	Non-methylated
ENSMUSG00000093992	4.53146	0.106624	Non-methylated
ENSMUSG00000027342	3.31525	0.106729	Non-methylated
ENSMUSG00000025316	-3.08923	0.106729	Non-methylated
ENSMUSG00000026238	1.81283	0.106831	Non-methylated
ENSMUSG00000031669	5.96194	0.106831	Non-methylated
ENSMUSG00000053716	1.20083	0.107034	Non-methylated
ENSMUSG00000022558	4.99282	0.107241	Non-methylated
ENSMUSG00000008140	5.0605	0.107694	Non-methylated
ENSMUSG00000024424	3.52845	0.107863	Non-methylated
ENSMUSG00000052819	5.17528	0.108071	Non-methylated
ENSMUSG00000001763	-2.4829	0.109285	Non-methylated
ENSMUSG00000041718	2.31947	0.109285	Non-methylated
ENSMUSG00000044167	-1.84946	0.110706	Non-methylated
ENSMUSG00000034663	2.50015	0.111219	Non-methylated
ENSMUSG00000052752	5.24094	0.112362	Non-methylated
ENSMUSG00000009995	3.65561	0.112362	Non-methylated
ENSMUSG00000069089	5.18686	0.112362	Non-methylated
ENSMUSG00000036678	4.15504	0.113363	Non-methylated
ENSMUSG00000028559	3.42643	0.1135	Non-methylated
ENSMUSG00000027620	2.77899	0.114403	Non-methylated
ENSMUSG00000032187	2.41944	0.114403	Non-methylated
ENSMUSG00000019942	2.96729	0.114403	Non-methylated
ENSMUSG00000040722	4.47785	0.114403	Non-methylated
ENSMUSG00000021242	3.96657	0.114403	Non-methylated
ENSMUSG00000025153	3.80418	0.114455	Non-methylated
ENSMUSG00000030967	-2.80635	0.114455	Non-methylated
ENSMUSG00000038462	3.239	0.114686	Non-methylated
ENSMUSG00000061288	3.92884	0.115001	Non-methylated
ENSMUSG00000027184	3.14339	0.115127	Non-methylated
ENSMUSG00000025060	3.30448	0.115793	Non-methylated
ENSMUSG00000028848	2.22927	0.115794	Non-methylated
ENSMUSG00000014353	3.74322	0.115832	Non-methylated
ENSMUSG00000034354	2.59471	0.116111	Non-methylated
ENSMUSG00000007836	1.78774	0.116111	Non-methylated
ENSMUSG00000048027	-2.88669	0.116111	Non-methylated
ENSMUSG00000034673	3.06867	0.116111	Non-methylated
ENSMUSG00000036403	6.12823	0.116111	Non-methylated
ENSMUSG00000026196	-3.40486	0.116111	Non-methylated
ENSMUSG00000090071	3.32502	0.116324	Non-methylated
ENSMUSG00000020870	-3.13732	0.116324	Non-methylated
ENSMUSG00000059920	4.77353	0.116388	Non-methylated
ENSMUSG00000046556	-2.70922	0.116388	Non-methylated
ENSMUSG00000007837	4.93669	0.116388	Non-methylated
ENSMUSG00000023008	1.15999	0.116542	Non-methylated
ENSMUSG00000032553	3.49131	0.116667	Non-methylated
ENSMUSG00000024976	-3.65682	0.116939	Non-methylated
ENSMUSG00000039563	2.60445	0.116939	Non-methylated
ENSMUSG00000031916	-3.92923	0.116939	Non-methylated
ENSMUSG00000029591	-1.81724	0.116939	Non-methylated
ENSMUSG00000053289	-4.55657	0.116939	Non-methylated
ENSMUSG00000026277	3.95425	0.11696	Non-methylated
ENSMUSG00000015697	-3.30879	0.11712	Non-methylated
ENSMUSG00000037032	3.3957	0.11712	Non-methylated
ENSMUSG00000053081	-2.85862	0.117279	Non-methylated
ENSMUSG00000036299	3.34537	0.117289	Non-methylated
ENSMUSG00000056204	5.23335	0.118134	Non-methylated
ENSMUSG00000038963	4.2193	0.118251	Non-methylated
ENSMUSG00000040297	-2.29337	0.118405	Non-methylated
ENSMUSG00000065145	1.57481	0.118479	Non-methylated
ENSMUSG00000029651	3.55759	0.118479	Non-methylated
ENSMUSG00000031626	3.77132	0.118479	Non-methylated
ENSMUSG00000006345	4.29116	0.118503	Non-methylated
ENSMUSG00000073423	5.47391	0.118899	Non-methylated
ENSMUSG00000073079	-3.18388	0.119063	Non-methylated
ENSMUSG00000037434	-2.74926	0.119178	Non-methylated
ENSMUSG00000035064	1.78515	0.119178	Non-methylated
ENSMUSG00000022560	2.94504	0.119312	Non-methylated
ENSMUSG00000031843	2.02086	0.119315	Non-methylated
ENSMUSG00000013822	-1.82677	0.119315	Non-methylated
ENSMUSG00000031818	1.91975	0.119315	Non-methylated
ENSMUSG00000005483	2.35303	0.119763	Non-methylated
ENSMUSG00000025935	2.4334	0.119793	Non-methylated
ENSMUSG00000034066	5.24435	0.119934	Non-methylated
ENSMUSG00000029432	2.83847	0.119934	Non-methylated
ENSMUSG00000022110	3.91481	0.120113	Non-methylated
ENSMUSG00000029920	4.86378	0.120597	Non-methylated
ENSMUSG00000038271	-4.49873	0.120832	Non-methylated
ENSMUSG00000003119	2.18008	0.120832	Non-methylated
ENSMUSG00000069305	-6.92285	0.121448	Non-methylated
ENSMUSG00000044566	-5.43112	0.121448	Non-methylated
ENSMUSG00000025555	2.18252	0.12263	Non-methylated
ENSMUSG00000036402	2.74275	0.122854	Non-methylated
ENSMUSG00000040624	2.8866	0.123084	Non-methylated
ENSMUSG00000004789	2.30698	0.123084	Non-methylated
ENSMUSG00000051335	-2.45073	0.123084	Non-methylated
ENSMUSG00000063506	5.48791	0.123084	Non-methylated
ENSMUSG00000037570	-3.10604	0.123084	Non-methylated
ENSMUSG00000040128	1.25962	0.123084	Non-methylated
ENSMUSG00000037257	3.53347	0.123084	Non-methylated
ENSMUSG00000062727	-2.39075	0.123084	Non-methylated
ENSMUSG00000020897	2.49558	0.124031	Non-methylated
ENSMUSG00000027007	2.95953	0.124031	Non-methylated
ENSMUSG00000028743	-2.51351	0.124031	Non-methylated
ENSMUSG00000037017	3.97519	0.124031	Non-methylated
ENSMUSG00000041697	-2.58683	0.125088	Non-methylated
ENSMUSG00000037364	3.15247	0.125088	Non-methylated
ENSMUSG00000039770	2.60614	0.126026	Non-methylated
ENSMUSG00000010277	3.47994	0.126402	Non-methylated
ENSMUSG00000025145	4.03158	0.126402	Non-methylated
ENSMUSG00000041712	-6.03098	0.126402	Non-methylated
ENSMUSG00000041225	2.20242	0.126402	Non-methylated
ENSMUSG00000031728	2.93373	0.126402	Non-methylated
ENSMUSG00000032413	2.25224	0.126402	Non-methylated
ENSMUSG00000026308	5.54628	0.127134	Non-methylated
ENSMUSG00000021254	2.78507	0.127134	Non-methylated
ENSMUSG00000005103	2.30955	0.127134	Non-methylated
ENSMUSG00000052040	5.09192	0.127134	Non-methylated
ENSMUSG00000021973	2.88459	0.127134	Non-methylated
ENSMUSG00000097643	3.59489	0.127134	Non-methylated
ENSMUSG00000032397	4.49829	0.128037	Non-methylated
ENSMUSG00000033845	4.07823	0.128169	Non-methylated
ENSMUSG00000021244	3.85237	0.128169	Non-methylated
ENSMUSG00000052727	2.40939	0.128169	Non-methylated
ENSMUSG00000033728	2.383	0.128169	Non-methylated
ENSMUSG00000009035	-2.56946	0.128169	Non-methylated
ENSMUSG00000041891	2.3438	0.128169	Non-methylated
ENSMUSG00000027636	4.04878	0.128169	Non-methylated
ENSMUSG00000039748	3.26974	0.128169	Non-methylated
ENSMUSG00000028163	4.59375	0.128169	Non-methylated
ENSMUSG00000078429	-4.01437	0.128308	Non-methylated
ENSMUSG00000025437	5.01542	0.128308	Non-methylated
ENSMUSG00000000782	-2.84699	0.12863	Non-methylated
ENSMUSG00000024764	1.90555	0.128819	Non-methylated
ENSMUSG00000026634	2.47275	0.129249	Non-methylated
ENSMUSG00000003154	6.04432	0.12945	Non-methylated
ENSMUSG00000021890	3.19966	0.129662	Non-methylated
ENSMUSG00000015605	1.8432	0.129662	Non-methylated
ENSMUSG00000040028	3.25998	0.129662	Non-methylated
ENSMUSG00000031441	2.32259	0.129662	Non-methylated
ENSMUSG00000040661	-2.39813	0.129662	Non-methylated
ENSMUSG00000028902	3.8418	0.129662	Non-methylated
ENSMUSG00000028447	-3.10869	0.129662	Non-methylated
ENSMUSG00000048310	2.61921	0.129924	Non-methylated
ENSMUSG00000053110	1.22523	0.130302	Non-methylated
ENSMUSG00000061371	5.39129	0.130705	Non-methylated
ENSMUSG00000063480	2.68506	0.130705	Non-methylated
ENSMUSG00000022387	1.50233	0.130705	Non-methylated
ENSMUSG00000024048	3.31939	0.130705	Non-methylated
ENSMUSG00000019528	1.85161	0.130705	Non-methylated
ENSMUSG00000036432	0.981367	0.130705	Non-methylated
ENSMUSG00000059713	2.00193	0.130705	Non-methylated
ENSMUSG00000030245	7.06651	0.130705	Non-methylated
ENSMUSG00000030505	4.03358	0.130705	Non-methylated
ENSMUSG00000030555	4.43003	0.130705	Non-methylated
ENSMUSG00000074064	-2.18862	0.130705	Non-methylated
ENSMUSG00000043872	5.26812	0.130953	Non-methylated
ENSMUSG00000040631	2.9351	0.130953	Non-methylated
ENSMUSG00000017686	1.94012	0.13157	Non-methylated
ENSMUSG00000025544	-1.8362	0.132146	Non-methylated
ENSMUSG00000028964	3.99977	0.132146	Non-methylated
ENSMUSG00000003062	2.74041	0.132302	Non-methylated
ENSMUSG00000035247	-2.66502	0.132318	Non-methylated
ENSMUSG00000002910	-2.3365	0.132769	Non-methylated
ENSMUSG00000034484	4.47146	0.132851	Non-methylated
ENSMUSG00000028847	-3.45303	0.133544	Non-methylated
ENSMUSG00000035078	4.84615	0.133572	Non-methylated
ENSMUSG00000040549	3.57678	0.133987	Non-methylated
ENSMUSG00000025959	5.06319	0.134418	Non-methylated
ENSMUSG00000020935	2.18686	0.134418	Non-methylated
ENSMUSG00000076434	4.99863	0.134418	Non-methylated
ENSMUSG00000031971	4.12884	0.134418	Non-methylated
ENSMUSG00000022554	4.13956	0.134798	Non-methylated
ENSMUSG00000024073	3.20273	0.134977	Non-methylated
ENSMUSG00000066152	5.11066	0.134977	Non-methylated
ENSMUSG00000049327	3.17147	0.134977	Non-methylated
ENSMUSG00000006715	-3.98199	0.135942	Non-methylated
ENSMUSG00000108238	5.59089	0.135942	Non-methylated
ENSMUSG00000042229	4.20463	0.135942	Non-methylated
ENSMUSG00000030610	4.85842	0.135942	Non-methylated
ENSMUSG00000028943	5.13985	0.135996	Non-methylated
ENSMUSG00000055912	-2.93049	0.135996	Non-methylated
ENSMUSG00000004798	4.14842	0.136885	Non-methylated
ENSMUSG00000029022	5.92036	0.137083	Non-methylated
ENSMUSG00000036676	3.04431	0.137541	Non-methylated
ENSMUSG00000034224	5.91986	0.137567	Non-methylated
ENSMUSG00000039801	-3.39088	0.137567	Non-methylated
ENSMUSG00000021392	5.69186	0.138565	Non-methylated
ENSMUSG00000074781	3.35239	0.138762	Non-methylated
ENSMUSG00000041235	2.03952	0.138762	Non-methylated
ENSMUSG00000043323	2.30072	0.138762	Non-methylated
ENSMUSG00000031539	4.21669	0.139029	Non-methylated
ENSMUSG00000051518	-4.93319	0.139029	Non-methylated
ENSMUSG00000007080	4.74678	0.139096	Non-methylated
ENSMUSG00000002661	2.60141	0.139156	Non-methylated
ENSMUSG00000033022	-1.88814	0.139156	Non-methylated
ENSMUSG00000026767	2.30974	0.139156	Non-methylated
ENSMUSG00000028896	3.12446	0.139156	Non-methylated
ENSMUSG00000030788	3.31681	0.139156	Non-methylated
ENSMUSG00000028988	-3.07875	0.139156	Non-methylated
ENSMUSG00000031740	5.31502	0.139156	Non-methylated
ENSMUSG00000002546	2.20427	0.139718	Non-methylated
ENSMUSG00000044499	4.79206	0.1408	Non-methylated
ENSMUSG00000046947	-3.46966	0.1408	Non-methylated
ENSMUSG00000036275	-2.07096	0.140981	Non-methylated
ENSMUSG00000001105	5.07763	0.140981	Non-methylated
ENSMUSG00000025366	3.16879	0.140981	Non-methylated
ENSMUSG00000026219	1.86825	0.14145	Non-methylated
ENSMUSG00000033389	4.12574	0.14145	Non-methylated
ENSMUSG00000076258	1.01524	0.14145	Non-methylated
ENSMUSG00000033295	-2.21376	0.14145	Non-methylated
ENSMUSG00000015766	2.13849	0.14145	Non-methylated
ENSMUSG00000050468	2.98148	0.14145	Non-methylated
ENSMUSG00000015217	3.64327	0.142138	Non-methylated
ENSMUSG00000029474	2.34274	0.142144	Non-methylated
ENSMUSG00000037795	2.60922	0.142756	Non-methylated
ENSMUSG00000030747	4.35623	0.142889	Non-methylated
ENSMUSG00000034686	-1.96524	0.14382	Non-methylated
ENSMUSG00000034158	-3.81793	0.14382	Non-methylated
ENSMUSG00000010097	3.27992	0.14382	Non-methylated
ENSMUSG00000066867	1.98188	0.14382	Non-methylated
ENSMUSG00000078974	4.89036	0.14382	Non-methylated
ENSMUSG00000073542	4.65214	0.14382	Non-methylated
ENSMUSG00000069302	5.0168	0.144026	Non-methylated
ENSMUSG00000006333	2.89422	0.144026	Non-methylated
ENSMUSG00000096205	1.6771	0.144414	Non-methylated
ENSMUSG00000025979	-4.06288	0.144414	Non-methylated
ENSMUSG00000078716	3.87385	0.144414	Non-methylated
ENSMUSG00000038206	3.29095	0.148208	Non-methylated
ENSMUSG00000003233	-1.71511	0.14827	Non-methylated
ENSMUSG00000051065	3.47319	0.149541	Non-methylated
ENSMUSG00000039693	3.7069	0.149541	Non-methylated
ENSMUSG00000030486	-2.84716	0.149687	Non-methylated
ENSMUSG00000032329	-3.68926	0.14973	Non-methylated
ENSMUSG00000025503	4.17349	0.15042	Non-methylated
ENSMUSG00000026571	-2.83948	0.150545	Non-methylated
ENSMUSG00000042535	2.86233	0.150545	Non-methylated
ENSMUSG00000040331	1.84575	0.151064	Non-methylated
ENSMUSG00000013539	4.9734	0.151257	Non-methylated
ENSMUSG00000026027	2.83339	0.151293	Non-methylated
ENSMUSG00000040323	5.50656	0.151293	Non-methylated
ENSMUSG00000047804	3.38524	0.151924	Non-methylated
ENSMUSG00000028790	-1.86266	0.152167	Non-methylated
ENSMUSG00000031833	5.51343	0.152167	Non-methylated
ENSMUSG00000000441	3.03038	0.152441	Non-methylated
ENSMUSG00000020527	5.72539	0.152561	Non-methylated
ENSMUSG00000021577	-2.93384	0.152561	Non-methylated
ENSMUSG00000024622	3.38954	0.152561	Non-methylated
ENSMUSG00000024906	3.05647	0.152561	Non-methylated
ENSMUSG00000096010	1.55148	0.152561	Non-methylated
ENSMUSG00000030738	-2.14451	0.152561	Non-methylated
ENSMUSG00000034311	3.29437	0.152561	Non-methylated
ENSMUSG00000015846	-3.01461	0.152561	Non-methylated
ENSMUSG00000034300	1.76652	0.152874	Non-methylated
ENSMUSG00000039824	6.76293	0.153557	Non-methylated
ENSMUSG00000049354	1.46463	0.153557	Non-methylated
ENSMUSG00000060863	3.60098	0.153557	Non-methylated
ENSMUSG00000094870	-3.18168	0.153581	Non-methylated
ENSMUSG00000030397	2.13694	0.153581	Non-methylated
ENSMUSG00000071657	-2.89136	0.154198	Non-methylated
ENSMUSG00000053841	2.79158	0.154198	Non-methylated
ENSMUSG00000040935	-1.37788	0.154198	Non-methylated
ENSMUSG00000031150	2.35987	0.154198	Non-methylated
ENSMUSG00000036160	4.16558	0.154198	Non-methylated
ENSMUSG00000075611	-2.98893	0.154204	Non-methylated
ENSMUSG00000069867	2.43199	0.154584	Non-methylated
ENSMUSG00000070730	2.67359	0.154922	Non-methylated
ENSMUSG00000027602	-2.32701	0.154922	Non-methylated
ENSMUSG00000040269	3.74592	0.154922	Non-methylated
ENSMUSG00000030347	4.63455	0.154922	Non-methylated
ENSMUSG00000054717	-1.87017	0.154922	Non-methylated
ENSMUSG00000029094	5.45813	0.154922	Non-methylated
ENSMUSG00000032294	1.58668	0.155146	Non-methylated
ENSMUSG00000039826	4.40535	0.155286	Non-methylated
ENSMUSG00000042453	1.91192	0.155371	Non-methylated
ENSMUSG00000022812	-2.19326	0.155463	Non-methylated
ENSMUSG00000024870	2.58023	0.155726	Non-methylated
ENSMUSG00000028953	2.44364	0.155726	Non-methylated
ENSMUSG00000038274	4.83848	0.155726	Non-methylated
ENSMUSG00000021972	4.05068	0.155859	Non-methylated
ENSMUSG00000040177	-3.79577	0.155859	Non-methylated
ENSMUSG00000036078	5.47164	0.156262	Non-methylated
ENSMUSG00000038332	5.58127	0.156271	Non-methylated
ENSMUSG00000022771	3.29884	0.156775	Non-methylated
ENSMUSG00000024319	3.22538	0.156775	Non-methylated
ENSMUSG00000026821	2.20606	0.156775	Non-methylated
ENSMUSG00000039701	-2.69083	0.156775	Non-methylated
ENSMUSG00000028990	2.86073	0.156775	Non-methylated
ENSMUSG00000021054	4.48615	0.156775	Non-methylated
ENSMUSG00000035842	-2.49635	0.156775	Non-methylated
ENSMUSG00000050511	2.80917	0.157089	Non-methylated
ENSMUSG00000020397	-2.78411	0.157794	Non-methylated
ENSMUSG00000019338	2.55113	0.158329	Non-methylated
ENSMUSG00000029763	4.90475	0.158329	Non-methylated
ENSMUSG00000032625	3.85102	0.158329	Non-methylated
ENSMUSG00000021125	2.38184	0.15901	Non-methylated
ENSMUSG00000015750	-2.33102	0.159437	Non-methylated
ENSMUSG00000028261	3.38825	0.159437	Non-methylated
ENSMUSG00000041974	4.29321	0.159759	Non-methylated
ENSMUSG00000055991	3.24636	0.159759	Non-methylated
ENSMUSG00000072825	1.4934	0.160722	Non-methylated
ENSMUSG00000081058	1.68983	0.160722	Non-methylated
ENSMUSG00000061273	5.10773	0.160722	Non-methylated
ENSMUSG00000001156	1.71347	0.160827	Non-methylated
ENSMUSG00000026479	5.21253	0.160985	Non-methylated
ENSMUSG00000029131	1.80069	0.161753	Non-methylated
ENSMUSG00000026781	-3.81384	0.161753	Non-methylated
ENSMUSG00000006024	5.07048	0.161753	Non-methylated
ENSMUSG00000048920	4.11928	0.161753	Non-methylated
ENSMUSG00000020585	-2.77342	0.162474	Non-methylated
ENSMUSG00000004947	1.40271	0.162474	Non-methylated
ENSMUSG00000004285	3.93817	0.162474	Non-methylated
ENSMUSG00000026281	3.17475	0.162655	Non-methylated
ENSMUSG00000024991	3.83095	0.162997	Non-methylated
ENSMUSG00000039844	3.08666	0.163267	Non-methylated
ENSMUSG00000028901	2.79445	0.163267	Non-methylated
ENSMUSG00000029467	1.09279	0.163267	Non-methylated
ENSMUSG00000057177	1.82496	0.163267	Non-methylated
ENSMUSG00000048997	3.16275	0.163267	Non-methylated
ENSMUSG00000020079	3.22809	0.163318	Non-methylated
ENSMUSG00000036606	-2.39542	0.16366	Non-methylated
ENSMUSG00000037519	-1.79956	0.163932	Non-methylated
ENSMUSG00000025812	2.20905	0.164128	Non-methylated
ENSMUSG00000025921	-1.54689	0.164683	Non-methylated
ENSMUSG00000027613	-1.89475	0.164683	Non-methylated
ENSMUSG00000029687	-2.05145	0.165584	Non-methylated
ENSMUSG00000018858	4.36923	0.165618	Non-methylated
ENSMUSG00000053411	5.48484	0.165618	Non-methylated
ENSMUSG00000029267	2.66874	0.165618	Non-methylated
ENSMUSG00000030706	4.6235	0.165618	Non-methylated
ENSMUSG00000042423	1.85893	0.165618	Non-methylated
ENSMUSG00000031590	6.38836	0.165618	Non-methylated
ENSMUSG00000027374	5.05972	0.165618	Non-methylated
ENSMUSG00000033014	2.74322	0.165618	Non-methylated
ENSMUSG00000025239	3.79269	0.165618	Non-methylated
ENSMUSG00000017778	5.9668	0.165618	Non-methylated
ENSMUSG00000031661	-1.35147	0.165751	Non-methylated
ENSMUSG00000045817	2.40226	0.165755	Non-methylated
ENSMUSG00000041859	-2.85979	0.165996	Non-methylated
ENSMUSG00000030057	-3.14614	0.166038	Non-methylated
ENSMUSG00000040649	2.43677	0.166068	Non-methylated
ENSMUSG00000034083	-3.63262	0.166336	Non-methylated
ENSMUSG00000024758	-2.46694	0.166692	Non-methylated
ENSMUSG00000007817	-2.38006	0.168606	Non-methylated
ENSMUSG00000022536	-2.5286	0.168606	Non-methylated
ENSMUSG00000071037	4.02019	0.168606	Non-methylated
ENSMUSG00000041415	-1.67487	0.169028	Non-methylated
ENSMUSG00000071708	2.05693	0.169104	Non-methylated
ENSMUSG00000021975	4.30564	0.169143	Non-methylated
ENSMUSG00000059355	3.50099	0.169821	Non-methylated
ENSMUSG00000040601	-2.11988	0.170071	Non-methylated
ENSMUSG00000056201	1.97957	0.170261	Non-methylated
ENSMUSG00000028452	-3.41182	0.170261	Non-methylated
ENSMUSG00000096472	5.04884	0.170447	Non-methylated
ENSMUSG00000040746	5.03253	0.171008	Non-methylated
ENSMUSG00000033684	3.08812	0.171866	Non-methylated
ENSMUSG00000029048	3.88067	0.171866	Non-methylated
ENSMUSG00000111950	5.23839	0.171866	Non-methylated
ENSMUSG00000024197	4.84786	0.171866	Non-methylated
ENSMUSG00000000088	-2.35545	0.171953	Non-methylated
ENSMUSG00000019854	2.92398	0.172017	Non-methylated
ENSMUSG00000022075	3.52516	0.172017	Non-methylated
ENSMUSG00000037278	2.82127	0.172017	Non-methylated
ENSMUSG00000004843	-3.10673	0.172068	Non-methylated
ENSMUSG00000024639	2.42883	0.172151	Non-methylated
ENSMUSG00000028454	4.23066	0.172151	Non-methylated
ENSMUSG00000023066	2.70497	0.17219	Non-methylated
ENSMUSG00000006276	2.37687	0.172314	Non-methylated
ENSMUSG00000027828	3.38195	0.172314	Non-methylated
ENSMUSG00000005683	1.89809	0.173197	Non-methylated
ENSMUSG00000024072	2.49527	0.173197	Non-methylated
ENSMUSG00000090470	3.7855	0.173197	Non-methylated
ENSMUSG00000069808	5.76945	0.17398	Non-methylated
ENSMUSG00000024491	2.6457	0.17398	Non-methylated
ENSMUSG00000034659	2.13598	0.17398	Non-methylated
ENSMUSG00000063146	2.02626	0.17398	Non-methylated
ENSMUSG00000039431	-3.24047	0.17398	Non-methylated
ENSMUSG00000010721	4.94138	0.17398	Non-methylated
ENSMUSG00000022477	2.12281	0.17398	Non-methylated
ENSMUSG00000027465	-3.50693	0.174202	Non-methylated
ENSMUSG00000030286	3.09731	0.174202	Non-methylated
ENSMUSG00000026260	4.44696	0.174629	Non-methylated
ENSMUSG00000022772	5.4615	0.176483	Non-methylated
ENSMUSG00000058076	-3.01585	0.176803	Non-methylated
ENSMUSG00000054874	2.4012	0.176857	Non-methylated
ENSMUSG00000067786	6.28193	0.176857	Non-methylated
ENSMUSG00000027006	4.10686	0.176857	Non-methylated
ENSMUSG00000020607	-2.53066	0.176857	Non-methylated
ENSMUSG00000035828	1.98435	0.177169	Non-methylated
ENSMUSG00000034707	-4.01338	0.177489	Non-methylated
ENSMUSG00000021965	3.81709	0.178111	Non-methylated
ENSMUSG00000028032	2.47954	0.178167	Non-methylated
ENSMUSG00000014592	-2.42582	0.178167	Non-methylated
ENSMUSG00000048626	1.76571	0.179329	Non-methylated
ENSMUSG00000037316	-3.26954	0.179329	Non-methylated
ENSMUSG00000016619	1.65937	0.180415	Non-methylated
ENSMUSG00000032812	-4.90265	0.181691	Non-methylated
ENSMUSG00000014498	2.8572	0.181781	Non-methylated
ENSMUSG00000020918	-3.39312	0.181781	Non-methylated
ENSMUSG00000034450	6.06023	0.181845	Non-methylated
ENSMUSG00000022889	4.29302	0.181892	Non-methylated
ENSMUSG00000015745	3.7036	0.182271	Non-methylated
ENSMUSG00000027454	3.52211	0.182328	Non-methylated
ENSMUSG00000022283	2.67841	0.182576	Non-methylated
ENSMUSG00000002996	4.11211	0.18284	Non-methylated
ENSMUSG00000066640	2.69098	0.184259	Non-methylated
ENSMUSG00000067288	4.34653	0.18439	Non-methylated
ENSMUSG00000025795	1.88987	0.18439	Non-methylated
ENSMUSG00000039512	2.54856	0.18439	Non-methylated
ENSMUSG00000040220	-2.8503	0.18491	Non-methylated
ENSMUSG00000018378	5.91735	0.184969	Non-methylated
ENSMUSG00000063568	2.05991	0.185221	Non-methylated
ENSMUSG00000075046	4.78938	0.185221	Non-methylated
ENSMUSG00000001158	-2.68609	0.185675	Non-methylated
ENSMUSG00000025610	6.42359	0.186479	Non-methylated
ENSMUSG00000038848	2.92835	0.186479	Non-methylated
ENSMUSG00000028078	1.29623	0.186479	Non-methylated
ENSMUSG00000067702	-2.06798	0.186479	Non-methylated
ENSMUSG00000000303	-1.99407	0.186479	Non-methylated
ENSMUSG00000031853	5.35705	0.186479	Non-methylated
ENSMUSG00000061787	2.47485	0.186479	Non-methylated
ENSMUSG00000031703	2.70528	0.186479	Non-methylated
ENSMUSG00000025218	-2.55091	0.186815	Non-methylated
ENSMUSG00000050232	4.86937	0.186815	Non-methylated
ENSMUSG00000026640	-3.13798	0.187066	Non-methylated
ENSMUSG00000035325	-2.13965	0.187066	Non-methylated
ENSMUSG00000043602	-5.93796	0.187066	Non-methylated
ENSMUSG00000097025	3.38501	0.188479	Non-methylated
ENSMUSG00000021811	-2.70017	0.188571	Non-methylated
ENSMUSG00000024120	1.89678	0.188571	Non-methylated
ENSMUSG00000039108	-0.931508	0.188774	Non-methylated
ENSMUSG00000059796	2.09952	0.189418	Non-methylated
ENSMUSG00000032965	5.98313	0.189418	Non-methylated
ENSMUSG00000044927	1.9793	0.189418	Non-methylated
ENSMUSG00000006641	3.56243	0.189418	Non-methylated
ENSMUSG00000033713	5.15852	0.189418	Non-methylated
ENSMUSG00000028693	-2.836	0.189571	Non-methylated
ENSMUSG00000032590	4.5514	0.189571	Non-methylated
ENSMUSG00000007880	1.04617	0.189604	Non-methylated
ENSMUSG00000021048	2.07662	0.189917	Non-methylated
ENSMUSG00000002797	-2.64585	0.190163	Non-methylated
ENSMUSG00000084786	2.58266	0.190486	Non-methylated
ENSMUSG00000020091	2.56093	0.190499	Non-methylated
ENSMUSG00000009894	3.94434	0.190499	Non-methylated
ENSMUSG00000000056	5.20102	0.190499	Non-methylated
ENSMUSG00000041359	1.16634	0.19064	Non-methylated
ENSMUSG00000022433	1.52908	0.19064	Non-methylated
ENSMUSG00000053581	-2.53722	0.19064	Non-methylated
ENSMUSG00000057230	3.17551	0.19064	Non-methylated
ENSMUSG00000053644	-3.01815	0.19064	Non-methylated
ENSMUSG00000044072	5.40203	0.190796	Non-methylated
ENSMUSG00000041852	1.66364	0.190796	Non-methylated
ENSMUSG00000029513	-1.80484	0.190796	Non-methylated
ENSMUSG00000060512	3.92377	0.190796	Non-methylated
ENSMUSG00000097415	3.40223	0.190796	Non-methylated
ENSMUSG00000031847	-3.52053	0.190796	Non-methylated
ENSMUSG00000059439	4.06989	0.190796	Non-methylated
ENSMUSG00000022201	2.11974	0.190796	Non-methylated
ENSMUSG00000113128	5.92658	0.191085	Non-methylated
ENSMUSG00000009733	4.32965	0.192854	Non-methylated
ENSMUSG00000068523	2.47709	0.192854	Non-methylated
ENSMUSG00000018446	-1.85507	0.193067	Non-methylated
ENSMUSG00000020946	3.78926	0.193202	Non-methylated
ENSMUSG00000029397	5.37292	0.193239	Non-methylated
ENSMUSG00000006463	2.22667	0.193239	Non-methylated
ENSMUSG00000013593	-2.1814	0.193833	Non-methylated
ENSMUSG00000025575	2.29236	0.193833	Non-methylated
ENSMUSG00000024002	1.31798	0.193833	Non-methylated
ENSMUSG00000021939	2.3319	0.194012	Non-methylated
ENSMUSG00000074281	6.07744	0.194012	Non-methylated
ENSMUSG00000107552	5.89849	0.194012	Non-methylated
ENSMUSG00000028582	5.32758	0.194012	Non-methylated
ENSMUSG00000056586	-2.88003	0.194012	Non-methylated
ENSMUSG00000022416	3.23062	0.194012	Non-methylated
ENSMUSG00000055717	1.38688	0.195182	Non-methylated
ENSMUSG00000047832	2.54772	0.195192	Non-methylated
ENSMUSG00000037313	-1.10006	0.195561	Non-methylated
ENSMUSG00000058537	5.4827	0.195566	Non-methylated
ENSMUSG00000018567	4.74028	0.195656	Non-methylated
ENSMUSG00000021175	3.21813	0.196456	Non-methylated
ENSMUSG00000022427	-2.29242	0.196456	Non-methylated
ENSMUSG00000032292	-3.78786	0.196462	Non-methylated
ENSMUSG00000002871	1.64552	0.196686	Non-methylated
ENSMUSG00000062275	2.06886	0.196686	Non-methylated
ENSMUSG00000010057	3.39141	0.197421	Non-methylated
ENSMUSG00000034593	3.55374	0.198038	Non-methylated
ENSMUSG00000029229	2.1596	0.198336	Non-methylated
ENSMUSG00000018559	3.22784	0.198403	Non-methylated
ENSMUSG00000021067	-2.0797	0.198403	Non-methylated
ENSMUSG00000034243	3.54318	0.198431	Non-methylated
ENSMUSG00000061410	1.9568	0.198431	Non-methylated
ENSMUSG00000020680	3.29646	0.199438	Non-methylated
ENSMUSG00000021938	3.9293	0.199438	Non-methylated
ENSMUSG00000028873	-1.82901	0.199438	Non-methylated
ENSMUSG00000031765	5.04666	0.199438	Non-methylated
ENSMUSG00000057058	4.38342	0.199464	Non-methylated
ENSMUSG00000022914	1.81662	0.200053	Non-methylated
ENSMUSG00000037104	6.23869	0.200124	Non-methylated
ENSMUSG00000107112	4.22777	0.201145	Non-methylated
ENSMUSG00000042557	1.5976	0.201237	Non-methylated
ENSMUSG00000024006	-2.26295	0.201287	Non-methylated
ENSMUSG00000028527	-1.92772	0.201287	Non-methylated
ENSMUSG00000028677	-1.38493	0.201287	Non-methylated
ENSMUSG00000006494	3.33189	0.201843	Non-methylated
ENSMUSG00000019066	1.53235	0.201843	Non-methylated
ENSMUSG00000000094	2.06486	0.201843	Non-methylated
ENSMUSG00000022973	-2.50516	0.203085	Non-methylated
ENSMUSG00000026313	4.32453	0.203186	Non-methylated
ENSMUSG00000104614	3.84991	0.203186	Non-methylated
ENSMUSG00000028563	2.04512	0.204114	Non-methylated
ENSMUSG00000021733	3.17163	0.204114	Non-methylated
ENSMUSG00000025612	3.1539	0.204159	Non-methylated
ENSMUSG00000031458	3.28285	0.204159	Non-methylated
ENSMUSG00000005481	2.95487	0.204159	Non-methylated
ENSMUSG00000066415	1.70923	0.204159	Non-methylated
ENSMUSG00000031636	6.19079	0.204199	Non-methylated
ENSMUSG00000021916	3.34751	0.20514	Non-methylated
ENSMUSG00000025423	-2.82712	0.205224	Non-methylated
ENSMUSG00000035027	-2.12867	0.205288	Non-methylated
ENSMUSG00000078681	2.44642	0.205288	Non-methylated
ENSMUSG00000045103	5.74875	0.205288	Non-methylated
ENSMUSG00000038214	3.04792	0.205288	Non-methylated
ENSMUSG00000005882	-3.33311	0.205893	Non-methylated
ENSMUSG00000109718	1.93945	0.206319	Non-methylated
ENSMUSG00000025314	2.46206	0.206657	Non-methylated
ENSMUSG00000026860	5.03484	0.206902	Non-methylated
ENSMUSG00000004567	2.40934	0.206902	Non-methylated
ENSMUSG00000020905	-2.87057	0.207545	Non-methylated
ENSMUSG00000016921	4.69482	0.207545	Non-methylated
ENSMUSG00000025876	-3.45462	0.207567	Non-methylated
ENSMUSG00000059554	6.12997	0.20759	Non-methylated
ENSMUSG00000069539	1.96556	0.20759	Non-methylated
ENSMUSG00000038736	4.87603	0.20759	Non-methylated
ENSMUSG00000036106	1.97417	0.20759	Non-methylated
ENSMUSG00000024012	2.40797	0.20759	Non-methylated
ENSMUSG00000034998	1.88229	0.20759	Non-methylated
ENSMUSG00000071856	2.50412	0.20759	Non-methylated
ENSMUSG00000032648	5.94306	0.20759	Non-methylated
ENSMUSG00000034445	-6.03814	0.20759	Non-methylated
ENSMUSG00000027323	2.91349	0.20759	Non-methylated
ENSMUSG00000003438	-2.88984	0.20759	Non-methylated
ENSMUSG00000025105	2.97826	0.20759	Non-methylated
ENSMUSG00000049739	3.99982	0.20759	Non-methylated
ENSMUSG00000026663	4.10075	0.20759	Non-methylated
ENSMUSG00000058793	-2.67324	0.20759	Non-methylated
ENSMUSG00000087252	5.80298	0.20759	Non-methylated
ENSMUSG00000056531	-4.50389	0.20759	Non-methylated
ENSMUSG00000024787	5.05184	0.20759	Non-methylated
ENSMUSG00000042628	4.55583	0.207752	Non-methylated
ENSMUSG00000023015	2.90789	0.207884	Non-methylated
ENSMUSG00000055116	2.14981	0.208091	Non-methylated
ENSMUSG00000027852	2.942	0.208247	Non-methylated
ENSMUSG00000017969	2.66642	0.20826	Non-methylated
ENSMUSG00000036948	3.04058	0.208298	Non-methylated
ENSMUSG00000103998	1.18287	0.208328	Non-methylated
ENSMUSG00000023571	-2.34041	0.208328	Non-methylated
ENSMUSG00000021134	2.27763	0.208375	Non-methylated
ENSMUSG00000024360	2.14811	0.208808	Non-methylated
ENSMUSG00000026558	2.10267	0.209008	Non-methylated
ENSMUSG00000020873	3.45003	0.209064	Non-methylated
ENSMUSG00000029703	-5.62365	0.209556	Non-methylated
ENSMUSG00000078584	3.29631	0.209949	Non-methylated
ENSMUSG00000025939	5.76119	0.21025	Non-methylated
ENSMUSG00000018648	2.1789	0.21025	Non-methylated
ENSMUSG00000025024	2.62693	0.21025	Non-methylated
ENSMUSG00000039270	-3.2983	0.21025	Non-methylated
ENSMUSG00000020893	3.30558	0.210802	Non-methylated
ENSMUSG00000019861	4.96848	0.21096	Non-methylated
ENSMUSG00000035152	2.85301	0.21096	Non-methylated
ENSMUSG00000018001	2.17118	0.21096	Non-methylated
ENSMUSG00000031609	1.29818	0.211019	Non-methylated
ENSMUSG00000021286	1.51218	0.211852	Non-methylated
ENSMUSG00000022500	5.08819	0.211852	Non-methylated
ENSMUSG00000051050	4.91002	0.211852	Non-methylated
ENSMUSG00000024081	5.61373	0.212698	Non-methylated
ENSMUSG00000038507	0.906137	0.212698	Non-methylated
ENSMUSG00000069265	-2.49981	0.212705	Non-methylated
ENSMUSG00000022807	1.71807	0.213037	Non-methylated
ENSMUSG00000020358	-2.89894	0.213452	Non-methylated
ENSMUSG00000021745	1.95582	0.213452	Non-methylated
ENSMUSG00000062078	1.53563	0.213452	Non-methylated
ENSMUSG00000041857	-1.70052	0.213452	Non-methylated
ENSMUSG00000029452	4.92226	0.213452	Non-methylated
ENSMUSG00000003865	-2.24091	0.213452	Non-methylated
ENSMUSG00000001472	-2.24997	0.213452	Non-methylated
ENSMUSG00000029614	-3.01946	0.213452	Non-methylated
ENSMUSG00000006057	1.82784	0.213452	Non-methylated
ENSMUSG00000014301	3.53457	0.213452	Non-methylated
ENSMUSG00000034902	-2.18673	0.213661	Non-methylated
ENSMUSG00000046679	3.06418	0.214448	Non-methylated
ENSMUSG00000034994	1.85551	0.21483	Non-methylated
ENSMUSG00000028063	1.8451	0.21483	Non-methylated
ENSMUSG00000039737	3.12905	0.21483	Non-methylated
ENSMUSG00000091512	-2.96138	0.21483	Non-methylated
ENSMUSG00000002068	4.55535	0.21483	Non-methylated
ENSMUSG00000049439	5.65136	0.214882	Non-methylated
ENSMUSG00000053040	4.15064	0.214882	Non-methylated
ENSMUSG00000035285	2.36463	0.215015	Non-methylated
ENSMUSG00000021676	-2.44133	0.216353	Non-methylated
ENSMUSG00000058503	-3.44357	0.216547	Non-methylated
ENSMUSG00000024232	6.01403	0.216547	Non-methylated
ENSMUSG00000034947	5.76906	0.216674	Non-methylated
ENSMUSG00000034210	1.83777	0.216674	Non-methylated
ENSMUSG00000012443	3.23624	0.216759	Non-methylated
ENSMUSG00000052942	-3.28561	0.217395	Non-methylated
ENSMUSG00000027774	2.7309	0.217395	Non-methylated
ENSMUSG00000114010	4.42629	0.217395	Non-methylated
ENSMUSG00000029198	-3.9322	0.217411	Non-methylated
ENSMUSG00000030314	-3.83624	0.217411	Non-methylated
ENSMUSG00000016503	-2.19609	0.217768	Non-methylated
ENSMUSG00000005469	2.6462	0.217856	Non-methylated
ENSMUSG00000025059	-2.06356	0.218229	Non-methylated
ENSMUSG00000038212	-2.30808	0.220055	Non-methylated
ENSMUSG00000051517	2.04069	0.220076	Non-methylated
ENSMUSG00000060416	-2.36414	0.220076	Non-methylated
ENSMUSG00000040462	1.82897	0.22023	Non-methylated
ENSMUSG00000062373	-1.45573	0.220571	Non-methylated
ENSMUSG00000099881	5.45195	0.220571	Non-methylated
ENSMUSG00000020647	3.15617	0.221497	Non-methylated
ENSMUSG00000022992	2.49919	0.22173	Non-methylated
ENSMUSG00000038141	-2.50693	0.22173	Non-methylated
ENSMUSG00000019370	-2.86197	0.22173	Non-methylated
ENSMUSG00000004668	-4.48931	0.22173	Non-methylated
ENSMUSG00000061898	3.57582	0.222786	Non-methylated
ENSMUSG00000086842	2.2692	0.222786	Non-methylated
ENSMUSG00000028266	5.09458	0.222786	Non-methylated
ENSMUSG00000037221	2.47285	0.222786	Non-methylated
ENSMUSG00000033596	-4.27539	0.222786	Non-methylated
ENSMUSG00000044026	-3.44488	0.222786	Non-methylated
ENSMUSG00000039704	3.30582	0.223713	Non-methylated
ENSMUSG00000020847	1.91252	0.223839	Non-methylated
ENSMUSG00000024604	1.92718	0.223839	Non-methylated
ENSMUSG00000025880	3.08494	0.223839	Non-methylated
ENSMUSG00000054814	2.21855	0.223839	Non-methylated
ENSMUSG00000092354	5.6882	0.223839	Non-methylated
ENSMUSG00000043866	-1.71835	0.223839	Non-methylated
ENSMUSG00000014470	2.3563	0.223839	Non-methylated
ENSMUSG00000029830	4.39641	0.223839	Non-methylated
ENSMUSG00000058440	-3.13555	0.223839	Non-methylated
ENSMUSG00000021518	2.95356	0.223839	Non-methylated
ENSMUSG00000010095	2.05798	0.223995	Non-methylated
ENSMUSG00000018169	-4.39943	0.224478	Non-methylated
ENSMUSG00000020471	2.47828	0.224996	Non-methylated
ENSMUSG00000021203	2.72331	0.224996	Non-methylated
ENSMUSG00000109599	5.91083	0.225267	Non-methylated
ENSMUSG00000039678	2.49738	0.225267	Non-methylated
ENSMUSG00000040738	4.58942	0.225267	Non-methylated
ENSMUSG00000026249	-1.66234	0.225393	Non-methylated
ENSMUSG00000018012	2.36065	0.225393	Non-methylated
ENSMUSG00000005813	4.83727	0.225393	Non-methylated
ENSMUSG00000029772	-3.10961	0.225393	Non-methylated
ENSMUSG00000040488	5.65138	0.225393	Non-methylated
ENSMUSG00000035024	-3.25983	0.225393	Non-methylated
ENSMUSG00000043719	-2.40712	0.225393	Non-methylated
ENSMUSG00000026544	5.44182	0.225477	Non-methylated
ENSMUSG00000018363	1.62214	0.225564	Non-methylated
ENSMUSG00000028405	2.31184	0.226219	Non-methylated
ENSMUSG00000058690	-2.12059	0.226313	Non-methylated
ENSMUSG00000029145	-2.08525	0.226313	Non-methylated
ENSMUSG00000045180	2.12914	0.226313	Non-methylated
ENSMUSG00000035203	2.10712	0.226612	Non-methylated
ENSMUSG00000111556	3.05914	0.226612	Non-methylated
ENSMUSG00000043415	1.86675	0.226939	Non-methylated
ENSMUSG00000034813	-3.40934	0.227342	Non-methylated
ENSMUSG00000030835	-1.98845	0.227342	Non-methylated
ENSMUSG00000028530	-2.11778	0.227547	Non-methylated
ENSMUSG00000046058	5.30054	0.227612	Non-methylated
ENSMUSG00000050730	2.05518	0.227971	Non-methylated
ENSMUSG00000020864	2.02152	0.229102	Non-methylated
ENSMUSG00000008305	3.03617	0.229102	Non-methylated
ENSMUSG00000034154	-2.49288	0.229444	Non-methylated
ENSMUSG00000015932	3.38696	0.229507	Non-methylated
ENSMUSG00000030811	1.6603	0.229523	Non-methylated
ENSMUSG00000025135	1.8584	0.230185	Non-methylated
ENSMUSG00000023980	2.29107	0.230501	Non-methylated
ENSMUSG00000069972	1.52458	0.230993	Non-methylated
ENSMUSG00000044791	-2.42645	0.230993	Non-methylated
ENSMUSG00000032220	4.05596	0.23116	Non-methylated
ENSMUSG00000047153	3.56453	0.231175	Non-methylated
ENSMUSG00000045246	-2.52969	0.231229	Non-methylated
ENSMUSG00000014554	-3.593	0.232167	Non-methylated
ENSMUSG00000053286	2.90011	0.232485	Non-methylated
ENSMUSG00000001521	1.68725	0.232485	Non-methylated
ENSMUSG00000017664	2.47616	0.23292	Non-methylated
ENSMUSG00000033075	1.88308	0.233249	Non-methylated
ENSMUSG00000048429	4.75683	0.233249	Non-methylated
ENSMUSG00000039087	2.08028	0.233287	Non-methylated
ENSMUSG00000020571	3.19099	0.233372	Non-methylated
ENSMUSG00000031095	2.6117	0.233473	Non-methylated
ENSMUSG00000021271	2.71302	0.234048	Non-methylated
ENSMUSG00000030942	2.39497	0.234048	Non-methylated
ENSMUSG00000028180	3.12448	0.234176	Non-methylated
ENSMUSG00000107086	5.80805	0.234176	Non-methylated
ENSMUSG00000031960	3.93101	0.234176	Non-methylated
ENSMUSG00000020964	2.30976	0.234311	Non-methylated
ENSMUSG00000026600	2.31113	0.234363	Non-methylated
ENSMUSG00000018849	2.3121	0.234915	Non-methylated
ENSMUSG00000022983	1.49577	0.234915	Non-methylated
ENSMUSG00000040605	4.67459	0.234915	Non-methylated
ENSMUSG00000032178	-2.58614	0.235151	Non-methylated
ENSMUSG00000073294	0.881406	0.235162	Non-methylated
ENSMUSG00000074582	2.8191	0.236222	Non-methylated
ENSMUSG00000050605	4.40831	0.238523	Non-methylated
ENSMUSG00000057193	-2.0678	0.23906	Non-methylated
ENSMUSG00000026127	2.14734	0.239109	Non-methylated
ENSMUSG00000037750	1.92	0.239109	Non-methylated
ENSMUSG00000045078	-1.60734	0.239109	Non-methylated
ENSMUSG00000031422	2.41206	0.239109	Non-methylated
ENSMUSG00000040794	2.78427	0.239109	Non-methylated
ENSMUSG00000028975	-2.17204	0.239109	Non-methylated
ENSMUSG00000039753	3.33103	0.239109	Non-methylated
ENSMUSG00000053134	-3.74011	0.239109	Non-methylated
ENSMUSG00000048277	-4.04194	0.239109	Non-methylated
ENSMUSG00000003527	-2.15363	0.239109	Non-methylated
ENSMUSG00000020738	-2.01674	0.239602	Non-methylated
ENSMUSG00000027544	2.58811	0.240101	Non-methylated
ENSMUSG00000059810	2.23293	0.240941	Non-methylated
ENSMUSG00000042111	2.0434	0.24102	Non-methylated
ENSMUSG00000079659	2.35066	0.241255	Non-methylated
ENSMUSG00000029723	1.9721	0.241776	Non-methylated
ENSMUSG00000074063	-2.90932	0.241776	Non-methylated
ENSMUSG00000115597	5.73089	0.242	Non-methylated
ENSMUSG00000015790	3.67548	0.242156	Non-methylated
ENSMUSG00000021868	2.88656	0.243516	Non-methylated
ENSMUSG00000039117	1.03367	0.244046	Non-methylated
ENSMUSG00000006699	3.25628	0.244046	Non-methylated
ENSMUSG00000038446	3.5281	0.244046	Non-methylated
ENSMUSG00000037296	2.90905	0.244046	Non-methylated
ENSMUSG00000032113	-2.44022	0.244046	Non-methylated
ENSMUSG00000021910	3.22543	0.244726	Non-methylated
ENSMUSG00000039148	-2.28605	0.244726	Non-methylated
ENSMUSG00000029475	1.38215	0.244726	Non-methylated
ENSMUSG00000035232	3.92202	0.244726	Non-methylated
ENSMUSG00000029454	3.64815	0.245169	Non-methylated
ENSMUSG00000029563	5.26105	0.245169	Non-methylated
ENSMUSG00000037376	3.14255	0.246253	Non-methylated
ENSMUSG00000021911	2.60276	0.246732	Non-methylated
ENSMUSG00000002308	2.01806	0.246732	Non-methylated
ENSMUSG00000051674	5.24359	0.246732	Non-methylated
ENSMUSG00000029408	-1.76792	0.246732	Non-methylated
ENSMUSG00000037426	-3.25798	0.246895	Non-methylated
ENSMUSG00000022678	5.68097	0.24705	Non-methylated
ENSMUSG00000032352	3.80164	0.247561	Non-methylated
ENSMUSG00000005871	1.55512	0.247807	Non-methylated
ENSMUSG00000035683	-3.15794	0.247807	Non-methylated
ENSMUSG00000007613	5.16168	0.247807	Non-methylated
ENSMUSG00000057375	2.54181	0.247807	Non-methylated
ENSMUSG00000031935	-1.16967	0.247807	Non-methylated
ENSMUSG00000007603	-2.20712	0.247807	Non-methylated
ENSMUSG00000032661	5.09145	0.2488	Non-methylated
ENSMUSG00000036501	2.84356	0.249783	Non-methylated
ENSMUSG00000052488	2.13552	0.249783	Non-methylated
ENSMUSG00000032096	2.01575	0.249783	Non-methylated
ENSMUSG00000035969	3.02844	0.249896	Non-methylated
ENSMUSG00000071262	1.8363	0.250414	Non-methylated
ENSMUSG00000054321	2.88854	0.250414	Non-methylated
ENSMUSG00000024112	1.61476	0.2511	Non-methylated
ENSMUSG00000028309	2.381	0.2511	Non-methylated
ENSMUSG00000044447	2.42658	0.25155	Non-methylated
ENSMUSG00000034739	3.021	0.25155	Non-methylated
ENSMUSG00000021809	5.63179	0.252073	Non-methylated
ENSMUSG00000022521	1.24878	0.252431	Non-methylated
ENSMUSG00000061578	-3.23508	0.252771	Non-methylated
ENSMUSG00000053024	-3.31919	0.252865	Non-methylated
ENSMUSG00000022895	2.35107	0.252865	Non-methylated
ENSMUSG00000023923	2.41805	0.252865	Non-methylated
ENSMUSG00000083558	0.911771	0.252865	Non-methylated
ENSMUSG00000028842	-2.28256	0.252865	Non-methylated
ENSMUSG00000015804	-1.50514	0.252865	Non-methylated
ENSMUSG00000054792	-2.1184	0.252865	Non-methylated
ENSMUSG00000039329	4.04383	0.252865	Non-methylated
ENSMUSG00000020962	1.6393	0.252897	Non-methylated
ENSMUSG00000069114	-1.2639	0.252897	Non-methylated
ENSMUSG00000029381	-2.07933	0.252897	Non-methylated
ENSMUSG00000032194	2.62056	0.252897	Non-methylated
ENSMUSG00000021690	2.49933	0.253624	Non-methylated
ENSMUSG00000041278	2.43408	0.253674	Non-methylated
ENSMUSG00000000028	2.32713	0.254079	Non-methylated
ENSMUSG00000019856	5.59945	0.254355	Non-methylated
ENSMUSG00000025016	2.05945	0.254521	Non-methylated
ENSMUSG00000024122	2.69131	0.254574	Non-methylated
ENSMUSG00000021556	2.67975	0.254763	Non-methylated
ENSMUSG00000038236	4.64066	0.255428	Non-methylated
ENSMUSG00000052331	1.41276	0.255456	Non-methylated
ENSMUSG00000045598	-1.95971	0.25587	Non-methylated
ENSMUSG00000021930	2.31034	0.255926	Non-methylated
ENSMUSG00000027534	-2.2728	0.256011	Non-methylated
ENSMUSG00000046836	2.68793	0.256123	Non-methylated
ENSMUSG00000020083	1.27837	0.256344	Non-methylated
ENSMUSG00000022568	5.56959	0.256357	Non-methylated
ENSMUSG00000032534	5.03127	0.257429	Non-methylated
ENSMUSG00000070327	2.05388	0.257503	Non-methylated
ENSMUSG00000056692	-1.17326	0.257913	Non-methylated
ENSMUSG00000066735	-5.08014	0.258308	Non-methylated
ENSMUSG00000054364	-3.38825	0.258308	Non-methylated
ENSMUSG00000039713	-2.61306	0.258436	Non-methylated
ENSMUSG00000003208	3.50143	0.258436	Non-methylated
ENSMUSG00000031986	-2.05634	0.259064	Non-methylated
ENSMUSG00000096458	4.39993	0.259142	Non-methylated
ENSMUSG00000030060	1.48989	0.259401	Non-methylated
ENSMUSG00000104158	4.24239	0.259401	Non-methylated
ENSMUSG00000040423	2.73391	0.26067	Non-methylated
ENSMUSG00000026797	2.32144	0.26067	Non-methylated
ENSMUSG00000001416	-2.53593	0.26067	Non-methylated
ENSMUSG00000001016	2.90735	0.26067	Non-methylated
ENSMUSG00000031697	2.4825	0.26067	Non-methylated
ENSMUSG00000037280	2.65252	0.26067	Non-methylated
ENSMUSG00000033763	2.39748	0.260877	Non-methylated
ENSMUSG00000004070	2.26674	0.261342	Non-methylated
ENSMUSG00000040842	-2.52827	0.261635	Non-methylated
ENSMUSG00000041406	1.90907	0.261962	Non-methylated
ENSMUSG00000055723	-1.76121	0.261962	Non-methylated
ENSMUSG00000041313	-2.90586	0.261962	Non-methylated
ENSMUSG00000041126	3.01984	0.261962	Non-methylated
ENSMUSG00000041708	2.63587	0.262363	Non-methylated
ENSMUSG00000024983	-2.05053	0.262363	Non-methylated
ENSMUSG00000039633	1.56128	0.262508	Non-methylated
ENSMUSG00000020153	2.37744	0.262816	Non-methylated
ENSMUSG00000047205	-2.67507	0.262859	Non-methylated
ENSMUSG00000003868	1.68332	0.262859	Non-methylated
ENSMUSG00000040570	1.93242	0.262892	Non-methylated
ENSMUSG00000024750	1.68081	0.264286	Non-methylated
ENSMUSG00000002733	1.44388	0.264286	Non-methylated
ENSMUSG00000002102	3.52312	0.264286	Non-methylated
ENSMUSG00000032199	2.78133	0.264286	Non-methylated
ENSMUSG00000021290	3.37294	0.264286	Non-methylated
ENSMUSG00000022404	-3.67816	0.264286	Non-methylated
ENSMUSG00000048410	4.15548	0.264286	Non-methylated
ENSMUSG00000021748	-3.08731	0.264542	Non-methylated
ENSMUSG00000019256	-2.57886	0.264542	Non-methylated
ENSMUSG00000019710	2.89586	0.264552	Non-methylated
ENSMUSG00000032475	2.21081	0.264552	Non-methylated
ENSMUSG00000027422	2.85604	0.264883	Non-methylated
ENSMUSG00000008393	-1.49075	0.265032	Non-methylated
ENSMUSG00000079184	2.42531	0.265195	Non-methylated
ENSMUSG00000037235	2.00916	0.265195	Non-methylated
ENSMUSG00000011267	2.05233	0.265195	Non-methylated
ENSMUSG00000030726	1.81089	0.265195	Non-methylated
ENSMUSG00000031447	-1.40441	0.265195	Non-methylated
ENSMUSG00000072582	2.239	0.265195	Non-methylated
ENSMUSG00000028607	3.99167	0.26639	Non-methylated
ENSMUSG00000110440	5.46788	0.266516	Non-methylated
ENSMUSG00000021546	-2.4888	0.267091	Non-methylated
ENSMUSG00000018899	1.88651	0.267091	Non-methylated
ENSMUSG00000089281	3.94273	0.267116	Non-methylated
ENSMUSG00000040498	-3.73275	0.267116	Non-methylated
ENSMUSG00000028042	2.44808	0.267462	Non-methylated
ENSMUSG00000017999	-3.23277	0.267767	Non-methylated
ENSMUSG00000018509	2.36549	0.268231	Non-methylated
ENSMUSG00000038683	-1.6577	0.268353	Non-methylated
ENSMUSG00000018379	2.21185	0.268539	Non-methylated
ENSMUSG00000038770	2.28252	0.268539	Non-methylated
ENSMUSG00000021357	5.44637	0.268539	Non-methylated
ENSMUSG00000017776	1.4036	0.269076	Non-methylated
ENSMUSG00000093674	1.90699	0.269542	Non-methylated
ENSMUSG00000108379	3.42725	0.269542	Non-methylated
ENSMUSG00000030534	5.26604	0.269542	Non-methylated
ENSMUSG00000032555	-2.93693	0.269542	Non-methylated
ENSMUSG00000005917	4.40667	0.269542	Non-methylated
ENSMUSG00000004929	1.87127	0.269601	Non-methylated
ENSMUSG00000037572	5.42084	0.269912	Non-methylated
ENSMUSG00000022092	3.86479	0.269912	Non-methylated
ENSMUSG00000025217	1.90893	0.269912	Non-methylated
ENSMUSG00000039901	-2.99679	0.269912	Non-methylated
ENSMUSG00000030084	-1.5483	0.269912	Non-methylated
ENSMUSG00000039396	2.12196	0.269912	Non-methylated
ENSMUSG00000032300	2.28755	0.269912	Non-methylated
ENSMUSG00000032586	2.95592	0.269912	Non-methylated
ENSMUSG00000032479	-1.22031	0.269912	Non-methylated
ENSMUSG00000022130	2.68586	0.269912	Non-methylated
ENSMUSG00000017146	2.83889	0.269912	Non-methylated
ENSMUSG00000024053	-2.5093	0.269918	Non-methylated
ENSMUSG00000005371	1.54656	0.269918	Non-methylated
ENSMUSG00000041028	-2.05717	0.270618	Non-methylated
ENSMUSG00000019843	-1.72457	0.27063	Non-methylated
ENSMUSG00000088208	5.41066	0.270894	Non-methylated
ENSMUSG00000117310	1.25071	0.270919	Non-methylated
ENSMUSG00000058799	1.99252	0.270919	Non-methylated
ENSMUSG00000026641	2.34382	0.270923	Non-methylated
ENSMUSG00000044221	-2.28686	0.270923	Non-methylated
ENSMUSG00000052906	2.84294	0.270923	Non-methylated
ENSMUSG00000027309	-2.22417	0.270923	Non-methylated
ENSMUSG00000045503	3.24931	0.271629	Non-methylated
ENSMUSG00000036990	1.73589	0.271741	Non-methylated
ENSMUSG00000034486	-1.96208	0.272016	Non-methylated
ENSMUSG00000088108	3.01823	0.272016	Non-methylated
ENSMUSG00000001827	4.50893	0.272016	Non-methylated
ENSMUSG00000037416	-1.90145	0.272254	Non-methylated
ENSMUSG00000032216	3.74027	0.272254	Non-methylated
ENSMUSG00000032482	-4.60909	0.272254	Non-methylated
ENSMUSG00000098112	1.62865	0.272803	Non-methylated
ENSMUSG00000048108	2.43694	0.272803	Non-methylated
ENSMUSG00000047649	4.38094	0.272803	Non-methylated
ENSMUSG00000048707	-1.64765	0.27286	Non-methylated
ENSMUSG00000067336	1.85015	0.272934	Non-methylated
ENSMUSG00000033257	-1.63709	0.273125	Non-methylated
ENSMUSG00000000532	-1.84773	0.273125	Non-methylated
ENSMUSG00000028737	5.3749	0.27338	Non-methylated
ENSMUSG00000020265	2.75751	0.274009	Non-methylated
ENSMUSG00000029036	5.36691	0.274513	Non-methylated
ENSMUSG00000023908	1.92485	0.274885	Non-methylated
ENSMUSG00000011114	-2.61994	0.274885	Non-methylated
ENSMUSG00000073139	1.92426	0.274885	Non-methylated
ENSMUSG00000028673	-2.94826	0.274885	Non-methylated
ENSMUSG00000048583	5.35767	0.275339	Non-methylated
ENSMUSG00000038525	1.98266	0.275363	Non-methylated
ENSMUSG00000018076	1.84278	0.275788	Non-methylated
ENSMUSG00000031783	1.97103	0.276724	Non-methylated
ENSMUSG00000006920	2.10502	0.277135	Non-methylated
ENSMUSG00000038604	2.29374	0.277135	Non-methylated
ENSMUSG00000032743	3.84427	0.277216	Non-methylated
ENSMUSG00000021901	-2.05315	0.277459	Non-methylated
ENSMUSG00000021963	-1.49784	0.277784	Non-methylated
ENSMUSG00000017548	1.4044	0.277908	Non-methylated
ENSMUSG00000018819	-2.42417	0.278215	Non-methylated
ENSMUSG00000027937	5.33179	0.278215	Non-methylated
ENSMUSG00000027546	-1.5618	0.280239	Non-methylated
ENSMUSG00000029685	4.86962	0.280683	Non-methylated
ENSMUSG00000021947	2.11054	0.280759	Non-methylated
ENSMUSG00000030725	2.74428	0.281472	Non-methylated
ENSMUSG00000024947	2.04748	0.281688	Non-methylated
ENSMUSG00000032412	-1.30523	0.281688	Non-methylated
ENSMUSG00000105427	5.30294	0.281688	Non-methylated
ENSMUSG00000039682	-3.19956	0.281688	Non-methylated
ENSMUSG00000107728	3.4402	0.281688	Non-methylated
ENSMUSG00000032359	-2.75649	0.281688	Non-methylated
ENSMUSG00000007029	5.30432	0.281688	Non-methylated
ENSMUSG00000020697	2.28507	0.281769	Non-methylated
ENSMUSG00000096956	5.30022	0.28184	Non-methylated
ENSMUSG00000040459	4.33632	0.282651	Non-methylated
ENSMUSG00000038733	1.10351	0.283233	Non-methylated
ENSMUSG00000038170	2.71079	0.283233	Non-methylated
ENSMUSG00000030556	2.12489	0.283233	Non-methylated
ENSMUSG00000061393	-3.27007	0.283233	Non-methylated
ENSMUSG00000040936	4.62275	0.283233	Non-methylated
ENSMUSG00000028519	4.35776	0.283233	Non-methylated
ENSMUSG00000035713	4.81089	0.283233	Non-methylated
ENSMUSG00000020611	-2.40559	0.283233	Non-methylated
ENSMUSG00000027884	-1.48586	0.283319	Non-methylated
ENSMUSG00000041577	3.04375	0.283319	Non-methylated
ENSMUSG00000100553	5.28101	0.283319	Non-methylated
ENSMUSG00000052056	3.08809	0.283319	Non-methylated
ENSMUSG00000021711	-4.03092	0.283319	Non-methylated
ENSMUSG00000020359	4.29448	0.28407	Non-methylated
ENSMUSG00000117567	3.97677	0.28407	Non-methylated
ENSMUSG00000046792	4.33663	0.284236	Non-methylated
ENSMUSG00000029322	1.23588	0.284984	Non-methylated
ENSMUSG00000038393	-1.22989	0.285355	Non-methylated
ENSMUSG00000039577	2.98141	0.285355	Non-methylated
ENSMUSG00000073448	4.91115	0.285401	Non-methylated
ENSMUSG00000020271	2.58605	0.285401	Non-methylated
ENSMUSG00000073155	2.60012	0.285558	Non-methylated
ENSMUSG00000028991	2.02344	0.285724	Non-methylated
ENSMUSG00000010067	2.56135	0.286343	Non-methylated
ENSMUSG00000026116	-2.15067	0.286343	Non-methylated
ENSMUSG00000029528	-2.131	0.287222	Non-methylated
ENSMUSG00000074366	1.62189	0.287222	Non-methylated
ENSMUSG00000027679	3.05431	0.287371	Non-methylated
ENSMUSG00000032745	1.68487	0.287626	Non-methylated
ENSMUSG00000062432	5.24032	0.287626	Non-methylated
ENSMUSG00000067274	1.46095	0.287626	Non-methylated
ENSMUSG00000023852	-2.80045	0.287626	Non-methylated
ENSMUSG00000001403	1.81889	0.28778	Non-methylated
ENSMUSG00000022091	5.23267	0.287867	Non-methylated
ENSMUSG00000055540	4.0257	0.287867	Non-methylated
ENSMUSG00000006390	2.39835	0.287867	Non-methylated
ENSMUSG00000003070	3.02866	0.287917	Non-methylated
ENSMUSG00000050520	3.18075	0.287917	Non-methylated
ENSMUSG00000038456	3.14343	0.287917	Non-methylated
ENSMUSG00000030051	2.50035	0.287917	Non-methylated
ENSMUSG00000035266	1.77859	0.287958	Non-methylated
ENSMUSG00000026280	1.91734	0.288669	Non-methylated
ENSMUSG00000020922	1.99656	0.289243	Non-methylated
ENSMUSG00000059182	-2.71264	0.289243	Non-methylated
ENSMUSG00000006717	5.21599	0.289452	Non-methylated
ENSMUSG00000069237	-1.31517	0.289628	Non-methylated
ENSMUSG00000028798	-2.45798	0.290145	Non-methylated
ENSMUSG00000025081	-1.76216	0.290727	Non-methylated
ENSMUSG00000045980	-2.92512	0.29142	Non-methylated
ENSMUSG00000055024	1.88023	0.29142	Non-methylated
ENSMUSG00000053617	1.57998	0.29142	Non-methylated
ENSMUSG00000030689	-1.48367	0.29142	Non-methylated
ENSMUSG00000033712	5.19581	0.29142	Non-methylated
ENSMUSG00000018102	-2.21083	0.29142	Non-methylated
ENSMUSG00000024312	3.85711	0.29142	Non-methylated
ENSMUSG00000040822	5.18676	0.29159	Non-methylated
ENSMUSG00000030126	-1.73109	0.291723	Non-methylated
ENSMUSG00000061048	1.98085	0.292034	Non-methylated
ENSMUSG00000042901	4.61347	0.292228	Non-methylated
ENSMUSG00000030530	-1.02786	0.292602	Non-methylated
ENSMUSG00000002455	-1.87806	0.293754	Non-methylated
ENSMUSG00000024844	1.47211	0.29405	Non-methylated
ENSMUSG00000030768	-3.00347	0.29405	Non-methylated
ENSMUSG00000030780	5.17458	0.29405	Non-methylated
ENSMUSG00000024357	2.18732	0.294539	Non-methylated
ENSMUSG00000031145	2.50403	0.294655	Non-methylated
ENSMUSG00000029625	-2.05221	0.294709	Non-methylated
ENSMUSG00000030528	2.30502	0.294709	Non-methylated
ENSMUSG00000018412	-2.02343	0.295019	Non-methylated
ENSMUSG00000047843	1.26433	0.295019	Non-methylated
ENSMUSG00000029657	-2.05183	0.295019	Non-methylated
ENSMUSG00000019689	3.58929	0.295019	Non-methylated
ENSMUSG00000006315	5.13347	0.295019	Non-methylated
ENSMUSG00000032939	1.69714	0.295019	Non-methylated
ENSMUSG00000026999	2.54786	0.295019	Non-methylated
ENSMUSG00000031708	-2.96307	0.295019	Non-methylated
ENSMUSG00000029053	3.30574	0.29742	Non-methylated
ENSMUSG00000038859	1.94237	0.29742	Non-methylated
ENSMUSG00000026429	-1.64034	0.29742	Non-methylated
ENSMUSG00000105298	2.49433	0.29796	Non-methylated
ENSMUSG00000019132	2.0405	0.298326	Non-methylated
ENSMUSG00000059430	5.13218	0.299096	Non-methylated
ENSMUSG00000078619	-1.53592	0.299553	Non-methylated
ENSMUSG00000021638	5.12734	0.299553	Non-methylated
ENSMUSG00000056917	1.85094	0.30022	Non-methylated
ENSMUSG00000036777	2.68377	0.30022	Non-methylated
ENSMUSG00000006850	2.97338	0.301048	Non-methylated
ENSMUSG00000051339	-2.10025	0.301048	Non-methylated
ENSMUSG00000072679	1.60186	0.301048	Non-methylated
ENSMUSG00000030031	2.22735	0.301048	Non-methylated
ENSMUSG00000110286	5.11307	0.301048	Non-methylated
ENSMUSG00000042680	2.62336	0.301048	Non-methylated
ENSMUSG00000000743	2.11581	0.302125	Non-methylated
ENSMUSG00000039501	1.45107	0.302165	Non-methylated
ENSMUSG00000094724	5.10121	0.302489	Non-methylated
ENSMUSG00000032434	-1.74264	0.302489	Non-methylated
ENSMUSG00000026766	-2.05962	0.302489	Non-methylated
ENSMUSG00000032604	2.2969	0.302585	Non-methylated
ENSMUSG00000061477	2.7148	0.302585	Non-methylated
ENSMUSG00000019943	2.50113	0.302689	Non-methylated
ENSMUSG00000079235	4.32187	0.302689	Non-methylated
ENSMUSG00000046262	-3.39492	0.302689	Non-methylated
ENSMUSG00000032026	-2.49737	0.302689	Non-methylated
ENSMUSG00000022571	2.35654	0.303683	Non-methylated
ENSMUSG00000006307	1.29494	0.303727	Non-methylated
ENSMUSG00000024176	2.56453	0.303781	Non-methylated
ENSMUSG00000026991	1.72777	0.303781	Non-methylated
ENSMUSG00000037656	-2.70553	0.303962	Non-methylated
ENSMUSG00000010936	-1.65142	0.30412	Non-methylated
ENSMUSG00000027200	-1.88258	0.304345	Non-methylated
ENSMUSG00000020743	2.93829	0.304345	Non-methylated
ENSMUSG00000029767	2.4478	0.304855	Non-methylated
ENSMUSG00000015981	-2.04699	0.304855	Non-methylated
ENSMUSG00000038429	-1.92015	0.304894	Non-methylated
ENSMUSG00000025558	2.00236	0.305522	Non-methylated
ENSMUSG00000025235	2.05482	0.305522	Non-methylated
ENSMUSG00000028152	-1.3599	0.305651	Non-methylated
ENSMUSG00000030315	3.12912	0.306483	Non-methylated
ENSMUSG00000029234	1.67121	0.306825	Non-methylated
ENSMUSG00000026077	-2.6105	0.306825	Non-methylated
ENSMUSG00000020387	1.37657	0.306827	Non-methylated
ENSMUSG00000002814	2.32936	0.306827	Non-methylated
ENSMUSG00000068323	2.13305	0.306827	Non-methylated
ENSMUSG00000002058	5.04876	0.30692	Non-methylated
ENSMUSG00000056602	2.33223	0.30692	Non-methylated
ENSMUSG00000030729	2.47251	0.30692	Non-methylated
ENSMUSG00000071645	3.27512	0.30692	Non-methylated
ENSMUSG00000046324	1.17299	0.307256	Non-methylated
ENSMUSG00000029233	1.67167	0.307256	Non-methylated
ENSMUSG00000112014	5.04487	0.307256	Non-methylated
ENSMUSG00000032279	3.22593	0.307729	Non-methylated
ENSMUSG00000063052	2.50227	0.307771	Non-methylated
ENSMUSG00000026383	1.99523	0.308951	Non-methylated
ENSMUSG00000068917	1.84731	0.309178	Non-methylated
ENSMUSG00000032468	2.36865	0.309359	Non-methylated
ENSMUSG00000005470	1.93976	0.30943	Non-methylated
ENSMUSG00000032112	5.02771	0.30943	Non-methylated
ENSMUSG00000041977	1.96821	0.30945	Non-methylated
ENSMUSG00000030225	-3.34433	0.310067	Non-methylated
ENSMUSG00000021236	3.05986	0.31012	Non-methylated
ENSMUSG00000053565	2.58317	0.31012	Non-methylated
ENSMUSG00000004099	-1.07942	0.31012	Non-methylated
ENSMUSG00000024777	-2.65476	0.31012	Non-methylated
ENSMUSG00000038546	0.727043	0.310135	Non-methylated
ENSMUSG00000027189	1.46741	0.310167	Non-methylated
ENSMUSG00000042793	-2.59354	0.310739	Non-methylated
ENSMUSG00000024413	-1.54731	0.310739	Non-methylated
ENSMUSG00000035529	-1.60087	0.310866	Non-methylated
ENSMUSG00000018340	3.29422	0.310866	Non-methylated
ENSMUSG00000039041	1.44951	0.311683	Non-methylated
ENSMUSG00000053329	1.91494	0.311939	Non-methylated
ENSMUSG00000029465	3.07962	0.311939	Non-methylated
ENSMUSG00000070934	-1.04652	0.312335	Non-methylated
ENSMUSG00000032458	2.21586	0.31344	Non-methylated
ENSMUSG00000030082	-1.57914	0.313472	Non-methylated
ENSMUSG00000033209	-2.3494	0.313472	Non-methylated
ENSMUSG00000051510	2.15907	0.313489	Non-methylated
ENSMUSG00000022420	-1.22231	0.313489	Non-methylated
ENSMUSG00000018906	4.97267	0.313489	Non-methylated
ENSMUSG00000042207	1.94849	0.313499	Non-methylated
ENSMUSG00000113265	4.97829	0.313499	Non-methylated
ENSMUSG00000024795	2.19318	0.313499	Non-methylated
ENSMUSG00000074731	2.88193	0.313499	Non-methylated
ENSMUSG00000001604	-1.98038	0.313499	Non-methylated
ENSMUSG00000044700	0.994374	0.313499	Non-methylated
ENSMUSG00000038028	2.68919	0.313499	Non-methylated
ENSMUSG00000033543	-3.24295	0.313499	Non-methylated
ENSMUSG00000014769	2.44243	0.313499	Non-methylated
ENSMUSG00000015176	1.31452	0.31369	Non-methylated
ENSMUSG00000019777	-1.52421	0.314693	Non-methylated
ENSMUSG00000027353	4.45745	0.316267	Non-methylated
ENSMUSG00000039768	-1.42527	0.316267	Non-methylated
ENSMUSG00000070686	2.14989	0.316267	Non-methylated
ENSMUSG00000020423	-2.80746	0.316267	Non-methylated
ENSMUSG00000059434	3.25889	0.316267	Non-methylated
ENSMUSG00000020189	1.41737	0.316462	Non-methylated
ENSMUSG00000033107	1.83396	0.316781	Non-methylated
ENSMUSG00000038304	3.17315	0.317087	Non-methylated
ENSMUSG00000045328	-2.77349	0.317706	Non-methylated
ENSMUSG00000038828	-3.96154	0.317706	Non-methylated
ENSMUSG00000021913	-4.13203	0.317706	Non-methylated
ENSMUSG00000020525	2.01148	0.318358	Non-methylated
ENSMUSG00000021282	1.29186	0.318358	Non-methylated
ENSMUSG00000022255	-1.65192	0.318949	Non-methylated
ENSMUSG00000027012	-2.37095	0.318949	Non-methylated
ENSMUSG00000028409	1.44613	0.318949	Non-methylated
ENSMUSG00000038024	1.71744	0.318949	Non-methylated
ENSMUSG00000041459	2.9749	0.318949	Non-methylated
ENSMUSG00000022141	-2.35703	0.318949	Non-methylated
ENSMUSG00000038658	1.43946	0.318962	Non-methylated
ENSMUSG00000016252	1.83746	0.318962	Non-methylated
ENSMUSG00000033565	1.68512	0.31906	Non-methylated
ENSMUSG00000023277	3.09339	0.319559	Non-methylated
ENSMUSG00000066979	1.78871	0.320053	Non-methylated
ENSMUSG00000008958	2.1395	0.320053	Non-methylated
ENSMUSG00000070858	2.02478	0.320263	Non-methylated
ENSMUSG00000039994	1.3987	0.320507	Non-methylated
ENSMUSG00000037935	-2.45889	0.320507	Non-methylated
ENSMUSG00000021285	1.92468	0.321078	Non-methylated
ENSMUSG00000028830	1.97209	0.321078	Non-methylated
ENSMUSG00000008690	2.73338	0.321628	Non-methylated
ENSMUSG00000005610	-1.28731	0.321628	Non-methylated
ENSMUSG00000056167	2.6114	0.321628	Non-methylated
ENSMUSG00000031758	-4.83871	0.321921	Non-methylated
ENSMUSG00000060733	1.36694	0.322312	Non-methylated
ENSMUSG00000040688	2.70787	0.322312	Non-methylated
ENSMUSG00000039050	-2.60058	0.322312	Non-methylated
ENSMUSG00000050148	-1.69528	0.322312	Non-methylated
ENSMUSG00000041645	-1.61637	0.322703	Non-methylated
ENSMUSG00000058013	-1.97388	0.323191	Non-methylated
ENSMUSG00000002017	2.72612	0.324115	Non-methylated
ENSMUSG00000051154	3.39664	0.324115	Non-methylated
ENSMUSG00000087056	4.34598	0.324115	Non-methylated
ENSMUSG00000037072	-1.79141	0.324115	Non-methylated
ENSMUSG00000031821	-2.08584	0.324115	Non-methylated
ENSMUSG00000033964	-3.16062	0.324115	Non-methylated
ENSMUSG00000021065	-1.9332	0.324115	Non-methylated
ENSMUSG00000030062	-1.8326	0.324361	Non-methylated
ENSMUSG00000087679	-2.65755	0.32466	Non-methylated
ENSMUSG00000048755	-1.85315	0.325032	Non-methylated
ENSMUSG00000022194	-1.61934	0.325391	Non-methylated
ENSMUSG00000039318	-2.34814	0.32551	Non-methylated
ENSMUSG00000015143	-3.27074	0.32551	Non-methylated
ENSMUSG00000062248	1.28533	0.32551	Non-methylated
ENSMUSG00000022205	1.62921	0.32551	Non-methylated
ENSMUSG00000027552	1.01921	0.32551	Non-methylated
ENSMUSG00000028337	2.6423	0.32551	Non-methylated
ENSMUSG00000021079	-2.56288	0.32551	Non-methylated
ENSMUSG00000016028	-2.54898	0.32551	Non-methylated
ENSMUSG00000028741	1.84866	0.327265	Non-methylated
ENSMUSG00000042410	1.93829	0.327376	Non-methylated
ENSMUSG00000025066	1.16019	0.327964	Non-methylated
ENSMUSG00000061689	1.28847	0.327964	Non-methylated
ENSMUSG00000090862	1.84908	0.328936	Non-methylated
ENSMUSG00000040481	1.20209	0.329549	Non-methylated
ENSMUSG00000030842	-1.48408	0.329549	Non-methylated
ENSMUSG00000027466	2.76116	0.329549	Non-methylated
ENSMUSG00000062963	2.75611	0.330343	Non-methylated
ENSMUSG00000025464	3.67293	0.330405	Non-methylated
ENSMUSG00000046230	1.99502	0.330859	Non-methylated
ENSMUSG00000032702	4.80985	0.331101	Non-methylated
ENSMUSG00000024969	0.992413	0.331327	Non-methylated
ENSMUSG00000030595	2.4507	0.331327	Non-methylated
ENSMUSG00000020380	-1.49569	0.331345	Non-methylated
ENSMUSG00000034163	3.32665	0.331805	Non-methylated
ENSMUSG00000020456	-1.44041	0.331805	Non-methylated
ENSMUSG00000031403	2.67988	0.331805	Non-methylated
ENSMUSG00000009418	-2.5756	0.331871	Non-methylated
ENSMUSG00000007670	0.8025	0.332088	Non-methylated
ENSMUSG00000039176	-2.35227	0.332088	Non-methylated
ENSMUSG00000023192	-1.61211	0.332943	Non-methylated
ENSMUSG00000044378	1.9852	0.333114	Non-methylated
ENSMUSG00000029451	3.41261	0.333541	Non-methylated
ENSMUSG00000076432	1.60754	0.33408	Non-methylated
ENSMUSG00000043131	-2.19342	0.33408	Non-methylated
ENSMUSG00000027654	2.18234	0.334286	Non-methylated
ENSMUSG00000032470	4.78987	0.334286	Non-methylated
ENSMUSG00000075918	0.894501	0.334339	Non-methylated
ENSMUSG00000042506	1.87018	0.334339	Non-methylated
ENSMUSG00000019471	1.81373	0.334707	Non-methylated
ENSMUSG00000039834	2.55171	0.33498	Non-methylated
ENSMUSG00000094635	-2.50779	0.33498	Non-methylated
ENSMUSG00000092805	1.05322	0.335035	Non-methylated
ENSMUSG00000057402	4.78141	0.335731	Non-methylated
ENSMUSG00000028670	-2.01817	0.336148	Non-methylated
ENSMUSG00000024853	2.33763	0.336348	Non-methylated
ENSMUSG00000003411	-2.25486	0.337335	Non-methylated
ENSMUSG00000025010	2.10965	0.337371	Non-methylated
ENSMUSG00000038712	1.3783	0.337371	Non-methylated
ENSMUSG00000029634	3.75903	0.337371	Non-methylated
ENSMUSG00000036686	1.71647	0.337451	Non-methylated
ENSMUSG00000028639	-1.06339	0.337581	Non-methylated
ENSMUSG00000025278	1.18176	0.337994	Non-methylated
ENSMUSG00000006134	1.11673	0.337994	Non-methylated
ENSMUSG00000042548	1.43043	0.337994	Non-methylated
ENSMUSG00000031596	-1.9003	0.337994	Non-methylated
ENSMUSG00000033918	-1.08962	0.338155	Non-methylated
ENSMUSG00000002076	2.26794	0.338155	Non-methylated
ENSMUSG00000042626	2.35321	0.338155	Non-methylated
ENSMUSG00000028649	-2.55761	0.338155	Non-methylated
ENSMUSG00000078652	1.16858	0.339529	Non-methylated
ENSMUSG00000019179	1.40657	0.339529	Non-methylated
ENSMUSG00000021696	2.67902	0.340047	Non-methylated
ENSMUSG00000048799	-1.54901	0.340047	Non-methylated
ENSMUSG00000085508	-2.54132	0.340047	Non-methylated
ENSMUSG00000069495	2.0894	0.340585	Non-methylated
ENSMUSG00000051343	1.54932	0.342036	Non-methylated
ENSMUSG00000087260	-2.70737	0.342245	Non-methylated
ENSMUSG00000065911	0.771228	0.342343	Non-methylated
ENSMUSG00000037331	1.27001	0.342889	Non-methylated
ENSMUSG00000018809	3.97524	0.343246	Non-methylated
ENSMUSG00000066359	-1.48336	0.343682	Non-methylated
ENSMUSG00000002948	3.93077	0.343682	Non-methylated
ENSMUSG00000062210	-1.92076	0.343682	Non-methylated
ENSMUSG00000079260	2.98982	0.343847	Non-methylated
ENSMUSG00000004980	-1.26373	0.343945	Non-methylated
ENSMUSG00000024835	2.55977	0.344367	Non-methylated
ENSMUSG00000002486	-3.21481	0.344576	Non-methylated
ENSMUSG00000036430	2.09668	0.344843	Non-methylated
ENSMUSG00000025813	4.15348	0.344843	Non-methylated
ENSMUSG00000046434	1.83419	0.345159	Non-methylated
ENSMUSG00000052155	2.08873	0.345159	Non-methylated
ENSMUSG00000045333	3.95273	0.345159	Non-methylated
ENSMUSG00000031751	-1.08332	0.345159	Non-methylated
ENSMUSG00000058267	-1.88138	0.345159	Non-methylated
ENSMUSG00000014550	-1.92816	0.345159	Non-methylated
ENSMUSG00000020107	2.21394	0.345177	Non-methylated
ENSMUSG00000050503	3.44926	0.345193	Non-methylated
ENSMUSG00000038544	-2.0474	0.345548	Non-methylated
ENSMUSG00000022802	4.4575	0.347206	Non-methylated
ENSMUSG00000027405	2.34228	0.347206	Non-methylated
ENSMUSG00000029439	1.6117	0.347206	Non-methylated
ENSMUSG00000037617	2.16497	0.347754	Non-methylated
ENSMUSG00000034329	3.31123	0.347754	Non-methylated
ENSMUSG00000033960	4.0039	0.347912	Non-methylated
ENSMUSG00000017639	1.72353	0.347993	Non-methylated
ENSMUSG00000028757	2.64651	0.347993	Non-methylated
ENSMUSG00000014077	2.17207	0.349273	Non-methylated
ENSMUSG00000042446	-2.40866	0.34935	Non-methylated
ENSMUSG00000029622	-1.77734	0.350552	Non-methylated
ENSMUSG00000050188	2.24246	0.350674	Non-methylated
ENSMUSG00000056209	-2.92645	0.350674	Non-methylated
ENSMUSG00000048271	1.60421	0.350778	Non-methylated
ENSMUSG00000037204	2.80478	0.35159	Non-methylated
ENSMUSG00000024767	1.77858	0.352524	Non-methylated
ENSMUSG00000021391	4.31861	0.352524	Non-methylated
ENSMUSG00000030254	2.60656	0.353933	Non-methylated
ENSMUSG00000052565	1.85943	0.353965	Non-methylated
ENSMUSG00000006527	1.66777	0.355656	Non-methylated
ENSMUSG00000024927	1.55023	0.355656	Non-methylated
ENSMUSG00000028568	1.32215	0.356726	Non-methylated
ENSMUSG00000031865	-2.67555	0.356726	Non-methylated
ENSMUSG00000029390	-1.47429	0.356792	Non-methylated
ENSMUSG00000096210	2.57404	0.356923	Non-methylated
ENSMUSG00000047141	-3.77372	0.356923	Non-methylated
ENSMUSG00000029629	-1.49294	0.356979	Non-methylated
ENSMUSG00000037214	1.63274	0.357476	Non-methylated
ENSMUSG00000038375	1.29548	0.357914	Non-methylated
ENSMUSG00000023307	-0.935925	0.35891	Non-methylated
ENSMUSG00000020863	3.20595	0.359288	Non-methylated
ENSMUSG00000055681	1.76407	0.359439	Non-methylated
ENSMUSG00000060981	-1.53428	0.359502	Non-methylated
ENSMUSG00000020890	-1.74288	0.360523	Non-methylated
ENSMUSG00000027111	-1.15818	0.360523	Non-methylated
ENSMUSG00000036817	-1.63864	0.360523	Non-methylated
ENSMUSG00000002870	1.56104	0.360523	Non-methylated
ENSMUSG00000025377	1.93754	0.360523	Non-methylated
ENSMUSG00000024317	-3.09212	0.360523	Non-methylated
ENSMUSG00000037580	-1.81401	0.361114	Non-methylated
ENSMUSG00000020549	-1.88048	0.361303	Non-methylated
ENSMUSG00000017774	-1.34511	0.361471	Non-methylated
ENSMUSG00000021114	-2.07174	0.361471	Non-methylated
ENSMUSG00000037470	-3.23306	0.361705	Non-methylated
ENSMUSG00000081044	1.78086	0.362783	Non-methylated
ENSMUSG00000024182	1.15495	0.364341	Non-methylated
ENSMUSG00000049092	-1.46395	0.364523	Non-methylated
ENSMUSG00000067194	-1.99868	0.364523	Non-methylated
ENSMUSG00000035530	0.841767	0.365332	Non-methylated
ENSMUSG00000020375	1.07502	0.365863	Non-methylated
ENSMUSG00000054134	-2.1316	0.365863	Non-methylated
ENSMUSG00000036792	-3.98049	0.365863	Non-methylated
ENSMUSG00000036534	-2.59142	0.365863	Non-methylated
ENSMUSG00000053398	2.96454	0.365863	Non-methylated
ENSMUSG00000064370	3.09652	0.365863	Non-methylated
ENSMUSG00000005886	1.42174	0.366445	Non-methylated
ENSMUSG00000022561	3.21508	0.36645	Non-methylated
ENSMUSG00000063239	1.80687	0.36645	Non-methylated
ENSMUSG00000025047	1.73526	0.366469	Non-methylated
ENSMUSG00000022377	1.80803	0.366613	Non-methylated
ENSMUSG00000058301	0.913445	0.366677	Non-methylated
ENSMUSG00000005410	1.58385	0.366677	Non-methylated
ENSMUSG00000030270	1.90554	0.366677	Non-methylated
ENSMUSG00000053367	-2.80259	0.367688	Non-methylated
ENSMUSG00000033826	-2.09781	0.367852	Non-methylated
ENSMUSG00000027288	1.87842	0.368025	Non-methylated
ENSMUSG00000028392	1.60023	0.368045	Non-methylated
ENSMUSG00000027276	-1.00001	0.368583	Non-methylated
ENSMUSG00000015341	3.23857	0.368583	Non-methylated
ENSMUSG00000050821	1.68622	0.368716	Non-methylated
ENSMUSG00000048668	1.69117	0.369243	Non-methylated
ENSMUSG00000021066	1.77042	0.369745	Non-methylated
ENSMUSG00000003604	-2.66219	0.369836	Non-methylated
ENSMUSG00000040865	-1.55789	0.370039	Non-methylated
ENSMUSG00000040586	1.67642	0.370039	Non-methylated
ENSMUSG00000020775	2.43104	0.370039	Non-methylated
ENSMUSG00000022982	-1.14903	0.370183	Non-methylated
ENSMUSG00000031586	-1.33477	0.370183	Non-methylated
ENSMUSG00000044294	2.36298	0.3705	Non-methylated
ENSMUSG00000020023	1.51266	0.37053	Non-methylated
ENSMUSG00000026341	1.21417	0.370914	Non-methylated
ENSMUSG00000045302	-2.0384	0.370914	Non-methylated
[truncated: 9,394 more rows]

## Sheet: M2C_vs_E2C
GeneID	LogFC (M2C/E2C)	FDR (M2C/E2C)	Methylated status of E2C
ENSMUSG00000020456	4.52214	0.000518858	Methylated
ENSMUSG00000051339	4.79064	0.000938268	Methylated
ENSMUSG00000047710	-3.30795	0.00144083	Methylated
ENSMUSG00000035093	2.32571	0.00636894	Methylated
ENSMUSG00000036822	3.57591	0.00644996	Methylated
ENSMUSG00000039886	4.85163	0.0071537	Methylated
ENSMUSG00000069114	2.3257	0.01125	Methylated
ENSMUSG00000042279	1.69161	0.0186013	Methylated
ENSMUSG00000017861	-1.69149	0.043731	Methylated
ENSMUSG00000024597	2.78216	0.0460555	Methylated
ENSMUSG00000035202	1.14827	0.0602646	Methylated
ENSMUSG00000031819	-2.49022	0.0808866	Methylated
ENSMUSG00000017715	-1.43944	0.0856425	Methylated
ENSMUSG00000015605	-1.7249	0.0884846	Methylated
ENSMUSG00000031661	1.47909	0.0902077	Methylated
ENSMUSG00000073294	-1.13458	0.092132	Methylated
ENSMUSG00000071226	1.72649	0.102622	Methylated
ENSMUSG00000036752	1.13855	0.117361	Methylated
ENSMUSG00000031821	2.15492	0.119052	Methylated
ENSMUSG00000002068	4.18042	0.133728	Methylated
ENSMUSG00000074305	1.35083	0.146967	Methylated
ENSMUSG00000025860	3.34204	0.149006	Methylated
ENSMUSG00000003345	1.92612	0.150659	Methylated
ENSMUSG00000003135	-1.0541	0.177693	Methylated
ENSMUSG00000025105	-2.88068	0.185871	Methylated
ENSMUSG00000022231	-1.87991	0.202718	Methylated
ENSMUSG00000047842	-1.62571	0.211878	Methylated
ENSMUSG00000026605	-1.47249	0.22202	Methylated
ENSMUSG00000000732	1.41604	0.245062	Methylated
ENSMUSG00000034832	-0.692351	0.24888	Methylated
ENSMUSG00000032637	-0.821986	0.273336	Methylated
ENSMUSG00000037933	-1.35659	0.289727	Methylated
ENSMUSG00000045636	0.881809	0.29526	Methylated
ENSMUSG00000034758	0.727686	0.305596	Methylated
ENSMUSG00000024949	0.994563	0.332646	Methylated
ENSMUSG00000027490	0.867194	0.338349	Methylated
ENSMUSG00000018076	1.47472	0.346202	Methylated
ENSMUSG00000049354	-0.913134	0.358408	Methylated
ENSMUSG00000055204	-0.868206	0.385554	Methylated
ENSMUSG00000079562	-0.980559	0.398152	Methylated
ENSMUSG00000090891	0.924046	0.398152	Methylated
ENSMUSG00000007867	1.21602	0.438346	Methylated
ENSMUSG00000029608	-1.08474	0.454813	Methylated
ENSMUSG00000074682	-0.847785	0.468107	Methylated
ENSMUSG00000007670	-0.587434	0.488607	Methylated
ENSMUSG00000063550	0.773902	0.510673	Methylated
ENSMUSG00000026596	-0.526207	0.532965	Methylated
ENSMUSG00000026113	1.06086	0.533226	Methylated
ENSMUSG00000032582	1.25005	0.539792	Methylated
ENSMUSG00000024270	0.623787	0.558243	Methylated
ENSMUSG00000026189	-0.790368	0.58202	Methylated
ENSMUSG00000004393	0.885718	0.582034	Methylated
ENSMUSG00000031010	0.619486	0.584522	Methylated
ENSMUSG00000021819	-0.856214	0.598543	Methylated
ENSMUSG00000041147	0.608981	0.602046	Methylated
ENSMUSG00000074811	0.884792	0.625519	Methylated
ENSMUSG00000020257	0.597042	0.625672	Methylated
ENSMUSG00000032841	-0.929096	0.676547	Methylated
ENSMUSG00000021962	0.325381	0.687684	Methylated
ENSMUSG00000066900	-0.611086	0.690115	Methylated
ENSMUSG00000029405	0.362046	0.706322	Methylated
ENSMUSG00000026880	0.472844	0.715197	Methylated
ENSMUSG00000021374	-0.471562	0.741056	Methylated
ENSMUSG00000046707	0.416434	0.744461	Methylated
ENSMUSG00000016308	0.37445	0.767685	Methylated
ENSMUSG00000041040	-0.268902	0.781782	Methylated
ENSMUSG00000048899	0.479336	0.787307	Methylated
ENSMUSG00000047045	0.411985	0.79462	Methylated
ENSMUSG00000038712	0.357998	0.811841	Methylated
ENSMUSG00000038866	-0.333032	0.817298	Methylated
ENSMUSG00000020876	-0.398065	0.825911	Methylated
ENSMUSG00000020612	-0.321506	0.826238	Methylated
ENSMUSG00000057738	0.313877	0.856951	Methylated
ENSMUSG00000024816	-0.266419	0.870396	Methylated
ENSMUSG00000058672	0.222074	0.879925	Methylated
ENSMUSG00000047409	-0.356012	0.879925	Methylated
ENSMUSG00000045404	0.238992	0.882944	Methylated
ENSMUSG00000034575	0.116367	0.902658	Methylated
ENSMUSG00000001151	-0.118437	0.925026	Methylated
ENSMUSG00000055723	0.158268	0.929641	Methylated
ENSMUSG00000036550	0.211954	0.929829	Methylated
ENSMUSG00000063146	-0.161521	0.93188	Methylated
ENSMUSG00000100210	0.124112	0.9413	Methylated
ENSMUSG00000023087	0.0878076	0.944258	Methylated
ENSMUSG00000034471	-0.116726	0.957981	Methylated
ENSMUSG00000020453	0.125039	0.960063	Methylated
ENSMUSG00000039117	-0.0535397	0.973331	Methylated
ENSMUSG00000036779	-0.0649578	0.974163	Methylated
ENSMUSG00000037197	0.0568071	0.976554	Methylated
ENSMUSG00000029111	-0.0629923	0.976554	Methylated
ENSMUSG00000057963	0.027396	0.987121	Methylated
ENSMUSG00000033106	0.0378192	0.988504	Methylated
ENSMUSG00000034165	-0.0166042	0.995672	Methylated
ENSMUSG00000037503	2.02592	NA	Methylated
ENSMUSG00000020755	-0.109341	NA	Methylated
ENSMUSG00000071533	1.18211	NA	Methylated
ENSMUSG00000022748	3.78139	NA	Methylated
ENSMUSG00000024426	3.49963	NA	Methylated
ENSMUSG00000067889	-0.640669	NA	Methylated
ENSMUSG00000011752	1.876	NA	Methylated
ENSMUSG00000053553	-0.700021	NA	Methylated
ENSMUSG00000079610	0.709147	NA	Methylated
ENSMUSG00000026563	1.13651	NA	Methylated
ENSMUSG00000026491	2.292	NA	Methylated
ENSMUSG00000040629	0.329349	NA	Methylated
ENSMUSG00000051747	1.19541	NA	Methylated
ENSMUSG00000037761	4.37244	NA	Methylated
ENSMUSG00000064999	1.73092	NA	Methylated
ENSMUSG00000104303	1.02943	NA	Methylated
ENSMUSG00000052135	3.11927	NA	Methylated
ENSMUSG00000001829	1.06797	NA	Methylated
ENSMUSG00000041836	1.83926	NA	Methylated
ENSMUSG00000069670	1.72029	NA	Methylated
ENSMUSG00000062075	1.74608	NA	Methylated
ENSMUSG00000097174	1.80204	NA	Methylated
ENSMUSG00000031565	1.26463	NA	Methylated
ENSMUSG00000035559	1.05748	NA	Methylated
ENSMUSG00000031467	2.78503	NA	Methylated
ENSMUSG00000071350	2.36958	NA	Methylated
ENSMUSG00000094483	1.52635	NA	Methylated
ENSMUSG00000050377	1.04621	NA	Methylated
ENSMUSG00000101972	2.5124	NA	Methylated
ENSMUSG00000101355	4.43124	NA	Methylated
ENSMUSG00000047454	1.8167	NA	Methylated
ENSMUSG00000052253	2.58188	NA	Methylated
ENSMUSG00000071711	3.31555	NA	Methylated
ENSMUSG00000035506	4.06925	NA	Methylated
ENSMUSG00000024726	1.03332	NA	Methylated
ENSMUSG00000095098	0	NA	Methylated
ENSMUSG00000025225	2.81731	NA	Methylated
ENSMUSG00000037434	6.79582	6.63099e-08	Non-methylated
ENSMUSG00000029840	5.45061	1.16478e-06	Non-methylated
ENSMUSG00000035828	5.12783	4.80474e-06	Non-methylated
ENSMUSG00000024014	5.59877	1.2689e-05	Non-methylated
ENSMUSG00000025130	4.09337	1.47744e-05	Non-methylated
ENSMUSG00000030738	4.12415	1.47744e-05	Non-methylated
ENSMUSG00000041075	5.10153	3.19244e-05	Non-methylated
ENSMUSG00000004455	5.6946	3.19244e-05	Non-methylated
ENSMUSG00000062727	3.80767	4.53181e-05	Non-methylated
ENSMUSG00000028478	5.08249	8.43948e-05	Non-methylated
ENSMUSG00000018446	3.25188	0.000108818	Non-methylated
ENSMUSG00000096188	5.56991	0.000119785	Non-methylated
ENSMUSG00000054604	4.65276	0.000126646	Non-methylated
ENSMUSG00000029580	4.02451	0.000197622	Non-methylated
ENSMUSG00000026436	4.4343	0.000247939	Non-methylated
ENSMUSG00000044533	4.10667	0.000341374	Non-methylated
ENSMUSG00000097525	5.90059	0.00040804	Non-methylated
ENSMUSG00000096225	3.41786	0.000429913	Non-methylated
ENSMUSG00000039633	-3.07041	0.000464074	Non-methylated
ENSMUSG00000037331	4.11742	0.000518858	Non-methylated
ENSMUSG00000021144	4.13212	0.000518858	Non-methylated
ENSMUSG00000047044	5.21455	0.00071421	Non-methylated
ENSMUSG00000029591	2.99767	0.000732789	Non-methylated
ENSMUSG00000026816	8.58891	0.000766664	Non-methylated
ENSMUSG00000068739	4.29531	0.000805549	Non-methylated
ENSMUSG00000005936	4.9954	0.000805549	Non-methylated
ENSMUSG00000000131	4.14624	0.00100979	Non-methylated
ENSMUSG00000041168	3.50529	0.00102825	Non-methylated
ENSMUSG00000001964	5.16483	0.0010557	Non-methylated
ENSMUSG00000039067	4.82425	0.00117959	Non-methylated
ENSMUSG00000039842	3.33196	0.00124321	Non-methylated
ENSMUSG00000005610	3.28981	0.00124321	Non-methylated
ENSMUSG00000029389	5.05734	0.00131735	Non-methylated
ENSMUSG00000069237	2.67513	0.00153009	Non-methylated
ENSMUSG00000020029	3.78438	0.00178534	Non-methylated
ENSMUSG00000025364	2.94594	0.00178534	Non-methylated
ENSMUSG00000066568	-2.62567	0.00178534	Non-methylated
ENSMUSG00000069305	6.49296	0.00184033	Non-methylated
ENSMUSG00000117423	5.90733	0.00184033	Non-methylated
ENSMUSG00000028790	3.55394	0.00184846	Non-methylated
ENSMUSG00000034297	6.69236	0.00208044	Non-methylated
ENSMUSG00000026439	4.53879	0.00208044	Non-methylated
ENSMUSG00000030042	-2.55832	0.002152	Non-methylated
ENSMUSG00000018412	3.87724	0.00219297	Non-methylated
ENSMUSG00000025762	3.8768	0.00219297	Non-methylated
ENSMUSG00000006818	5.27999	0.00219297	Non-methylated
ENSMUSG00000021255	4.34122	0.00263227	Non-methylated
ENSMUSG00000021264	3.47321	0.00266688	Non-methylated
ENSMUSG00000038324	-2.5516	0.00266688	Non-methylated
ENSMUSG00000061436	3.58309	0.00266688	Non-methylated
ENSMUSG00000069729	2.65612	0.00278097	Non-methylated
ENSMUSG00000096145	5.16716	0.00289958	Non-methylated
ENSMUSG00000070576	3.22048	0.00301028	Non-methylated
ENSMUSG00000078578	3.19348	0.00371405	Non-methylated
ENSMUSG00000032727	5.11159	0.00371405	Non-methylated
ENSMUSG00000051335	2.88462	0.00375619	Non-methylated
ENSMUSG00000039218	2.72244	0.00375619	Non-methylated
ENSMUSG00000020935	-2.54945	0.00382593	Non-methylated
ENSMUSG00000011179	2.53994	0.00382593	Non-methylated
ENSMUSG00000027613	2.53482	0.00382593	Non-methylated
ENSMUSG00000013822	2.52989	0.00382593	Non-methylated
ENSMUSG00000017264	6.07476	0.00382593	Non-methylated
ENSMUSG00000038489	3.05416	0.00394145	Non-methylated
ENSMUSG00000022682	4.45331	0.00443179	Non-methylated
ENSMUSG00000007050	2.77105	0.00443179	Non-methylated
ENSMUSG00000051343	3.44482	0.00443179	Non-methylated
ENSMUSG00000038750	3.98738	0.00443179	Non-methylated
ENSMUSG00000036435	4.04774	0.00443179	Non-methylated
ENSMUSG00000012609	5.59836	0.00443179	Non-methylated
ENSMUSG00000060678	1.92608	0.0044668	Non-methylated
ENSMUSG00000027331	2.53621	0.00454668	Non-methylated
ENSMUSG00000020594	3.77585	0.00454972	Non-methylated
ENSMUSG00000050627	2.603	0.00454972	Non-methylated
ENSMUSG00000027506	2.68794	0.00470234	Non-methylated
ENSMUSG00000006442	2.68702	0.00470234	Non-methylated
ENSMUSG00000079111	2.54286	0.00470234	Non-methylated
ENSMUSG00000025228	3.24821	0.00473659	Non-methylated
ENSMUSG00000041423	3.58652	0.0048868	Non-methylated
ENSMUSG00000028149	4.8486	0.00488737	Non-methylated
ENSMUSG00000024843	4.51068	0.00536117	Non-methylated
ENSMUSG00000010607	3.15811	0.00561276	Non-methylated
ENSMUSG00000040390	-3.21717	0.0056309	Non-methylated
ENSMUSG00000034573	4.19609	0.00572641	Non-methylated
ENSMUSG00000026349	5.25545	0.00589799	Non-methylated
ENSMUSG00000038497	4.63651	0.00604545	Non-methylated
ENSMUSG00000000631	2.80915	0.00620218	Non-methylated
ENSMUSG00000029504	4.71821	0.00620218	Non-methylated
ENSMUSG00000044221	3.82799	0.00627694	Non-methylated
ENSMUSG00000023259	3.52778	0.00627694	Non-methylated
ENSMUSG00000023272	2.228	0.00632909	Non-methylated
ENSMUSG00000039835	2.73205	0.00636894	Non-methylated
ENSMUSG00000059991	2.58536	0.00636894	Non-methylated
ENSMUSG00000030677	3.0349	0.00636894	Non-methylated
ENSMUSG00000020870	3.74881	0.00636894	Non-methylated
ENSMUSG00000006307	-2.44782	0.00644996	Non-methylated
ENSMUSG00000003346	2.91353	0.00696736	Non-methylated
ENSMUSG00000030435	4.00248	0.00696736	Non-methylated
ENSMUSG00000024660	2.88858	0.00702963	Non-methylated
ENSMUSG00000038534	9.70365	0.00743904	Non-methylated
ENSMUSG00000032855	3.62224	0.00743904	Non-methylated
ENSMUSG00000022742	3.21765	0.00763261	Non-methylated
ENSMUSG00000043441	5.31183	0.00763261	Non-methylated
ENSMUSG00000045291	-1.96773	0.00770037	Non-methylated
ENSMUSG00000045962	2.15915	0.00779857	Non-methylated
ENSMUSG00000020671	-2.76502	0.00782266	Non-methylated
ENSMUSG00000015750	2.76651	0.00786334	Non-methylated
ENSMUSG00000070493	1.60909	0.00805743	Non-methylated
ENSMUSG00000024217	5.48077	0.00830675	Non-methylated
ENSMUSG00000030583	2.85774	0.00830675	Non-methylated
ENSMUSG00000096205	3.30304	0.00839773	Non-methylated
ENSMUSG00000065911	1.78842	0.00839773	Non-methylated
ENSMUSG00000026131	3.65891	0.00857616	Non-methylated
ENSMUSG00000047714	5.49503	0.00877962	Non-methylated
ENSMUSG00000099021	2.4684	0.008864	Non-methylated
ENSMUSG00000027109	5.08364	0.008864	Non-methylated
ENSMUSG00000027546	2.47023	0.008864	Non-methylated
ENSMUSG00000057113	3.18876	0.00892438	Non-methylated
ENSMUSG00000021557	-4.06395	0.00908056	Non-methylated
ENSMUSG00000025925	2.61156	0.00919348	Non-methylated
ENSMUSG00000032712	-2.84895	0.00929203	Non-methylated
ENSMUSG00000054717	2.49578	0.00930506	Non-methylated
ENSMUSG00000052296	5.33671	0.00932157	Non-methylated
ENSMUSG00000022774	4.71082	0.00980223	Non-methylated
ENSMUSG00000042203	-2.52719	0.00980223	Non-methylated
ENSMUSG00000027002	2.85905	0.00980223	Non-methylated
ENSMUSG00000029174	-2.69209	0.00980223	Non-methylated
ENSMUSG00000049493	3.24063	0.00980223	Non-methylated
ENSMUSG00000071089	2.65336	0.00980223	Non-methylated
ENSMUSG00000071253	3.28492	0.00987527	Non-methylated
ENSMUSG00000029359	2.64002	0.0100646	Non-methylated
ENSMUSG00000044147	2.32763	0.0101232	Non-methylated
ENSMUSG00000078348	2.96238	0.0102991	Non-methylated
ENSMUSG00000070034	-3.29004	0.0108797	Non-methylated
ENSMUSG00000020474	3.02218	0.0108797	Non-methylated
ENSMUSG00000040725	4.22308	0.0109597	Non-methylated
ENSMUSG00000017774	2.33986	0.0110546	Non-methylated
ENSMUSG00000032288	4.26732	0.0118091	Non-methylated
ENSMUSG00000030105	3.32435	0.0121888	Non-methylated
ENSMUSG00000014601	2.19866	0.0125626	Non-methylated
ENSMUSG00000054003	3.81577	0.0128498	Non-methylated
ENSMUSG00000060981	2.699	0.0130493	Non-methylated
ENSMUSG00000044636	-1.82031	0.0157698	Non-methylated
ENSMUSG00000028960	2.31131	0.0157698	Non-methylated
ENSMUSG00000031950	3.69598	0.0157698	Non-methylated
ENSMUSG00000068036	2.9808	0.0157698	Non-methylated
ENSMUSG00000033124	4.38538	0.0159604	Non-methylated
ENSMUSG00000020647	-5.46338	0.0159604	Non-methylated
ENSMUSG00000030888	3.45731	0.0163914	Non-methylated
ENSMUSG00000026843	5.89412	0.0164425	Non-methylated
ENSMUSG00000038914	4.25598	0.0164425	Non-methylated
ENSMUSG00000028156	3.41545	0.0173117	Non-methylated
ENSMUSG00000022194	3.52029	0.0177184	Non-methylated
ENSMUSG00000043411	-2.83922	0.0177784	Non-methylated
ENSMUSG00000074513	2.33703	0.0179083	Non-methylated
ENSMUSG00000053046	-3.56532	0.019279	Non-methylated
ENSMUSG00000040813	2.39404	0.0194586	Non-methylated
ENSMUSG00000010609	2.5044	0.0196949	Non-methylated
ENSMUSG00000022807	-2.19638	0.0196949	Non-methylated
ENSMUSG00000002833	3.71746	0.0196949	Non-methylated
ENSMUSG00000053604	3.05952	0.0197429	Non-methylated
ENSMUSG00000019320	3.62819	0.0205097	Non-methylated
ENSMUSG00000020038	2.50127	0.020803	Non-methylated
ENSMUSG00000020770	2.97635	0.020803	Non-methylated
ENSMUSG00000021102	2.20373	0.020803	Non-methylated
ENSMUSG00000063239	3.66932	0.020803	Non-methylated
ENSMUSG00000106106	0.882863	0.020803	Non-methylated
ENSMUSG00000049643	4.17576	0.020803	Non-methylated
ENSMUSG00000032519	3.94528	0.020803	Non-methylated
ENSMUSG00000107254	3.69888	0.020803	Non-methylated
ENSMUSG00000000730	3.0707	0.020803	Non-methylated
ENSMUSG00000020766	5.35625	0.020803	Non-methylated
ENSMUSG00000056014	-1.94994	0.0208829	Non-methylated
ENSMUSG00000022914	2.56834	0.0221159	Non-methylated
ENSMUSG00000038002	6.07136	0.0221159	Non-methylated
ENSMUSG00000028948	3.0012	0.022825	Non-methylated
ENSMUSG00000047260	2.13165	0.022825	Non-methylated
ENSMUSG00000020472	3.47513	0.0238139	Non-methylated
ENSMUSG00000031697	3.50282	0.0239631	Non-methylated
ENSMUSG00000017386	2.12306	0.0245055	Non-methylated
ENSMUSG00000044791	4.08104	0.025188	Non-methylated
ENSMUSG00000061607	2.47287	0.0254849	Non-methylated
ENSMUSG00000020358	3.65607	0.0259131	Non-methylated
ENSMUSG00000029145	2.77186	0.0259131	Non-methylated
ENSMUSG00000024096	-1.49488	0.0259344	Non-methylated
ENSMUSG00000001098	2.54183	0.0259344	Non-methylated
ENSMUSG00000019261	4.17979	0.0266617	Non-methylated
ENSMUSG00000029651	-3.98739	0.0267444	Non-methylated
ENSMUSG00000024404	3.02658	0.0274456	Non-methylated
ENSMUSG00000024290	2.32253	0.0275817	Non-methylated
ENSMUSG00000023075	4.40552	0.0275817	Non-methylated
ENSMUSG00000016181	3.53169	0.0279568	Non-methylated
ENSMUSG00000056692	1.8058	0.0285848	Non-methylated
ENSMUSG00000024576	1.99095	0.0285848	Non-methylated
ENSMUSG00000060860	2.01261	0.0285848	Non-methylated
ENSMUSG00000058230	3.65058	0.0285848	Non-methylated
ENSMUSG00000028402	4.5239	0.0285848	Non-methylated
ENSMUSG00000079215	-2.0741	0.0291413	Non-methylated
ENSMUSG00000025024	-3.096	0.0291904	Non-methylated
ENSMUSG00000075376	5.58173	0.0292681	Non-methylated
ENSMUSG00000008429	1.67273	0.0297106	Non-methylated
ENSMUSG00000019256	2.75453	0.0297106	Non-methylated
ENSMUSG00000021037	3.92275	0.0297106	Non-methylated
ENSMUSG00000041857	2.19661	0.0300951	Non-methylated
ENSMUSG00000025369	3.79166	0.0302297	Non-methylated
ENSMUSG00000054871	2.46122	0.0302297	Non-methylated
ENSMUSG00000028719	2.95475	0.0302297	Non-methylated
ENSMUSG00000024764	-2.32718	0.0303041	Non-methylated
ENSMUSG00000037993	3.14095	0.0303041	Non-methylated
ENSMUSG00000006273	2.30442	0.0303041	Non-methylated
ENSMUSG00000037514	2.35024	0.0303184	Non-methylated
ENSMUSG00000025795	-2.41829	0.0306866	Non-methylated
ENSMUSG00000018012	-3.04799	0.0309189	Non-methylated
ENSMUSG00000020315	-2.47676	0.0311819	Non-methylated
ENSMUSG00000033237	2.73226	0.0311819	Non-methylated
ENSMUSG00000001157	2.6141	0.0311819	Non-methylated
ENSMUSG00000005580	3.56468	0.0313323	Non-methylated
ENSMUSG00000032497	2.00108	0.0314648	Non-methylated
ENSMUSG00000097971	1.80293	0.0315043	Non-methylated
ENSMUSG00000028893	4.99569	0.0315043	Non-methylated
ENSMUSG00000020003	3.0062	0.0315043	Non-methylated
ENSMUSG00000020519	2.08873	0.0315063	Non-methylated
ENSMUSG00000001052	-2.85017	0.0315063	Non-methylated
ENSMUSG00000004099	1.39986	0.0315063	Non-methylated
ENSMUSG00000022433	-1.69419	0.0316349	Non-methylated
ENSMUSG00000036564	-3.17554	0.0320874	Non-methylated
ENSMUSG00000038538	-2.58691	0.0327137	Non-methylated
ENSMUSG00000020135	4.99192	0.0340627	Non-methylated
ENSMUSG00000064367	2.92608	0.0340627	Non-methylated
ENSMUSG00000064145	7.6236	0.034195	Non-methylated
ENSMUSG00000061981	3.74009	0.0355571	Non-methylated
ENSMUSG00000117975	4.26259	0.0355571	Non-methylated
ENSMUSG00000054387	2.22083	0.0361184	Non-methylated
ENSMUSG00000048076	-2.04209	0.0361184	Non-methylated
ENSMUSG00000026977	2.19824	0.0361184	Non-methylated
ENSMUSG00000036940	-2.19946	0.0361184	Non-methylated
ENSMUSG00000029686	2.97505	0.0365951	Non-methylated
ENSMUSG00000021377	2.4	0.0368314	Non-methylated
ENSMUSG00000006673	3.9639	0.0368314	Non-methylated
ENSMUSG00000035572	3.29832	0.0374732	Non-methylated
ENSMUSG00000078908	3.46502	0.0374732	Non-methylated
ENSMUSG00000028271	3.38388	0.0375881	Non-methylated
ENSMUSG00000033020	2.2618	0.0383329	Non-methylated
ENSMUSG00000031902	7.42999	0.0383329	Non-methylated
ENSMUSG00000061136	4.50427	0.0383903	Non-methylated
ENSMUSG00000087968	-2.96655	0.0391469	Non-methylated
ENSMUSG00000064326	1.65199	0.0391469	Non-methylated
ENSMUSG00000050730	-2.33903	0.0391469	Non-methylated
ENSMUSG00000032396	2.34782	0.0391469	Non-methylated
ENSMUSG00000032002	3.11952	0.0393089	Non-methylated
ENSMUSG00000028743	2.3009	0.0395805	Non-methylated
ENSMUSG00000027367	2.38837	0.0396339	Non-methylated
ENSMUSG00000042364	1.72682	0.0403675	Non-methylated
ENSMUSG00000056305	2.44163	0.0403675	Non-methylated
ENSMUSG00000003500	4.42626	0.0408371	Non-methylated
ENSMUSG00000033763	-3.31689	0.0408371	Non-methylated
ENSMUSG00000018585	3.17805	0.0409744	Non-methylated
ENSMUSG00000072437	-2.09732	0.0409744	Non-methylated
ENSMUSG00000030878	-2.27176	0.0418486	Non-methylated
ENSMUSG00000021973	3.28172	0.0418486	Non-methylated
ENSMUSG00000024301	4.77128	0.0424537	Non-methylated
ENSMUSG00000040865	2.56677	0.0425779	Non-methylated
ENSMUSG00000052712	4.53076	0.0426263	Non-methylated
ENSMUSG00000062822	4.59818	0.0427634	Non-methylated
ENSMUSG00000030060	-1.87208	0.0431214	Non-methylated
ENSMUSG00000022992	3.20372	0.043731	Non-methylated
ENSMUSG00000045983	1.75835	0.043731	Non-methylated
ENSMUSG00000037815	-2.79446	0.043731	Non-methylated
ENSMUSG00000024790	4.19416	0.043731	Non-methylated
ENSMUSG00000038525	-3.02442	0.043731	Non-methylated
ENSMUSG00000096010	1.89334	0.043731	Non-methylated
ENSMUSG00000005503	2.54599	0.043731	Non-methylated
ENSMUSG00000024181	3.37728	0.043731	Non-methylated
ENSMUSG00000023353	-2.81818	0.044004	Non-methylated
ENSMUSG00000025935	-2.61396	0.0445508	Non-methylated
ENSMUSG00000032869	-1.72909	0.0455373	Non-methylated
ENSMUSG00000041491	1.93261	0.0459463	Non-methylated
ENSMUSG00000027332	3.54632	0.0460555	Non-methylated
ENSMUSG00000024583	-1.91281	0.0465136	Non-methylated
ENSMUSG00000020611	3.7142	0.047229	Non-methylated
ENSMUSG00000062604	-2.52184	0.047742	Non-methylated
ENSMUSG00000025747	4.8216	0.0479713	Non-methylated
ENSMUSG00000024038	4.9699	0.0479713	Non-methylated
ENSMUSG00000038372	-2.10111	0.0483994	Non-methylated
ENSMUSG00000044927	-2.2879	0.0483994	Non-methylated
ENSMUSG00000058624	-1.9691	0.048475	Non-methylated
ENSMUSG00000094377	2.86566	0.0486838	Non-methylated
ENSMUSG00000020078	-2.11675	0.0493787	Non-methylated
ENSMUSG00000096883	-1.53153	0.0494704	Non-methylated
ENSMUSG00000036698	3.5965	0.0499959	Non-methylated
ENSMUSG00000015202	4.4695	0.0503285	Non-methylated
ENSMUSG00000002968	-2.1883	0.0512527	Non-methylated
ENSMUSG00000074994	3.638	0.0514428	Non-methylated
ENSMUSG00000032777	2.27194	0.0515259	Non-methylated
ENSMUSG00000027637	2.71295	0.0515393	Non-methylated
ENSMUSG00000029176	2.26306	0.0515393	Non-methylated
ENSMUSG00000073700	3.88947	0.0515946	Non-methylated
ENSMUSG00000002799	-1.75435	0.0526082	Non-methylated
ENSMUSG00000036275	2.04388	0.0526584	Non-methylated
ENSMUSG00000044813	3.82152	0.0528007	Non-methylated
ENSMUSG00000015176	2.01957	0.0532773	Non-methylated
ENSMUSG00000070002	-2.34628	0.0532773	Non-methylated
ENSMUSG00000029455	-2.16009	0.0532942	Non-methylated
ENSMUSG00000030543	-2.46773	0.0541403	Non-methylated
ENSMUSG00000042520	2.27919	0.0541485	Non-methylated
ENSMUSG00000004947	1.56291	0.0542325	Non-methylated
ENSMUSG00000034187	-2.25281	0.0547731	Non-methylated
ENSMUSG00000029475	-1.68628	0.0547731	Non-methylated
ENSMUSG00000087193	2.6448	0.0547731	Non-methylated
ENSMUSG00000039278	4.16925	0.0550992	Non-methylated
ENSMUSG00000027498	-3.25076	0.0551391	Non-methylated
ENSMUSG00000026991	2.82813	0.0555361	Non-methylated
ENSMUSG00000019179	2.53817	0.0557612	Non-methylated
ENSMUSG00000048707	2.30833	0.0560466	Non-methylated
ENSMUSG00000036246	3.10056	0.0560466	Non-methylated
ENSMUSG00000020694	3.47441	0.0560602	Non-methylated
ENSMUSG00000085795	2.65316	0.0560602	Non-methylated
ENSMUSG00000026810	-4.14921	0.0567259	Non-methylated
ENSMUSG00000029104	2.6853	0.0575794	Non-methylated
ENSMUSG00000032115	2.49766	0.0576519	Non-methylated
ENSMUSG00000037032	-3.60199	0.0580314	Non-methylated
ENSMUSG00000001065	2.3684	0.0583666	Non-methylated
ENSMUSG00000020802	2.0535	0.0583937	Non-methylated
ENSMUSG00000020715	-1.0836	0.0587543	Non-methylated
ENSMUSG00000045180	-2.20891	0.0587543	Non-methylated
ENSMUSG00000036158	-1.7942	0.0590771	Non-methylated
ENSMUSG00000066113	-1.55039	0.0590771	Non-methylated
ENSMUSG00000028517	2.35106	0.0590771	Non-methylated
ENSMUSG00000038056	1.89815	0.0590771	Non-methylated
ENSMUSG00000052812	2.16139	0.0590771	Non-methylated
ENSMUSG00000022565	4.9885	0.0596148	Non-methylated
ENSMUSG00000011096	-1.74609	0.0599398	Non-methylated
ENSMUSG00000000782	2.53438	0.0602646	Non-methylated
ENSMUSG00000030986	-2.85761	0.0607644	Non-methylated
ENSMUSG00000040084	1.44593	0.0608341	Non-methylated
ENSMUSG00000032387	1.65628	0.0608341	Non-methylated
ENSMUSG00000040940	3.13001	0.0608341	Non-methylated
ENSMUSG00000010936	2.20651	0.0608341	Non-methylated
ENSMUSG00000029030	-2.1114	0.0617764	Non-methylated
ENSMUSG00000031609	-1.37049	0.0617764	Non-methylated
ENSMUSG00000049606	4.6034	0.0618322	Non-methylated
ENSMUSG00000094635	4.24971	0.0621564	Non-methylated
ENSMUSG00000051316	3.41901	0.0621592	Non-methylated
ENSMUSG00000023033	3.38894	0.062456	Non-methylated
ENSMUSG00000038628	4.41668	0.0625973	Non-methylated
ENSMUSG00000031012	6.24941	0.0641215	Non-methylated
ENSMUSG00000020680	-4.1359	0.0651427	Non-methylated
ENSMUSG00000073079	2.35183	0.0651427	Non-methylated
ENSMUSG00000022100	3.46422	0.0651427	Non-methylated
ENSMUSG00000024772	2.98938	0.0651427	Non-methylated
ENSMUSG00000030279	1.54312	0.0651427	Non-methylated
ENSMUSG00000049313	2.48944	0.0651427	Non-methylated
ENSMUSG00000039952	1.9523	0.0651427	Non-methylated
ENSMUSG00000028452	3.56511	0.0651427	Non-methylated
ENSMUSG00000031545	3.6894	0.0651427	Non-methylated
ENSMUSG00000028354	2.47985	0.0651947	Non-methylated
ENSMUSG00000024968	3.38044	0.0653574	Non-methylated
ENSMUSG00000035397	1.98285	0.0666857	Non-methylated
ENSMUSG00000038542	1.91802	0.0666857	Non-methylated
ENSMUSG00000041506	4.78743	0.0668283	Non-methylated
ENSMUSG00000067702	1.77367	0.0669932	Non-methylated
ENSMUSG00000025571	-1.83623	0.0683014	Non-methylated
ENSMUSG00000048264	3.11405	0.0683014	Non-methylated
ENSMUSG00000027654	3.05163	0.0691649	Non-methylated
ENSMUSG00000003200	2.17943	0.0692867	Non-methylated
ENSMUSG00000046201	-2.44986	0.0694453	Non-methylated
ENSMUSG00000017167	1.82409	0.0697389	Non-methylated
ENSMUSG00000021978	1.83966	0.0698636	Non-methylated
ENSMUSG00000038252	4.11758	0.0700649	Non-methylated
ENSMUSG00000063410	-1.82834	0.0701028	Non-methylated
ENSMUSG00000079424	3.22247	0.071662	Non-methylated
ENSMUSG00000003316	4.49834	0.0719113	Non-methylated
ENSMUSG00000036036	-1.35209	0.0720533	Non-methylated
ENSMUSG00000039473	1.56671	0.0724365	Non-methylated
ENSMUSG00000071014	3.2654	0.0724365	Non-methylated
ENSMUSG00000047963	-2.35061	0.0724365	Non-methylated
ENSMUSG00000029647	1.54446	0.0726069	Non-methylated
ENSMUSG00000073144	-2.80823	0.0729638	Non-methylated
ENSMUSG00000066441	-2.50417	0.073757	Non-methylated
ENSMUSG00000027552	1.42911	0.0743898	Non-methylated
ENSMUSG00000030602	-1.71613	0.07471	Non-methylated
ENSMUSG00000005148	5.26752	0.0747266	Non-methylated
ENSMUSG00000029152	-2.21473	0.0747266	Non-methylated
ENSMUSG00000016128	-1.83927	0.0747266	Non-methylated
ENSMUSG00000000303	1.99694	0.0747266	Non-methylated
ENSMUSG00000004897	1.56026	0.0747293	Non-methylated
ENSMUSG00000042744	1.59241	0.0747293	Non-methylated
ENSMUSG00000033847	-1.48367	0.0747293	Non-methylated
ENSMUSG00000062234	4.22694	0.0747293	Non-methylated
ENSMUSG00000027998	3.11677	0.0754368	Non-methylated
ENSMUSG00000075701	5.47903	0.0756478	Non-methylated
ENSMUSG00000000420	5.05115	0.0760328	Non-methylated
ENSMUSG00000038872	-1.33806	0.0782279	Non-methylated
ENSMUSG00000113300	2.76775	0.0790873	Non-methylated
ENSMUSG00000027342	2.73626	0.0790873	Non-methylated
ENSMUSG00000027884	1.73753	0.0793434	Non-methylated
ENSMUSG00000006418	-2.0384	0.0801189	Non-methylated
ENSMUSG00000026430	-2.14925	0.0803734	Non-methylated
ENSMUSG00000038612	2.58856	0.0807378	Non-methylated
ENSMUSG00000028820	-1.55674	0.0807378	Non-methylated
ENSMUSG00000029390	2.11012	0.0809072	Non-methylated
ENSMUSG00000040479	2.49975	0.081705	Non-methylated
ENSMUSG00000066036	2.4337	0.0817184	Non-methylated
ENSMUSG00000034432	-2.1501	0.0829653	Non-methylated
ENSMUSG00000031782	2.61287	0.0829653	Non-methylated
ENSMUSG00000029474	-2.11058	0.0841694	Non-methylated
ENSMUSG00000016252	2.13766	0.0850052	Non-methylated
ENSMUSG00000041079	3.08673	0.0852981	Non-methylated
ENSMUSG00000008730	4.65978	0.0852981	Non-methylated
ENSMUSG00000020387	-1.49988	0.0854921	Non-methylated
ENSMUSG00000036002	5.0376	0.0854921	Non-methylated
ENSMUSG00000037916	2.90073	0.0856425	Non-methylated
ENSMUSG00000029472	2.12783	0.0856425	Non-methylated
ENSMUSG00000040446	4.56778	0.0862558	Non-methylated
ENSMUSG00000048546	1.9004	0.0874251	Non-methylated
ENSMUSG00000028955	3.01438	0.0876454	Non-methylated
ENSMUSG00000046079	-2.11584	0.0884846	Non-methylated
ENSMUSG00000029592	-1.8171	0.0884846	Non-methylated
ENSMUSG00000031701	1.9244	0.0884846	Non-methylated
ENSMUSG00000052430	-2.84904	0.0888659	Non-methylated
ENSMUSG00000029577	3.07198	0.0888659	Non-methylated
ENSMUSG00000042506	2.68098	0.0897842	Non-methylated
ENSMUSG00000025404	1.96708	0.0898919	Non-methylated
ENSMUSG00000026273	3.40132	0.0906102	Non-methylated
ENSMUSG00000038351	4.4283	0.091014	Non-methylated
ENSMUSG00000048271	1.96646	0.0914106	Non-methylated
ENSMUSG00000091512	3.04343	0.0914106	Non-methylated
ENSMUSG00000017288	3.99982	0.0914733	Non-methylated
ENSMUSG00000060152	2.65693	0.091851	Non-methylated
ENSMUSG00000026849	-2.03723	0.0919015	Non-methylated
ENSMUSG00000035086	-2.64558	0.092132	Non-methylated
ENSMUSG00000056201	-1.73218	0.092132	Non-methylated
ENSMUSG00000047368	-1.99168	0.0926385	Non-methylated
ENSMUSG00000031161	3.88254	0.0931742	Non-methylated
ENSMUSG00000025220	3.38402	0.0933016	Non-methylated
ENSMUSG00000093674	2.18274	0.0933449	Non-methylated
ENSMUSG00000045817	-2.15742	0.0933449	Non-methylated
ENSMUSG00000049969	6.14708	0.0933449	Non-methylated
ENSMUSG00000045822	2.07944	0.0936348	Non-methylated
ENSMUSG00000018322	2.53649	0.093769	Non-methylated
ENSMUSG00000040997	-1.93788	0.0939952	Non-methylated
ENSMUSG00000028273	3.36023	0.0947659	Non-methylated
ENSMUSG00000053646	3.43086	0.0947659	Non-methylated
ENSMUSG00000037742	1.69125	0.0967665	Non-methylated
ENSMUSG00000050799	1.94012	0.0970527	Non-methylated
ENSMUSG00000052512	-1.34946	0.0970527	Non-methylated
ENSMUSG00000058173	-2.43512	0.0970527	Non-methylated
ENSMUSG00000026766	2.10675	0.0970527	Non-methylated
ENSMUSG00000106738	3.38172	0.0970527	Non-methylated
ENSMUSG00000062300	4.78591	0.0970527	Non-methylated
ENSMUSG00000043998	5.28391	0.0970527	Non-methylated
ENSMUSG00000021048	1.96999	0.0971985	Non-methylated
ENSMUSG00000011884	2.94679	0.0971985	Non-methylated
ENSMUSG00000027933	2.62198	0.0972192	Non-methylated
ENSMUSG00000044709	2.06655	0.0972587	Non-methylated
ENSMUSG00000026305	-2.77594	0.0972587	Non-methylated
ENSMUSG00000070225	1.25339	0.0974975	Non-methylated
ENSMUSG00000022560	-2.25633	0.0982364	Non-methylated
ENSMUSG00000022263	-2.20944	0.0986448	Non-methylated
ENSMUSG00000032217	-1.66453	0.0986448	Non-methylated
ENSMUSG00000031229	2.10723	0.0986448	Non-methylated
ENSMUSG00000026355	2.16299	0.0986448	Non-methylated
ENSMUSG00000033953	-2.0724	0.0988101	Non-methylated
ENSMUSG00000048349	-1.8159	0.0988101	Non-methylated
ENSMUSG00000031150	-2.12597	0.0988101	Non-methylated
ENSMUSG00000044894	2.43342	0.0992334	Non-methylated
ENSMUSG00000042197	-2.703	0.0997229	Non-methylated
ENSMUSG00000019838	-1.96168	0.0997229	Non-methylated
ENSMUSG00000018830	-2.44038	0.0997229	Non-methylated
ENSMUSG00000039523	2.48931	0.0997229	Non-methylated
ENSMUSG00000035505	2.2699	0.0997229	Non-methylated
ENSMUSG00000027799	6.69475	0.0997229	Non-methylated
ENSMUSG00000042148	1.76018	0.100273	Non-methylated
ENSMUSG00000026155	-2.48656	0.100497	Non-methylated
ENSMUSG00000024043	-1.95897	0.100497	Non-methylated
ENSMUSG00000039286	2.19566	0.100497	Non-methylated
ENSMUSG00000021509	-1.70538	0.101261	Non-methylated
ENSMUSG00000042608	1.81754	0.102233	Non-methylated
ENSMUSG00000038462	2.16151	0.102363	Non-methylated
ENSMUSG00000064339	2.37141	0.102854	Non-methylated
ENSMUSG00000002496	3.05642	0.102854	Non-methylated
ENSMUSG00000022812	2.40338	0.102871	Non-methylated
ENSMUSG00000074369	3.00372	0.103176	Non-methylated
ENSMUSG00000032555	3.47532	0.103176	Non-methylated
ENSMUSG00000039108	0.99061	0.103584	Non-methylated
ENSMUSG00000001855	1.48998	0.103702	Non-methylated
ENSMUSG00000040325	1.89433	0.103702	Non-methylated
ENSMUSG00000032939	-1.88693	0.104946	Non-methylated
ENSMUSG00000035696	-1.28042	0.105026	Non-methylated
ENSMUSG00000024193	-1.32052	0.105228	Non-methylated
ENSMUSG00000038393	1.47378	0.105228	Non-methylated
ENSMUSG00000045007	2.45524	0.105228	Non-methylated
ENSMUSG00000006740	3.38868	0.105228	Non-methylated
ENSMUSG00000020961	-2.14452	0.106037	Non-methylated
ENSMUSG00000057454	1.96448	0.106037	Non-methylated
ENSMUSG00000031987	-1.50341	0.106037	Non-methylated
ENSMUSG00000039782	4.09149	0.106078	Non-methylated
ENSMUSG00000020290	1.77173	0.106297	Non-methylated
ENSMUSG00000024121	-1.35373	0.10709	Non-methylated
ENSMUSG00000021203	-3.04256	0.10709	Non-methylated
ENSMUSG00000030057	2.4981	0.107753	Non-methylated
ENSMUSG00000029642	2.1013	0.108251	Non-methylated
ENSMUSG00000037992	3.05558	0.109197	Non-methylated
ENSMUSG00000027293	-2.07903	0.109301	Non-methylated
ENSMUSG00000038976	-2.07747	0.109576	Non-methylated
ENSMUSG00000039804	2.37685	0.109576	Non-methylated
ENSMUSG00000024844	-1.83849	0.109596	Non-methylated
ENSMUSG00000062203	-1.42453	0.110791	Non-methylated
ENSMUSG00000031508	2.76378	0.110791	Non-methylated
ENSMUSG00000077714	2.23955	0.111604	Non-methylated
ENSMUSG00000038909	-2.17057	0.111697	Non-methylated
ENSMUSG00000024491	-2.45748	0.111697	Non-methylated
ENSMUSG00000024639	-2.08189	0.111697	Non-methylated
ENSMUSG00000001166	-1.61323	0.111697	Non-methylated
ENSMUSG00000005698	2.48123	0.111697	Non-methylated
ENSMUSG00000025785	4.66487	0.111697	Non-methylated
ENSMUSG00000025555	-1.74094	0.112296	Non-methylated
ENSMUSG00000026219	-1.61896	0.112322	Non-methylated
ENSMUSG00000030451	1.39332	0.112322	Non-methylated
ENSMUSG00000047539	-1.41659	0.113613	Non-methylated
ENSMUSG00000036371	2.2727	0.113678	Non-methylated
ENSMUSG00000031822	-1.10363	0.113744	Non-methylated
ENSMUSG00000021669	-3.21423	0.115782	Non-methylated
ENSMUSG00000062997	1.96584	0.115944	Non-methylated
ENSMUSG00000027951	2.38766	0.116481	Non-methylated
ENSMUSG00000042541	1.66396	0.116557	Non-methylated
ENSMUSG00000055403	-1.30403	0.116557	Non-methylated
ENSMUSG00000000441	2.52108	0.116557	Non-methylated
ENSMUSG00000038708	-2.92993	0.116557	Non-methylated
ENSMUSG00000026473	6.18869	0.116557	Non-methylated
ENSMUSG00000019715	1.46108	0.116626	Non-methylated
ENSMUSG00000027865	-4.7647	0.116626	Non-methylated
ENSMUSG00000015217	3.52209	0.117305	Non-methylated
ENSMUSG00000035235	3.48426	0.117305	Non-methylated
ENSMUSG00000031370	2.35686	0.118881	Non-methylated
ENSMUSG00000037622	1.20928	0.119374	Non-methylated
ENSMUSG00000031487	1.96396	0.119385	Non-methylated
ENSMUSG00000037979	-1.8601	0.119682	Non-methylated
ENSMUSG00000018974	1.51135	0.120738	Non-methylated
ENSMUSG00000022136	1.88698	0.121405	Non-methylated
ENSMUSG00000090125	6.36068	0.121985	Non-methylated
ENSMUSG00000034247	2.27387	0.122452	Non-methylated
ENSMUSG00000042595	-1.64821	0.122485	Non-methylated
ENSMUSG00000091060	3.85501	0.122485	Non-methylated
ENSMUSG00000041164	2.05558	0.12305	Non-methylated
ENSMUSG00000022391	3.31631	0.124285	Non-methylated
ENSMUSG00000069972	1.78052	0.125164	Non-methylated
ENSMUSG00000000740	2.81899	0.125164	Non-methylated
ENSMUSG00000009035	1.78677	0.125363	Non-methylated
ENSMUSG00000017664	-2.64917	0.125363	Non-methylated
ENSMUSG00000025332	-2.4091	0.125363	Non-methylated
ENSMUSG00000022247	-1.68248	0.125464	Non-methylated
ENSMUSG00000109336	-2.34489	0.125464	Non-methylated
ENSMUSG00000038214	2.91671	0.125464	Non-methylated
ENSMUSG00000039068	2.20575	0.126439	Non-methylated
ENSMUSG00000022350	4.11803	0.126473	Non-methylated
ENSMUSG00000028862	1.62784	0.12657	Non-methylated
ENSMUSG00000024563	-2.45871	0.126661	Non-methylated
ENSMUSG00000036285	3.45854	0.127146	Non-methylated
ENSMUSG00000002102	2.84804	0.127388	Non-methylated
ENSMUSG00000014353	-2.84521	0.127439	Non-methylated
ENSMUSG00000038633	1.62029	0.127575	Non-methylated
ENSMUSG00000033161	1.1491	0.127575	Non-methylated
ENSMUSG00000029249	1.53859	0.127575	Non-methylated
ENSMUSG00000020706	2.40807	0.127575	Non-methylated
ENSMUSG00000047648	-1.46345	0.128097	Non-methylated
ENSMUSG00000009293	-2.36605	0.128609	Non-methylated
ENSMUSG00000028392	-2.39601	0.128609	Non-methylated
ENSMUSG00000024251	3.02712	0.128923	Non-methylated
ENSMUSG00000075502	2.49446	0.129047	Non-methylated
ENSMUSG00000031422	-2.57297	0.129047	Non-methylated
ENSMUSG00000026240	4.09685	0.129047	Non-methylated
ENSMUSG00000030086	2.52974	0.129255	Non-methylated
ENSMUSG00000038695	4.23858	0.129255	Non-methylated
ENSMUSG00000025007	4.81974	0.130415	Non-methylated
ENSMUSG00000020525	-2.03147	0.131544	Non-methylated
ENSMUSG00000038323	2.62601	0.131544	Non-methylated
ENSMUSG00000037541	2.36968	0.132909	Non-methylated
ENSMUSG00000021112	5.06507	0.132967	Non-methylated
ENSMUSG00000040128	-1.18113	0.133367	Non-methylated
ENSMUSG00000034429	4.2005	0.133571	Non-methylated
ENSMUSG00000001403	1.82762	0.133571	Non-methylated
ENSMUSG00000117310	-1.58857	0.134321	Non-methylated
ENSMUSG00000033499	2.24539	0.134321	Non-methylated
ENSMUSG00000032485	1.40083	0.134321	Non-methylated
ENSMUSG00000046694	-1.0351	0.136147	Non-methylated
ENSMUSG00000060733	-1.43214	0.136301	Non-methylated
ENSMUSG00000006998	-2.27527	0.136301	Non-methylated
ENSMUSG00000046058	3.24228	0.136444	Non-methylated
ENSMUSG00000001175	1.70259	0.13756	Non-methylated
ENSMUSG00000017969	2.41334	0.138055	Non-methylated
ENSMUSG00000039361	1.97258	0.138055	Non-methylated
ENSMUSG00000034412	1.98855	0.138055	Non-methylated
ENSMUSG00000034928	2.72851	0.138331	Non-methylated
ENSMUSG00000071074	-2.0703	0.13878	Non-methylated
ENSMUSG00000030726	-1.74367	0.13878	Non-methylated
ENSMUSG00000053641	-1.98215	0.13878	Non-methylated
ENSMUSG00000075304	6.51071	0.13878	Non-methylated
ENSMUSG00000072679	2.23041	0.13878	Non-methylated
ENSMUSG00000037098	4.67268	0.13878	Non-methylated
ENSMUSG00000022191	-2.34521	0.138894	Non-methylated
ENSMUSG00000020592	1.49093	0.139825	Non-methylated
ENSMUSG00000043801	2.51619	0.139825	Non-methylated
ENSMUSG00000024002	1.36415	0.139825	Non-methylated
ENSMUSG00000027502	-2.08869	0.139825	Non-methylated
ENSMUSG00000029638	-1.52442	0.139825	Non-methylated
ENSMUSG00000025499	-1.6928	0.139825	Non-methylated
ENSMUSG00000024006	2.09819	0.140435	Non-methylated
ENSMUSG00000030034	3.0073	0.140435	Non-methylated
ENSMUSG00000035027	1.76395	0.140465	Non-methylated
ENSMUSG00000034613	-1.83398	0.140465	Non-methylated
ENSMUSG00000027091	1.82483	0.140465	Non-methylated
ENSMUSG00000024335	2.03426	0.141045	Non-methylated
ENSMUSG00000036513	-2.15528	0.141045	Non-methylated
ENSMUSG00000043962	1.73753	0.141045	Non-methylated
ENSMUSG00000057236	2.80471	0.141045	Non-methylated
ENSMUSG00000028099	-4.17679	0.141694	Non-methylated
ENSMUSG00000031353	-0.97471	0.141694	Non-methylated
ENSMUSG00000095590	2.10363	0.142523	Non-methylated
ENSMUSG00000026974	-1.39592	0.142523	Non-methylated
ENSMUSG00000032199	2.59983	0.143511	Non-methylated
ENSMUSG00000035325	1.50504	0.144089	Non-methylated
ENSMUSG00000032437	1.27631	0.146022	Non-methylated
ENSMUSG00000035107	-1.40564	0.146247	Non-methylated
ENSMUSG00000086158	6.40299	0.146378	Non-methylated
ENSMUSG00000041992	-1.57376	0.146967	Non-methylated
ENSMUSG00000032458	2.33416	0.146967	Non-methylated
ENSMUSG00000032612	1.78189	0.146967	Non-methylated
ENSMUSG00000039910	1.8713	0.147277	Non-methylated
ENSMUSG00000089762	-1.37557	0.148701	Non-methylated
ENSMUSG00000024068	1.45524	0.149006	Non-methylated
ENSMUSG00000001445	2.14598	0.149426	Non-methylated
ENSMUSG00000022961	1.935	0.149426	Non-methylated
ENSMUSG00000040901	1.90001	0.149596	Non-methylated
ENSMUSG00000026174	-2.90525	0.149903	Non-methylated
ENSMUSG00000022234	2.10386	0.149903	Non-methylated
ENSMUSG00000028558	2.38567	0.149903	Non-methylated
ENSMUSG00000038859	-1.89094	0.149903	Non-methylated
ENSMUSG00000030224	-1.60617	0.149903	Non-methylated
ENSMUSG00000036959	2.38773	0.149903	Non-methylated
ENSMUSG00000042032	-1.18667	0.15001	Non-methylated
ENSMUSG00000046982	1.62482	0.15001	Non-methylated
ENSMUSG00000018736	2.13652	0.150659	Non-methylated
ENSMUSG00000031728	-2.46809	0.150867	Non-methylated
ENSMUSG00000035629	1.2699	0.151957	Non-methylated
ENSMUSG00000062825	2.215	0.152397	Non-methylated
ENSMUSG00000032867	-1.68013	0.152828	Non-methylated
ENSMUSG00000028772	2.17176	0.152828	Non-methylated
ENSMUSG00000063480	2.2018	0.154649	Non-methylated
ENSMUSG00000026608	-1.40726	0.155073	Non-methylated
ENSMUSG00000060373	1.95217	0.155073	Non-methylated
ENSMUSG00000023027	-2.05498	0.155073	Non-methylated
ENSMUSG00000092284	-1.72055	0.155073	Non-methylated
ENSMUSG00000027439	-2.30799	0.155073	Non-methylated
ENSMUSG00000004948	1.25522	0.155073	Non-methylated
ENSMUSG00000030835	2.06678	0.155073	Non-methylated
ENSMUSG00000045232	1.74685	0.155073	Non-methylated
ENSMUSG00000052934	1.7549	0.155201	Non-methylated
ENSMUSG00000004677	1.95934	0.155761	Non-methylated
ENSMUSG00000027582	6.26006	0.156443	Non-methylated
ENSMUSG00000020132	-1.517	0.156662	Non-methylated
ENSMUSG00000021963	1.45739	0.156942	Non-methylated
ENSMUSG00000021285	2.16381	0.157713	Non-methylated
ENSMUSG00000042010	-1.84694	0.157783	Non-methylated
ENSMUSG00000031601	-1.57965	0.158697	Non-methylated
ENSMUSG00000025794	2.39236	0.158915	Non-methylated
ENSMUSG00000021840	2.37358	0.160072	Non-methylated
ENSMUSG00000049764	1.35783	0.161601	Non-methylated
ENSMUSG00000038780	-1.70441	0.16238	Non-methylated
ENSMUSG00000057193	1.83059	0.16238	Non-methylated
ENSMUSG00000002844	1.83677	0.162417	Non-methylated
ENSMUSG00000021738	1.9392	0.162459	Non-methylated
ENSMUSG00000075232	3.14416	0.163666	Non-methylated
ENSMUSG00000036112	1.95061	0.163666	Non-methylated
ENSMUSG00000037896	1.71517	0.163666	Non-methylated
ENSMUSG00000030795	-2.05976	0.163666	Non-methylated
ENSMUSG00000031596	1.96671	0.163666	Non-methylated
ENSMUSG00000036106	-1.99812	0.163674	Non-methylated
ENSMUSG00000026764	-2.16103	0.163916	Non-methylated
ENSMUSG00000046562	4.0685	0.163916	Non-methylated
ENSMUSG00000097327	2.7357	0.163937	Non-methylated
ENSMUSG00000070939	-1.78634	0.163986	Non-methylated
ENSMUSG00000038963	3.35942	0.16409	Non-methylated
ENSMUSG00000032113	2.1642	0.164604	Non-methylated
ENSMUSG00000005682	1.43086	0.165267	Non-methylated
ENSMUSG00000032776	2.91253	0.165268	Non-methylated
ENSMUSG00000027593	-2.0725	0.166129	Non-methylated
ENSMUSG00000006932	1.41005	0.166148	Non-methylated
ENSMUSG00000033478	-2.64423	0.166243	Non-methylated
ENSMUSG00000026889	2.95265	0.166243	Non-methylated
ENSMUSG00000034382	4.82574	0.167003	Non-methylated
ENSMUSG00000020196	-1.36547	0.167057	Non-methylated
ENSMUSG00000063576	-1.39	0.167057	Non-methylated
ENSMUSG00000078619	1.42271	0.167057	Non-methylated
ENSMUSG00000033055	1.64413	0.167057	Non-methylated
ENSMUSG00000041229	3.1033	0.167993	Non-methylated
ENSMUSG00000039678	2.51867	0.168011	Non-methylated
ENSMUSG00000069805	-3.05987	0.168069	Non-methylated
ENSMUSG00000057229	2.81875	0.168069	Non-methylated
ENSMUSG00000020282	2.32797	0.168672	Non-methylated
ENSMUSG00000067847	-1.61609	0.168672	Non-methylated
ENSMUSG00000021428	-1.22449	0.169179	Non-methylated
ENSMUSG00000026576	2.05938	0.169333	Non-methylated
ENSMUSG00000047547	-1.29433	0.169902	Non-methylated
ENSMUSG00000036309	0.835823	0.170614	Non-methylated
ENSMUSG00000056770	-1.86876	0.171523	Non-methylated
ENSMUSG00000022024	2.52555	0.172439	Non-methylated
ENSMUSG00000051329	1.63129	0.172512	Non-methylated
ENSMUSG00000040506	-1.25313	0.172512	Non-methylated
ENSMUSG00000025362	3.25044	0.172706	Non-methylated
ENSMUSG00000020089	2.15168	0.172813	Non-methylated
ENSMUSG00000046341	3.10736	0.172813	Non-methylated
ENSMUSG00000041958	2.29496	0.172926	Non-methylated
ENSMUSG00000011877	1.83792	0.173143	Non-methylated
ENSMUSG00000018379	1.92896	0.173143	Non-methylated
ENSMUSG00000028542	-1.4069	0.173594	Non-methylated
ENSMUSG00000039771	1.27627	0.173804	Non-methylated
ENSMUSG00000041297	-1.67236	0.175617	Non-methylated
ENSMUSG00000076258	0.7869	0.176903	Non-methylated
ENSMUSG00000040550	3.33784	0.176903	Non-methylated
ENSMUSG00000027680	-2.24968	0.177506	Non-methylated
ENSMUSG00000028884	3.53626	0.177506	Non-methylated
ENSMUSG00000052477	6.00239	0.177693	Non-methylated
ENSMUSG00000038205	5.51694	0.17782	Non-methylated
ENSMUSG00000076281	0.789644	0.178548	Non-methylated
ENSMUSG00000034300	-1.1518	0.179731	Non-methylated
ENSMUSG00000015766	1.73803	0.179731	Non-methylated
ENSMUSG00000004207	2.24716	0.180391	Non-methylated
ENSMUSG00000003348	-5.18076	0.180391	Non-methylated
ENSMUSG00000044447	2.06243	0.180391	Non-methylated
ENSMUSG00000038342	2.15082	0.180391	Non-methylated
ENSMUSG00000022419	2.29529	0.180391	Non-methylated
ENSMUSG00000039735	-1.71376	0.180785	Non-methylated
ENSMUSG00000060508	-2.19083	0.180785	Non-methylated
ENSMUSG00000041268	2.30384	0.180785	Non-methylated
ENSMUSG00000026885	2.74171	0.180785	Non-methylated
ENSMUSG00000030286	2.20064	0.180785	Non-methylated
ENSMUSG00000021025	2.70723	0.180785	Non-methylated
ENSMUSG00000029674	-1.5227	0.181178	Non-methylated
ENSMUSG00000040250	4.36585	0.181178	Non-methylated
ENSMUSG00000038406	-1.36304	0.181178	Non-methylated
ENSMUSG00000027575	4.44505	0.181504	Non-methylated
ENSMUSG00000038990	2.37755	0.182653	Non-methylated
ENSMUSG00000025178	1.88668	0.182653	Non-methylated
ENSMUSG00000021794	-1.6981	0.182802	Non-methylated
ENSMUSG00000026854	2.34365	0.182802	Non-methylated
ENSMUSG00000034880	2.20768	0.182802	Non-methylated
ENSMUSG00000029467	-1.00611	0.183491	Non-methylated
ENSMUSG00000020515	1.61588	0.183596	Non-methylated
ENSMUSG00000035329	1.4689	0.183612	Non-methylated
ENSMUSG00000014551	1.59744	0.183612	Non-methylated
ENSMUSG00000074884	1.31508	0.183716	Non-methylated
ENSMUSG00000030103	-3.56159	0.183716	Non-methylated
ENSMUSG00000004567	-1.97514	0.183716	Non-methylated
ENSMUSG00000024812	1.88273	0.183717	Non-methylated
ENSMUSG00000054115	2.09327	0.184125	Non-methylated
ENSMUSG00000070498	3.42061	0.184125	Non-methylated
ENSMUSG00000062373	1.30942	0.185788	Non-methylated
ENSMUSG00000021271	-2.19394	0.185871	Non-methylated
ENSMUSG00000032186	2.42594	0.185871	Non-methylated
ENSMUSG00000030822	1.88494	0.185871	Non-methylated
ENSMUSG00000002365	1.57131	0.186174	Non-methylated
ENSMUSG00000024091	1.6468	0.186231	Non-methylated
ENSMUSG00000029234	1.91411	0.186231	Non-methylated
ENSMUSG00000037526	2.56595	0.186602	Non-methylated
ENSMUSG00000089769	3.05837	0.186637	Non-methylated
ENSMUSG00000029012	1.97035	0.187534	Non-methylated
ENSMUSG00000015053	5.86511	0.187598	Non-methylated
ENSMUSG00000041815	1.94765	0.187956	Non-methylated
ENSMUSG00000037408	2.5907	0.188174	Non-methylated
ENSMUSG00000037824	0.973123	0.188174	Non-methylated
ENSMUSG00000059674	2.34485	0.188174	Non-methylated
ENSMUSG00000035181	2.69912	0.188174	Non-methylated
ENSMUSG00000029110	1.81912	0.188492	Non-methylated
ENSMUSG00000021287	2.41895	0.189446	Non-methylated
ENSMUSG00000055024	2.00943	0.19005	Non-methylated
ENSMUSG00000068876	1.94013	0.193292	Non-methylated
ENSMUSG00000035399	-1.2421	0.193322	Non-methylated
ENSMUSG00000096613	1.5912	0.193322	Non-methylated
ENSMUSG00000020361	1.65322	0.194756	Non-methylated
ENSMUSG00000021286	-1.35804	0.19507	Non-methylated
ENSMUSG00000038368	-2.16902	0.195523	Non-methylated
ENSMUSG00000029188	2.89886	0.195523	Non-methylated
ENSMUSG00000040850	1.71626	0.195523	Non-methylated
ENSMUSG00000017686	-1.39036	0.196055	Non-methylated
ENSMUSG00000039852	-1.57001	0.196055	Non-methylated
ENSMUSG00000042111	-1.67337	0.196545	Non-methylated
ENSMUSG00000039953	2.76641	0.196581	Non-methylated
ENSMUSG00000005506	-2.14082	0.197082	Non-methylated
ENSMUSG00000038502	-1.43551	0.197216	Non-methylated
ENSMUSG00000031540	2.09979	0.197216	Non-methylated
ENSMUSG00000035064	-1.1456	0.197282	Non-methylated
ENSMUSG00000042535	1.83997	0.197391	Non-methylated
ENSMUSG00000029710	-2.19662	0.197391	Non-methylated
ENSMUSG00000029151	-1.17193	0.19758	Non-methylated
ENSMUSG00000000731	2.90472	0.19758	Non-methylated
ENSMUSG00000059301	-2.4172	0.197837	Non-methylated
ENSMUSG00000059923	2.19418	0.198029	Non-methylated
ENSMUSG00000061393	2.50656	0.198029	Non-methylated
ENSMUSG00000027944	2.52248	0.199391	Non-methylated
ENSMUSG00000083558	0.819121	0.199391	Non-methylated
ENSMUSG00000042207	2.00929	0.200708	Non-methylated
ENSMUSG00000033991	-2.12508	0.200708	Non-methylated
ENSMUSG00000019528	-1.16198	0.200708	Non-methylated
ENSMUSG00000055296	2.16978	0.200708	Non-methylated
ENSMUSG00000022505	-0.963549	0.201709	Non-methylated
ENSMUSG00000025059	1.7209	0.201709	Non-methylated
ENSMUSG00000071655	2.01736	0.201957	Non-methylated
ENSMUSG00000053490	-1.7936	0.201962	Non-methylated
ENSMUSG00000020640	1.48132	0.202163	Non-methylated
ENSMUSG00000034154	1.86155	0.202163	Non-methylated
ENSMUSG00000049649	-2.05816	0.202718	Non-methylated
ENSMUSG00000048701	0.765347	0.203504	Non-methylated
ENSMUSG00000006333	1.96638	0.204728	Non-methylated
ENSMUSG00000002778	-1.90383	0.204837	Non-methylated
ENSMUSG00000086847	3.3941	0.205444	Non-methylated
ENSMUSG00000026289	1.83579	0.205813	Non-methylated
ENSMUSG00000014349	-1.3031	0.205813	Non-methylated
ENSMUSG00000032724	2.34646	0.205901	Non-methylated
ENSMUSG00000026426	-1.64522	0.206548	Non-methylated
ENSMUSG00000037253	1.69183	0.207273	Non-methylated
ENSMUSG00000026641	2.10217	0.208355	Non-methylated
ENSMUSG00000020415	-1.59327	0.208355	Non-methylated
ENSMUSG00000017548	-1.30338	0.208355	Non-methylated
ENSMUSG00000028793	1.18287	0.208355	Non-methylated
ENSMUSG00000027397	2.49925	0.208355	Non-methylated
ENSMUSG00000038116	-1.66417	0.208453	Non-methylated
ENSMUSG00000034472	-4.52489	0.208459	Non-methylated
ENSMUSG00000063450	-1.10028	0.208565	Non-methylated
ENSMUSG00000021939	1.87158	0.208779	Non-methylated
ENSMUSG00000040423	2.49544	0.209099	Non-methylated
ENSMUSG00000018554	0.845176	0.209099	Non-methylated
ENSMUSG00000012296	-1.83575	0.209099	Non-methylated
ENSMUSG00000032244	1.31352	0.209099	Non-methylated
ENSMUSG00000039452	3.32822	0.209099	Non-methylated
ENSMUSG00000066463	1.86317	0.209099	Non-methylated
ENSMUSG00000030056	3.01815	0.209099	Non-methylated
ENSMUSG00000014633	2.3481	0.209099	Non-methylated
ENSMUSG00000039701	1.76374	0.209389	Non-methylated
ENSMUSG00000032525	3.90652	0.209998	Non-methylated
ENSMUSG00000031652	-1.26176	0.21033	Non-methylated
ENSMUSG00000026238	1.50693	0.211088	Non-methylated
ENSMUSG00000020189	-1.44053	0.21153	Non-methylated
ENSMUSG00000024734	1.11832	0.212022	Non-methylated
ENSMUSG00000026867	-3.09563	0.212022	Non-methylated
ENSMUSG00000028125	-4.03028	0.212022	Non-methylated
ENSMUSG00000034040	-1.67559	0.212022	Non-methylated
ENSMUSG00000033964	3.74773	0.212022	Non-methylated
ENSMUSG00000027879	2.1638	0.212022	Non-methylated
ENSMUSG00000021134	2.60727	0.212298	Non-methylated
ENSMUSG00000068940	2.06411	0.212423	Non-methylated
ENSMUSG00000051934	-1.42528	0.212557	Non-methylated
ENSMUSG00000026083	1.68594	0.21345	Non-methylated
ENSMUSG00000034435	2.29459	0.213464	Non-methylated
ENSMUSG00000001674	2.26689	0.214106	Non-methylated
ENSMUSG00000115664	2.62117	0.215563	Non-methylated
ENSMUSG00000014959	1.63855	0.216077	Non-methylated
ENSMUSG00000020124	2.37762	0.216213	Non-methylated
ENSMUSG00000053317	2.26591	0.216267	Non-methylated
ENSMUSG00000022673	2.0346	0.217436	Non-methylated
ENSMUSG00000028953	-1.64865	0.217436	Non-methylated
ENSMUSG00000054136	-1.61189	0.217537	Non-methylated
ENSMUSG00000039209	2.00456	0.218138	Non-methylated
ENSMUSG00000065979	-5.45647	0.218138	Non-methylated
ENSMUSG00000027381	-1.82156	0.218138	Non-methylated
ENSMUSG00000022257	-1.12966	0.218243	Non-methylated
ENSMUSG00000092622	1.40752	0.218243	Non-methylated
ENSMUSG00000022945	1.97841	0.218243	Non-methylated
ENSMUSG00000039630	1.11671	0.219044	Non-methylated
ENSMUSG00000039239	-2.73463	0.219793	Non-methylated
ENSMUSG00000027405	2.16053	0.219793	Non-methylated
ENSMUSG00000054199	-1.74924	0.219793	Non-methylated
ENSMUSG00000004100	1.83764	0.219793	Non-methylated
ENSMUSG00000045215	5.50824	0.219793	Non-methylated
ENSMUSG00000020634	1.68642	0.22014	Non-methylated
ENSMUSG00000022498	1.69844	0.220166	Non-methylated
ENSMUSG00000036980	3.47923	0.220166	Non-methylated
ENSMUSG00000030559	-1.79983	0.22038	Non-methylated
ENSMUSG00000024283	2.05243	0.220892	Non-methylated
ENSMUSG00000055491	2.77538	0.220892	Non-methylated
ENSMUSG00000016503	-1.70895	0.220892	Non-methylated
ENSMUSG00000030287	1.82217	0.221218	Non-methylated
ENSMUSG00000015672	2.56093	0.221712	Non-methylated
ENSMUSG00000111270	-2.36936	0.221712	Non-methylated
ENSMUSG00000070544	-1.05195	0.22202	Non-methylated
ENSMUSG00000102869	3.06682	0.222145	Non-methylated
ENSMUSG00000038482	-1.33645	0.222145	Non-methylated
ENSMUSG00000029869	1.99615	0.222145	Non-methylated
ENSMUSG00000055720	-2.65194	0.222145	Non-methylated
ENSMUSG00000060461	1.96238	0.222376	Non-methylated
ENSMUSG00000028068	1.50506	0.223942	Non-methylated
ENSMUSG00000021326	-1.01419	0.224565	Non-methylated
ENSMUSG00000067851	1.32695	0.225055	Non-methylated
ENSMUSG00000074354	-1.02269	0.225405	Non-methylated
ENSMUSG00000028044	-2.13022	0.225535	Non-methylated
ENSMUSG00000072082	1.40757	0.225716	Non-methylated
ENSMUSG00000017929	1.62959	0.225716	Non-methylated
ENSMUSG00000029814	2.05218	0.225716	Non-methylated
ENSMUSG00000020457	2.3345	0.225883	Non-methylated
ENSMUSG00000038893	-1.48569	0.225883	Non-methylated
ENSMUSG00000049999	-1.59775	0.225883	Non-methylated
ENSMUSG00000037999	1.75918	0.22647	Non-methylated
ENSMUSG00000036990	-1.3467	0.22647	Non-methylated
ENSMUSG00000003282	2.43398	0.22647	Non-methylated
ENSMUSG00000027523	-1.44288	0.22652	Non-methylated
ENSMUSG00000026743	-2.50379	0.227881	Non-methylated
ENSMUSG00000025403	3.17872	0.227881	Non-methylated
ENSMUSG00000015120	1.29855	0.2284	Non-methylated
ENSMUSG00000033335	1.7005	0.2284	Non-methylated
ENSMUSG00000026245	-2.69925	0.2285	Non-methylated
ENSMUSG00000022995	-1.63515	0.228964	Non-methylated
ENSMUSG00000036181	-2.81513	0.228993	Non-methylated
ENSMUSG00000023980	2.46857	0.230598	Non-methylated
ENSMUSG00000028018	1.95244	0.230598	Non-methylated
ENSMUSG00000026667	2.22211	0.232506	Non-methylated
ENSMUSG00000022533	-0.975977	0.233721	Non-methylated
ENSMUSG00000039087	1.6544	0.233866	Non-methylated
ENSMUSG00000027134	1.44507	0.233866	Non-methylated
ENSMUSG00000028945	-2.08626	0.233866	Non-methylated
ENSMUSG00000029330	-1.30335	0.233866	Non-methylated
ENSMUSG00000008496	1.56326	0.233866	Non-methylated
ENSMUSG00000028910	2.27885	0.233866	Non-methylated
ENSMUSG00000037364	2.36308	0.233866	Non-methylated
ENSMUSG00000035354	1.39865	0.233866	Non-methylated
ENSMUSG00000022476	2.2514	0.233866	Non-methylated
ENSMUSG00000024581	3.91083	0.233866	Non-methylated
ENSMUSG00000071645	3.28831	0.233866	Non-methylated
ENSMUSG00000025217	-1.47022	0.234656	Non-methylated
ENSMUSG00000031751	1.01204	0.235061	Non-methylated
ENSMUSG00000038416	2.40504	0.23532	Non-methylated
ENSMUSG00000020978	-1.03717	0.23766	Non-methylated
ENSMUSG00000029512	1.77301	0.238228	Non-methylated
ENSMUSG00000030718	1.41533	0.239335	Non-methylated
ENSMUSG00000018921	1.45287	0.239361	Non-methylated
ENSMUSG00000025241	1.68425	0.239788	Non-methylated
ENSMUSG00000020108	-1.14232	0.239879	Non-methylated
ENSMUSG00000038290	1.99975	0.239879	Non-methylated
ENSMUSG00000048109	1.29093	0.239879	Non-methylated
ENSMUSG00000079003	1.13778	0.239879	Non-methylated
ENSMUSG00000047603	3.39164	0.24026	Non-methylated
ENSMUSG00000066440	1.80113	0.240261	Non-methylated
ENSMUSG00000025823	1.32182	0.241347	Non-methylated
ENSMUSG00000040877	2.22995	0.242389	Non-methylated
ENSMUSG00000039163	1.42586	0.2424	Non-methylated
ENSMUSG00000033294	1.47184	0.2424	Non-methylated
ENSMUSG00000019907	1.59858	0.242473	Non-methylated
ENSMUSG00000044502	-0.902513	0.242473	Non-methylated
ENSMUSG00000027368	5.26972	0.242473	Non-methylated
ENSMUSG00000041115	1.44129	0.242473	Non-methylated
ENSMUSG00000042650	-0.877553	0.24316	Non-methylated
ENSMUSG00000060475	1.20935	0.243454	Non-methylated
ENSMUSG00000025132	-1.49685	0.243454	Non-methylated
ENSMUSG00000103998	1.24084	0.243555	Non-methylated
ENSMUSG00000039176	2.33878	0.243555	Non-methylated
ENSMUSG00000053329	-1.45656	0.244927	Non-methylated
ENSMUSG00000031400	1.50471	0.244927	Non-methylated
ENSMUSG00000020413	-2.00169	0.245062	Non-methylated
ENSMUSG00000021629	1.18557	0.245062	Non-methylated
ENSMUSG00000024773	1.17053	0.245062	Non-methylated
ENSMUSG00000027533	1.33672	0.245062	Non-methylated
ENSMUSG00000042035	1.10183	0.245062	Non-methylated
ENSMUSG00000048047	-1.66534	0.245062	Non-methylated
ENSMUSG00000027357	1.76631	0.245062	Non-methylated
ENSMUSG00000014550	2.1454	0.245062	Non-methylated
ENSMUSG00000049295	4.54506	0.245062	Non-methylated
ENSMUSG00000024231	-2.97636	0.245062	Non-methylated
ENSMUSG00000024413	0.998607	0.245473	Non-methylated
ENSMUSG00000035173	1.79998	0.24617	Non-methylated
ENSMUSG00000039242	1.7864	0.246277	Non-methylated
ENSMUSG00000045598	1.59227	0.246974	Non-methylated
ENSMUSG00000033364	1.90706	0.24888	Non-methylated
ENSMUSG00000030774	1.3071	0.24888	Non-methylated
ENSMUSG00000042606	2.12052	0.24888	Non-methylated
ENSMUSG00000000134	-1.60339	0.24888	Non-methylated
ENSMUSG00000021686	2.47834	0.24888	Non-methylated
ENSMUSG00000021493	2.33381	0.24888	Non-methylated
ENSMUSG00000116114	3.96692	0.24888	Non-methylated
ENSMUSG00000044468	-0.815781	0.249201	Non-methylated
ENSMUSG00000018401	-1.68429	0.250587	Non-methylated
ENSMUSG00000093930	-1.59754	0.250587	Non-methylated
ENSMUSG00000038683	1.43482	0.250759	Non-methylated
ENSMUSG00000052144	1.32046	0.250759	Non-methylated
ENSMUSG00000028456	-1.4161	0.253883	Non-methylated
ENSMUSG00000010517	1.25697	0.253883	Non-methylated
ENSMUSG00000020850	1.45254	0.254316	Non-methylated
ENSMUSG00000028560	1.59772	0.254316	Non-methylated
ENSMUSG00000037519	1.1673	0.254316	Non-methylated
ENSMUSG00000024293	-2.40286	0.254316	Non-methylated
ENSMUSG00000047126	-1.21717	0.254457	Non-methylated
ENSMUSG00000040297	1.36417	0.254505	Non-methylated
ENSMUSG00000023008	0.719291	0.254505	Non-methylated
ENSMUSG00000017428	1.47701	0.254871	Non-methylated
ENSMUSG00000019428	-1.40292	0.255391	Non-methylated
ENSMUSG00000034974	1.815	0.255609	Non-methylated
ENSMUSG00000006941	-0.971374	0.255894	Non-methylated
ENSMUSG00000037306	2.98068	0.255894	Non-methylated
ENSMUSG00000029038	2.56514	0.255894	Non-methylated
ENSMUSG00000042700	1.4579	0.256032	Non-methylated
ENSMUSG00000023800	-1.52783	0.256032	Non-methylated
ENSMUSG00000066878	1.39653	0.256032	Non-methylated
ENSMUSG00000033417	1.83659	0.256032	Non-methylated
ENSMUSG00000027315	1.48865	0.256032	Non-methylated
ENSMUSG00000029191	1.58556	0.256032	Non-methylated
ENSMUSG00000067274	1.26767	0.256032	Non-methylated
ENSMUSG00000056952	2.32381	0.256032	Non-methylated
ENSMUSG00000030844	2.54323	0.256032	Non-methylated
ENSMUSG00000021500	1.79255	0.256032	Non-methylated
ENSMUSG00000032834	1.67464	0.256386	Non-methylated
ENSMUSG00000002222	1.28113	0.256386	Non-methylated
ENSMUSG00000032218	3.44181	0.256435	Non-methylated
ENSMUSG00000020923	2.38984	0.256435	Non-methylated
ENSMUSG00000036606	1.36411	0.256435	Non-methylated
ENSMUSG00000036111	-1.09471	0.258368	Non-methylated
ENSMUSG00000017740	1.30437	0.258857	Non-methylated
ENSMUSG00000062127	1.62386	0.258857	Non-methylated
ENSMUSG00000028433	1.52801	0.258857	Non-methylated
ENSMUSG00000108533	-1.44058	0.258857	Non-methylated
ENSMUSG00000054452	1.88357	0.259646	Non-methylated
ENSMUSG00000026499	-1.15222	0.259711	Non-methylated
ENSMUSG00000059708	-1.66557	0.259711	Non-methylated
ENSMUSG00000005204	2.11939	0.261074	Non-methylated
ENSMUSG00000043881	-0.993459	0.26298	Non-methylated
ENSMUSG00000043445	1.6766	0.26298	Non-methylated
ENSMUSG00000032187	1.47605	0.26298	Non-methylated
ENSMUSG00000023192	1.47853	0.26298	Non-methylated
ENSMUSG00000026925	4.03494	0.26298	Non-methylated
ENSMUSG00000027067	2.40473	0.263671	Non-methylated
ENSMUSG00000003810	1.41023	0.263937	Non-methylated
ENSMUSG00000035666	3.70844	0.264073	Non-methylated
ENSMUSG00000021131	-2.12351	0.264488	Non-methylated
ENSMUSG00000020255	-0.731174	0.265499	Non-methylated
ENSMUSG00000047719	-1.64636	0.265499	Non-methylated
ENSMUSG00000053094	-2.3462	0.266358	Non-methylated
ENSMUSG00000058446	-0.963907	0.266358	Non-methylated
ENSMUSG00000024608	1.76773	0.266379	Non-methylated
ENSMUSG00000043940	-1.8628	0.266379	Non-methylated
ENSMUSG00000021671	-1.75958	0.268944	Non-methylated
ENSMUSG00000058028	3.39128	0.268944	Non-methylated
ENSMUSG00000037885	0.944266	0.269236	Non-methylated
ENSMUSG00000053559	1.20061	0.269356	Non-methylated
ENSMUSG00000032623	0.973561	0.269675	Non-methylated
ENSMUSG00000022434	-2.1547	0.269935	Non-methylated
ENSMUSG00000002748	1.15561	0.269935	Non-methylated
ENSMUSG00000061887	1.44599	0.273336	Non-methylated
ENSMUSG00000082896	-2.39841	0.274334	Non-methylated
ENSMUSG00000040028	-1.718	0.274334	Non-methylated
ENSMUSG00000033863	3.10207	0.274334	Non-methylated
ENSMUSG00000022020	1.77452	0.274608	Non-methylated
ENSMUSG00000026319	2.17888	0.275487	Non-methylated
ENSMUSG00000033257	1.49058	0.275911	Non-methylated
ENSMUSG00000028291	-0.914438	0.275911	Non-methylated
ENSMUSG00000048371	3.27959	0.275911	Non-methylated
ENSMUSG00000029279	1.63337	0.276957	Non-methylated
ENSMUSG00000041697	1.5216	0.277929	Non-methylated
ENSMUSG00000063659	-2.49372	0.278031	Non-methylated
ENSMUSG00000032413	1.41603	0.278039	Non-methylated
ENSMUSG00000028706	1.60371	0.280205	Non-methylated
ENSMUSG00000028988	1.53263	0.280465	Non-methylated
ENSMUSG00000056076	1.47529	0.280762	Non-methylated
ENSMUSG00000021928	1.73662	0.281295	Non-methylated
ENSMUSG00000026917	1.00892	0.281663	Non-methylated
ENSMUSG00000061751	1.59351	0.282171	Non-methylated
ENSMUSG00000027510	0.80555	0.282171	Non-methylated
ENSMUSG00000059921	-1.42358	0.282171	Non-methylated
ENSMUSG00000037487	1.50218	0.282517	Non-methylated
ENSMUSG00000072889	-1.3172	0.282517	Non-methylated
ENSMUSG00000026634	-1.52767	0.283563	Non-methylated
ENSMUSG00000026502	1.45117	0.283655	Non-methylated
ENSMUSG00000040462	-1.27164	0.283655	Non-methylated
ENSMUSG00000037416	1.18619	0.284002	Non-methylated
ENSMUSG00000040151	-1.54319	0.284002	Non-methylated
ENSMUSG00000048154	0.918659	0.286003	Non-methylated
ENSMUSG00000027210	-1.3644	0.28626	Non-methylated
ENSMUSG00000008489	1.84629	0.286572	Non-methylated
ENSMUSG00000078796	-1.69721	0.287125	Non-methylated
ENSMUSG00000041417	1.09727	0.287639	Non-methylated
ENSMUSG00000038000	1.57055	0.287969	Non-methylated
ENSMUSG00000063952	-1.97488	0.28798	Non-methylated
ENSMUSG00000022441	1.79921	0.28798	Non-methylated
ENSMUSG00000022272	0.781649	0.288042	Non-methylated
ENSMUSG00000005373	1.87897	0.288042	Non-methylated
ENSMUSG00000019978	1.30591	0.289559	Non-methylated
ENSMUSG00000023279	-0.970987	0.289559	Non-methylated
ENSMUSG00000033916	2.96133	0.289727	Non-methylated
ENSMUSG00000034773	1.67542	0.290434	Non-methylated
ENSMUSG00000037674	-1.82551	0.290434	Non-methylated
ENSMUSG00000037710	1.0802	0.291275	Non-methylated
ENSMUSG00000027547	0.988805	0.291275	Non-methylated
ENSMUSG00000001924	-1.00382	0.292242	Non-methylated
ENSMUSG00000035969	-2.8005	0.292425	Non-methylated
ENSMUSG00000040681	-1.23996	0.293055	Non-methylated
ENSMUSG00000046157	1.9084	0.293055	Non-methylated
ENSMUSG00000033014	-1.59905	0.293486	Non-methylated
ENSMUSG00000032349	-1.62764	0.293635	Non-methylated
ENSMUSG00000036845	2.031	0.294053	Non-methylated
ENSMUSG00000028126	3.08775	0.29407	Non-methylated
ENSMUSG00000099250	0.644014	0.295233	Non-methylated
ENSMUSG00000041219	1.68384	0.295233	Non-methylated
ENSMUSG00000047843	0.999064	0.29526	Non-methylated
ENSMUSG00000029173	2.65348	0.296135	Non-methylated
ENSMUSG00000000751	1.21861	0.296355	Non-methylated
ENSMUSG00000023994	-1.16076	0.296362	Non-methylated
ENSMUSG00000039157	-1.49672	0.296362	Non-methylated
ENSMUSG00000015846	-1.76074	0.296362	Non-methylated
ENSMUSG00000028618	1.47082	0.296362	Non-methylated
ENSMUSG00000007892	1.24535	0.296537	Non-methylated
ENSMUSG00000020719	-1.54378	0.296555	Non-methylated
ENSMUSG00000009647	-1.23255	0.29765	Non-methylated
ENSMUSG00000029203	0.979882	0.298465	Non-methylated
ENSMUSG00000038212	1.45747	0.300242	Non-methylated
ENSMUSG00000036499	1.47079	0.300325	Non-methylated
ENSMUSG00000035049	1.50186	0.300325	Non-methylated
ENSMUSG00000027248	1.35883	0.300325	Non-methylated
ENSMUSG00000045538	1.50002	0.301873	Non-methylated
ENSMUSG00000055762	1.75201	0.302419	Non-methylated
ENSMUSG00000042185	1.43598	0.302813	Non-methylated
ENSMUSG00000044783	0.884866	0.303172	Non-methylated
ENSMUSG00000047832	-2.04266	0.303521	Non-methylated
ENSMUSG00000039936	0.739241	0.303878	Non-methylated
ENSMUSG00000027679	2.19578	0.304956	Non-methylated
ENSMUSG00000033909	1.54218	0.305596	Non-methylated
ENSMUSG00000051606	2.24854	0.305596	Non-methylated
ENSMUSG00000041258	1.64101	0.305901	Non-methylated
ENSMUSG00000025940	1.39836	0.30682	Non-methylated
ENSMUSG00000030994	1.33069	0.307902	Non-methylated
ENSMUSG00000031971	2.21413	0.307902	Non-methylated
ENSMUSG00000028639	1.08554	0.309407	Non-methylated
ENSMUSG00000033767	1.75309	0.309425	Non-methylated
ENSMUSG00000071054	-1.86107	0.30953	Non-methylated
ENSMUSG00000060992	2.44664	0.30953	Non-methylated
ENSMUSG00000020156	1.37688	0.311323	Non-methylated
ENSMUSG00000004952	1.17824	0.311364	Non-methylated
ENSMUSG00000041058	3.48839	0.311364	Non-methylated
ENSMUSG00000020962	1.18977	0.312596	Non-methylated
ENSMUSG00000020198	-1.87711	0.312642	Non-methylated
ENSMUSG00000019803	1.77437	0.313936	Non-methylated
ENSMUSG00000005846	1.68091	0.314573	Non-methylated
ENSMUSG00000035765	1.24365	0.315568	Non-methylated
ENSMUSG00000015994	-1.82181	0.315568	Non-methylated
ENSMUSG00000050812	-1.04429	0.315603	Non-methylated
ENSMUSG00000014301	2.17989	0.316109	Non-methylated
ENSMUSG00000050144	1.76225	0.317561	Non-methylated
ENSMUSG00000026484	-1.01321	0.31926	Non-methylated
ENSMUSG00000040010	1.54066	0.319812	Non-methylated
ENSMUSG00000021461	1.76266	0.319812	Non-methylated
ENSMUSG00000004936	-1.02044	0.322218	Non-methylated
ENSMUSG00000033068	1.27069	0.322218	Non-methylated
ENSMUSG00000090254	-0.99282	0.322518	Non-methylated
ENSMUSG00000042557	1.0975	0.323771	Non-methylated
ENSMUSG00000109511	-1.10781	0.324261	Non-methylated
ENSMUSG00000034640	1.41977	0.326383	Non-methylated
ENSMUSG00000029407	-1.30206	0.326383	Non-methylated
ENSMUSG00000046556	1.14968	0.326383	Non-methylated
ENSMUSG00000002870	-1.40883	0.326475	Non-methylated
ENSMUSG00000035168	1.87427	0.326475	Non-methylated
ENSMUSG00000025158	-2.36204	0.326475	Non-methylated
ENSMUSG00000029622	1.52039	0.327487	Non-methylated
ENSMUSG00000008683	2.53643	0.327487	Non-methylated
ENSMUSG00000020895	3.38226	0.327487	Non-methylated
ENSMUSG00000101188	2.04987	0.328396	Non-methylated
ENSMUSG00000061410	1.19092	0.328859	Non-methylated
ENSMUSG00000001036	0.947569	0.329631	Non-methylated
ENSMUSG00000025986	-1.45748	0.330079	Non-methylated
ENSMUSG00000102629	-2.35471	0.330079	Non-methylated
ENSMUSG00000024974	1.29828	0.330613	Non-methylated
ENSMUSG00000044496	1.84256	0.330613	Non-methylated
ENSMUSG00000034042	1.90032	0.331025	Non-methylated
ENSMUSG00000042377	1.17549	0.331025	Non-methylated
ENSMUSG00000071451	1.61595	0.331559	Non-methylated
ENSMUSG00000055817	-1.45929	0.331559	Non-methylated
ENSMUSG00000024958	1.59932	0.331559	Non-methylated
ENSMUSG00000000085	-1.11834	0.331559	Non-methylated
ENSMUSG00000029048	1.97701	0.331559	Non-methylated
ENSMUSG00000002688	-1.42825	0.331559	Non-methylated
ENSMUSG00000039275	-1.00641	0.332502	Non-methylated
ENSMUSG00000076432	-1.29066	0.332502	Non-methylated
ENSMUSG00000021745	-1.27727	0.332707	Non-methylated
ENSMUSG00000008305	1.8677	0.333424	Non-methylated
ENSMUSG00000028134	-1.60516	0.334047	Non-methylated
ENSMUSG00000057342	-1.8105	0.334047	Non-methylated
ENSMUSG00000040236	2.42496	0.334047	Non-methylated
ENSMUSG00000054134	1.64737	0.335296	Non-methylated
ENSMUSG00000023088	2.88002	0.336497	Non-methylated
ENSMUSG00000022957	-1.2999	0.336497	Non-methylated
ENSMUSG00000021690	1.76283	0.336631	Non-methylated
ENSMUSG00000051154	-2.67378	0.337025	Non-methylated
ENSMUSG00000021670	1.93303	0.337025	Non-methylated
ENSMUSG00000030982	-1.54702	0.337065	Non-methylated
ENSMUSG00000032601	1.34917	0.337254	Non-methylated
ENSMUSG00000033276	1.01629	0.338121	Non-methylated
ENSMUSG00000001739	2.04774	0.338121	Non-methylated
ENSMUSG00000015305	-1.31429	0.338349	Non-methylated
ENSMUSG00000062397	0.795213	0.338349	Non-methylated
ENSMUSG00000041161	-1.43967	0.338349	Non-methylated
ENSMUSG00000030516	-1.33008	0.338349	Non-methylated
ENSMUSG00000026869	-1.4543	0.338723	Non-methylated
ENSMUSG00000020375	0.984174	0.339718	Non-methylated
ENSMUSG00000014426	-1.40059	0.339718	Non-methylated
ENSMUSG00000049539	0.931597	0.339755	Non-methylated
ENSMUSG00000033022	0.99895	0.339755	Non-methylated
ENSMUSG00000009566	-0.91955	0.339755	Non-methylated
ENSMUSG00000015971	1.19333	0.340473	Non-methylated
ENSMUSG00000033382	2.08269	0.340473	Non-methylated
ENSMUSG00000040331	0.969317	0.340473	Non-methylated
ENSMUSG00000020661	-1.40802	0.34113	Non-methylated
ENSMUSG00000047248	1.5967	0.343071	Non-methylated
ENSMUSG00000079659	-1.49625	0.343121	Non-methylated
ENSMUSG00000066477	3.41253	0.343913	Non-methylated
ENSMUSG00000042303	0.925235	0.344286	Non-methylated
ENSMUSG00000027650	-1.62421	0.344603	Non-methylated
ENSMUSG00000028838	-1.74506	0.344603	Non-methylated
ENSMUSG00000097750	-1.67716	0.344603	Non-methylated
ENSMUSG00000040177	2.02244	0.344603	Non-methylated
ENSMUSG00000034739	-1.96429	0.344858	Non-methylated
ENSMUSG00000033326	-1.29156	0.345068	Non-methylated
ENSMUSG00000098234	2.17276	0.345068	Non-methylated
ENSMUSG00000028577	-1.01551	0.345457	Non-methylated
ENSMUSG00000026688	1.6448	0.345457	Non-methylated
ENSMUSG00000041712	2.37262	0.345692	Non-methylated
ENSMUSG00000035247	1.32614	0.347575	Non-methylated
ENSMUSG00000023939	1.74079	0.347575	Non-methylated
ENSMUSG00000043323	1.0499	0.347575	Non-methylated
ENSMUSG00000075227	1.6114	0.347575	Non-methylated
ENSMUSG00000070565	-2.54775	0.347863	Non-methylated
ENSMUSG00000049232	2.17495	0.347863	Non-methylated
ENSMUSG00000035242	1.03084	0.348605	Non-methylated
ENSMUSG00000044279	-1.1427	0.348655	Non-methylated
ENSMUSG00000024604	-1.24898	0.350034	Non-methylated
ENSMUSG00000009013	0.933663	0.350034	Non-methylated
ENSMUSG00000038170	-2.04031	0.350055	Non-methylated
ENSMUSG00000022019	-2.0578	0.350855	Non-methylated
ENSMUSG00000018326	-1.2084	0.350855	Non-methylated
ENSMUSG00000027509	-0.951716	0.350855	Non-methylated
ENSMUSG00000031622	1.11154	0.350855	Non-methylated
ENSMUSG00000023051	2.04807	0.350855	Non-methylated
ENSMUSG00000015776	-1.08568	0.35091	Non-methylated
ENSMUSG00000022174	1.46246	0.350925	Non-methylated
ENSMUSG00000037339	1.33517	0.352365	Non-methylated
ENSMUSG00000004880	0.818856	0.352915	Non-methylated
ENSMUSG00000059355	-2.16634	0.352984	Non-methylated
ENSMUSG00000046323	1.20085	0.353026	Non-methylated
ENSMUSG00000060708	2.19599	0.353123	Non-methylated
ENSMUSG00000074746	-1.28081	0.353126	Non-methylated
ENSMUSG00000030884	-2.79447	0.354246	Non-methylated
ENSMUSG00000093803	-2.40385	0.354246	Non-methylated
ENSMUSG00000028906	-1.10794	0.355076	Non-methylated
ENSMUSG00000105298	1.59927	0.355313	Non-methylated
ENSMUSG00000007815	0.908266	0.355313	Non-methylated
ENSMUSG00000068270	1.65454	0.355313	Non-methylated
ENSMUSG00000052415	-4.32241	0.355313	Non-methylated
ENSMUSG00000029513	1.06975	0.356415	Non-methylated
ENSMUSG00000024187	-1.95117	0.356821	Non-methylated
ENSMUSG00000026895	1.18058	0.356821	Non-methylated
ENSMUSG00000051391	-0.835826	0.356821	Non-methylated
ENSMUSG00000021665	2.84361	0.356821	Non-methylated
ENSMUSG00000021518	-2.23392	0.356821	Non-methylated
ENSMUSG00000024870	-1.13129	0.357374	Non-methylated
ENSMUSG00000042423	-1.01939	0.357374	Non-methylated
ENSMUSG00000078812	0.987268	0.358342	Non-methylated
ENSMUSG00000046229	1.87073	0.358342	Non-methylated
ENSMUSG00000022412	1.49067	0.358342	Non-methylated
ENSMUSG00000015961	0.866988	0.358408	Non-methylated
ENSMUSG00000028967	1.53055	0.358408	Non-methylated
ENSMUSG00000055067	2.00949	0.358408	Non-methylated
ENSMUSG00000030685	1.2308	0.360839	Non-methylated
ENSMUSG00000031095	-1.6855	0.360839	Non-methylated
ENSMUSG00000038615	0.863353	0.361664	Non-methylated
ENSMUSG00000039115	-1.49701	0.363557	Non-methylated
ENSMUSG00000027312	1.31464	0.363916	Non-methylated
ENSMUSG00000031756	-1.41652	0.364172	Non-methylated
ENSMUSG00000070000	1.13655	0.364473	Non-methylated
ENSMUSG00000028431	1.92956	0.364672	Non-methylated
ENSMUSG00000029312	-0.678248	0.36533	Non-methylated
ENSMUSG00000052631	-4.13512	0.366019	Non-methylated
ENSMUSG00000006362	2.98369	0.366019	Non-methylated
ENSMUSG00000061518	1.4006	0.36806	Non-methylated
ENSMUSG00000002661	1.37067	0.368512	Non-methylated
ENSMUSG00000029726	-0.901017	0.368797	Non-methylated
ENSMUSG00000021484	1.32077	0.368987	Non-methylated
ENSMUSG00000020608	1.26782	0.370783	Non-methylated
ENSMUSG00000026037	-1.75085	0.37193	Non-methylated
ENSMUSG00000021610	1.2203	0.37193	Non-methylated
ENSMUSG00000034998	-1.10732	0.37193	Non-methylated
ENSMUSG00000074064	0.91399	0.37193	Non-methylated
ENSMUSG00000032412	-0.760333	0.37193	Non-methylated
ENSMUSG00000020841	1.77841	0.371987	Non-methylated
ENSMUSG00000021192	-1.5666	0.372383	Non-methylated
ENSMUSG00000029458	-1.03743	0.372465	Non-methylated
ENSMUSG00000032050	1.1248	0.37322	Non-methylated
ENSMUSG00000030120	0.957065	0.374456	Non-methylated
ENSMUSG00000017843	-1.06126	0.3752	Non-methylated
ENSMUSG00000025393	-0.991881	0.376418	Non-methylated
ENSMUSG00000026239	1.18614	0.377446	Non-methylated
ENSMUSG00000029516	0.881911	0.377503	Non-methylated
ENSMUSG00000000532	1.22004	0.37766	Non-methylated
ENSMUSG00000039536	0.735351	0.37766	Non-methylated
ENSMUSG00000025060	-1.41461	0.377785	Non-methylated
ENSMUSG00000036097	1.306	0.377983	Non-methylated
ENSMUSG00000045095	1.54832	0.377983	Non-methylated
ENSMUSG00000028848	-1.02729	0.378027	Non-methylated
ENSMUSG00000029346	1.12414	0.379905	Non-methylated
ENSMUSG00000014355	1.45426	0.38101	Non-methylated
ENSMUSG00000041406	1.25669	0.382652	Non-methylated
ENSMUSG00000027326	2.47618	0.382652	Non-methylated
ENSMUSG00000001089	1.21395	0.382652	Non-methylated
ENSMUSG00000025366	1.57067	0.382652	Non-methylated
ENSMUSG00000032640	-0.912279	0.382742	Non-methylated
ENSMUSG00000041930	-1.39722	0.382834	Non-methylated
ENSMUSG00000040652	1.51139	0.383708	Non-methylated
ENSMUSG00000070327	1.52722	0.384517	Non-methylated
ENSMUSG00000049092	1.17538	0.384517	Non-methylated
ENSMUSG00000071657	1.34889	0.384517	Non-methylated
ENSMUSG00000006463	1.291	0.384517	Non-methylated
ENSMUSG00000022314	1.38051	0.385472	Non-methylated
ENSMUSG00000029713	-1.68262	0.385536	Non-methylated
ENSMUSG00000032479	0.855426	0.385536	Non-methylated
ENSMUSG00000034120	0.989713	0.385554	Non-methylated
ENSMUSG00000030058	-1.83478	0.385554	Non-methylated
ENSMUSG00000018846	1.94838	0.385554	Non-methylated
ENSMUSG00000024472	1.02059	0.385658	Non-methylated
ENSMUSG00000015474	1.63959	0.385663	Non-methylated
ENSMUSG00000002871	1.15422	0.386203	Non-methylated
ENSMUSG00000020993	-1.32089	0.387461	Non-methylated
ENSMUSG00000001763	1.14147	0.387461	Non-methylated
ENSMUSG00000028975	1.35619	0.387691	Non-methylated
ENSMUSG00000030189	-0.723578	0.388216	Non-methylated
ENSMUSG00000048668	-1.0588	0.388792	Non-methylated
ENSMUSG00000020079	-1.63877	0.388832	Non-methylated
ENSMUSG00000028568	-1.19483	0.389608	Non-methylated
ENSMUSG00000030275	2.06468	0.391207	Non-methylated
ENSMUSG00000040586	1.32192	0.391785	Non-methylated
ENSMUSG00000034088	-1.27991	0.393082	Non-methylated
ENSMUSG00000028333	0.785543	0.393082	Non-methylated
ENSMUSG00000002014	1.73101	0.393082	Non-methylated
ENSMUSG00000030101	2.02259	0.393383	Non-methylated
ENSMUSG00000018572	-1.17201	0.393843	Non-methylated
ENSMUSG00000038546	0.760498	0.394047	Non-methylated
ENSMUSG00000021215	0.971404	0.394954	Non-methylated
ENSMUSG00000018293	-0.702497	0.395309	Non-methylated
ENSMUSG00000039563	1.61422	0.395309	Non-methylated
ENSMUSG00000036565	-0.791333	0.395309	Non-methylated
ENSMUSG00000001156	-0.894807	0.395309	Non-methylated
ENSMUSG00000030138	-0.759354	0.395309	Non-methylated
ENSMUSG00000038398	1.34486	0.395309	Non-methylated
ENSMUSG00000020171	-1.01457	0.395362	Non-methylated
ENSMUSG00000032096	1.07959	0.395362	Non-methylated
ENSMUSG00000022075	-1.91118	0.395893	Non-methylated
ENSMUSG00000031934	-1.43092	0.398107	Non-methylated
ENSMUSG00000048000	-1.52093	0.398152	Non-methylated
ENSMUSG00000020890	1.21212	0.398152	Non-methylated
ENSMUSG00000020847	-0.983518	0.398152	Non-methylated
ENSMUSG00000023919	-2.67695	0.398152	Non-methylated
ENSMUSG00000019942	1.90839	0.399002	Non-methylated
ENSMUSG00000019804	1.46635	0.399002	Non-methylated
ENSMUSG00000057841	1.176	0.399809	Non-methylated
ENSMUSG00000025724	1.35279	0.400318	Non-methylated
ENSMUSG00000029998	1.62762	0.400784	Non-methylated
ENSMUSG00000039988	0.834958	0.403148	Non-methylated
ENSMUSG00000059119	-1.02513	0.403233	Non-methylated
ENSMUSG00000025402	-2.67763	0.404056	Non-methylated
ENSMUSG00000024387	1.15688	0.404056	Non-methylated
ENSMUSG00000005882	1.96274	0.404266	Non-methylated
ENSMUSG00000034602	1.05934	0.405251	Non-methylated
ENSMUSG00000024406	-0.962099	0.405251	Non-methylated
ENSMUSG00000024589	1.22356	0.405251	Non-methylated
ENSMUSG00000038970	1.26654	0.405251	Non-methylated
ENSMUSG00000001521	1.07339	0.405251	Non-methylated
ENSMUSG00000040435	1.4898	0.405251	Non-methylated
ENSMUSG00000031016	2.04174	0.405251	Non-methylated
ENSMUSG00000078532	-1.52333	0.405251	Non-methylated
ENSMUSG00000009894	1.79003	0.405251	Non-methylated
ENSMUSG00000018102	1.44134	0.405251	Non-methylated
ENSMUSG00000024835	1.91537	0.405251	Non-methylated
ENSMUSG00000045414	-1.10827	0.405367	Non-methylated
ENSMUSG00000026246	1.79723	0.405467	Non-methylated
ENSMUSG00000026646	1.30541	0.406307	Non-methylated
ENSMUSG00000034324	1.34162	0.406307	Non-methylated
ENSMUSG00000040945	1.19915	0.406307	Non-methylated
ENSMUSG00000061666	1.20484	0.407044	Non-methylated
ENSMUSG00000022177	1.1785	0.407044	Non-methylated
ENSMUSG00000025016	-1.3851	0.407044	Non-methylated
ENSMUSG00000029090	-0.922286	0.407044	Non-methylated
ENSMUSG00000036591	-1.14108	0.407151	Non-methylated
ENSMUSG00000074102	0.866998	0.40779	Non-methylated
ENSMUSG00000029406	1.56375	0.40779	Non-methylated
ENSMUSG00000027669	1.13702	0.407903	Non-methylated
ENSMUSG00000040731	0.972201	0.408151	Non-methylated
ENSMUSG00000035530	0.673742	0.409541	Non-methylated
ENSMUSG00000036678	1.56613	0.409687	Non-methylated
ENSMUSG00000039501	-1.07942	0.409779	Non-methylated
ENSMUSG00000051000	-0.879596	0.409779	Non-methylated
ENSMUSG00000003814	0.58634	0.409779	Non-methylated
ENSMUSG00000009741	-0.974516	0.409779	Non-methylated
ENSMUSG00000027189	1.26686	0.41046	Non-methylated
ENSMUSG00000056493	-0.858137	0.411605	Non-methylated
ENSMUSG00000029461	-1.36371	0.411605	Non-methylated
ENSMUSG00000009092	-1.40687	0.411913	Non-methylated
ENSMUSG00000055895	2.10976	0.412223	Non-methylated
ENSMUSG00000019996	-1.09652	0.413164	Non-methylated
ENSMUSG00000028792	-0.939824	0.413164	Non-methylated
ENSMUSG00000003865	1.25301	0.413164	Non-methylated
ENSMUSG00000048175	-1.34209	0.413164	Non-methylated
ENSMUSG00000021814	-0.955234	0.413705	Non-methylated
ENSMUSG00000079259	1.53196	0.413705	Non-methylated
ENSMUSG00000029695	2.10879	0.414597	Non-methylated
ENSMUSG00000028617	-0.892782	0.414612	Non-methylated
ENSMUSG00000025010	1.39374	0.414837	Non-methylated
ENSMUSG00000071723	-1.2044	0.414837	Non-methylated
ENSMUSG00000006262	1.58237	0.415811	Non-methylated
ENSMUSG00000040183	1.24569	0.415812	Non-methylated
ENSMUSG00000001416	-1.96182	0.416949	Non-methylated
ENSMUSG00000003032	2.20829	0.416949	Non-methylated
ENSMUSG00000039000	-1.52455	0.416949	Non-methylated
ENSMUSG00000018965	1.01337	0.416949	Non-methylated
ENSMUSG00000004798	2.21852	0.416949	Non-methylated
ENSMUSG00000035614	-1.18723	0.418119	Non-methylated
ENSMUSG00000020289	3.38276	0.41909	Non-methylated
ENSMUSG00000020806	1.16382	0.41909	Non-methylated
ENSMUSG00000056153	0.960624	0.41909	Non-methylated
ENSMUSG00000015341	1.97609	0.41909	Non-methylated
ENSMUSG00000003604	2.10211	0.419228	Non-methylated
ENSMUSG00000020091	1.5093	0.420695	Non-methylated
ENSMUSG00000042305	1.37341	0.420916	Non-methylated
ENSMUSG00000034112	1.0699	0.420916	Non-methylated
ENSMUSG00000051517	-0.997188	0.421674	Non-methylated
ENSMUSG00000039105	-1.19692	0.421674	Non-methylated
ENSMUSG00000054520	1.39507	0.421674	Non-methylated
ENSMUSG00000074406	1.74393	0.421674	Non-methylated
ENSMUSG00000045078	0.907651	0.421977	Non-methylated
ENSMUSG00000022131	1.016	0.422222	Non-methylated
ENSMUSG00000044477	-0.697877	0.422222	Non-methylated
ENSMUSG00000035372	1.65457	0.422222	Non-methylated
ENSMUSG00000059273	1.04786	0.422342	Non-methylated
ENSMUSG00000026135	-1.71612	0.422823	Non-methylated
ENSMUSG00000042793	1.47985	0.422823	Non-methylated
ENSMUSG00000022285	0.865117	0.422823	Non-methylated
ENSMUSG00000028409	1.06146	0.422823	Non-methylated
ENSMUSG00000037159	-1.02352	0.422823	Non-methylated
ENSMUSG00000040029	-0.780973	0.422823	Non-methylated
ENSMUSG00000051768	1.12389	0.422823	Non-methylated
ENSMUSG00000049550	1.77688	0.422823	Non-methylated
ENSMUSG00000038429	1.37159	0.422823	Non-methylated
ENSMUSG00000074227	1.19626	0.422823	Non-methylated
ENSMUSG00000035441	1.77408	0.422823	Non-methylated
ENSMUSG00000078681	1.53611	0.423459	Non-methylated
ENSMUSG00000015023	-0.777388	0.423459	Non-methylated
ENSMUSG00000048911	-1.25724	0.42353	Non-methylated
ENSMUSG00000059218	0.89624	0.424143	Non-methylated
ENSMUSG00000041852	-0.892852	0.424854	Non-methylated
ENSMUSG00000001017	1.51412	0.425006	Non-methylated
ENSMUSG00000039238	1.27943	0.425147	Non-methylated
ENSMUSG00000038871	0.767036	0.425147	Non-methylated
ENSMUSG00000031592	1.32953	0.425147	Non-methylated
ENSMUSG00000005672	-0.774355	0.425156	Non-methylated
ENSMUSG00000019773	-1.2998	0.426349	Non-methylated
ENSMUSG00000039704	2.11489	0.426349	Non-methylated
ENSMUSG00000039041	-1.02033	0.426349	Non-methylated
ENSMUSG00000030246	-0.582566	0.426349	Non-methylated
ENSMUSG00000061589	0.962076	0.426997	Non-methylated
ENSMUSG00000040667	-1.3659	0.426997	Non-methylated
ENSMUSG00000022416	-1.60243	0.426997	Non-methylated
ENSMUSG00000021483	-0.888287	0.427011	Non-methylated
ENSMUSG00000046591	-0.791079	0.427011	Non-methylated
ENSMUSG00000041859	1.29214	0.427802	Non-methylated
ENSMUSG00000030741	1.58386	0.428015	Non-methylated
ENSMUSG00000006134	0.801628	0.42808	Non-methylated
ENSMUSG00000042410	-1.31717	0.42808	Non-methylated
ENSMUSG00000029106	-1.00216	0.42808	Non-methylated
ENSMUSG00000038770	-1.35073	0.42808	Non-methylated
ENSMUSG00000037617	-1.27917	0.42875	Non-methylated
ENSMUSG00000027200	1.32232	0.42875	Non-methylated
ENSMUSG00000029427	-1.02304	0.429142	Non-methylated
ENSMUSG00000034354	1.30359	0.429907	Non-methylated
ENSMUSG00000020929	1.27111	0.429907	Non-methylated
ENSMUSG00000030556	1.49782	0.43108	Non-methylated
ENSMUSG00000030842	1.0885	0.431301	Non-methylated
ENSMUSG00000036615	-1.81857	0.431367	Non-methylated
ENSMUSG00000016552	-1.43839	0.431508	Non-methylated
ENSMUSG00000009112	-1.32382	0.432133	Non-methylated
ENSMUSG00000042198	2.09289	0.432304	Non-methylated
ENSMUSG00000024991	1.77341	0.432808	Non-methylated
ENSMUSG00000019132	-1.38252	0.433113	Non-methylated
ENSMUSG00000018339	0.993544	0.433459	Non-methylated
ENSMUSG00000004056	1.41968	0.433459	Non-methylated
ENSMUSG00000030447	-1.62743	0.433459	Non-methylated
ENSMUSG00000065037	0.641603	0.433459	Non-methylated
ENSMUSG00000032624	-1.25639	0.433459	Non-methylated
ENSMUSG00000057069	-0.883355	0.434227	Non-methylated
ENSMUSG00000059436	0.838248	0.434428	Non-methylated
ENSMUSG00000078794	1.3377	0.434428	Non-methylated
ENSMUSG00000039716	1.20285	0.434428	Non-methylated
ENSMUSG00000041915	0.962338	0.436406	Non-methylated
ENSMUSG00000020024	1.22668	0.436707	Non-methylated
ENSMUSG00000020181	-1.32614	0.436707	Non-methylated
ENSMUSG00000032740	-1.25429	0.436707	Non-methylated
ENSMUSG00000018849	-1.42523	0.436707	Non-methylated
ENSMUSG00000005417	-0.839605	0.436707	Non-methylated
ENSMUSG00000054280	1.20821	0.436707	Non-methylated
ENSMUSG00000054582	0.972508	0.437393	Non-methylated
ENSMUSG00000029009	2.84804	0.43748	Non-methylated
ENSMUSG00000001729	-0.961306	0.438346	Non-methylated
ENSMUSG00000052942	1.55635	0.438346	Non-methylated
ENSMUSG00000015981	1.49321	0.438346	Non-methylated
ENSMUSG00000072872	-0.743279	0.438525	Non-methylated
ENSMUSG00000001440	1.03497	0.438865	Non-methylated
ENSMUSG00000024527	-0.93677	0.439921	Non-methylated
ENSMUSG00000027715	0.690758	0.440137	Non-methylated
ENSMUSG00000031788	1.51368	0.440137	Non-methylated
ENSMUSG00000010914	1.72782	0.440137	Non-methylated
ENSMUSG00000028530	1.06128	0.442764	Non-methylated
ENSMUSG00000032294	0.882127	0.442764	Non-methylated
ENSMUSG00000044700	-0.668735	0.443618	Non-methylated
ENSMUSG00000070733	1.28245	0.444281	Non-methylated
ENSMUSG00000028830	-1.32652	0.44581	Non-methylated
ENSMUSG00000054051	1.78882	0.446806	Non-methylated
ENSMUSG00000023044	-1.04145	0.447141	Non-methylated
ENSMUSG00000070520	-1.00801	0.447141	Non-methylated
ENSMUSG00000025278	-0.754639	0.447504	Non-methylated
ENSMUSG00000029547	-1.00524	0.447504	Non-methylated
ENSMUSG00000047205	2.04476	0.447504	Non-methylated
ENSMUSG00000027495	1.21138	0.448417	Non-methylated
ENSMUSG00000026554	-0.822199	0.448768	Non-methylated
ENSMUSG00000024927	-0.99243	0.448768	Non-methylated
ENSMUSG00000033624	1.29192	0.448768	Non-methylated
ENSMUSG00000022656	0.795896	0.449645	Non-methylated
ENSMUSG00000051510	-1.32059	0.449656	Non-methylated
ENSMUSG00000017756	-1.23409	0.449656	Non-methylated
ENSMUSG00000071659	-0.738778	0.449656	Non-methylated
ENSMUSG00000024735	0.930648	0.449656	Non-methylated
ENSMUSG00000071708	1.05008	0.450724	Non-methylated
ENSMUSG00000004934	0.785532	0.451085	Non-methylated
ENSMUSG00000018677	-1.28671	0.451085	Non-methylated
ENSMUSG00000022197	-0.836175	0.451085	Non-methylated
ENSMUSG00000006599	1.35462	0.451653	Non-methylated
ENSMUSG00000028868	0.773692	0.451949	Non-methylated
ENSMUSG00000063511	-0.860313	0.45217	Non-methylated
ENSMUSG00000085079	0.835617	0.452445	Non-methylated
ENSMUSG00000051920	-0.701501	0.452445	Non-methylated
ENSMUSG00000015002	-1.29849	0.452445	Non-methylated
ENSMUSG00000052763	-1.01966	0.452445	Non-methylated
ENSMUSG00000005481	1.36093	0.452445	Non-methylated
ENSMUSG00000072692	-0.96927	0.452459	Non-methylated
ENSMUSG00000027193	-1.1594	0.453533	Non-methylated
ENSMUSG00000019173	0.91288	0.454625	Non-methylated
ENSMUSG00000038925	0.877383	0.454625	Non-methylated
ENSMUSG00000022255	0.958997	0.454625	Non-methylated
ENSMUSG00000027018	-2.1696	0.454625	Non-methylated
ENSMUSG00000029833	0.780065	0.454625	Non-methylated
ENSMUSG00000001016	1.68478	0.454625	Non-methylated
ENSMUSG00000008958	-1.21932	0.454625	Non-methylated
ENSMUSG00000048832	1.65339	0.454986	Non-methylated
ENSMUSG00000029287	-2.04367	0.455666	Non-methylated
ENSMUSG00000061374	-0.833312	0.455666	Non-methylated
ENSMUSG00000055681	1.35074	0.455666	Non-methylated
ENSMUSG00000053617	-1.03705	0.4577	Non-methylated
ENSMUSG00000038256	0.856593	0.4577	Non-methylated
ENSMUSG00000000538	0.914402	0.459575	Non-methylated
ENSMUSG00000021306	1.12558	0.461827	Non-methylated
ENSMUSG00000034190	1.22009	0.461827	Non-methylated
ENSMUSG00000062683	0.896975	0.461827	Non-methylated
ENSMUSG00000032311	1.94539	0.461827	Non-methylated
ENSMUSG00000028857	2.12652	0.461827	Non-methylated
ENSMUSG00000029328	-0.855121	0.462682	Non-methylated
ENSMUSG00000027668	-1.09496	0.462693	Non-methylated
ENSMUSG00000022613	0.884996	0.462945	Non-methylated
ENSMUSG00000018476	-0.67656	0.463645	Non-methylated
ENSMUSG00000090862	1.08129	0.464577	Non-methylated
ENSMUSG00000038206	-1.30231	0.464577	Non-methylated
ENSMUSG00000032633	0.894449	0.465093	Non-methylated
ENSMUSG00000007739	1.36758	0.465426	Non-methylated
ENSMUSG00000001270	0.78283	0.465426	Non-methylated
ENSMUSG00000090290	1.77878	0.466636	Non-methylated
ENSMUSG00000025153	1.77548	0.468107	Non-methylated
ENSMUSG00000038121	1.02488	0.468107	Non-methylated
ENSMUSG00000025314	1.23485	0.468107	Non-methylated
ENSMUSG00000028854	-0.902476	0.468107	Non-methylated
ENSMUSG00000067194	1.35703	0.468489	Non-methylated
ENSMUSG00000084786	1.28512	0.468559	Non-methylated
ENSMUSG00000020794	0.884652	0.469271	Non-methylated
ENSMUSG00000021067	-0.902277	0.46954	Non-methylated
ENSMUSG00000031767	1.33393	0.46954	Non-methylated
ENSMUSG00000031681	2.12084	0.470013	Non-methylated
ENSMUSG00000074405	1.08945	0.470622	Non-methylated
ENSMUSG00000024393	0.767711	0.470683	Non-methylated
ENSMUSG00000018415	0.822231	0.47103	Non-methylated
ENSMUSG00000052609	0.882377	0.47103	Non-methylated
ENSMUSG00000014859	-0.885019	0.47103	Non-methylated
ENSMUSG00000055239	-0.807962	0.471939	Non-methylated
ENSMUSG00000034312	-0.877066	0.47223	Non-methylated
ENSMUSG00000004264	-0.836613	0.475109	Non-methylated
ENSMUSG00000039220	0.908102	0.476003	Non-methylated
ENSMUSG00000024425	0.908651	0.476003	Non-methylated
ENSMUSG00000032046	0.709641	0.476003	Non-methylated
ENSMUSG00000029381	-1.02171	0.476003	Non-methylated
ENSMUSG00000049686	-0.977094	0.476003	Non-methylated
ENSMUSG00000021460	1.35992	0.476003	Non-methylated
ENSMUSG00000048799	0.9618	0.478567	Non-methylated
ENSMUSG00000059495	-0.822853	0.47906	Non-methylated
ENSMUSG00000056216	1.01562	0.479922	Non-methylated
ENSMUSG00000037085	-1.25782	0.481284	Non-methylated
ENSMUSG00000027007	1.38551	0.481284	Non-methylated
ENSMUSG00000044433	-0.787779	0.481284	Non-methylated
ENSMUSG00000004096	0.9698	0.481284	Non-methylated
ENSMUSG00000025728	-1.81143	0.481284	Non-methylated
ENSMUSG00000025885	0.815472	0.481855	Non-methylated
ENSMUSG00000109008	1.42686	0.482557	Non-methylated
ENSMUSG00000027806	0.778036	0.483479	Non-methylated
ENSMUSG00000037640	-2.47133	0.483479	Non-methylated
ENSMUSG00000038020	-0.743639	0.484519	Non-methylated
ENSMUSG00000036676	-1.50829	0.484539	Non-methylated
ENSMUSG00000050148	0.922914	0.484547	Non-methylated
ENSMUSG00000037791	0.758346	0.485345	Non-methylated
ENSMUSG00000024856	-0.795263	0.485579	Non-methylated
ENSMUSG00000009470	1.18437	0.485757	Non-methylated
ENSMUSG00000027291	-0.959241	0.485866	Non-methylated
ENSMUSG00000024180	0.92986	0.485888	Non-methylated
ENSMUSG00000031933	-0.905753	0.485888	Non-methylated
ENSMUSG00000020733	1.07077	0.488129	Non-methylated
ENSMUSG00000000094	0.98322	0.488129	Non-methylated
ENSMUSG00000036167	1.01199	0.488348	Non-methylated
ENSMUSG00000038023	0.850822	0.488823	Non-methylated
ENSMUSG00000037280	-1.29958	0.488823	Non-methylated
ENSMUSG00000069265	1.32229	0.488824	Non-methylated
ENSMUSG00000021068	0.811149	0.48906	Non-methylated
ENSMUSG00000021936	1.03708	0.48906	Non-methylated
ENSMUSG00000050966	-1.16246	0.489595	Non-methylated
ENSMUSG00000003380	1.11059	0.489595	Non-methylated
ENSMUSG00000024165	0.680055	0.48971	Non-methylated
ENSMUSG00000025400	-2.26041	0.490367	Non-methylated
ENSMUSG00000025135	0.886926	0.491169	Non-methylated
ENSMUSG00000059263	-1.024	0.492017	Non-methylated
ENSMUSG00000029735	-2.1739	0.493096	Non-methylated
ENSMUSG00000021371	-1.1242	0.493505	Non-methylated
ENSMUSG00000039477	-1.04271	0.493505	Non-methylated
ENSMUSG00000020964	-1.36226	0.493505	Non-methylated
ENSMUSG00000005469	1.80557	0.493811	Non-methylated
ENSMUSG00000025437	1.80804	0.494812	Non-methylated
ENSMUSG00000047030	1.68807	0.495098	Non-methylated
ENSMUSG00000005371	0.956964	0.495107	Non-methylated
ENSMUSG00000026341	0.81471	0.495445	Non-methylated
ENSMUSG00000025050	-0.767457	0.495445	Non-methylated
ENSMUSG00000063455	-1.58206	0.495445	Non-methylated
ENSMUSG00000021944	1.14038	0.495588	Non-methylated
ENSMUSG00000051674	2.57336	0.495588	Non-methylated
ENSMUSG00000021820	0.866969	0.495969	Non-methylated
ENSMUSG00000040649	-1.12987	0.495969	Non-methylated
ENSMUSG00000029068	0.864016	0.496964	Non-methylated
ENSMUSG00000028837	1.01215	0.497521	Non-methylated
ENSMUSG00000005566	0.703934	0.497972	Non-methylated
ENSMUSG00000030421	-1.19334	0.4981	Non-methylated
ENSMUSG00000053110	0.543086	0.498779	Non-methylated
ENSMUSG00000024050	0.79508	0.498831	Non-methylated
ENSMUSG00000025612	1.45776	0.498902	Non-methylated
ENSMUSG00000040888	0.890865	0.498902	Non-methylated
ENSMUSG00000030019	0.824979	0.498902	Non-methylated
ENSMUSG00000000168	1.04492	0.498902	Non-methylated
ENSMUSG00000030491	-1.58296	0.498902	Non-methylated
ENSMUSG00000036282	-0.586067	0.500633	Non-methylated
ENSMUSG00000029635	0.804065	0.500633	Non-methylated
ENSMUSG00000036452	-1.34726	0.500982	Non-methylated
ENSMUSG00000041629	-0.793303	0.501344	Non-methylated
ENSMUSG00000027775	1.14069	0.501836	Non-methylated
ENSMUSG00000005225	-1.13485	0.50225	Non-methylated
ENSMUSG00000028063	-0.930198	0.502586	Non-methylated
ENSMUSG00000079260	1.98703	0.502734	Non-methylated
ENSMUSG00000035632	-0.709718	0.502735	Non-methylated
ENSMUSG00000029416	-0.937172	0.503557	Non-methylated
ENSMUSG00000002767	1.17438	0.503997	Non-methylated
ENSMUSG00000027583	0.924442	0.50464	Non-methylated
ENSMUSG00000028559	1.20211	0.50464	Non-methylated
ENSMUSG00000034663	-0.952768	0.504808	Non-methylated
ENSMUSG00000020190	1.21024	0.504886	Non-methylated
ENSMUSG00000061360	-1.54643	0.505377	Non-methylated
ENSMUSG00000021171	-0.707066	0.506535	Non-methylated
ENSMUSG00000029131	-0.710818	0.506535	Non-methylated
ENSMUSG00000022614	1.3352	0.507778	Non-methylated
ENSMUSG00000054079	-1.20239	0.507952	Non-methylated
ENSMUSG00000001150	1.17399	0.507952	Non-methylated
ENSMUSG00000029466	1.00895	0.50796	Non-methylated
ENSMUSG00000018363	0.812535	0.509802	Non-methylated
ENSMUSG00000002308	1.07897	0.509802	Non-methylated
ENSMUSG00000031145	-1.49013	0.509802	Non-methylated
ENSMUSG00000003051	1.91506	0.510351	Non-methylated
ENSMUSG00000025782	0.920631	0.511314	Non-methylated
ENSMUSG00000026812	1.08553	0.511314	Non-methylated
ENSMUSG00000007617	1.01539	0.511369	Non-methylated
ENSMUSG00000035824	-1.26215	0.513127	Non-methylated
ENSMUSG00000053293	0.755444	0.513986	Non-methylated
ENSMUSG00000040749	1.24927	0.513986	Non-methylated
ENSMUSG00000047415	-1.06831	0.515227	Non-methylated
ENSMUSG00000038949	-0.753261	0.517799	Non-methylated
ENSMUSG00000037697	0.666813	0.517799	Non-methylated
ENSMUSG00000032898	-0.888133	0.517799	Non-methylated
ENSMUSG00000041571	0.889047	0.517799	Non-methylated
ENSMUSG00000045128	1.35738	0.517799	Non-methylated
ENSMUSG00000065145	0.570088	0.518744	Non-methylated
ENSMUSG00000016921	1.70976	0.518937	Non-methylated
ENSMUSG00000021468	1.06525	0.518937	Non-methylated
ENSMUSG00000027185	1.15603	0.51903	Non-methylated
ENSMUSG00000026821	-0.907281	0.519036	Non-methylated
ENSMUSG00000053838	1.16824	0.519036	Non-methylated
ENSMUSG00000025880	1.30064	0.519699	Non-methylated
ENSMUSG00000025358	-1.76335	0.520081	Non-methylated
ENSMUSG00000029095	1.20625	0.520733	Non-methylated
ENSMUSG00000020380	-0.82488	0.522622	Non-methylated
ENSMUSG00000022141	1.07064	0.522622	Non-methylated
ENSMUSG00000004069	1.28177	0.522622	Non-methylated
ENSMUSG00000040249	-0.582006	0.523295	Non-methylated
ENSMUSG00000003438	1.1718	0.524109	Non-methylated
ENSMUSG00000029505	-0.578046	0.525251	Non-methylated
ENSMUSG00000006205	2.09318	0.52608	Non-methylated
ENSMUSG00000086842	-0.923223	0.526301	Non-methylated
ENSMUSG00000063568	-0.983495	0.526636	Non-methylated
ENSMUSG00000030816	-0.760764	0.526636	Non-methylated
ENSMUSG00000027457	1.0454	0.526636	Non-methylated
ENSMUSG00000028496	1.42295	0.526636	Non-methylated
ENSMUSG00000029636	-1.60688	0.526636	Non-methylated
ENSMUSG00000032194	1.20297	0.526636	Non-methylated
ENSMUSG00000041879	1.18332	0.526783	Non-methylated
ENSMUSG00000086462	-1.13974	0.526783	Non-methylated
ENSMUSG00000002635	0.888459	0.526783	Non-methylated
ENSMUSG00000036306	1.02621	0.526783	Non-methylated
ENSMUSG00000043923	0.955445	0.526783	Non-methylated
ENSMUSG00000022201	-1.00125	0.527036	Non-methylated
ENSMUSG00000035278	1.74026	0.527308	Non-methylated
ENSMUSG00000021009	-0.562062	0.527308	Non-methylated
ENSMUSG00000005510	1.22144	0.527308	Non-methylated
ENSMUSG00000028677	-0.537651	0.527308	Non-methylated
ENSMUSG00000034066	1.81042	0.527616	Non-methylated
ENSMUSG00000048874	-0.694925	0.528752	Non-methylated
ENSMUSG00000041570	-0.613506	0.528752	Non-methylated
ENSMUSG00000024613	-0.920363	0.528752	Non-methylated
ENSMUSG00000005871	-0.744673	0.529008	Non-methylated
ENSMUSG00000041757	-0.866269	0.529343	Non-methylated
ENSMUSG00000032562	-1.06647	0.529693	Non-methylated
ENSMUSG00000040276	-1.3276	0.530177	Non-methylated
ENSMUSG00000027236	1.29932	0.53038	Non-methylated
ENSMUSG00000034484	1.38618	0.531179	Non-methylated
ENSMUSG00000004565	-2.73648	0.531453	Non-methylated
ENSMUSG00000024294	1.2957	0.531707	Non-methylated
ENSMUSG00000029736	-0.794272	0.531842	Non-methylated
ENSMUSG00000000743	1.25085	0.532281	Non-methylated
ENSMUSG00000002578	-1.42734	0.532544	Non-methylated
ENSMUSG00000033918	0.660242	0.532965	Non-methylated
ENSMUSG00000022972	1.07295	0.532965	Non-methylated
ENSMUSG00000024182	0.783842	0.532965	Non-methylated
ENSMUSG00000024906	1.1274	0.532965	Non-methylated
ENSMUSG00000025223	-0.796385	0.532965	Non-methylated
ENSMUSG00000045294	0.722041	0.532965	Non-methylated
ENSMUSG00000027823	1.12242	0.532965	Non-methylated
ENSMUSG00000037242	0.659308	0.533226	Non-methylated
ENSMUSG00000001687	-0.653564	0.533472	Non-methylated
ENSMUSG00000036241	2.51501	0.534802	Non-methylated
ENSMUSG00000026972	0.569421	0.534886	Non-methylated
ENSMUSG00000047824	-0.808732	0.534886	Non-methylated
ENSMUSG00000030029	0.842418	0.534927	Non-methylated
ENSMUSG00000026111	0.695832	0.535757	Non-methylated
ENSMUSG00000017291	-0.716811	0.536906	Non-methylated
ENSMUSG00000056342	0.926484	0.538113	Non-methylated
ENSMUSG00000027508	1.51118	0.538394	Non-methylated
ENSMUSG00000021124	-1.22551	0.538531	Non-methylated
ENSMUSG00000038507	0.572033	0.539314	Non-methylated
ENSMUSG00000037966	0.68267	0.539441	Non-methylated
ENSMUSG00000021975	1.62245	0.539792	Non-methylated
ENSMUSG00000051853	-0.584932	0.539878	Non-methylated
ENSMUSG00000026526	1.56046	0.539878	Non-methylated
ENSMUSG00000053754	1.06384	0.540104	Non-methylated
ENSMUSG00000043535	0.844439	0.541097	Non-methylated
ENSMUSG00000030560	1.62623	0.54135	Non-methylated
ENSMUSG00000025813	1.82816	0.541401	Non-methylated
ENSMUSG00000031488	0.902645	0.541401	Non-methylated
ENSMUSG00000038733	0.602316	0.541977	Non-methylated
ENSMUSG00000025280	1.04198	0.542326	Non-methylated
ENSMUSG00000021270	0.782397	0.542605	Non-methylated
ENSMUSG00000079477	0.749956	0.542605	Non-methylated
ENSMUSG00000025812	-0.824224	0.542605	Non-methylated
ENSMUSG00000028973	1.44401	0.542605	Non-methylated
ENSMUSG00000001228	-0.49356	0.542613	Non-methylated
ENSMUSG00000053581	1.06225	0.542613	Non-methylated
ENSMUSG00000069539	0.871082	0.542671	Non-methylated
ENSMUSG00000030083	-1.50217	0.542671	Non-methylated
ENSMUSG00000027708	-0.998044	0.54349	Non-methylated
ENSMUSG00000031889	1.00235	0.544161	Non-methylated
ENSMUSG00000024206	1.03547	0.544434	Non-methylated
ENSMUSG00000037243	1.17524	0.544576	Non-methylated
ENSMUSG00000032010	-0.954333	0.544576	Non-methylated
ENSMUSG00000033713	1.99282	0.544576	Non-methylated
ENSMUSG00000027652	0.74422	0.546348	Non-methylated
ENSMUSG00000031785	0.85956	0.546348	Non-methylated
ENSMUSG00000037344	0.990335	0.546348	Non-methylated
ENSMUSG00000024151	-1.3646	0.546348	Non-methylated
ENSMUSG00000040433	-2.17365	0.547623	Non-methylated
ENSMUSG00000064372	0.747988	0.547623	Non-methylated
ENSMUSG00000037214	-0.878603	0.548095	Non-methylated
ENSMUSG00000003119	0.815763	0.548095	Non-methylated
ENSMUSG00000003527	-0.835614	0.548095	Non-methylated
ENSMUSG00000007036	1.30422	0.548397	Non-methylated
ENSMUSG00000022426	1.02516	0.548731	Non-methylated
ENSMUSG00000059409	-1.02506	0.549855	Non-methylated
ENSMUSG00000044600	-1.65512	0.549855	Non-methylated
ENSMUSG00000021190	1.50622	0.550012	Non-methylated
ENSMUSG00000047888	0.983555	0.550513	Non-methylated
ENSMUSG00000056501	-0.876336	0.550892	Non-methylated
ENSMUSG00000040614	-1.64333	0.551119	Non-methylated
ENSMUSG00000032402	-0.850027	0.551119	Non-methylated
ENSMUSG00000024120	0.888	0.55146	Non-methylated
ENSMUSG00000041064	2.28123	0.551491	Non-methylated
ENSMUSG00000039834	1.54031	0.551791	Non-methylated
ENSMUSG00000003233	-0.573422	0.552351	Non-methylated
ENSMUSG00000000088	0.705075	0.552465	Non-methylated
ENSMUSG00000052533	-0.892534	0.554388	Non-methylated
ENSMUSG00000088185	-1.04035	0.554388	Non-methylated
ENSMUSG00000027466	1.32586	0.554398	Non-methylated
ENSMUSG00000031626	-1.14714	0.554398	Non-methylated
ENSMUSG00000034994	-0.688035	0.555522	Non-methylated
ENSMUSG00000002064	1.15916	0.555522	Non-methylated
ENSMUSG00000017716	-0.738576	0.555522	Non-methylated
ENSMUSG00000040269	1.0993	0.555522	Non-methylated
ENSMUSG00000034903	1.1367	0.555522	Non-methylated
ENSMUSG00000038773	-1.47457	0.555522	Non-methylated
ENSMUSG00000001300	0.728224	0.556998	Non-methylated
ENSMUSG00000039753	-1.47108	0.558243	Non-methylated
ENSMUSG00000020549	-0.972875	0.559741	Non-methylated
ENSMUSG00000047731	-0.842111	0.560103	Non-methylated
ENSMUSG00000046985	-1.198	0.560103	Non-methylated
ENSMUSG00000020448	-0.658748	0.560197	Non-methylated
ENSMUSG00000020740	0.879519	0.560839	Non-methylated
ENSMUSG00000032547	0.813769	0.561544	Non-methylated
ENSMUSG00000032254	-0.779453	0.561578	Non-methylated
ENSMUSG00000025234	0.581107	0.561807	Non-methylated
ENSMUSG00000037172	-0.94709	0.562057	Non-methylated
ENSMUSG00000031538	0.581683	0.562143	Non-methylated
ENSMUSG00000031586	0.662239	0.562143	Non-methylated
ENSMUSG00000026669	1.02945	0.562143	Non-methylated
ENSMUSG00000030104	0.69201	0.562165	Non-methylated
ENSMUSG00000042417	0.49434	0.562417	Non-methylated
ENSMUSG00000040389	0.846979	0.563027	Non-methylated
ENSMUSG00000018362	-0.68425	0.563049	Non-methylated
ENSMUSG00000025077	-1.29994	0.563647	Non-methylated
ENSMUSG00000056310	0.688633	0.563647	Non-methylated
ENSMUSG00000061458	-0.636598	0.564963	Non-methylated
ENSMUSG00000058301	-0.563999	0.564963	Non-methylated
ENSMUSG00000055044	0.960358	0.564963	Non-methylated
ENSMUSG00000018727	-0.60504	0.565569	Non-methylated
ENSMUSG00000006095	1.34527	0.565569	Non-methylated
ENSMUSG00000033540	1.36238	0.565875	Non-methylated
ENSMUSG00000029028	-0.498847	0.567791	Non-methylated
ENSMUSG00000021756	-0.83456	0.568465	Non-methylated
ENSMUSG00000061315	0.928587	0.569064	Non-methylated
ENSMUSG00000018983	1.22886	0.569101	Non-methylated
ENSMUSG00000037355	1.13198	0.569607	Non-methylated
ENSMUSG00000022443	0.680916	0.569687	Non-methylated
ENSMUSG00000047514	-0.56472	0.570138	Non-methylated
ENSMUSG00000018347	1.31915	0.570138	Non-methylated
ENSMUSG00000022312	-0.724635	0.570421	Non-methylated
ENSMUSG00000030082	0.9416	0.570421	Non-methylated
ENSMUSG00000039879	0.91831	0.572897	Non-methylated
ENSMUSG00000009291	-0.779136	0.573006	Non-methylated
ENSMUSG00000038658	-0.711634	0.573288	Non-methylated
ENSMUSG00000006301	-0.87057	0.5733	Non-methylated
ENSMUSG00000030231	1.93351	0.5733	Non-methylated
ENSMUSG00000040601	0.835785	0.573815	Non-methylated
ENSMUSG00000039640	0.942941	0.573891	Non-methylated
ENSMUSG00000039703	0.725614	0.574716	Non-methylated
ENSMUSG00000033060	-0.61984	0.574993	Non-methylated
ENSMUSG00000019505	0.532517	0.575266	Non-methylated
ENSMUSG00000024190	-1.08064	0.575266	Non-methylated
ENSMUSG00000023944	-0.92801	0.575266	Non-methylated
ENSMUSG00000024855	-0.945386	0.575266	Non-methylated
ENSMUSG00000025224	-0.713278	0.575266	Non-methylated
[truncated: 9,675 more rows]

## Sheet: L2C_vs_M2C
GeneID	LogFC (L2C/M2C)	FDR (L2C/M2Cl)	Methylated status of M2C
ENSMUSG00000097971	2.97108	0.00127502	Methylated
ENSMUSG00000063146	-2.03052	0.0389544	Methylated
ENSMUSG00000031467	2.87557	0.0472195	Methylated
ENSMUSG00000038866	2.13471	0.0503348	Methylated
ENSMUSG00000017861	2.03968	0.0617707	Methylated
ENSMUSG00000018554	-1.27496	0.0741331	Methylated
ENSMUSG00000037503	2.17529	0.0928313	Methylated
ENSMUSG00000002489	-1.1227	0.113532	Methylated
ENSMUSG00000039218	-1.70055	0.121236	Methylated
ENSMUSG00000020456	-2.15573	0.139114	Methylated
ENSMUSG00000037197	1.80765	0.142322	Methylated
ENSMUSG00000026924	1.64963	0.146017	Methylated
ENSMUSG00000027490	1.22313	0.246559	Methylated
ENSMUSG00000020257	-1.23966	0.27383	Methylated
ENSMUSG00000029405	-0.645524	0.31099	Methylated
ENSMUSG00000038712	-1.07181	0.314728	Methylated
ENSMUSG00000015605	-1.35853	0.314779	Methylated
ENSMUSG00000001156	-0.926615	0.323579	Methylated
ENSMUSG00000047710	0.899324	0.329702	Methylated
ENSMUSG00000021819	1.74469	0.338166	Methylated
ENSMUSG00000027104	1.99899	0.37267	Methylated
ENSMUSG00000039886	-1.73791	0.378808	Methylated
ENSMUSG00000024816	1.00557	0.403651	Methylated
ENSMUSG00000028078	-0.656336	0.411258	Methylated
ENSMUSG00000034575	0.88857	0.416516	Methylated
ENSMUSG00000026189	-1.10232	0.419091	Methylated
ENSMUSG00000042477	-0.748435	0.448276	Methylated
ENSMUSG00000024222	1.11823	0.448672	Methylated
ENSMUSG00000057738	1.0514	0.451838	Methylated
ENSMUSG00000066900	-1.11727	0.479416	Methylated
ENSMUSG00000059119	0.928592	0.480014	Methylated
ENSMUSG00000017715	0.653827	0.488327	Methylated
ENSMUSG00000001151	0.598081	0.542946	Methylated
ENSMUSG00000029416	0.841948	0.583035	Methylated
ENSMUSG00000025239	1.13331	0.610146	Methylated
ENSMUSG00000083558	0.375446	0.621985	Methylated
ENSMUSG00000042350	-0.700199	0.626486	Methylated
ENSMUSG00000020612	0.596948	0.633178	Methylated
ENSMUSG00000026113	-0.86196	0.633275	Methylated
ENSMUSG00000039117	-0.582239	0.635321	Methylated
ENSMUSG00000049354	-0.476736	0.661265	Methylated
ENSMUSG00000002068	1.39279	0.672572	Methylated
ENSMUSG00000046707	0.667843	0.689222	Methylated
ENSMUSG00000025860	1.42445	0.705046	Methylated
ENSMUSG00000050627	-0.528842	0.707518	Methylated
ENSMUSG00000056820	0.935328	0.707936	Methylated
ENSMUSG00000035093	-0.632429	0.717835	Methylated
ENSMUSG00000021509	0.408081	0.723432	Methylated
ENSMUSG00000042279	-0.32979	0.7312	Methylated
ENSMUSG00000046694	0.329996	0.732341	Methylated
ENSMUSG00000029475	-0.335274	0.760748	Methylated
ENSMUSG00000026596	0.402489	0.765845	Methylated
ENSMUSG00000036779	0.423806	0.774829	Methylated
ENSMUSG00000047045	-0.510822	0.774829	Methylated
ENSMUSG00000029312	-0.306764	0.792934	Methylated
ENSMUSG00000029111	-0.519866	0.797868	Methylated
ENSMUSG00000024597	0.584378	0.799116	Methylated
ENSMUSG00000055403	-0.309391	0.809183	Methylated
ENSMUSG00000031010	-0.273553	0.840358	Methylated
ENSMUSG00000055723	0.386069	0.841166	Methylated
ENSMUSG00000003345	-0.42635	0.861021	Methylated
ENSMUSG00000022656	0.375502	0.861021	Methylated
ENSMUSG00000024949	0.263388	0.878383	Methylated
ENSMUSG00000048154	-0.22601	0.878395	Methylated
ENSMUSG00000032582	0.381397	0.879372	Methylated
ENSMUSG00000055204	-0.2303	0.879597	Methylated
ENSMUSG00000021962	-0.151455	0.888255	Methylated
ENSMUSG00000036752	-0.137942	0.890009	Methylated
ENSMUSG00000055681	-0.361503	0.893003	Methylated
ENSMUSG00000024400	-0.19643	0.898396	Methylated
ENSMUSG00000021374	0.213103	0.929254	Methylated
ENSMUSG00000037933	-0.210924	0.929254	Methylated
ENSMUSG00000035202	-0.0653153	0.959435	Methylated
ENSMUSG00000045404	-0.135294	0.960428	Methylated
ENSMUSG00000028796	-0.0774135	0.962714	Methylated
ENSMUSG00000039239	1.39483	NA	Methylated
ENSMUSG00000004043	0.0081847	NA	Methylated
ENSMUSG00000021066	-0.441117	NA	Methylated
ENSMUSG00000038518	-1.23141	NA	Methylated
ENSMUSG00000109849	-0.0202451	NA	Methylated
ENSMUSG00000022748	-1.93074	NA	Methylated
ENSMUSG00000067889	1.77085	NA	Methylated
ENSMUSG00000011752	0.522679	NA	Methylated
ENSMUSG00000026743	0.186639	NA	Methylated
ENSMUSG00000036894	-0.101778	NA	Methylated
ENSMUSG00000025105	1.76383	NA	Methylated
ENSMUSG00000031821	0.29338	NA	Methylated
ENSMUSG00000041268	-1.56884	NA	Methylated
ENSMUSG00000039115	0.409887	NA	Methylated
ENSMUSG00000079610	1.55729	NA	Methylated
ENSMUSG00000026563	0.260066	NA	Methylated
ENSMUSG00000037761	-1.00577	NA	Methylated
ENSMUSG00000102591	-0.882056	NA	Methylated
ENSMUSG00000051177	-0.558656	NA	Methylated
ENSMUSG00000039145	0.858808	NA	Methylated
ENSMUSG00000104303	-2.07652	NA	Methylated
ENSMUSG00000034349	-0.207854	NA	Methylated
ENSMUSG00000028132	-0.700189	NA	Methylated
ENSMUSG00000059939	-1.60958	NA	Methylated
ENSMUSG00000028437	-0.684563	NA	Methylated
ENSMUSG00000030255	1.00914	NA	Methylated
ENSMUSG00000001829	0.818233	NA	Methylated
ENSMUSG00000041836	-1.192	NA	Methylated
ENSMUSG00000020154	-0.144884	NA	Methylated
ENSMUSG00000036019	-0.886532	NA	Methylated
ENSMUSG00000062075	-1.84315	NA	Methylated
ENSMUSG00000097174	-0.52234	NA	Methylated
ENSMUSG00000031565	1.8423	NA	Methylated
ENSMUSG00000035559	0.752705	NA	Methylated
ENSMUSG00000037712	-0.59441	NA	Methylated
ENSMUSG00000044367	1.32051	NA	Methylated
ENSMUSG00000042302	-0.508418	NA	Methylated
ENSMUSG00000050377	-0.158516	NA	Methylated
ENSMUSG00000021665	-2.21009	NA	Methylated
ENSMUSG00000047454	-0.233353	NA	Methylated
ENSMUSG00000035506	0.848354	NA	Methylated
ENSMUSG00000003199	0.306318	NA	Methylated
ENSMUSG00000024151	-1.52579	NA	Methylated
ENSMUSG00000025225	-1.49588	NA	Methylated
ENSMUSG00000064337	0.177863	NA	Methylated
ENSMUSG00000039262	23.6983	1.32245e-27	Non-methylated
ENSMUSG00000029550	8.37591	7.03404e-06	Non-methylated
ENSMUSG00000052512	3.15098	1.21989e-05	Non-methylated
ENSMUSG00000032497	-3.04673	9.80568e-05	Non-methylated
ENSMUSG00000029840	-4.04676	0.000359928	Non-methylated
ENSMUSG00000029547	4.15773	0.000369511	Non-methylated
ENSMUSG00000039633	2.70071	0.000712818	Non-methylated
ENSMUSG00000038324	2.76633	0.00117715	Non-methylated
ENSMUSG00000001415	5.06863	0.00118859	Non-methylated
ENSMUSG00000093904	6.75582	0.00118859	Non-methylated
ENSMUSG00000025880	5.38474	0.00123739	Non-methylated
ENSMUSG00000001036	-2.19664	0.00125351	Non-methylated
ENSMUSG00000016559	-2.63982	0.00125351	Non-methylated
ENSMUSG00000092805	2.94572	0.00125351	Non-methylated
ENSMUSG00000013629	5.3046	0.00206732	Non-methylated
ENSMUSG00000021377	-3.25333	0.00212577	Non-methylated
ENSMUSG00000027011	3.31961	0.00212577	Non-methylated
ENSMUSG00000010517	3.50125	0.00212577	Non-methylated
ENSMUSG00000063171	3.76824	0.00230587	Non-methylated
ENSMUSG00000039041	2.78921	0.00388214	Non-methylated
ENSMUSG00000028568	-2.95381	0.00410134	Non-methylated
ENSMUSG00000079470	5.37896	0.00419917	Non-methylated
ENSMUSG00000037851	3.25697	0.00428129	Non-methylated
ENSMUSG00000023068	3.55336	0.00565875	Non-methylated
ENSMUSG00000047415	3.95151	0.00565875	Non-methylated
ENSMUSG00000038467	5.49008	0.00565875	Non-methylated
ENSMUSG00000038005	-1.81371	0.00565875	Non-methylated
ENSMUSG00000027086	4.03485	0.00565875	Non-methylated
ENSMUSG00000064127	3.81795	0.00565875	Non-methylated
ENSMUSG00000006057	3.65352	0.00565875	Non-methylated
ENSMUSG00000009741	3.09078	0.00575289	Non-methylated
ENSMUSG00000054520	-4.37939	0.00621448	Non-methylated
ENSMUSG00000021037	-4.24851	0.00628483	Non-methylated
ENSMUSG00000055491	4.61883	0.00653888	Non-methylated
ENSMUSG00000029359	-2.6892	0.00694141	Non-methylated
ENSMUSG00000021782	3.16976	0.00866238	Non-methylated
ENSMUSG00000024072	-3.05359	0.0093429	Non-methylated
ENSMUSG00000069114	2.81657	0.0093429	Non-methylated
ENSMUSG00000028906	2.83394	0.0093429	Non-methylated
ENSMUSG00000015120	-2.65251	0.010196	Non-methylated
ENSMUSG00000006641	4.30443	0.0109259	Non-methylated
ENSMUSG00000041629	2.59311	0.011112	Non-methylated
ENSMUSG00000042203	3.08508	0.011112	Non-methylated
ENSMUSG00000026864	2.50949	0.011112	Non-methylated
ENSMUSG00000025139	3.46055	0.011112	Non-methylated
ENSMUSG00000027637	-2.8689	0.0113289	Non-methylated
ENSMUSG00000036309	-1.43235	0.0117047	Non-methylated
ENSMUSG00000002733	-2.43395	0.0117047	Non-methylated
ENSMUSG00000046556	3.12123	0.0117047	Non-methylated
ENSMUSG00000032412	2.5535	0.0117047	Non-methylated
ENSMUSG00000090862	3.27496	0.0118198	Non-methylated
ENSMUSG00000093674	3.0251	0.0118532	Non-methylated
ENSMUSG00000025228	-3.01931	0.0123165	Non-methylated
ENSMUSG00000028156	-3.83037	0.0123165	Non-methylated
ENSMUSG00000021870	2.5905	0.0126223	Non-methylated
ENSMUSG00000027806	2.28375	0.0126223	Non-methylated
ENSMUSG00000037894	4.14495	0.0126223	Non-methylated
ENSMUSG00000020536	3.60751	0.0126223	Non-methylated
ENSMUSG00000021144	-3.44804	0.013378	Non-methylated
ENSMUSG00000040423	-4.19635	0.0142064	Non-methylated
ENSMUSG00000027189	-2.82827	0.0142064	Non-methylated
ENSMUSG00000005442	2.13619	0.0142064	Non-methylated
ENSMUSG00000031701	-2.38393	0.0142064	Non-methylated
ENSMUSG00000042557	-2.4782	0.0142064	Non-methylated
ENSMUSG00000022283	4.14151	0.0143406	Non-methylated
ENSMUSG00000009291	3.07897	0.0144268	Non-methylated
ENSMUSG00000005566	2.13266	0.0144849	Non-methylated
ENSMUSG00000032788	4.06963	0.0148274	Non-methylated
ENSMUSG00000038658	-1.94894	0.0148274	Non-methylated
ENSMUSG00000029647	-2.44355	0.0148274	Non-methylated
ENSMUSG00000058446	2.27536	0.0148274	Non-methylated
ENSMUSG00000048170	3.73973	0.0148274	Non-methylated
ENSMUSG00000031783	-2.73281	0.0148274	Non-methylated
ENSMUSG00000041037	7.24834	0.0148274	Non-methylated
ENSMUSG00000004231	3.55641	0.0148274	Non-methylated
ENSMUSG00000028577	2.33654	0.0151241	Non-methylated
ENSMUSG00000039630	-1.93471	0.0152484	Non-methylated
ENSMUSG00000000538	-2.26328	0.0152484	Non-methylated
ENSMUSG00000041765	2.58247	0.0152484	Non-methylated
ENSMUSG00000024002	-2.21875	0.0152484	Non-methylated
ENSMUSG00000026492	4.50527	0.0152484	Non-methylated
ENSMUSG00000022052	4.10752	0.0152484	Non-methylated
ENSMUSG00000032002	-3.03234	0.015755	Non-methylated
ENSMUSG00000101188	-5.36881	0.0163135	Non-methylated
ENSMUSG00000019907	-2.6126	0.0163135	Non-methylated
ENSMUSG00000022914	-2.51791	0.0163135	Non-methylated
ENSMUSG00000035521	3.66178	0.0163135	Non-methylated
ENSMUSG00000047731	3.10389	0.0163135	Non-methylated
ENSMUSG00000096225	-2.51848	0.0163135	Non-methylated
ENSMUSG00000050229	4.12186	0.0163135	Non-methylated
ENSMUSG00000052214	4.26843	0.0163135	Non-methylated
ENSMUSG00000024404	-3.09773	0.017522	Non-methylated
ENSMUSG00000028851	-2.01446	0.0185109	Non-methylated
ENSMUSG00000025417	2.77111	0.0187869	Non-methylated
ENSMUSG00000026608	2.15542	0.0212239	Non-methylated
ENSMUSG00000044496	4.02912	0.0226009	Non-methylated
ENSMUSG00000006134	2.10893	0.023145	Non-methylated
ENSMUSG00000075023	1.90461	0.023145	Non-methylated
ENSMUSG00000038750	-3.26948	0.023145	Non-methylated
ENSMUSG00000095567	3.72238	0.023145	Non-methylated
ENSMUSG00000042138	4.96343	0.023145	Non-methylated
ENSMUSG00000059995	5.23924	0.023145	Non-methylated
ENSMUSG00000019320	-4.05913	0.0242536	Non-methylated
ENSMUSG00000015869	2.58057	0.0247995	Non-methylated
ENSMUSG00000034574	-2.72918	0.0247995	Non-methylated
ENSMUSG00000030019	-2.1074	0.0247995	Non-methylated
ENSMUSG00000030602	1.82671	0.0247995	Non-methylated
ENSMUSG00000018446	2.29196	0.0263259	Non-methylated
ENSMUSG00000024732	3.01426	0.0263259	Non-methylated
ENSMUSG00000030042	2.04084	0.0263259	Non-methylated
ENSMUSG00000040462	2.56073	0.0266383	Non-methylated
ENSMUSG00000040794	4.42523	0.0283839	Non-methylated
ENSMUSG00000034543	5.93116	0.0290373	Non-methylated
ENSMUSG00000052997	2.62945	0.0290373	Non-methylated
ENSMUSG00000020918	3.6494	0.0290373	Non-methylated
ENSMUSG00000070871	2.32256	0.0290945	Non-methylated
ENSMUSG00000032336	2.79147	0.0290945	Non-methylated
ENSMUSG00000026355	3.09311	0.0299398	Non-methylated
ENSMUSG00000028291	-1.60234	0.0300952	Non-methylated
ENSMUSG00000027506	-2.2577	0.0305919	Non-methylated
ENSMUSG00000037266	3.31406	0.0305943	Non-methylated
ENSMUSG00000041417	2.30857	0.0315934	Non-methylated
ENSMUSG00000032601	-2.85499	0.0315934	Non-methylated
ENSMUSG00000086598	6.35112	0.0315934	Non-methylated
ENSMUSG00000031765	5.03973	0.0315934	Non-methylated
ENSMUSG00000039801	3.3378	0.0315934	Non-methylated
ENSMUSG00000063810	3.69045	0.0324744	Non-methylated
ENSMUSG00000049686	2.51854	0.0326333	Non-methylated
ENSMUSG00000037369	-1.47468	0.0326333	Non-methylated
ENSMUSG00000028677	2.06558	0.0332148	Non-methylated
ENSMUSG00000027552	-1.67317	0.0354181	Non-methylated
ENSMUSG00000022992	-3.30438	0.0358568	Non-methylated
ENSMUSG00000048039	4.3759	0.0358568	Non-methylated
ENSMUSG00000031862	2.76196	0.0358568	Non-methylated
ENSMUSG00000027581	6.05144	0.0358568	Non-methylated
ENSMUSG00000071076	4.45722	0.0358568	Non-methylated
ENSMUSG00000090470	3.3125	0.0358568	Non-methylated
ENSMUSG00000028430	3.26004	0.0360023	Non-methylated
ENSMUSG00000047888	-2.33166	0.0365448	Non-methylated
ENSMUSG00000024193	1.71311	0.0365448	Non-methylated
ENSMUSG00000015176	2.84653	0.0365448	Non-methylated
ENSMUSG00000019179	-2.52268	0.0365448	Non-methylated
ENSMUSG00000003824	-1.7701	0.0365448	Non-methylated
ENSMUSG00000031150	2.4435	0.0365448	Non-methylated
ENSMUSG00000029504	-3.46345	0.0365448	Non-methylated
ENSMUSG00000036966	2.39284	0.0371198	Non-methylated
ENSMUSG00000026246	3.37504	0.0371198	Non-methylated
ENSMUSG00000002546	-1.5137	0.037974	Non-methylated
ENSMUSG00000060678	-1.36215	0.038679	Non-methylated
ENSMUSG00000026646	-2.75977	0.038679	Non-methylated
ENSMUSG00000031446	2.94674	0.038679	Non-methylated
ENSMUSG00000060860	-1.75338	0.0387336	Non-methylated
ENSMUSG00000024695	2.72821	0.0388345	Non-methylated
ENSMUSG00000020135	-4.2878	0.0389544	Non-methylated
ENSMUSG00000046324	2.32941	0.0389544	Non-methylated
ENSMUSG00000015750	3.03278	0.0389544	Non-methylated
ENSMUSG00000029030	2.25201	0.0389544	Non-methylated
ENSMUSG00000029265	4.97191	0.0389544	Non-methylated
ENSMUSG00000033933	5.63354	0.0389544	Non-methylated
ENSMUSG00000069806	4.03921	0.0389544	Non-methylated
ENSMUSG00000066463	-2.62089	0.039184	Non-methylated
ENSMUSG00000046312	6.57065	0.039184	Non-methylated
ENSMUSG00000031065	2.26538	0.039299	Non-methylated
ENSMUSG00000031902	-8.73394	0.039299	Non-methylated
ENSMUSG00000017802	3.07175	0.039299	Non-methylated
ENSMUSG00000027367	-2.11553	0.0393528	Non-methylated
ENSMUSG00000090553	2.3128	0.0394823	Non-methylated
ENSMUSG00000023087	-1.4937	0.0394823	Non-methylated
ENSMUSG00000023027	2.68116	0.0400594	Non-methylated
ENSMUSG00000059409	3.70211	0.0406937	Non-methylated
ENSMUSG00000027715	1.94461	0.041497	Non-methylated
ENSMUSG00000055013	-1.84026	0.0423922	Non-methylated
ENSMUSG00000035329	2.26421	0.0425279	Non-methylated
ENSMUSG00000032046	2.10247	0.0429294	Non-methylated
ENSMUSG00000027881	2.48796	0.0429294	Non-methylated
ENSMUSG00000031903	2.63962	0.0429294	Non-methylated
ENSMUSG00000074227	2.84444	0.0431205	Non-methylated
ENSMUSG00000041995	-1.20479	0.0435996	Non-methylated
ENSMUSG00000032745	-2.48178	0.0435996	Non-methylated
ENSMUSG00000014313	3.4013	0.0435996	Non-methylated
ENSMUSG00000057193	2.35949	0.0435996	Non-methylated
ENSMUSG00000028082	3.60385	0.0435996	Non-methylated
ENSMUSG00000020190	3.30233	0.0435996	Non-methylated
ENSMUSG00000025290	3.40085	0.0435996	Non-methylated
ENSMUSG00000034902	2.53902	0.0437392	Non-methylated
ENSMUSG00000070047	2.00359	0.0437392	Non-methylated
ENSMUSG00000063200	4.06112	0.044403	Non-methylated
ENSMUSG00000020284	-2.96079	0.0444167	Non-methylated
ENSMUSG00000058655	1.62877	0.0444167	Non-methylated
ENSMUSG00000014601	-1.86764	0.0444167	Non-methylated
ENSMUSG00000054752	3.85686	0.0444532	Non-methylated
ENSMUSG00000007610	4.73274	0.0444532	Non-methylated
ENSMUSG00000038546	-1.6716	0.0457902	Non-methylated
ENSMUSG00000070544	1.94472	0.0457902	Non-methylated
ENSMUSG00000027751	4.87886	0.0457902	Non-methylated
ENSMUSG00000014498	-2.43856	0.0457902	Non-methylated
ENSMUSG00000005103	-1.8321	0.046722	Non-methylated
ENSMUSG00000017677	4.04284	0.046722	Non-methylated
ENSMUSG00000024958	-2.51586	0.0472195	Non-methylated
ENSMUSG00000033237	-2.81523	0.0472322	Non-methylated
ENSMUSG00000020611	-3.85296	0.0482139	Non-methylated
ENSMUSG00000063568	-2.77105	0.0487658	Non-methylated
ENSMUSG00000015202	-4.38982	0.0487905	Non-methylated
ENSMUSG00000036550	3.86606	0.049457	Non-methylated
ENSMUSG00000022999	2.94525	0.0501173	Non-methylated
ENSMUSG00000024791	2.77068	0.0501173	Non-methylated
ENSMUSG00000048707	2.16258	0.0503348	Non-methylated
ENSMUSG00000049643	-3.64949	0.0503348	Non-methylated
ENSMUSG00000030530	-1.14807	0.0503348	Non-methylated
ENSMUSG00000009470	-2.15035	0.0505878	Non-methylated
ENSMUSG00000022257	1.6712	0.0514903	Non-methylated
ENSMUSG00000006307	1.92385	0.0514903	Non-methylated
ENSMUSG00000050799	-1.91411	0.0525011	Non-methylated
ENSMUSG00000021794	1.88521	0.0525011	Non-methylated
ENSMUSG00000007670	1.37972	0.0525011	Non-methylated
ENSMUSG00000034908	3.49808	0.0525011	Non-methylated
ENSMUSG00000001138	3.74723	0.0525011	Non-methylated
ENSMUSG00000032547	2.37355	0.0525011	Non-methylated
ENSMUSG00000022314	2.65765	0.0538263	Non-methylated
ENSMUSG00000024369	3.89518	0.0541908	Non-methylated
ENSMUSG00000041930	2.65321	0.0542033	Non-methylated
ENSMUSG00000030105	-2.15102	0.0544542	Non-methylated
ENSMUSG00000039081	3.83955	0.0555297	Non-methylated
ENSMUSG00000023852	3.27067	0.0555297	Non-methylated
ENSMUSG00000041168	-1.86407	0.0575254	Non-methylated
ENSMUSG00000039157	2.64931	0.0575254	Non-methylated
ENSMUSG00000026764	2.96884	0.0575254	Non-methylated
ENSMUSG00000074247	2.85361	0.0575254	Non-methylated
ENSMUSG00000034327	5.40539	0.0575254	Non-methylated
ENSMUSG00000020870	-2.48658	0.0575254	Non-methylated
ENSMUSG00000054003	-2.96385	0.0575254	Non-methylated
ENSMUSG00000045532	4.43308	0.0581024	Non-methylated
ENSMUSG00000025241	3.03583	0.0581024	Non-methylated
ENSMUSG00000021550	5.30517	0.0591456	Non-methylated
ENSMUSG00000031422	3.14326	0.0600582	Non-methylated
ENSMUSG00000099250	1.1815	0.0601374	Non-methylated
ENSMUSG00000029710	3.15801	0.0601374	Non-methylated
ENSMUSG00000046410	5.23552	0.0605306	Non-methylated
ENSMUSG00000003344	-1.74321	0.0613097	Non-methylated
ENSMUSG00000042308	2.91827	0.0614196	Non-methylated
ENSMUSG00000053841	3.37101	0.0617707	Non-methylated
ENSMUSG00000018293	1.2978	0.0619114	Non-methylated
ENSMUSG00000026131	-2.97983	0.0623175	Non-methylated
ENSMUSG00000063236	3.20277	0.0630723	Non-methylated
ENSMUSG00000053490	2.48705	0.0632787	Non-methylated
ENSMUSG00000031818	1.89185	0.0642531	Non-methylated
ENSMUSG00000025366	-2.46854	0.066201	Non-methylated
ENSMUSG00000000276	3.73003	0.066201	Non-methylated
ENSMUSG00000025795	2.15511	0.0674545	Non-methylated
ENSMUSG00000030127	2.49557	0.0674545	Non-methylated
ENSMUSG00000015776	2.01846	0.0677867	Non-methylated
ENSMUSG00000021690	2.70978	0.0677867	Non-methylated
ENSMUSG00000023008	-1.10721	0.0682221	Non-methylated
ENSMUSG00000109336	2.98227	0.0682221	Non-methylated
ENSMUSG00000031508	3.37619	0.0682398	Non-methylated
ENSMUSG00000052253	4.08747	0.0683074	Non-methylated
ENSMUSG00000036817	1.91873	0.0691951	Non-methylated
ENSMUSG00000032458	-2.71007	0.0691951	Non-methylated
ENSMUSG00000030410	2.13761	0.0700656	Non-methylated
ENSMUSG00000042606	-2.65662	0.0715334	Non-methylated
ENSMUSG00000021140	2.02506	0.0718687	Non-methylated
ENSMUSG00000040025	2.77993	0.0718687	Non-methylated
ENSMUSG00000022100	-2.85721	0.0724831	Non-methylated
ENSMUSG00000009035	2.10432	0.0724831	Non-methylated
ENSMUSG00000052928	2.51697	0.0724831	Non-methylated
ENSMUSG00000039477	-2.15404	0.0724831	Non-methylated
ENSMUSG00000113300	-3.38692	0.0726866	Non-methylated
ENSMUSG00000027309	2.75977	0.0727998	Non-methylated
ENSMUSG00000066571	2.18162	0.0729836	Non-methylated
ENSMUSG00000063455	3.00321	0.0741507	Non-methylated
ENSMUSG00000020585	2.90779	0.0748412	Non-methylated
ENSMUSG00000029313	1.98562	0.0748412	Non-methylated
ENSMUSG00000020220	-2.13783	0.0748412	Non-methylated
ENSMUSG00000041857	-1.62346	0.0749584	Non-methylated
ENSMUSG00000028426	-1.40677	0.0749584	Non-methylated
ENSMUSG00000020392	2.43167	0.0755348	Non-methylated
ENSMUSG00000036046	2.45794	0.0767724	Non-methylated
ENSMUSG00000032058	5.43568	0.0777827	Non-methylated
ENSMUSG00000025728	3.28016	0.0797271	Non-methylated
ENSMUSG00000020083	-2.03372	0.0798577	Non-methylated
ENSMUSG00000022433	1.68934	0.0816331	Non-methylated
ENSMUSG00000038462	2.35777	0.0823061	Non-methylated
ENSMUSG00000036986	4.15918	0.082751	Non-methylated
ENSMUSG00000041203	2.56573	0.0831431	Non-methylated
ENSMUSG00000028010	2.27851	0.0844616	Non-methylated
ENSMUSG00000009073	2.25236	0.0852281	Non-methylated
ENSMUSG00000000439	2.41049	0.0859406	Non-methylated
ENSMUSG00000068921	-1.55735	0.0868675	Non-methylated
ENSMUSG00000026917	2.08247	0.0889022	Non-methylated
ENSMUSG00000032870	2.48553	0.0895525	Non-methylated
ENSMUSG00000030275	3.38711	0.0896435	Non-methylated
ENSMUSG00000038872	1.12972	0.0904388	Non-methylated
ENSMUSG00000038534	-6.97955	0.091485	Non-methylated
ENSMUSG00000074746	2.21049	0.0921325	Non-methylated
ENSMUSG00000028610	2.77517	0.0921703	Non-methylated
ENSMUSG00000034673	2.44652	0.0928313	Non-methylated
ENSMUSG00000040128	-1.67398	0.0928313	Non-methylated
ENSMUSG00000030835	2.70766	0.0928313	Non-methylated
ENSMUSG00000031728	2.85771	0.0928313	Non-methylated
ENSMUSG00000069729	-1.62708	0.0931721	Non-methylated
ENSMUSG00000008496	2.78776	0.0944353	Non-methylated
ENSMUSG00000032715	4.82777	0.0963722	Non-methylated
ENSMUSG00000025314	-2.3839	0.0977382	Non-methylated
ENSMUSG00000002814	-3.42054	0.0978308	Non-methylated
ENSMUSG00000022177	2.3688	0.0978308	Non-methylated
ENSMUSG00000036568	3.49692	0.0978308	Non-methylated
ENSMUSG00000030189	-1.24884	0.0978308	Non-methylated
ENSMUSG00000052798	2.67087	0.0978308	Non-methylated
ENSMUSG00000037364	-3.20332	0.0986009	Non-methylated
ENSMUSG00000033319	3.54384	0.0986009	Non-methylated
ENSMUSG00000015961	-1.35901	0.0986529	Non-methylated
ENSMUSG00000024068	-1.598	0.0986529	Non-methylated
ENSMUSG00000038615	-1.33413	0.098968	Non-methylated
ENSMUSG00000006585	1.74431	0.098968	Non-methylated
ENSMUSG00000015217	-3.60306	0.098968	Non-methylated
ENSMUSG00000039087	2.53822	0.0991228	Non-methylated
ENSMUSG00000039328	-1.511	0.100575	Non-methylated
ENSMUSG00000019818	1.94685	0.100884	Non-methylated
ENSMUSG00000027248	2.32347	0.100884	Non-methylated
ENSMUSG00000037692	-1.48864	0.100884	Non-methylated
ENSMUSG00000045414	1.77382	0.100884	Non-methylated
ENSMUSG00000032485	-1.52232	0.100884	Non-methylated
ENSMUSG00000066640	3.50971	0.103814	Non-methylated
ENSMUSG00000011179	1.53794	0.10385	Non-methylated
ENSMUSG00000044646	3.23453	0.104424	Non-methylated
ENSMUSG00000040268	2.97292	0.105417	Non-methylated
ENSMUSG00000054079	2.3821	0.106659	Non-methylated
ENSMUSG00000024301	-4.06034	0.106659	Non-methylated
ENSMUSG00000013663	2.64354	0.106659	Non-methylated
ENSMUSG00000044813	-2.97061	0.106659	Non-methylated
ENSMUSG00000029592	1.9048	0.10763	Non-methylated
ENSMUSG00000044700	1.4505	0.107804	Non-methylated
ENSMUSG00000034858	-1.57121	0.107804	Non-methylated
ENSMUSG00000117423	3.16669	0.108394	Non-methylated
ENSMUSG00000023973	4.47377	0.108394	Non-methylated
ENSMUSG00000027357	2.61313	0.108394	Non-methylated
ENSMUSG00000049532	3.61018	0.108394	Non-methylated
ENSMUSG00000041870	-1.29047	0.108942	Non-methylated
ENSMUSG00000038697	3.24688	0.110306	Non-methylated
ENSMUSG00000041415	1.6076	0.110436	Non-methylated
ENSMUSG00000004865	-1.76668	0.110436	Non-methylated
ENSMUSG00000011267	2.51847	0.110957	Non-methylated
ENSMUSG00000020738	1.67829	0.111931	Non-methylated
ENSMUSG00000022946	1.90103	0.111931	Non-methylated
ENSMUSG00000026972	-1.24204	0.111931	Non-methylated
ENSMUSG00000074582	2.51001	0.111931	Non-methylated
ENSMUSG00000058076	3.71944	0.11203	Non-methylated
ENSMUSG00000016831	3.94398	0.11203	Non-methylated
ENSMUSG00000023286	3.09543	0.113023	Non-methylated
ENSMUSG00000045374	3.54211	0.113023	Non-methylated
ENSMUSG00000027985	-3.04944	0.113033	Non-methylated
ENSMUSG00000075918	0.938654	0.113033	Non-methylated
ENSMUSG00000019804	-2.1868	0.113033	Non-methylated
ENSMUSG00000022195	1.96895	0.113033	Non-methylated
ENSMUSG00000025393	1.44556	0.113632	Non-methylated
ENSMUSG00000028412	1.43322	0.113632	Non-methylated
ENSMUSG00000005506	2.63779	0.113632	Non-methylated
ENSMUSG00000022420	1.8647	0.114673	Non-methylated
ENSMUSG00000027330	-2.15821	0.115521	Non-methylated
ENSMUSG00000028410	2.33844	0.116485	Non-methylated
ENSMUSG00000007836	1.68975	0.118159	Non-methylated
ENSMUSG00000070858	2.38693	0.118252	Non-methylated
ENSMUSG00000027495	-1.91133	0.118252	Non-methylated
ENSMUSG00000036893	3.10574	0.118252	Non-methylated
ENSMUSG00000029765	2.18573	0.118252	Non-methylated
ENSMUSG00000043962	2.21116	0.118732	Non-methylated
ENSMUSG00000056493	1.57931	0.118732	Non-methylated
ENSMUSG00000030309	1.75954	0.118732	Non-methylated
ENSMUSG00000042628	3.19481	0.119569	Non-methylated
ENSMUSG00000034486	1.7603	0.119925	Non-methylated
ENSMUSG00000022434	2.36654	0.119925	Non-methylated
ENSMUSG00000035266	-1.9341	0.119925	Non-methylated
ENSMUSG00000029814	-2.0154	0.119925	Non-methylated
ENSMUSG00000053801	3.11403	0.119925	Non-methylated
ENSMUSG00000032077	2.92352	0.119925	Non-methylated
ENSMUSG00000036934	3.42646	0.120407	Non-methylated
ENSMUSG00000024583	1.103	0.121236	Non-methylated
ENSMUSG00000020315	1.66118	0.122137	Non-methylated
ENSMUSG00000041890	2.0532	0.124656	Non-methylated
ENSMUSG00000028760	1.74411	0.12511	Non-methylated
ENSMUSG00000079477	1.82597	0.12511	Non-methylated
ENSMUSG00000035621	1.71369	0.125475	Non-methylated
ENSMUSG00000027510	-1.10481	0.125626	Non-methylated
ENSMUSG00000028757	3.29059	0.125626	Non-methylated
ENSMUSG00000054387	-1.72465	0.125917	Non-methylated
ENSMUSG00000002365	-1.9977	0.126153	Non-methylated
ENSMUSG00000065145	1.01687	0.127129	Non-methylated
ENSMUSG00000032056	-1.30977	0.127129	Non-methylated
ENSMUSG00000029455	1.38312	0.128615	Non-methylated
ENSMUSG00000030878	1.56385	0.1288	Non-methylated
ENSMUSG00000031785	2.07206	0.1288	Non-methylated
ENSMUSG00000033545	3.99041	0.1288	Non-methylated
ENSMUSG00000021569	4.67145	0.1288	Non-methylated
ENSMUSG00000047126	1.66257	0.128811	Non-methylated
ENSMUSG00000033904	2.76387	0.131194	Non-methylated
ENSMUSG00000032562	1.82641	0.131241	Non-methylated
ENSMUSG00000028758	-1.45991	0.132083	Non-methylated
ENSMUSG00000002372	2.0216	0.134229	Non-methylated
ENSMUSG00000034928	-2.33017	0.134394	Non-methylated
ENSMUSG00000047187	1.91363	0.134394	Non-methylated
ENSMUSG00000030224	1.69039	0.134394	Non-methylated
ENSMUSG00000047547	1.3205	0.135194	Non-methylated
ENSMUSG00000048668	1.769	0.135651	Non-methylated
ENSMUSG00000061024	4.572	0.135651	Non-methylated
ENSMUSG00000040940	-2.27199	0.135651	Non-methylated
ENSMUSG00000021549	2.18522	0.135772	Non-methylated
ENSMUSG00000038002	-4.43905	0.135772	Non-methylated
ENSMUSG00000031586	1.58598	0.135772	Non-methylated
ENSMUSG00000032604	1.67519	0.135772	Non-methylated
ENSMUSG00000021557	2.71077	0.13647	Non-methylated
ENSMUSG00000017264	-3.30023	0.136965	Non-methylated
ENSMUSG00000073294	-0.857729	0.137535	Non-methylated
ENSMUSG00000019173	-1.52543	0.137604	Non-methylated
ENSMUSG00000034645	5.25919	0.138205	Non-methylated
ENSMUSG00000025925	-1.95671	0.139071	Non-methylated
ENSMUSG00000032999	-1.66783	0.139071	Non-methylated
ENSMUSG00000038206	1.86848	0.139071	Non-methylated
ENSMUSG00000018846	2.72268	0.139071	Non-methylated
ENSMUSG00000047554	3.42848	0.139114	Non-methylated
ENSMUSG00000021102	-1.45816	0.14064	Non-methylated
ENSMUSG00000097715	1.84843	0.14065	Non-methylated
ENSMUSG00000009555	2.93988	0.14065	Non-methylated
ENSMUSG00000044533	-2.05559	0.140884	Non-methylated
ENSMUSG00000049539	-1.03494	0.142012	Non-methylated
ENSMUSG00000027583	1.71398	0.142322	Non-methylated
ENSMUSG00000078578	-1.65773	0.142322	Non-methylated
ENSMUSG00000032712	1.52577	0.142322	Non-methylated
ENSMUSG00000039367	1.87294	0.142322	Non-methylated
ENSMUSG00000022791	1.88419	0.142794	Non-methylated
ENSMUSG00000026436	-1.99401	0.145754	Non-methylated
ENSMUSG00000026499	-1.23594	0.145754	Non-methylated
ENSMUSG00000021944	2.6245	0.145754	Non-methylated
ENSMUSG00000008892	-1.91054	0.145754	Non-methylated
ENSMUSG00000031161	-2.77292	0.146079	Non-methylated
ENSMUSG00000045216	1.38276	0.146514	Non-methylated
ENSMUSG00000018899	2.09565	0.148063	Non-methylated
ENSMUSG00000075600	-1.64809	0.148517	Non-methylated
ENSMUSG00000027547	-1.29712	0.148517	Non-methylated
ENSMUSG00000044279	1.96649	0.149007	Non-methylated
ENSMUSG00000023307	-1.50206	0.150196	Non-methylated
ENSMUSG00000007892	1.80416	0.150196	Non-methylated
ENSMUSG00000036959	2.33994	0.150196	Non-methylated
ENSMUSG00000030814	1.49522	0.150924	Non-methylated
ENSMUSG00000020790	3.27792	0.151963	Non-methylated
ENSMUSG00000067367	2.3163	0.151963	Non-methylated
ENSMUSG00000022108	1.06918	0.152116	Non-methylated
ENSMUSG00000031832	4.15127	0.152869	Non-methylated
ENSMUSG00000031488	2.12856	0.152977	Non-methylated
ENSMUSG00000040945	-1.86998	0.154678	Non-methylated
ENSMUSG00000025558	2.40053	0.154701	Non-methylated
ENSMUSG00000030677	-1.68145	0.154701	Non-methylated
ENSMUSG00000046062	2.5751	0.154701	Non-methylated
ENSMUSG00000049517	3.33125	0.154701	Non-methylated
ENSMUSG00000037072	2.58512	0.154883	Non-methylated
ENSMUSG00000020211	3.31557	0.158221	Non-methylated
ENSMUSG00000109511	-1.74885	0.158662	Non-methylated
ENSMUSG00000048874	1.32835	0.159578	Non-methylated
ENSMUSG00000017969	2.2671	0.159975	Non-methylated
ENSMUSG00000042207	2.21151	0.16001	Non-methylated
ENSMUSG00000002763	4.16502	0.16001	Non-methylated
ENSMUSG00000033020	2.24305	0.160281	Non-methylated
ENSMUSG00000001525	1.77449	0.160281	Non-methylated
ENSMUSG00000025265	-1.5434	0.160281	Non-methylated
ENSMUSG00000026568	2.14582	0.160326	Non-methylated
ENSMUSG00000037905	3.34188	0.160326	Non-methylated
ENSMUSG00000085079	-1.39095	0.161432	Non-methylated
ENSMUSG00000026511	1.9535	0.162185	Non-methylated
ENSMUSG00000024077	-1.44542	0.162427	Non-methylated
ENSMUSG00000031819	2.20571	0.162427	Non-methylated
ENSMUSG00000003660	1.60558	0.167098	Non-methylated
ENSMUSG00000039361	-2.12604	0.167098	Non-methylated
ENSMUSG00000020495	2.13124	0.167098	Non-methylated
ENSMUSG00000033597	2.56931	0.167973	Non-methylated
ENSMUSG00000006673	-2.69359	0.167973	Non-methylated
ENSMUSG00000032519	-3.09708	0.16815	Non-methylated
ENSMUSG00000034613	1.83175	0.168526	Non-methylated
ENSMUSG00000015766	-1.9356	0.168526	Non-methylated
ENSMUSG00000015846	2.5133	0.168526	Non-methylated
ENSMUSG00000048349	1.43861	0.169435	Non-methylated
ENSMUSG00000001763	1.65873	0.169597	Non-methylated
ENSMUSG00000032413	-1.94636	0.169606	Non-methylated
ENSMUSG00000022817	3.72017	0.171902	Non-methylated
ENSMUSG00000054836	3.81671	0.171981	Non-methylated
ENSMUSG00000052609	-1.41485	0.173949	Non-methylated
ENSMUSG00000025130	-1.67354	0.174813	Non-methylated
ENSMUSG00000027111	1.65675	0.174813	Non-methylated
ENSMUSG00000042599	1.13606	0.175564	Non-methylated
ENSMUSG00000005936	-1.907	0.175604	Non-methylated
ENSMUSG00000040813	-1.16917	0.177411	Non-methylated
ENSMUSG00000039835	-1.38361	0.177551	Non-methylated
ENSMUSG00000034620	2.00446	0.177551	Non-methylated
ENSMUSG00000038037	2.17884	0.177551	Non-methylated
ENSMUSG00000016503	2.35254	0.177551	Non-methylated
ENSMUSG00000002222	-1.25155	0.177551	Non-methylated
ENSMUSG00000002968	1.40817	0.177551	Non-methylated
ENSMUSG00000084786	-2.26989	0.177627	Non-methylated
ENSMUSG00000020038	-1.42783	0.177963	Non-methylated
ENSMUSG00000024294	2.53531	0.177963	Non-methylated
ENSMUSG00000001440	1.62261	0.177991	Non-methylated
ENSMUSG00000046032	2.33619	0.177991	Non-methylated
ENSMUSG00000000976	3.07793	0.179192	Non-methylated
ENSMUSG00000042502	2.51706	0.179758	Non-methylated
ENSMUSG00000041506	-3.06723	0.187508	Non-methylated
ENSMUSG00000019338	2.09105	0.188727	Non-methylated
ENSMUSG00000078515	1.30376	0.188727	Non-methylated
ENSMUSG00000041740	1.13463	0.188727	Non-methylated
ENSMUSG00000002748	1.63628	0.188727	Non-methylated
ENSMUSG00000046323	-1.54531	0.188727	Non-methylated
ENSMUSG00000029175	3.28949	0.188826	Non-methylated
ENSMUSG00000041471	3.56867	0.191127	Non-methylated
ENSMUSG00000055116	-1.8456	0.191159	Non-methylated
ENSMUSG00000058440	2.27268	0.191805	Non-methylated
ENSMUSG00000029686	-2.07786	0.192698	Non-methylated
ENSMUSG00000052296	-3.01991	0.192908	Non-methylated
ENSMUSG00000061665	-1.66294	0.193323	Non-methylated
ENSMUSG00000018678	2.89141	0.193701	Non-methylated
ENSMUSG00000089762	1.4502	0.195438	Non-methylated
ENSMUSG00000006442	1.73675	0.195438	Non-methylated
ENSMUSG00000036160	4.13511	0.195516	Non-methylated
ENSMUSG00000007050	1.80636	0.195541	Non-methylated
ENSMUSG00000036615	2.24582	0.195541	Non-methylated
ENSMUSG00000028907	2.395	0.19647	Non-methylated
ENSMUSG00000018736	-1.5593	0.197056	Non-methylated
ENSMUSG00000001065	1.77205	0.197732	Non-methylated
ENSMUSG00000001017	1.86721	0.197732	Non-methylated
ENSMUSG00000035877	-1.98408	0.199003	Non-methylated
ENSMUSG00000038991	1.31133	0.199738	Non-methylated
ENSMUSG00000059713	-1.24282	0.200599	Non-methylated
ENSMUSG00000047648	1.15422	0.200879	Non-methylated
ENSMUSG00000061589	-1.40921	0.203961	Non-methylated
ENSMUSG00000037896	-1.40176	0.203961	Non-methylated
ENSMUSG00000074895	-0.909144	0.203961	Non-methylated
ENSMUSG00000030649	1.59581	0.203961	Non-methylated
ENSMUSG00000032042	2.24765	0.203961	Non-methylated
ENSMUSG00000068823	1.52345	0.204052	Non-methylated
ENSMUSG00000018999	-1.39504	0.204955	Non-methylated
ENSMUSG00000023908	-1.27872	0.205012	Non-methylated
ENSMUSG00000020402	1.51511	0.205012	Non-methylated
ENSMUSG00000025499	1.74573	0.205283	Non-methylated
ENSMUSG00000025354	2.1762	0.207542	Non-methylated
ENSMUSG00000034354	-1.90772	0.207542	Non-methylated
ENSMUSG00000024853	-1.97951	0.207542	Non-methylated
ENSMUSG00000066441	1.90524	0.208912	Non-methylated
ENSMUSG00000025758	-1.69693	0.208912	Non-methylated
ENSMUSG00000042821	3.68956	0.20986	Non-methylated
ENSMUSG00000023243	4.63841	0.212925	Non-methylated
ENSMUSG00000037990	2.85999	0.213711	Non-methylated
ENSMUSG00000042650	0.942686	0.214069	Non-methylated
ENSMUSG00000045291	-0.930484	0.214761	Non-methylated
ENSMUSG00000024122	1.96089	0.214761	Non-methylated
ENSMUSG00000043881	1.09406	0.215511	Non-methylated
ENSMUSG00000028434	-1.48371	0.215511	Non-methylated
ENSMUSG00000007815	1.23683	0.215511	Non-methylated
ENSMUSG00000020003	-1.68144	0.215511	Non-methylated
ENSMUSG00000020923	2.63532	0.215511	Non-methylated
ENSMUSG00000032883	1.92993	0.217376	Non-methylated
ENSMUSG00000043415	1.34099	0.217376	Non-methylated
ENSMUSG00000024043	1.48239	0.217782	Non-methylated
ENSMUSG00000038312	1.41472	0.222072	Non-methylated
ENSMUSG00000020671	1.28597	0.222145	Non-methylated
ENSMUSG00000024241	3.49699	0.222145	Non-methylated
ENSMUSG00000096205	-1.81601	0.225336	Non-methylated
ENSMUSG00000046058	2.96463	0.225448	Non-methylated
ENSMUSG00000057454	-1.37666	0.226006	Non-methylated
ENSMUSG00000116165	1.80073	0.226827	Non-methylated
ENSMUSG00000046711	-1.33243	0.228501	Non-methylated
ENSMUSG00000038538	1.68391	0.228776	Non-methylated
ENSMUSG00000038187	1.13984	0.228954	Non-methylated
ENSMUSG00000026234	1.44764	0.228999	Non-methylated
ENSMUSG00000028886	2.14679	0.228999	Non-methylated
ENSMUSG00000060981	1.67944	0.229867	Non-methylated
ENSMUSG00000040717	1.32251	0.230656	Non-methylated
ENSMUSG00000071646	2.53398	0.230656	Non-methylated
ENSMUSG00000017667	-1.47631	0.231306	Non-methylated
ENSMUSG00000001729	1.44067	0.232322	Non-methylated
ENSMUSG00000028932	3.07961	0.232322	Non-methylated
ENSMUSG00000033917	1.71116	0.234076	Non-methylated
ENSMUSG00000037999	-1.73199	0.235329	Non-methylated
ENSMUSG00000040725	-2.34166	0.235329	Non-methylated
ENSMUSG00000026103	2.38937	0.23652	Non-methylated
ENSMUSG00000053329	-1.27877	0.238677	Non-methylated
ENSMUSG00000102813	5.23391	0.238677	Non-methylated
ENSMUSG00000022427	1.74625	0.240473	Non-methylated
ENSMUSG00000029202	2.85733	0.243147	Non-methylated
ENSMUSG00000028552	1.39853	0.243995	Non-methylated
ENSMUSG00000031753	2.57688	0.244103	Non-methylated
ENSMUSG00000037740	3.4873	0.244206	Non-methylated
ENSMUSG00000027210	1.42232	0.246559	Non-methylated
ENSMUSG00000057230	-2.19857	0.246725	Non-methylated
ENSMUSG00000041926	4.59703	0.247386	Non-methylated
ENSMUSG00000023030	2.84154	0.252381	Non-methylated
ENSMUSG00000026457	2.35294	0.252522	Non-methylated
ENSMUSG00000042032	-0.889287	0.252522	Non-methylated
ENSMUSG00000051335	1.66132	0.254222	Non-methylated
ENSMUSG00000047419	2.05149	0.254515	Non-methylated
ENSMUSG00000028496	-2.15441	0.255177	Non-methylated
ENSMUSG00000042492	1.19164	0.256383	Non-methylated
ENSMUSG00000032966	1.29156	0.256896	Non-methylated
ENSMUSG00000029148	2.29215	0.259379	Non-methylated
ENSMUSG00000023026	0.958857	0.259889	Non-methylated
ENSMUSG00000020496	-1.2698	0.259907	Non-methylated
ENSMUSG00000015165	2.29726	0.260639	Non-methylated
ENSMUSG00000024053	1.86236	0.261044	Non-methylated
ENSMUSG00000071477	2.247	0.263561	Non-methylated
ENSMUSG00000025790	-1.14556	0.263784	Non-methylated
ENSMUSG00000026622	1.67617	0.264759	Non-methylated
ENSMUSG00000021096	1.35345	0.264759	Non-methylated
ENSMUSG00000023830	1.58577	0.264759	Non-methylated
ENSMUSG00000005371	-1.57073	0.264759	Non-methylated
ENSMUSG00000004264	1.05469	0.264992	Non-methylated
ENSMUSG00000020089	-1.95691	0.265331	Non-methylated
ENSMUSG00000036529	1.95959	0.265331	Non-methylated
ENSMUSG00000061607	-1.54874	0.265331	Non-methylated
ENSMUSG00000078532	2.25828	0.265331	Non-methylated
ENSMUSG00000020448	1.108	0.266153	Non-methylated
ENSMUSG00000002129	-1.41785	0.266153	Non-methylated
ENSMUSG00000020594	-1.77741	0.266153	Non-methylated
ENSMUSG00000020961	-1.87295	0.266153	Non-methylated
ENSMUSG00000022191	2.01057	0.266153	Non-methylated
ENSMUSG00000025216	-1.2713	0.266153	Non-methylated
ENSMUSG00000028882	3.89394	0.266153	Non-methylated
ENSMUSG00000078619	1.27325	0.266153	Non-methylated
ENSMUSG00000021242	2.25063	0.266153	Non-methylated
ENSMUSG00000005698	-1.64032	0.266454	Non-methylated
ENSMUSG00000044167	1.11277	0.267405	Non-methylated
ENSMUSG00000020515	-1.41309	0.269527	Non-methylated
ENSMUSG00000001089	-1.47787	0.271234	Non-methylated
ENSMUSG00000064372	1.10909	0.271234	Non-methylated
ENSMUSG00000038393	-1.1071	0.27224	Non-methylated
ENSMUSG00000001062	1.09708	0.273591	Non-methylated
ENSMUSG00000042535	-1.65812	0.274521	Non-methylated
ENSMUSG00000020455	1.5061	0.275532	Non-methylated
ENSMUSG00000058290	1.35683	0.275943	Non-methylated
ENSMUSG00000040631	1.72168	0.275943	Non-methylated
ENSMUSG00000044641	-1.12037	0.276544	Non-methylated
ENSMUSG00000028838	2.04909	0.276544	Non-methylated
ENSMUSG00000024613	1.48782	0.276987	Non-methylated
ENSMUSG00000001855	-0.797497	0.276987	Non-methylated
ENSMUSG00000035151	1.20777	0.276987	Non-methylated
ENSMUSG00000027620	-1.46786	0.277034	Non-methylated
ENSMUSG00000028152	-1.14349	0.279297	Non-methylated
ENSMUSG00000029625	2.0232	0.279297	Non-methylated
ENSMUSG00000047368	-1.21972	0.279325	Non-methylated
ENSMUSG00000004929	1.42666	0.279829	Non-methylated
ENSMUSG00000018415	1.36071	0.279829	Non-methylated
ENSMUSG00000084883	1.04978	0.280487	Non-methylated
ENSMUSG00000030323	3.67072	0.280833	Non-methylated
ENSMUSG00000028868	-1.07462	0.284391	Non-methylated
ENSMUSG00000018076	1.52557	0.284391	Non-methylated
ENSMUSG00000048899	1.55152	0.284391	Non-methylated
ENSMUSG00000034724	-1.09299	0.284697	Non-methylated
ENSMUSG00000008305	-1.97194	0.285007	Non-methylated
ENSMUSG00000026605	1.17247	0.285996	Non-methylated
ENSMUSG00000033060	-0.901115	0.2868	Non-methylated
ENSMUSG00000064105	2.29222	0.286878	Non-methylated
ENSMUSG00000052026	1.40768	0.287979	Non-methylated
ENSMUSG00000028032	-1.46043	0.287979	Non-methylated
ENSMUSG00000025083	1.73914	0.288512	Non-methylated
ENSMUSG00000063511	1.32469	0.289092	Non-methylated
ENSMUSG00000057375	-2.79424	0.289728	Non-methylated
ENSMUSG00000059495	1.12687	0.289728	Non-methylated
ENSMUSG00000005069	2.57329	0.289728	Non-methylated
ENSMUSG00000043131	2.49896	0.289879	Non-methylated
ENSMUSG00000031843	-1.08548	0.29032	Non-methylated
ENSMUSG00000045751	2.21637	0.290341	Non-methylated
ENSMUSG00000003731	2.49967	0.290452	Non-methylated
ENSMUSG00000024422	2.85406	0.290452	Non-methylated
ENSMUSG00000023010	1.29733	0.292418	Non-methylated
ENSMUSG00000029513	1.45119	0.293061	Non-methylated
ENSMUSG00000027677	3.52821	0.293061	Non-methylated
ENSMUSG00000031889	1.54485	0.293061	Non-methylated
ENSMUSG00000081058	-1.22237	0.293683	Non-methylated
ENSMUSG00000038482	1.41022	0.293683	Non-methylated
ENSMUSG00000027823	1.5478	0.293683	Non-methylated
ENSMUSG00000034533	-1.71337	0.298322	Non-methylated
ENSMUSG00000003235	2.76952	0.299142	Non-methylated
ENSMUSG00000034432	1.41521	0.300917	Non-methylated
ENSMUSG00000030795	1.93306	0.300917	Non-methylated
ENSMUSG00000071537	2.92548	0.301719	Non-methylated
ENSMUSG00000001289	2.07912	0.30185	Non-methylated
ENSMUSG00000029918	2.32753	0.302358	Non-methylated
ENSMUSG00000049932	1.26212	0.302358	Non-methylated
ENSMUSG00000041408	-1.24474	0.304071	Non-methylated
ENSMUSG00000041235	1.30791	0.30416	Non-methylated
ENSMUSG00000042111	-1.18956	0.3064	Non-methylated
ENSMUSG00000023886	1.17242	0.3064	Non-methylated
ENSMUSG00000051391	-0.824663	0.307798	Non-methylated
ENSMUSG00000022131	-1.44509	0.308775	Non-methylated
ENSMUSG00000059824	4.77007	0.309204	Non-methylated
ENSMUSG00000029090	1.01536	0.3099	Non-methylated
ENSMUSG00000087193	-1.79876	0.3099	Non-methylated
ENSMUSG00000026135	-1.95946	0.31077	Non-methylated
ENSMUSG00000026349	-2.40038	0.31099	Non-methylated
ENSMUSG00000020171	1.12872	0.311289	Non-methylated
ENSMUSG00000034871	2.16081	0.311289	Non-methylated
ENSMUSG00000004642	1.07331	0.311289	Non-methylated
ENSMUSG00000049313	-1.274	0.311289	Non-methylated
ENSMUSG00000054871	-1.68054	0.311289	Non-methylated
ENSMUSG00000068739	-1.84687	0.311289	Non-methylated
ENSMUSG00000026687	-0.834168	0.314779	Non-methylated
ENSMUSG00000027315	1.46891	0.314779	Non-methylated
ENSMUSG00000034317	0.941805	0.314779	Non-methylated
ENSMUSG00000078521	1.41338	0.314779	Non-methylated
ENSMUSG00000031386	1.87278	0.314779	Non-methylated
ENSMUSG00000049764	-1.14192	0.316762	Non-methylated
ENSMUSG00000026634	1.62698	0.318142	Non-methylated
ENSMUSG00000039275	-0.941106	0.318142	Non-methylated
ENSMUSG00000029152	1.05342	0.318142	Non-methylated
ENSMUSG00000036285	1.93164	0.318142	Non-methylated
ENSMUSG00000029920	2.37953	0.318142	Non-methylated
ENSMUSG00000022201	1.24914	0.318142	Non-methylated
ENSMUSG00000035356	1.62465	0.318142	Non-methylated
ENSMUSG00000041147	-1.01758	0.31862	Non-methylated
ENSMUSG00000064145	-4.84201	0.31862	Non-methylated
ENSMUSG00000061887	-1.60917	0.321064	Non-methylated
ENSMUSG00000028436	1.18271	0.322082	Non-methylated
ENSMUSG00000030029	-1.21109	0.322082	Non-methylated
ENSMUSG00000026270	2.64627	0.325163	Non-methylated
ENSMUSG00000005378	2.92583	0.326463	Non-methylated
ENSMUSG00000061410	1.57725	0.326463	Non-methylated
ENSMUSG00000059474	-1.21827	0.327605	Non-methylated
ENSMUSG00000005373	1.83148	0.329702	Non-methylated
ENSMUSG00000039057	-1.64386	0.330151	Non-methylated
ENSMUSG00000024112	-1.10194	0.330664	Non-methylated
ENSMUSG00000040822	5.09828	0.330712	Non-methylated
ENSMUSG00000021366	-1.18029	0.332646	Non-methylated
ENSMUSG00000037339	1.32659	0.332646	Non-methylated
ENSMUSG00000030083	2.25957	0.332646	Non-methylated
ENSMUSG00000050821	-1.0084	0.332646	Non-methylated
ENSMUSG00000026447	1.24465	0.332941	Non-methylated
ENSMUSG00000024335	-1.47983	0.332941	Non-methylated
ENSMUSG00000027439	2.061	0.332941	Non-methylated
ENSMUSG00000030754	1.65148	0.332941	Non-methylated
ENSMUSG00000032217	1.2156	0.332941	Non-methylated
ENSMUSG00000021468	1.66887	0.332941	Non-methylated
ENSMUSG00000025451	0.995356	0.333934	Non-methylated
ENSMUSG00000061411	1.78789	0.333934	Non-methylated
ENSMUSG00000068523	-1.33449	0.333934	Non-methylated
ENSMUSG00000001098	-1.21717	0.333934	Non-methylated
ENSMUSG00000032437	-0.957069	0.335647	Non-methylated
ENSMUSG00000038141	1.24635	0.336673	Non-methylated
ENSMUSG00000060572	-1.35259	0.336673	Non-methylated
ENSMUSG00000029233	1.56733	0.336673	Non-methylated
ENSMUSG00000034832	-0.531638	0.337595	Non-methylated
ENSMUSG00000003752	5.03047	0.338166	Non-methylated
ENSMUSG00000042506	2.28225	0.338166	Non-methylated
ENSMUSG00000040446	-3.32635	0.338166	Non-methylated
ENSMUSG00000024974	-1.34423	0.339495	Non-methylated
ENSMUSG00000021143	1.32207	0.340022	Non-methylated
ENSMUSG00000023032	1.21955	0.341371	Non-methylated
ENSMUSG00000037172	1.29456	0.34139	Non-methylated
ENSMUSG00000050751	-1.4644	0.34139	Non-methylated
ENSMUSG00000052456	1.79435	0.34151	Non-methylated
ENSMUSG00000021811	0.939063	0.341758	Non-methylated
ENSMUSG00000028563	1.38824	0.343419	Non-methylated
ENSMUSG00000038612	1.64637	0.343693	Non-methylated
ENSMUSG00000036822	-1.50206	0.344269	Non-methylated
ENSMUSG00000037355	-1.81311	0.344544	Non-methylated
ENSMUSG00000047730	1.11079	0.345778	Non-methylated
ENSMUSG00000020271	2.07411	0.345778	Non-methylated
ENSMUSG00000114398	1.61042	0.346156	Non-methylated
ENSMUSG00000071253	-1.55544	0.347526	Non-methylated
ENSMUSG00000035203	1.32332	0.348641	Non-methylated
ENSMUSG00000033075	1.76531	0.349898	Non-methylated
ENSMUSG00000006301	1.5455	0.350493	Non-methylated
ENSMUSG00000024030	-1.03592	0.350748	Non-methylated
ENSMUSG00000027184	1.88802	0.350748	Non-methylated
ENSMUSG00000058704	-2.6784	0.350748	Non-methylated
ENSMUSG00000022263	1.54189	0.351038	Non-methylated
ENSMUSG00000025049	1.31783	0.351038	Non-methylated
ENSMUSG00000071226	1.01335	0.351038	Non-methylated
ENSMUSG00000035754	4.42084	0.35118	Non-methylated
ENSMUSG00000063870	-0.889226	0.354117	Non-methylated
ENSMUSG00000042757	-1.30985	0.354117	Non-methylated
ENSMUSG00000025577	-1.2131	0.355509	Non-methylated
ENSMUSG00000004897	1.44692	0.355509	Non-methylated
ENSMUSG00000043510	1.50333	0.355509	Non-methylated
ENSMUSG00000097327	-1.6072	0.355509	Non-methylated
ENSMUSG00000032449	3.02686	0.355509	Non-methylated
ENSMUSG00000022710	1.49556	0.355509	Non-methylated
ENSMUSG00000028669	-1.4687	0.360878	Non-methylated
ENSMUSG00000024855	-1.22445	0.360957	Non-methylated
ENSMUSG00000074802	2.72309	0.361544	Non-methylated
ENSMUSG00000025316	1.39175	0.362316	Non-methylated
ENSMUSG00000020847	0.749594	0.363806	Non-methylated
ENSMUSG00000047911	0.889125	0.365054	Non-methylated
ENSMUSG00000029089	1.22085	0.365054	Non-methylated
ENSMUSG00000096188	-1.72762	0.365054	Non-methylated
ENSMUSG00000047514	0.987995	0.366557	Non-methylated
ENSMUSG00000020189	-1.06923	0.366557	Non-methylated
ENSMUSG00000018339	1.36094	0.366557	Non-methylated
ENSMUSG00000019528	0.844793	0.366557	Non-methylated
ENSMUSG00000026280	1.46479	0.366557	Non-methylated
ENSMUSG00000051234	2.13381	0.366557	Non-methylated
ENSMUSG00000033392	1.77869	0.366557	Non-methylated
ENSMUSG00000018287	1.91675	0.366557	Non-methylated
ENSMUSG00000007411	2.37653	0.366557	Non-methylated
ENSMUSG00000002496	2.91565	0.366557	Non-methylated
ENSMUSG00000040782	-0.965698	0.367862	Non-methylated
ENSMUSG00000039067	-1.26866	0.368629	Non-methylated
ENSMUSG00000023015	1.36903	0.368739	Non-methylated
ENSMUSG00000024283	1.88423	0.369637	Non-methylated
ENSMUSG00000021068	-0.935308	0.369901	Non-methylated
ENSMUSG00000021338	-1.04446	0.369901	Non-methylated
ENSMUSG00000089769	2.21122	0.369901	Non-methylated
ENSMUSG00000023944	1.26264	0.369901	Non-methylated
ENSMUSG00000024073	-1.5624	0.369901	Non-methylated
ENSMUSG00000024270	-0.942287	0.369901	Non-methylated
ENSMUSG00000016520	-1.46546	0.369901	Non-methylated
ENSMUSG00000029591	1.05477	0.369901	Non-methylated
ENSMUSG00000052656	2.58086	0.369901	Non-methylated
ENSMUSG00000040236	-2.58321	0.369901	Non-methylated
ENSMUSG00000047388	1.16162	0.369901	Non-methylated
ENSMUSG00000032459	2.30147	0.369901	Non-methylated
ENSMUSG00000035181	1.80987	0.369901	Non-methylated
ENSMUSG00000035764	2.48397	0.369901	Non-methylated
ENSMUSG00000043683	1.80148	0.369901	Non-methylated
ENSMUSG00000003814	0.787189	0.370096	Non-methylated
ENSMUSG00000032869	0.928036	0.371863	Non-methylated
ENSMUSG00000053253	-0.995134	0.372527	Non-methylated
ENSMUSG00000037326	3.13331	0.372656	Non-methylated
ENSMUSG00000078817	4.75474	0.373054	Non-methylated
ENSMUSG00000058690	1.53807	0.373121	Non-methylated
ENSMUSG00000015522	1.45371	0.373121	Non-methylated
ENSMUSG00000091060	-2.21773	0.373529	Non-methylated
ENSMUSG00000009013	0.96816	0.374325	Non-methylated
ENSMUSG00000071089	-1.09314	0.374998	Non-methylated
ENSMUSG00000020752	2.37423	0.375175	Non-methylated
ENSMUSG00000040997	1.32503	0.375175	Non-methylated
ENSMUSG00000057342	1.68335	0.376404	Non-methylated
ENSMUSG00000017776	0.956551	0.376806	Non-methylated
ENSMUSG00000038622	-1.55647	0.376806	Non-methylated
ENSMUSG00000043535	-1.25767	0.376806	Non-methylated
ENSMUSG00000026623	2.19872	0.376806	Non-methylated
ENSMUSG00000029466	1.36141	0.376806	Non-methylated
ENSMUSG00000029147	2.82866	0.376806	Non-methylated
ENSMUSG00000036499	-1.37602	0.378808	Non-methylated
ENSMUSG00000062203	1.16111	0.378808	Non-methylated
ENSMUSG00000038000	-1.52054	0.378808	Non-methylated
ENSMUSG00000056342	-1.31718	0.380094	Non-methylated
ENSMUSG00000025872	-1.22848	0.380094	Non-methylated
ENSMUSG00000038507	-0.790365	0.381168	Non-methylated
ENSMUSG00000031487	1.28716	0.381327	Non-methylated
ENSMUSG00000008859	1.40613	0.385097	Non-methylated
ENSMUSG00000036591	-1.12672	0.385097	Non-methylated
ENSMUSG00000080756	4.66641	0.385097	Non-methylated
ENSMUSG00000096883	0.923938	0.386099	Non-methylated
ENSMUSG00000041297	1.48246	0.386099	Non-methylated
ENSMUSG00000021451	1.69876	0.386478	Non-methylated
ENSMUSG00000031935	-0.825483	0.386582	Non-methylated
ENSMUSG00000027593	1.65754	0.386996	Non-methylated
ENSMUSG00000021843	-1.32546	0.388582	Non-methylated
ENSMUSG00000056153	-1.05584	0.388582	Non-methylated
ENSMUSG00000070738	1.6579	0.388809	Non-methylated
ENSMUSG00000037235	1.34312	0.389217	Non-methylated
ENSMUSG00000074405	-1.39702	0.389224	Non-methylated
ENSMUSG00000038459	1.46898	0.389433	Non-methylated
ENSMUSG00000064326	1.40139	0.392472	Non-methylated
ENSMUSG00000100210	1.01905	0.392472	Non-methylated
ENSMUSG00000020978	-0.593429	0.39279	Non-methylated
ENSMUSG00000025510	2.69602	0.39279	Non-methylated
ENSMUSG00000027865	2.32285	0.393823	Non-methylated
ENSMUSG00000068882	1.40194	0.396351	Non-methylated
ENSMUSG00000031400	-1.01202	0.396414	Non-methylated
ENSMUSG00000025010	-1.44253	0.397142	Non-methylated
ENSMUSG00000027668	1.51749	0.397142	Non-methylated
ENSMUSG00000037989	-0.81852	0.397533	Non-methylated
ENSMUSG00000027433	1.28535	0.397533	Non-methylated
ENSMUSG00000035824	1.31628	0.399103	Non-methylated
ENSMUSG00000015305	1.33555	0.400136	Non-methylated
ENSMUSG00000040877	-1.96086	0.402363	Non-methylated
ENSMUSG00000027288	1.88602	0.402363	Non-methylated
ENSMUSG00000051000	0.852935	0.402363	Non-methylated
ENSMUSG00000001419	1.53695	0.402363	Non-methylated
ENSMUSG00000062683	1.03312	0.40249	Non-methylated
ENSMUSG00000078681	-1.50439	0.40249	Non-methylated
ENSMUSG00000049588	-0.835864	0.40249	Non-methylated
ENSMUSG00000039852	1.33289	0.403851	Non-methylated
ENSMUSG00000025885	-0.963356	0.406161	Non-methylated
ENSMUSG00000038871	-0.878716	0.406161	Non-methylated
ENSMUSG00000040139	2.19892	0.407191	Non-methylated
ENSMUSG00000079007	2.36389	0.407512	Non-methylated
ENSMUSG00000022995	1.11851	0.408613	Non-methylated
ENSMUSG00000025217	1.11649	0.408613	Non-methylated
ENSMUSG00000031955	1.34769	0.409786	Non-methylated
ENSMUSG00000015597	1.13417	0.409958	Non-methylated
ENSMUSG00000020167	-1.10437	0.410109	Non-methylated
ENSMUSG00000044147	-0.865607	0.410109	Non-methylated
ENSMUSG00000021009	1.23225	0.410109	Non-methylated
ENSMUSG00000062822	-2.3473	0.410109	Non-methylated
ENSMUSG00000005683	-0.936287	0.411258	Non-methylated
ENSMUSG00000097525	-1.56931	0.411258	Non-methylated
ENSMUSG00000036097	-1.35254	0.413159	Non-methylated
ENSMUSG00000011263	2.50473	0.413159	Non-methylated
ENSMUSG00000033365	2.27602	0.416516	Non-methylated
ENSMUSG00000029518	1.06399	0.417715	Non-methylated
ENSMUSG00000029599	2.6708	0.417715	Non-methylated
ENSMUSG00000117310	1.08201	0.417992	Non-methylated
ENSMUSG00000026782	0.756388	0.417992	Non-methylated
ENSMUSG00000042417	-0.616029	0.417992	Non-methylated
ENSMUSG00000029322	-0.991943	0.417992	Non-methylated
ENSMUSG00000051343	-1.31899	0.417992	Non-methylated
ENSMUSG00000021025	1.6455	0.417992	Non-methylated
ENSMUSG00000017221	-1.04926	0.418787	Non-methylated
ENSMUSG00000021629	0.965623	0.419091	Non-methylated
ENSMUSG00000030583	-1.16744	0.419091	Non-methylated
ENSMUSG00000075227	-1.52151	0.419091	Non-methylated
ENSMUSG00000052593	1.32419	0.421816	Non-methylated
ENSMUSG00000026429	1.15656	0.421816	Non-methylated
ENSMUSG00000061755	2.21382	0.422032	Non-methylated
ENSMUSG00000027291	1.45955	0.422283	Non-methylated
ENSMUSG00000039108	-0.506984	0.422283	Non-methylated
ENSMUSG00000023279	0.727161	0.422283	Non-methylated
ENSMUSG00000061689	-0.940932	0.42316	Non-methylated
ENSMUSG00000079215	0.702957	0.424416	Non-methylated
ENSMUSG00000036990	1.07736	0.42473	Non-methylated
ENSMUSG00000003421	1.30943	0.426039	Non-methylated
ENSMUSG00000060475	1.06475	0.426042	Non-methylated
ENSMUSG00000042216	-0.888061	0.426042	Non-methylated
ENSMUSG00000029389	-1.72356	0.426042	Non-methylated
ENSMUSG00000005470	-1.3858	0.426042	Non-methylated
ENSMUSG00000019944	1.80643	0.426042	Non-methylated
ENSMUSG00000025047	2.10837	0.426757	Non-methylated
ENSMUSG00000030982	1.36181	0.426757	Non-methylated
ENSMUSG00000028889	4.36658	0.428471	Non-methylated
ENSMUSG00000020634	1.55302	0.428552	Non-methylated
ENSMUSG00000022833	-1.22217	0.428552	Non-methylated
ENSMUSG00000024121	0.63733	0.428552	Non-methylated
ENSMUSG00000033106	-1.05552	0.428552	Non-methylated
ENSMUSG00000033732	-1.18369	0.428552	Non-methylated
ENSMUSG00000038323	-1.80119	0.428552	Non-methylated
ENSMUSG00000033014	1.08137	0.428552	Non-methylated
ENSMUSG00000031697	-1.69452	0.428552	Non-methylated
ENSMUSG00000022412	1.29008	0.428552	Non-methylated
ENSMUSG00000014959	-0.993515	0.428633	Non-methylated
ENSMUSG00000069539	-0.915519	0.431618	Non-methylated
ENSMUSG00000032623	-0.6933	0.432502	Non-methylated
ENSMUSG00000032727	-1.86128	0.436163	Non-methylated
ENSMUSG00000028134	1.37527	0.436386	Non-methylated
ENSMUSG00000024357	-1.68056	0.436628	Non-methylated
ENSMUSG00000006941	0.639364	0.436849	Non-methylated
ENSMUSG00000063239	-1.27016	0.437582	Non-methylated
ENSMUSG00000040649	1.39339	0.437582	Non-methylated
ENSMUSG00000056612	-1.38991	0.437709	Non-methylated
ENSMUSG00000035772	2.06937	0.437709	Non-methylated
ENSMUSG00000047030	1.69188	0.437709	Non-methylated
ENSMUSG00000000374	-1.25445	0.43903	Non-methylated
ENSMUSG00000014349	-1.08166	0.439264	Non-methylated
ENSMUSG00000024734	0.690284	0.439264	Non-methylated
ENSMUSG00000023980	-1.94704	0.439521	Non-methylated
ENSMUSG00000035049	1.66327	0.439776	Non-methylated
ENSMUSG00000025571	0.924354	0.43979	Non-methylated
ENSMUSG00000022419	-1.30596	0.439844	Non-methylated
ENSMUSG00000022391	1.63047	0.441149	Non-methylated
ENSMUSG00000022533	0.813778	0.441771	Non-methylated
ENSMUSG00000041571	-1.10859	0.444613	Non-methylated
ENSMUSG00000024811	1.61629	0.444747	Non-methylated
ENSMUSG00000022505	0.703647	0.445184	Non-methylated
ENSMUSG00000038848	1.97488	0.445664	Non-methylated
ENSMUSG00000020230	-1.15821	0.445664	Non-methylated
ENSMUSG00000043323	1.05879	0.446424	Non-methylated
ENSMUSG00000038542	-1.17386	0.448276	Non-methylated
ENSMUSG00000018412	1.4232	0.448672	Non-methylated
ENSMUSG00000039238	1.32946	0.448672	Non-methylated
ENSMUSG00000071235	-1.16373	0.448672	Non-methylated
ENSMUSG00000033799	-1.06368	0.448672	Non-methylated
ENSMUSG00000025019	1.27937	0.448672	Non-methylated
ENSMUSG00000000085	-0.769531	0.448672	Non-methylated
ENSMUSG00000029638	0.968244	0.448672	Non-methylated
ENSMUSG00000039159	0.932141	0.448672	Non-methylated
ENSMUSG00000063317	-1.4619	0.448672	Non-methylated
ENSMUSG00000057134	1.54453	0.448672	Non-methylated
ENSMUSG00000021733	1.42917	0.448672	Non-methylated
ENSMUSG00000054321	1.90999	0.448672	Non-methylated
ENSMUSG00000024750	-1.045	0.449073	Non-methylated
ENSMUSG00000039936	-0.643927	0.449073	Non-methylated
ENSMUSG00000045983	0.993092	0.44925	Non-methylated
ENSMUSG00000028333	0.984179	0.44925	Non-methylated
ENSMUSG00000055044	-1.13784	0.44925	Non-methylated
ENSMUSG00000004356	1.09925	0.449858	Non-methylated
ENSMUSG00000020640	-1.21097	0.449858	Non-methylated
ENSMUSG00000010592	-0.878804	0.449858	Non-methylated
ENSMUSG00000019188	-0.982117	0.449858	Non-methylated
ENSMUSG00000038582	1.09833	0.449858	Non-methylated
ENSMUSG00000033335	-1.05919	0.449858	Non-methylated
ENSMUSG00000001674	1.37963	0.449858	Non-methylated
ENSMUSG00000037049	1.43554	0.449858	Non-methylated
ENSMUSG00000019795	1.79551	0.449858	Non-methylated
ENSMUSG00000025580	0.978782	0.450711	Non-methylated
ENSMUSG00000029131	0.842018	0.450711	Non-methylated
ENSMUSG00000037993	-1.36401	0.450711	Non-methylated
ENSMUSG00000022377	1.45202	0.450711	Non-methylated
ENSMUSG00000040731	1.03008	0.451078	Non-methylated
ENSMUSG00000024425	-0.92661	0.451838	Non-methylated
ENSMUSG00000013736	1.97574	0.455212	Non-methylated
ENSMUSG00000014074	0.958145	0.456314	Non-methylated
ENSMUSG00000029390	-0.956487	0.457295	Non-methylated
ENSMUSG00000022982	-0.829495	0.457428	Non-methylated
ENSMUSG00000025219	0.889577	0.457428	Non-methylated
ENSMUSG00000018401	1.19668	0.457944	Non-methylated
ENSMUSG00000049106	1.18597	0.458051	Non-methylated
ENSMUSG00000015575	1.59239	0.458051	Non-methylated
ENSMUSG00000030516	-0.872613	0.458051	Non-methylated
ENSMUSG00000043059	0.916058	0.459349	Non-methylated
ENSMUSG00000071655	1.46692	0.459349	Non-methylated
ENSMUSG00000056310	0.748373	0.461284	Non-methylated
ENSMUSG00000041040	-0.721262	0.462822	Non-methylated
ENSMUSG00000033124	-1.85176	0.463546	Non-methylated
ENSMUSG00000035890	0.98717	0.463546	Non-methylated
ENSMUSG00000019961	-1.19232	0.463546	Non-methylated
ENSMUSG00000022231	0.876661	0.463546	Non-methylated
ENSMUSG00000106106	0.294799	0.463546	Non-methylated
ENSMUSG00000029474	-0.956332	0.463546	Non-methylated
ENSMUSG00000040242	1.12291	0.463546	Non-methylated
ENSMUSG00000043987	0.934274	0.463546	Non-methylated
ENSMUSG00000032512	1.63404	0.463546	Non-methylated
ENSMUSG00000073409	2.99547	0.463546	Non-methylated
ENSMUSG00000003680	1.48017	0.463546	Non-methylated
ENSMUSG00000039703	1.08969	0.464377	Non-methylated
ENSMUSG00000019813	1.72035	0.465699	Non-methylated
ENSMUSG00000048027	1.73432	0.465728	Non-methylated
ENSMUSG00000024563	1.62369	0.465728	Non-methylated
ENSMUSG00000038457	1.31325	0.465728	Non-methylated
ENSMUSG00000003438	1.29059	0.466109	Non-methylated
ENSMUSG00000040661	1.5045	0.466109	Non-methylated
ENSMUSG00000006818	-1.79132	0.466109	Non-methylated
ENSMUSG00000000782	-1.26006	0.468537	Non-methylated
ENSMUSG00000021285	-1.3018	0.468537	Non-methylated
ENSMUSG00000021552	-1.01331	0.468537	Non-methylated
ENSMUSG00000009569	2.09682	0.468537	Non-methylated
ENSMUSG00000044308	2.40988	0.468537	Non-methylated
ENSMUSG00000005481	1.2691	0.468537	Non-methylated
ENSMUSG00000005204	-1.41572	0.469017	Non-methylated
ENSMUSG00000058672	-0.744195	0.469017	Non-methylated
ENSMUSG00000026821	0.941064	0.469017	Non-methylated
ENSMUSG00000030685	-1.07329	0.469017	Non-methylated
ENSMUSG00000061458	0.831266	0.469283	Non-methylated
ENSMUSG00000024182	0.920112	0.469283	Non-methylated
ENSMUSG00000027342	1.43651	0.469283	Non-methylated
ENSMUSG00000023118	1.04246	0.469283	Non-methylated
ENSMUSG00000054823	-1.26314	0.469283	Non-methylated
ENSMUSG00000049134	1.71447	0.469283	Non-methylated
ENSMUSG00000005370	0.780607	0.469743	Non-methylated
ENSMUSG00000066031	1.28623	0.469743	Non-methylated
ENSMUSG00000060152	-1.18261	0.470194	Non-methylated
ENSMUSG00000024622	1.3575	0.472029	Non-methylated
ENSMUSG00000033161	0.589488	0.472453	Non-methylated
ENSMUSG00000030718	-1.07971	0.472658	Non-methylated
ENSMUSG00000079553	-1.04957	0.472941	Non-methylated
ENSMUSG00000027002	-1.22201	0.472941	Non-methylated
ENSMUSG00000031652	0.889642	0.472941	Non-methylated
ENSMUSG00000007880	0.620498	0.473692	Non-methylated
ENSMUSG00000016552	1.25628	0.475946	Non-methylated
ENSMUSG00000031622	-0.973002	0.475946	Non-methylated
ENSMUSG00000025261	-0.925656	0.475946	Non-methylated
ENSMUSG00000010607	-1.17928	0.476569	Non-methylated
ENSMUSG00000014077	-1.42486	0.476831	Non-methylated
ENSMUSG00000026594	-1.10627	0.476856	Non-methylated
ENSMUSG00000025278	0.723708	0.476856	Non-methylated
ENSMUSG00000022849	1.56118	0.476856	Non-methylated
ENSMUSG00000038740	0.875684	0.476856	Non-methylated
ENSMUSG00000039501	-1.03815	0.476856	Non-methylated
ENSMUSG00000042035	-0.753321	0.476856	Non-methylated
ENSMUSG00000031782	-1.61144	0.476856	Non-methylated
ENSMUSG00000075701	-3.31215	0.476856	Non-methylated
ENSMUSG00000033444	-0.921269	0.477605	Non-methylated
ENSMUSG00000036580	-0.877547	0.477605	Non-methylated
ENSMUSG00000038587	-0.954683	0.477944	Non-methylated
ENSMUSG00000029110	-1.03102	0.477944	Non-methylated
ENSMUSG00000074922	1.47726	0.479089	Non-methylated
ENSMUSG00000018379	-1.2039	0.479416	Non-methylated
ENSMUSG00000021745	-0.869301	0.479416	Non-methylated
ENSMUSG00000042453	0.862615	0.479416	Non-methylated
ENSMUSG00000007867	-1.08708	0.479416	Non-methylated
ENSMUSG00000032115	-1.08995	0.479691	Non-methylated
ENSMUSG00000021577	1.2607	0.480351	Non-methylated
ENSMUSG00000034994	0.834219	0.480966	Non-methylated
ENSMUSG00000028618	1.08336	0.480966	Non-methylated
ENSMUSG00000029458	0.781546	0.483918	Non-methylated
ENSMUSG00000042684	3.46762	0.484807	Non-methylated
ENSMUSG00000044847	1.49557	0.484822	Non-methylated
ENSMUSG00000030397	1.02057	0.486134	Non-methylated
ENSMUSG00000062248	-0.846644	0.486909	Non-methylated
ENSMUSG00000024969	0.757462	0.486909	Non-methylated
ENSMUSG00000040297	1.16212	0.486939	Non-methylated
ENSMUSG00000020265	-1.55611	0.486939	Non-methylated
ENSMUSG00000024590	-1.1518	0.486939	Non-methylated
ENSMUSG00000007812	-0.772019	0.486939	Non-methylated
ENSMUSG00000039952	-0.916772	0.486939	Non-methylated
ENSMUSG00000063576	-0.729988	0.487582	Non-methylated
ENSMUSG00000078812	-0.951604	0.487675	Non-methylated
ENSMUSG00000028271	-0.976565	0.487675	Non-methylated
ENSMUSG00000052488	-1.05438	0.488327	Non-methylated
ENSMUSG00000045232	-0.971337	0.488327	Non-methylated
ENSMUSG00000076258	0.371207	0.489316	Non-methylated
ENSMUSG00000003234	-0.87206	0.489316	Non-methylated
ENSMUSG00000092622	-0.867702	0.489316	Non-methylated
ENSMUSG00000040901	-1.15626	0.489316	Non-methylated
ENSMUSG00000001962	0.795608	0.49027	Non-methylated
ENSMUSG00000032312	-0.826212	0.491058	Non-methylated
ENSMUSG00000031239	2.8982	0.491453	Non-methylated
ENSMUSG00000017740	1.00578	0.492765	Non-methylated
ENSMUSG00000028309	-1.38752	0.492765	Non-methylated
ENSMUSG00000038342	1.93629	0.492765	Non-methylated
ENSMUSG00000014355	-1.04696	0.492765	Non-methylated
ENSMUSG00000038633	-0.948571	0.494789	Non-methylated
ENSMUSG00000032515	1.46018	0.496224	Non-methylated
ENSMUSG00000029234	-0.977478	0.496412	Non-methylated
ENSMUSG00000025144	1.41146	0.496595	Non-methylated
ENSMUSG00000025815	2.0914	0.496595	Non-methylated
ENSMUSG00000052533	0.943024	0.496595	Non-methylated
ENSMUSG00000026816	-2.50028	0.496595	Non-methylated
ENSMUSG00000028936	2.4483	0.496742	Non-methylated
ENSMUSG00000002102	-1.57607	0.496957	Non-methylated
ENSMUSG00000038949	0.774472	0.498595	Non-methylated
ENSMUSG00000079259	1.46623	0.498595	Non-methylated
ENSMUSG00000069895	-0.935976	0.50048	Non-methylated
ENSMUSG00000048696	-1.06375	0.500534	Non-methylated
ENSMUSG00000033004	0.698482	0.500534	Non-methylated
ENSMUSG00000022807	0.854398	0.500534	Non-methylated
ENSMUSG00000056201	1.00378	0.500534	Non-methylated
ENSMUSG00000054199	1.19431	0.500534	Non-methylated
ENSMUSG00000042605	0.964799	0.500534	Non-methylated
ENSMUSG00000110001	-0.658062	0.500534	Non-methylated
ENSMUSG00000030655	1.1291	0.500534	Non-methylated
ENSMUSG00000032553	1.29178	0.500534	Non-methylated
ENSMUSG00000051149	3.08158	0.500534	Non-methylated
ENSMUSG00000029104	-1.05893	0.500534	Non-methylated
ENSMUSG00000022174	1.14606	0.500534	Non-methylated
ENSMUSG00000053110	-0.561262	0.500907	Non-methylated
ENSMUSG00000030970	-0.864428	0.501223	Non-methylated
ENSMUSG00000047719	1.0959	0.504459	Non-methylated
ENSMUSG00000029673	-0.907802	0.504459	Non-methylated
ENSMUSG00000030689	0.773892	0.504459	Non-methylated
ENSMUSG00000020935	0.640463	0.504569	Non-methylated
ENSMUSG00000029229	-0.784582	0.504569	Non-methylated
ENSMUSG00000020571	1.36842	0.504762	Non-methylated
ENSMUSG00000035614	0.992715	0.504762	Non-methylated
ENSMUSG00000028692	0.728891	0.504762	Non-methylated
ENSMUSG00000020802	0.971861	0.50513	Non-methylated
ENSMUSG00000038893	1.0711	0.505601	Non-methylated
ENSMUSG00000040331	0.985865	0.505601	Non-methylated
ENSMUSG00000020570	-1.03252	0.505674	Non-methylated
ENSMUSG00000022443	-0.730893	0.505674	Non-methylated
ENSMUSG00000040010	1.11068	0.505674	Non-methylated
ENSMUSG00000032803	-0.551096	0.505674	Non-methylated
ENSMUSG00000027405	-1.29441	0.505771	Non-methylated
ENSMUSG00000029330	0.839027	0.507309	Non-methylated
ENSMUSG00000031661	0.818027	0.507309	Non-methylated
ENSMUSG00000027602	1.09107	0.508712	Non-methylated
ENSMUSG00000105153	1.69776	0.508712	Non-methylated
ENSMUSG00000069678	1.09137	0.50953	Non-methylated
ENSMUSG00000028478	-1.10245	0.512364	Non-methylated
ENSMUSG00000038160	1.09075	0.513906	Non-methylated
ENSMUSG00000002308	1.51984	0.513906	Non-methylated
ENSMUSG00000026849	0.882064	0.513906	Non-methylated
ENSMUSG00000047843	-0.771988	0.513906	Non-methylated
ENSMUSG00000004771	-0.70888	0.513906	Non-methylated
ENSMUSG00000032724	1.398	0.514186	Non-methylated
ENSMUSG00000029736	-0.826188	0.514589	Non-methylated
ENSMUSG00000040363	2.27967	0.514589	Non-methylated
ENSMUSG00000036435	-1.32543	0.514589	Non-methylated
ENSMUSG00000010095	1.12903	0.515596	Non-methylated
ENSMUSG00000031781	1.08749	0.516934	Non-methylated
ENSMUSG00000062727	-0.939777	0.516934	Non-methylated
ENSMUSG00000026341	-0.87457	0.52022	Non-methylated
ENSMUSG00000022019	1.44816	0.520245	Non-methylated
ENSMUSG00000021669	-1.67111	0.520334	Non-methylated
ENSMUSG00000007036	-1.13968	0.520334	Non-methylated
ENSMUSG00000045962	-0.74264	0.520334	Non-methylated
ENSMUSG00000044950	0.95445	0.520713	Non-methylated
ENSMUSG00000061666	-1.00838	0.520713	Non-methylated
ENSMUSG00000029203	-0.761403	0.522057	Non-methylated
ENSMUSG00000001964	-1.46171	0.522057	Non-methylated
ENSMUSG00000021012	-0.894988	0.522143	Non-methylated
ENSMUSG00000039844	1.85495	0.522567	Non-methylated
ENSMUSG00000036442	-0.853485	0.522567	Non-methylated
ENSMUSG00000027951	-1.31891	0.522567	Non-methylated
ENSMUSG00000020692	2.73789	0.522567	Non-methylated
ENSMUSG00000020607	1.41425	0.522567	Non-methylated
ENSMUSG00000025024	0.968863	0.526772	Non-methylated
ENSMUSG00000070034	1.09498	0.527082	Non-methylated
ENSMUSG00000039004	-0.860541	0.527082	Non-methylated
ENSMUSG00000030738	1.24445	0.527082	Non-methylated
ENSMUSG00000079003	-0.673007	0.527082	Non-methylated
ENSMUSG00000029177	1.04725	0.527209	Non-methylated
ENSMUSG00000020091	-1.17632	0.528841	Non-methylated
ENSMUSG00000020519	-0.802775	0.528841	Non-methylated
ENSMUSG00000075470	-0.703493	0.528841	Non-methylated
ENSMUSG00000056124	0.577508	0.528841	Non-methylated
ENSMUSG00000040506	0.64211	0.528841	Non-methylated
ENSMUSG00000030435	-1.47392	0.528841	Non-methylated
ENSMUSG00000043051	-1.45876	0.528841	Non-methylated
ENSMUSG00000038252	-1.59412	0.528841	Non-methylated
ENSMUSG00000030741	1.49425	0.528841	Non-methylated
ENSMUSG00000032050	0.861775	0.530206	Non-methylated
ENSMUSG00000027502	1.01396	0.530953	Non-methylated
ENSMUSG00000030494	0.573108	0.531271	Non-methylated
ENSMUSG00000026301	-0.863696	0.531402	Non-methylated
ENSMUSG00000009090	-0.786222	0.531832	Non-methylated
ENSMUSG00000023572	1.01171	0.531832	Non-methylated
ENSMUSG00000018583	1.65202	0.531832	Non-methylated
ENSMUSG00000009092	0.919316	0.531833	Non-methylated
ENSMUSG00000034042	1.32123	0.531952	Non-methylated
ENSMUSG00000020375	-0.701844	0.533252	Non-methylated
ENSMUSG00000028820	0.771328	0.533252	Non-methylated
ENSMUSG00000019715	0.757386	0.533495	Non-methylated
ENSMUSG00000066359	0.700045	0.534388	Non-methylated
ENSMUSG00000021218	-0.777703	0.534388	Non-methylated
ENSMUSG00000047044	1.67616	0.534834	Non-methylated
ENSMUSG00000042423	0.658546	0.534834	Non-methylated
ENSMUSG00000025006	0.715263	0.535308	Non-methylated
ENSMUSG00000030852	-0.744601	0.536125	Non-methylated
ENSMUSG00000062647	1.17113	0.537046	Non-methylated
ENSMUSG00000022197	0.741809	0.537793	Non-methylated
ENSMUSG00000043998	2.06846	0.538919	Non-methylated
ENSMUSG00000024392	1.02061	0.539358	Non-methylated
ENSMUSG00000024472	0.792013	0.539358	Non-methylated
ENSMUSG00000027546	0.935258	0.539358	Non-methylated
ENSMUSG00000031447	-0.506648	0.539358	Non-methylated
ENSMUSG00000031933	-0.737124	0.539358	Non-methylated
ENSMUSG00000027341	1.03924	0.539358	Non-methylated
ENSMUSG00000034075	0.83627	0.539358	Non-methylated
ENSMUSG00000031015	2.34559	0.539358	Non-methylated
ENSMUSG00000021840	-1.49722	0.539358	Non-methylated
ENSMUSG00000000094	-0.909532	0.540077	Non-methylated
ENSMUSG00000024844	0.837343	0.541134	Non-methylated
ENSMUSG00000042520	-1.0115	0.541546	Non-methylated
ENSMUSG00000002981	0.906847	0.541546	Non-methylated
ENSMUSG00000027333	1.06051	0.541634	Non-methylated
ENSMUSG00000035765	-0.87315	0.541967	Non-methylated
ENSMUSG00000038733	-0.641932	0.542072	Non-methylated
ENSMUSG00000022557	2.15822	0.542072	Non-methylated
ENSMUSG00000062604	0.963203	0.542072	Non-methylated
ENSMUSG00000031858	-1.18476	0.542072	Non-methylated
ENSMUSG00000046962	-1.22683	0.542699	Non-methylated
ENSMUSG00000087968	1.17941	0.542946	Non-methylated
ENSMUSG00000033684	1.39416	0.542946	Non-methylated
ENSMUSG00000025050	-0.736841	0.542946	Non-methylated
ENSMUSG00000020458	1.27619	0.544129	Non-methylated
ENSMUSG00000034525	0.730435	0.544202	Non-methylated
ENSMUSG00000022742	1.1033	0.544202	Non-methylated
ENSMUSG00000049600	1.62418	0.544202	Non-methylated
ENSMUSG00000049493	-1.33628	0.544202	Non-methylated
ENSMUSG00000046574	2.68365	0.544312	Non-methylated
ENSMUSG00000029635	-0.864632	0.544319	Non-methylated
ENSMUSG00000036707	1.36159	0.545213	Non-methylated
ENSMUSG00000030822	-0.935673	0.545213	Non-methylated
ENSMUSG00000000743	0.979083	0.546445	Non-methylated
ENSMUSG00000016619	-0.814415	0.546655	Non-methylated
ENSMUSG00000018974	0.736406	0.547235	Non-methylated
ENSMUSG00000033624	1.06898	0.550255	Non-methylated
ENSMUSG00000053024	1.77769	0.551735	Non-methylated
ENSMUSG00000046589	1.32304	0.551925	Non-methylated
ENSMUSG00000018334	1.08049	0.552017	Non-methylated
ENSMUSG00000042410	-1.10387	0.553433	Non-methylated
ENSMUSG00000039842	-1.0124	0.553863	Non-methylated
ENSMUSG00000051329	-0.896622	0.554128	Non-methylated
ENSMUSG00000015002	-1.17244	0.554571	Non-methylated
ENSMUSG00000017716	-0.657072	0.55493	Non-methylated
ENSMUSG00000022698	-0.692778	0.55493	Non-methylated
ENSMUSG00000026878	-0.706836	0.555182	Non-methylated
ENSMUSG00000040570	1.25707	0.555182	Non-methylated
ENSMUSG00000020021	-0.731364	0.555182	Non-methylated
ENSMUSG00000021361	0.441713	0.555662	Non-methylated
ENSMUSG00000039220	-0.757406	0.55631	Non-methylated
ENSMUSG00000043441	-1.9698	0.55631	Non-methylated
ENSMUSG00000033955	-0.895596	0.556457	Non-methylated
ENSMUSG00000024180	-1.02757	0.55789	Non-methylated
ENSMUSG00000028646	0.830274	0.55789	Non-methylated
ENSMUSG00000044221	-1.29785	0.55789	Non-methylated
ENSMUSG00000013822	-0.639139	0.558879	Non-methylated
ENSMUSG00000090254	-0.681682	0.560765	Non-methylated
ENSMUSG00000060461	1.03023	0.560765	Non-methylated
ENSMUSG00000046330	1.95992	0.560765	Non-methylated
ENSMUSG00000068036	-0.851037	0.560765	Non-methylated
ENSMUSG00000010097	1.78517	0.560887	Non-methylated
ENSMUSG00000021488	0.688214	0.561191	Non-methylated
ENSMUSG00000039621	-0.986047	0.561191	Non-methylated
ENSMUSG00000021500	-1.0634	0.561278	Non-methylated
ENSMUSG00000044026	1.59658	0.561779	Non-methylated
ENSMUSG00000026755	0.69354	0.562058	Non-methylated
ENSMUSG00000037885	0.445295	0.562058	Non-methylated
ENSMUSG00000027540	1.64561	0.562058	Non-methylated
ENSMUSG00000027828	1.21308	0.562058	Non-methylated
ENSMUSG00000038214	1.24737	0.562058	Non-methylated
ENSMUSG00000062110	0.976784	0.565966	Non-methylated
ENSMUSG00000002015	-0.845859	0.566039	Non-methylated
ENSMUSG00000030086	1.28749	0.566039	Non-methylated
ENSMUSG00000042734	2.25832	0.566039	Non-methylated
ENSMUSG00000015697	1.32019	0.56712	Non-methylated
ENSMUSG00000038976	0.830175	0.567532	Non-methylated
ENSMUSG00000115664	1.66748	0.567532	Non-methylated
ENSMUSG00000029512	1.07115	0.568179	Non-methylated
ENSMUSG00000038485	0.69482	0.569109	Non-methylated
ENSMUSG00000040084	-0.464187	0.570032	Non-methylated
ENSMUSG00000029151	-0.560952	0.571648	Non-methylated
ENSMUSG00000005225	1.09367	0.571648	Non-methylated
ENSMUSG00000024387	0.965908	0.572341	Non-methylated
ENSMUSG00000070520	-0.812538	0.573021	Non-methylated
ENSMUSG00000002833	-1.17182	0.574109	Non-methylated
ENSMUSG00000037210	-0.73515	0.575053	Non-methylated
ENSMUSG00000076432	0.908812	0.575339	Non-methylated
ENSMUSG00000038963	-1.9552	0.575339	Non-methylated
ENSMUSG00000070639	0.774343	0.575339	Non-methylated
ENSMUSG00000029787	1.60267	0.576545	Non-methylated
ENSMUSG00000001300	-0.767415	0.577878	Non-methylated
ENSMUSG00000025428	0.594152	0.579251	Non-methylated
ENSMUSG00000003316	1.75763	0.579251	Non-methylated
ENSMUSG00000027641	1.48795	0.580537	Non-methylated
ENSMUSG00000005625	0.64906	0.580537	Non-methylated
ENSMUSG00000058569	0.742409	0.581185	Non-methylated
ENSMUSG00000067851	-0.786976	0.581407	Non-methylated
ENSMUSG00000027669	0.959121	0.581407	Non-methylated
ENSMUSG00000067274	0.679292	0.581407	Non-methylated
ENSMUSG00000028402	-1.44112	0.581521	Non-methylated
ENSMUSG00000019790	0.895672	0.581985	Non-methylated
ENSMUSG00000031563	0.521133	0.582499	Non-methylated
ENSMUSG00000032096	-0.773367	0.582499	Non-methylated
ENSMUSG00000047227	-0.827752	0.582555	Non-methylated
ENSMUSG00000019505	0.582118	0.583035	Non-methylated
ENSMUSG00000025135	0.728621	0.583035	Non-methylated
ENSMUSG00000062373	0.627228	0.583035	Non-methylated
ENSMUSG00000033697	1.13145	0.583035	Non-methylated
ENSMUSG00000040390	0.936272	0.583035	Non-methylated
ENSMUSG00000038371	1.32109	0.583035	Non-methylated
ENSMUSG00000022723	-1.05863	0.583593	Non-methylated
ENSMUSG00000031545	1.20144	0.584853	Non-methylated
ENSMUSG00000030138	0.573651	0.587242	Non-methylated
ENSMUSG00000022812	1.20802	0.590242	Non-methylated
ENSMUSG00000026991	1.18428	0.590242	Non-methylated
ENSMUSG00000021385	0.670555	0.590242	Non-methylated
ENSMUSG00000032244	-0.732523	0.590691	Non-methylated
ENSMUSG00000054792	-0.799426	0.590864	Non-methylated
ENSMUSG00000064339	-0.806835	0.590864	Non-methylated
ENSMUSG00000059708	0.691368	0.590864	Non-methylated
ENSMUSG00000029370	2.45994	0.590864	Non-methylated
ENSMUSG00000091896	0.651867	0.590987	Non-methylated
ENSMUSG00000040325	-0.830992	0.590987	Non-methylated
ENSMUSG00000047842	-0.725825	0.594354	Non-methylated
ENSMUSG00000058594	-0.863719	0.594381	Non-methylated
ENSMUSG00000027775	1.32434	0.594381	Non-methylated
ENSMUSG00000008489	1.38263	0.594381	Non-methylated
ENSMUSG00000002844	-0.835181	0.594482	Non-methylated
ENSMUSG00000022020	-1.06571	0.594966	Non-methylated
ENSMUSG00000028433	-0.899823	0.595057	Non-methylated
ENSMUSG00000068270	-0.96276	0.595057	Non-methylated
ENSMUSG00000036622	-1.42883	0.595688	Non-methylated
ENSMUSG00000028018	-1.05929	0.597644	Non-methylated
ENSMUSG00000035397	-0.773451	0.598421	Non-methylated
ENSMUSG00000020029	0.957506	0.598421	Non-methylated
ENSMUSG00000071379	0.602322	0.598421	Non-methylated
ENSMUSG00000054874	1.29569	0.598421	Non-methylated
ENSMUSG00000059991	0.822457	0.598421	Non-methylated
ENSMUSG00000017631	-1.25498	0.59992	Non-methylated
ENSMUSG00000041130	0.696841	0.59992	Non-methylated
ENSMUSG00000024740	-0.710256	0.59992	Non-methylated
ENSMUSG00000066036	0.756306	0.59992	Non-methylated
ENSMUSG00000040875	0.651562	0.59992	Non-methylated
ENSMUSG00000032570	0.822947	0.59992	Non-methylated
ENSMUSG00000026238	0.816469	0.600826	Non-methylated
ENSMUSG00000047213	0.776476	0.600826	Non-methylated
ENSMUSG00000019820	1.76186	0.600826	Non-methylated
ENSMUSG00000041075	-1.11572	0.602638	Non-methylated
ENSMUSG00000074682	-0.621678	0.60553	Non-methylated
ENSMUSG00000037536	-0.568599	0.606059	Non-methylated
ENSMUSG00000030306	-0.73157	0.606059	Non-methylated
ENSMUSG00000032481	1.62941	0.606059	Non-methylated
ENSMUSG00000043648	1.80344	0.606908	Non-methylated
ENSMUSG00000030543	-0.586731	0.606908	Non-methylated
ENSMUSG00000056305	-0.964462	0.607381	Non-methylated
ENSMUSG00000056851	-0.546334	0.609738	Non-methylated
ENSMUSG00000024360	0.927915	0.609933	Non-methylated
ENSMUSG00000049940	0.99548	0.609933	Non-methylated
ENSMUSG00000029440	0.940207	0.609933	Non-methylated
ENSMUSG00000006463	-0.918665	0.610146	Non-methylated
ENSMUSG00000044502	0.539749	0.610909	Non-methylated
ENSMUSG00000079659	-0.948678	0.610909	Non-methylated
ENSMUSG00000074607	-1.25666	0.610961	Non-methylated
ENSMUSG00000024790	1.56164	0.61118	Non-methylated
ENSMUSG00000024006	-1.04177	0.611618	Non-methylated
ENSMUSG00000036678	0.845212	0.611618	Non-methylated
ENSMUSG00000033751	0.698634	0.612124	Non-methylated
ENSMUSG00000024165	-0.554242	0.612734	Non-methylated
ENSMUSG00000038080	1.05682	0.613468	Non-methylated
ENSMUSG00000090213	2.23552	0.614018	Non-methylated
ENSMUSG00000014859	0.761802	0.614018	Non-methylated
ENSMUSG00000050730	0.783516	0.614018	Non-methylated
ENSMUSG00000043445	1.14815	0.614173	Non-methylated
ENSMUSG00000032113	1.09976	0.615137	Non-methylated
ENSMUSG00000031548	2.69623	0.616176	Non-methylated
ENSMUSG00000034040	0.921154	0.61658	Non-methylated
ENSMUSG00000019996	0.78068	0.618286	Non-methylated
ENSMUSG00000044477	-0.542686	0.618286	Non-methylated
ENSMUSG00000045248	0.765471	0.618286	Non-methylated
ENSMUSG00000066878	-0.863211	0.618685	Non-methylated
ENSMUSG00000025812	0.789789	0.620152	Non-methylated
ENSMUSG00000028106	0.891146	0.620872	Non-methylated
ENSMUSG00000037214	0.7327	0.620872	Non-methylated
ENSMUSG00000044783	-0.513283	0.621985	Non-methylated
ENSMUSG00000020181	0.910101	0.621985	Non-methylated
ENSMUSG00000001166	0.504639	0.621985	Non-methylated
ENSMUSG00000000168	-1.08985	0.621985	Non-methylated
ENSMUSG00000026289	0.925184	0.622024	Non-methylated
ENSMUSG00000030697	1.07215	0.623466	Non-methylated
ENSMUSG00000099517	1.00995	0.623639	Non-methylated
ENSMUSG00000070225	0.488076	0.623639	Non-methylated
ENSMUSG00000012640	2.35516	0.623639	Non-methylated
ENSMUSG00000022613	-0.727558	0.623915	Non-methylated
ENSMUSG00000027203	-0.912435	0.623915	Non-methylated
ENSMUSG00000020592	-0.600329	0.626486	Non-methylated
ENSMUSG00000002688	-0.956059	0.626486	Non-methylated
ENSMUSG00000014769	1.22406	0.626486	Non-methylated
ENSMUSG00000026127	-1.07359	0.626653	Non-methylated
ENSMUSG00000046856	1.26107	0.626653	Non-methylated
ENSMUSG00000015461	-0.793252	0.626653	Non-methylated
ENSMUSG00000041718	0.721579	0.626653	Non-methylated
ENSMUSG00000024870	-0.707467	0.62684	Non-methylated
ENSMUSG00000020962	-0.799772	0.627104	Non-methylated
ENSMUSG00000042548	-0.653148	0.628092	Non-methylated
ENSMUSG00000054446	-0.532259	0.628092	Non-methylated
ENSMUSG00000028261	-0.983846	0.628092	Non-methylated
ENSMUSG00000030867	0.879166	0.628798	Non-methylated
ENSMUSG00000024772	-1.00358	0.629062	Non-methylated
ENSMUSG00000037617	1.05198	0.629149	Non-methylated
ENSMUSG00000024120	-1.08146	0.629149	Non-methylated
ENSMUSG00000071657	-0.831419	0.629149	Non-methylated
ENSMUSG00000030888	-0.829176	0.629149	Non-methylated
ENSMUSG00000031538	-0.573807	0.629149	Non-methylated
ENSMUSG00000037313	0.309816	0.631341	Non-methylated
ENSMUSG00000005299	0.921082	0.631445	Non-methylated
ENSMUSG00000005682	-0.701905	0.631445	Non-methylated
ENSMUSG00000056917	-0.837349	0.63201	Non-methylated
ENSMUSG00000030279	-0.619485	0.63201	Non-methylated
ENSMUSG00000000730	-0.868529	0.63201	Non-methylated
ENSMUSG00000047878	-1.73286	0.633178	Non-methylated
ENSMUSG00000034210	0.916263	0.633178	Non-methylated
ENSMUSG00000037415	1.90923	0.633178	Non-methylated
ENSMUSG00000027397	-1.20675	0.633178	Non-methylated
ENSMUSG00000054280	0.731714	0.633275	Non-methylated
ENSMUSG00000004567	-0.788458	0.633275	Non-methylated
ENSMUSG00000037275	1.37699	0.633275	Non-methylated
ENSMUSG00000042364	-0.548086	0.634011	Non-methylated
ENSMUSG00000001687	0.636175	0.634011	Non-methylated
ENSMUSG00000034663	0.75393	0.634609	Non-methylated
ENSMUSG00000035173	0.677158	0.634892	Non-methylated
ENSMUSG00000051853	0.46469	0.634926	Non-methylated
ENSMUSG00000032855	1.25685	0.634926	Non-methylated
ENSMUSG00000024991	1.03045	0.634926	Non-methylated
ENSMUSG00000032555	-1.36219	0.634944	Non-methylated
ENSMUSG00000089911	1.26632	0.63561	Non-methylated
ENSMUSG00000021125	-0.800555	0.636554	Non-methylated
ENSMUSG00000053754	-1.07355	0.636554	Non-methylated
ENSMUSG00000003810	0.638896	0.636554	Non-methylated
ENSMUSG00000020850	-0.78249	0.636607	Non-methylated
ENSMUSG00000022285	0.523042	0.636607	Non-methylated
ENSMUSG00000029505	0.531762	0.636607	Non-methylated
ENSMUSG00000031930	-1.26503	0.636607	Non-methylated
ENSMUSG00000042167	0.980682	0.636607	Non-methylated
ENSMUSG00000021188	1.12846	0.636607	Non-methylated
ENSMUSG00000021182	-1.38437	0.639176	Non-methylated
ENSMUSG00000025785	1.42041	0.639176	Non-methylated
ENSMUSG00000090071	1.02831	0.639521	Non-methylated
ENSMUSG00000040624	-0.951549	0.639521	Non-methylated
ENSMUSG00000018921	0.750177	0.639521	Non-methylated
ENSMUSG00000099021	0.570407	0.639521	Non-methylated
ENSMUSG00000024906	-0.849565	0.639521	Non-methylated
ENSMUSG00000028530	-0.746078	0.639521	Non-methylated
ENSMUSG00000063652	2.3346	0.639521	Non-methylated
ENSMUSG00000056749	0.737834	0.639521	Non-methylated
ENSMUSG00000038555	0.731502	0.639548	Non-methylated
ENSMUSG00000024576	-0.69948	0.639548	Non-methylated
ENSMUSG00000059291	1.56839	0.639548	Non-methylated
ENSMUSG00000029516	0.568877	0.639936	Non-methylated
ENSMUSG00000032599	-0.907442	0.640723	Non-methylated
ENSMUSG00000036781	-0.947644	0.641666	Non-methylated
ENSMUSG00000056050	-0.745966	0.641696	Non-methylated
ENSMUSG00000027695	-0.645385	0.642289	Non-methylated
ENSMUSG00000039990	0.388048	0.642622	Non-methylated
ENSMUSG00000031642	0.748663	0.642622	Non-methylated
ENSMUSG00000026869	0.799227	0.642622	Non-methylated
ENSMUSG00000037750	0.747902	0.643453	Non-methylated
ENSMUSG00000071014	-1.14698	0.643453	Non-methylated
ENSMUSG00000028591	-0.689153	0.643453	Non-methylated
ENSMUSG00000030096	0.766409	0.643453	Non-methylated
ENSMUSG00000037306	-1.17871	0.643453	Non-methylated
ENSMUSG00000030811	0.609297	0.643698	Non-methylated
ENSMUSG00000060093	0.848357	0.64562	Non-methylated
ENSMUSG00000021428	0.49788	0.64562	Non-methylated
ENSMUSG00000021371	-0.836974	0.64562	Non-methylated
ENSMUSG00000024897	0.8876	0.64562	Non-methylated
ENSMUSG00000038375	0.532964	0.64562	Non-methylated
ENSMUSG00000003604	-1.5409	0.64562	Non-methylated
ENSMUSG00000032218	-1.32951	0.64562	Non-methylated
ENSMUSG00000024539	1.11809	0.64562	Non-methylated
ENSMUSG00000078794	0.875194	0.645798	Non-methylated
ENSMUSG00000030082	-0.732502	0.646115	Non-methylated
ENSMUSG00000026842	0.900116	0.64612	Non-methylated
ENSMUSG00000047248	0.780992	0.64612	Non-methylated
ENSMUSG00000031822	0.425949	0.646184	Non-methylated
ENSMUSG00000042293	1.27737	0.647201	Non-methylated
ENSMUSG00000066151	0.652103	0.648168	Non-methylated
ENSMUSG00000078908	-1.42055	0.648168	Non-methylated
ENSMUSG00000026202	0.900218	0.648317	Non-methylated
ENSMUSG00000034187	0.750155	0.648317	Non-methylated
ENSMUSG00000042700	-0.828238	0.648317	Non-methylated
ENSMUSG00000059921	0.785676	0.648317	Non-methylated
ENSMUSG00000005161	0.527486	0.648317	Non-methylated
ENSMUSG00000041498	0.926466	0.648317	Non-methylated
ENSMUSG00000008958	-0.692758	0.648317	Non-methylated
ENSMUSG00000029406	-0.91063	0.648317	Non-methylated
ENSMUSG00000044447	-0.882975	0.648478	Non-methylated
ENSMUSG00000034154	0.856017	0.649719	Non-methylated
ENSMUSG00000042185	-0.772693	0.64997	Non-methylated
ENSMUSG00000024096	0.397095	0.651036	Non-methylated
ENSMUSG00000047714	1.62605	0.651271	Non-methylated
ENSMUSG00000024217	-1.46243	0.651271	Non-methylated
ENSMUSG00000027088	-0.856107	0.651271	Non-methylated
ENSMUSG00000036104	-0.744694	0.651579	Non-methylated
ENSMUSG00000035107	0.580079	0.651579	Non-methylated
ENSMUSG00000036430	0.805479	0.651579	Non-methylated
ENSMUSG00000025782	0.673745	0.651579	Non-methylated
ENSMUSG00000028826	0.820773	0.651579	Non-methylated
ENSMUSG00000028772	0.823756	0.651579	Non-methylated
ENSMUSG00000026000	0.744471	0.652596	Non-methylated
ENSMUSG00000036306	-0.891102	0.652596	Non-methylated
ENSMUSG00000021671	0.699361	0.653325	Non-methylated
ENSMUSG00000051920	0.515674	0.653325	Non-methylated
ENSMUSG00000022426	-0.696957	0.653325	Non-methylated
ENSMUSG00000043866	-0.574637	0.653582	Non-methylated
ENSMUSG00000028487	-0.900193	0.653582	Non-methylated
ENSMUSG00000071262	-0.653291	0.654678	Non-methylated
ENSMUSG00000028617	0.450401	0.654678	Non-methylated
ENSMUSG00000059923	-0.878142	0.656558	Non-methylated
ENSMUSG00000044433	-0.459284	0.657554	Non-methylated
ENSMUSG00000020817	0.875544	0.657978	Non-methylated
ENSMUSG00000069300	0.862725	0.657978	Non-methylated
ENSMUSG00000039473	0.543193	0.657978	Non-methylated
ENSMUSG00000000303	0.675378	0.657978	Non-methylated
ENSMUSG00000020652	1.30706	0.657978	Non-methylated
ENSMUSG00000040865	-0.868791	0.658996	Non-methylated
ENSMUSG00000027331	-0.723384	0.658996	Non-methylated
ENSMUSG00000049999	-0.649306	0.658996	Non-methylated
ENSMUSG00000030726	-0.693201	0.658996	Non-methylated
ENSMUSG00000107254	1.21825	0.658996	Non-methylated
ENSMUSG00000023460	1.06222	0.658996	Non-methylated
ENSMUSG00000058624	-0.566517	0.660086	Non-methylated
ENSMUSG00000016626	-0.496549	0.660928	Non-methylated
ENSMUSG00000019854	-0.936637	0.661265	Non-methylated
ENSMUSG00000025477	0.722063	0.661265	Non-methylated
ENSMUSG00000034751	0.920264	0.661265	Non-methylated
ENSMUSG00000021814	-0.640244	0.66154	Non-methylated
ENSMUSG00000033581	0.442944	0.66154	Non-methylated
ENSMUSG00000006527	-0.505631	0.662589	Non-methylated
ENSMUSG00000042595	-0.534132	0.663176	Non-methylated
ENSMUSG00000098284	2.01617	0.66338	Non-methylated
ENSMUSG00000038121	0.670432	0.66338	Non-methylated
ENSMUSG00000040029	-0.432189	0.66338	Non-methylated
ENSMUSG00000010914	-0.936542	0.663498	Non-methylated
ENSMUSG00000033379	1.0173	0.66554	Non-methylated
ENSMUSG00000039530	0.644139	0.66554	Non-methylated
ENSMUSG00000041079	-1.22495	0.66602	Non-methylated
ENSMUSG00000020255	-0.283482	0.666168	Non-methylated
ENSMUSG00000029726	0.493811	0.667335	Non-methylated
ENSMUSG00000037553	-0.562777	0.667477	Non-methylated
ENSMUSG00000020716	1.0692	0.667608	Non-methylated
ENSMUSG00000035285	-1.01454	0.667608	Non-methylated
ENSMUSG00000009681	-0.498294	0.668778	Non-methylated
ENSMUSG00000021868	1.0595	0.668778	Non-methylated
ENSMUSG00000020290	0.651312	0.668778	Non-methylated
ENSMUSG00000012296	0.797848	0.672572	Non-methylated
ENSMUSG00000018965	-0.60908	0.672572	Non-methylated
ENSMUSG00000019370	0.924358	0.672572	Non-methylated
ENSMUSG00000025982	1.05189	0.672572	Non-methylated
ENSMUSG00000032462	1.03657	0.672572	Non-methylated
ENSMUSG00000003527	0.688405	0.672572	Non-methylated
ENSMUSG00000034889	-0.548846	0.673715	Non-methylated
ENSMUSG00000021175	1.26932	0.673971	Non-methylated
ENSMUSG00000016128	0.402726	0.6753	Non-methylated
ENSMUSG00000086842	0.851222	0.6753	Non-methylated
ENSMUSG00000024712	0.768176	0.6753	Non-methylated
ENSMUSG00000037824	-0.448632	0.676198	Non-methylated
ENSMUSG00000003410	0.913196	0.677626	Non-methylated
ENSMUSG00000020608	0.83536	0.67772	Non-methylated
ENSMUSG00000025544	0.373622	0.67772	Non-methylated
ENSMUSG00000024589	0.68189	0.67772	Non-methylated
ENSMUSG00000036186	1.10921	0.67772	Non-methylated
ENSMUSG00000029328	0.774285	0.67772	Non-methylated
ENSMUSG00000004455	-0.79199	0.67772	Non-methylated
ENSMUSG00000006676	0.414558	0.67772	Non-methylated
ENSMUSG00000029624	1.11339	0.67772	Non-methylated
ENSMUSG00000025821	1.19884	0.67772	Non-methylated
ENSMUSG00000074811	-0.868465	0.678077	Non-methylated
ENSMUSG00000029361	-0.716125	0.678265	Non-methylated
ENSMUSG00000032387	-0.490504	0.678265	Non-methylated
ENSMUSG00000028633	0.621594	0.678265	Non-methylated
ENSMUSG00000029777	0.646327	0.678265	Non-methylated
ENSMUSG00000096243	-0.551832	0.67866	Non-methylated
ENSMUSG00000064367	0.997822	0.679279	Non-methylated
ENSMUSG00000035828	0.760168	0.679615	Non-methylated
ENSMUSG00000028558	-0.777396	0.679615	Non-methylated
ENSMUSG00000050428	0.629079	0.680576	Non-methylated
ENSMUSG00000025224	0.479453	0.68086	Non-methylated
ENSMUSG00000055296	-0.855522	0.681007	Non-methylated
ENSMUSG00000007603	0.861388	0.681386	Non-methylated
ENSMUSG00000022897	-0.531836	0.681452	Non-methylated
ENSMUSG00000023927	0.57633	0.681466	Non-methylated
ENSMUSG00000072082	-0.658745	0.682578	Non-methylated
ENSMUSG00000061751	0.899478	0.683692	Non-methylated
ENSMUSG00000024927	-0.596054	0.683692	Non-methylated
ENSMUSG00000040749	0.958793	0.683692	Non-methylated
ENSMUSG00000037992	1.03276	0.684186	Non-methylated
ENSMUSG00000030870	0.555566	0.684465	Non-methylated
ENSMUSG00000019984	0.867665	0.686073	Non-methylated
ENSMUSG00000031683	-0.852051	0.6865	Non-methylated
ENSMUSG00000022673	-0.948197	0.687316	Non-methylated
ENSMUSG00000004798	1.18282	0.687316	Non-methylated
ENSMUSG00000033579	-0.565547	0.687452	Non-methylated
ENSMUSG00000022498	-0.731908	0.688106	Non-methylated
ENSMUSG00000000214	-1.09062	0.688106	Non-methylated
ENSMUSG00000022983	-0.715032	0.688607	Non-methylated
ENSMUSG00000034252	0.685494	0.688607	Non-methylated
ENSMUSG00000021065	0.476909	0.688607	Non-methylated
ENSMUSG00000020114	0.504685	0.689294	Non-methylated
ENSMUSG00000024947	0.807226	0.689822	Non-methylated
ENSMUSG00000048109	0.610722	0.689822	Non-methylated
ENSMUSG00000029833	0.604287	0.690345	Non-methylated
ENSMUSG00000058301	0.430562	0.690345	Non-methylated
ENSMUSG00000036270	-0.418956	0.690345	Non-methylated
ENSMUSG00000063450	0.457781	0.691237	Non-methylated
ENSMUSG00000003380	-0.784502	0.691237	Non-methylated
ENSMUSG00000034573	0.915773	0.691808	Non-methylated
ENSMUSG00000028542	-0.467682	0.692422	Non-methylated
ENSMUSG00000005575	-1.02708	0.692941	Non-methylated
ENSMUSG00000026576	0.82085	0.693403	Non-methylated
ENSMUSG00000028042	-0.943245	0.694375	Non-methylated
ENSMUSG00000032504	0.657774	0.694375	Non-methylated
ENSMUSG00000024527	-0.562215	0.694597	Non-methylated
ENSMUSG00000003352	-0.815273	0.695671	Non-methylated
ENSMUSG00000040565	0.848528	0.696048	Non-methylated
ENSMUSG00000028331	1.32408	0.698845	Non-methylated
ENSMUSG00000015804	0.578142	0.698845	Non-methylated
ENSMUSG00000029687	0.941675	0.698845	Non-methylated
ENSMUSG00000034333	1.33073	0.698845	Non-methylated
ENSMUSG00000022476	0.89852	0.699447	Non-methylated
ENSMUSG00000003134	0.382803	0.700795	Non-methylated
ENSMUSG00000040389	-0.585028	0.701567	Non-methylated
ENSMUSG00000031751	-0.414233	0.70186	Non-methylated
ENSMUSG00000027109	1.04765	0.702411	Non-methylated
ENSMUSG00000041229	-1.26077	0.703579	Non-methylated
ENSMUSG00000063972	0.675859	0.704073	Non-methylated
ENSMUSG00000027635	-0.613942	0.704073	Non-methylated
ENSMUSG00000035027	-0.687988	0.705046	Non-methylated
ENSMUSG00000032998	-0.470778	0.705046	Non-methylated
ENSMUSG00000073705	-0.535005	0.705046	Non-methylated
ENSMUSG00000035478	0.855539	0.705046	Non-methylated
ENSMUSG00000019428	0.62903	0.706881	Non-methylated
ENSMUSG00000037916	-1.03371	0.707068	Non-methylated
ENSMUSG00000036565	0.428691	0.707068	Non-methylated
ENSMUSG00000030844	-1.22518	0.707068	Non-methylated
ENSMUSG00000020440	-0.490359	0.707518	Non-methylated
ENSMUSG00000058239	0.530047	0.707518	Non-methylated
ENSMUSG00000001150	-0.723446	0.707518	Non-methylated
ENSMUSG00000020133	0.92597	0.707827	Non-methylated
ENSMUSG00000071659	0.447318	0.707936	Non-methylated
ENSMUSG00000022105	0.670863	0.707936	Non-methylated
ENSMUSG00000020740	0.642914	0.707936	Non-methylated
ENSMUSG00000052331	-0.618911	0.708577	Non-methylated
ENSMUSG00000037979	0.462156	0.708577	Non-methylated
ENSMUSG00000018931	-0.399876	0.708774	Non-methylated
ENSMUSG00000085795	0.771856	0.709101	Non-methylated
ENSMUSG00000043923	-0.754259	0.711632	Non-methylated
ENSMUSG00000002812	-0.728385	0.712119	Non-methylated
ENSMUSG00000034382	-1.36625	0.712349	Non-methylated
ENSMUSG00000052727	-0.566529	0.712911	Non-methylated
ENSMUSG00000020794	-0.525948	0.713466	Non-methylated
ENSMUSG00000054136	-0.541125	0.714717	Non-methylated
ENSMUSG00000020474	-0.611587	0.714717	Non-methylated
ENSMUSG00000057963	0.412655	0.714729	Non-methylated
ENSMUSG00000026502	0.803809	0.716018	Non-methylated
ENSMUSG00000042608	0.637965	0.716018	Non-methylated
ENSMUSG00000032300	0.799561	0.716018	Non-methylated
ENSMUSG00000039771	0.455477	0.716018	Non-methylated
ENSMUSG00000030682	0.797182	0.716018	Non-methylated
ENSMUSG00000029461	-0.736094	0.717002	Non-methylated
ENSMUSG00000049649	0.805529	0.717224	Non-methylated
ENSMUSG00000018428	0.435559	0.718317	Non-methylated
ENSMUSG00000022205	-0.84773	0.718317	Non-methylated
ENSMUSG00000033918	0.466296	0.718317	Non-methylated
ENSMUSG00000037416	0.58959	0.718317	Non-methylated
ENSMUSG00000036948	-1.03672	0.718317	Non-methylated
ENSMUSG00000045896	0.496217	0.718317	Non-methylated
ENSMUSG00000015721	0.584638	0.718317	Non-methylated
ENSMUSG00000041977	-0.773297	0.718411	Non-methylated
ENSMUSG00000038256	-0.494299	0.719903	Non-methylated
ENSMUSG00000035632	-0.495004	0.720089	Non-methylated
ENSMUSG00000004056	-0.924851	0.720834	Non-methylated
ENSMUSG00000035885	0.477026	0.721149	Non-methylated
ENSMUSG00000021000	-0.433345	0.722109	Non-methylated
ENSMUSG00000026999	0.783449	0.722362	Non-methylated
ENSMUSG00000020890	0.67748	0.722597	Non-methylated
[truncated: 10,031 more rows]

## Sheet: 4C_vs_L2C
GeneID	LogFC (4C/L2C)	FDR (4C/L2C)	Methylated status of L2C
[truncated: 11,748 more rows]
