# Supplementary material for: scm6A-seq reveals single-cell landscapes of the dynamic m6A during oocyte maturation and early embryonic development
Source: Nat Commun. 2023 Jan 19;14:315. doi: 10.1038/s41467-023-35958-7 (PMC9852475; doi:10.1038/s41467-023-35958-7)
Supplement: Supplementary file 10 — Supplementary Data 7 [file 41467_2023_35958_MOESM10_ESM.xlsx]

## Sheet: Expression and changes
Supplementary Data 7 - Related to Figure 5 - The whole transcriptome of Mettl3 cKO MII oocytes and zygote.
						Calculated by edgeR
Gene ID	Gene Symbol	log2(FPKM+1) of NC_MII	log2(FPKM+1) of Mettl3 cKO_MII	log2(FPKM+1) of NC_Zygote	log2(FPKM+1) of Mettl3 cKO_zygote	log2(fold change) of NC.ZygotevsMII	P value of NC.ZygotevsMII	log2(fold change) of Mettl3 cKO.ZygotevsMII	P value of Mettl3 cKO.ZygotevsMII
ENSMUSG00000000001	Gnai3	3.34224	3.38873	3.92625	3.69157	0.78777	0.055203	0.286855	0.604714
ENSMUSG00000000003	Pbsn	0	0	0	0	0	1	0	1
ENSMUSG00000000028	Cdc45	4.50801	4.95336	4.96274	4.80751	0.0682964	0.865199	0.211507	0.668436
ENSMUSG00000000031	H19	0	0	0	0	0	1	0	1
ENSMUSG00000000037	Scml2	5.09509	4.73519	5.14346	2.53513	0.16405	0.71651	-1.49951	0.0234465
ENSMUSG00000000049	Apoh	0	0	0	0	0	1	0	1
ENSMUSG00000000056	Narf	2.79436	2.98691	3.09305	3.17268	0.658478	0.119731	0.298381	0.612417
ENSMUSG00000000058	Cav2	0	0	0	0	-2.58974	0.19733	-2.71185	0.650219
ENSMUSG00000000078	Klf6	0.235067	0.419375	0.162287	0.816365	-1.90439	0.160598	-0.818957	0.643957
ENSMUSG00000000085	Scmh1	5.36116	5.13748	4.84937	5.31532	-0.395136	0.224815	-0.614093	0.152685
ENSMUSG00000000088	Cox5a	7.31391	7.51053	7.4685	7.48779	0.279804	0.36753	-0.113134	0.771619
ENSMUSG00000000093	Tbx2	0	0	0.135442	0	0.95768	0.72353	0	1
ENSMUSG00000000094	Tbx4	6.15396	5.68098	5.81706	5.03528	-0.240263	0.40714	-0.771524	0.0805508
ENSMUSG00000000103	Zfy2	0	0	0	0	0	1	0	1
ENSMUSG00000000120	Ngfr	0.10751	0	0	0	0.956536	0.719177	-2.88735	0.475953
ENSMUSG00000000125	Wnt3	0	0	0	0	2.05662	1	-4.21398	0.22387
ENSMUSG00000000126	Wnt9a	0.242554	0	0	4.34297	-0.731414	0.672394	6.49747	9.19465e-07
ENSMUSG00000000127	Fer	2.44817	2.14867	2.44074	2.15005	0.140754	0.796702	1.04496	0.180173
ENSMUSG00000000131	Xpo6	4.08908	4.23292	4.04289	3.10155	0.176264	0.602541	-1.43217	0.00496371
ENSMUSG00000000134	Tfe3	6.59569	6.45688	6.39145	5.7949	-0.0681839	0.812989	-0.835514	0.0383305
ENSMUSG00000000142	Axin2	6.81637	6.66776	6.76532	6.62023	0.0243119	0.933891	-0.151431	0.689297
ENSMUSG00000000148	Brat1	1.91383	2.18657	1.89542	4.57284	0.625329	0.376589	2.52306	3.68526e-05
ENSMUSG00000000149	Gna12	5.87305	5.62348	6.07452	5.61639	0.280842	0.388693	-0.243572	0.562151
ENSMUSG00000000154	Slc22a18	0.226989	0.79554	0.419483	0	2.15212	0.319085	-3.51992	0.377131
ENSMUSG00000000157	Itgb2l	0.40765	0	0.575925	0	0.989934	0.564565	-5.25487	0.101498
ENSMUSG00000000159	Igsf5	0	0	0	0	0	1	0	1
ENSMUSG00000000167	Pih1d2	0	0	0	0	0	1	4.75159	0.096929
ENSMUSG00000000168	Dlat	3.50117	3.67302	3.76257	2.91648	0.0201258	0.979757	0.0123266	0.987015
ENSMUSG00000000171	Sdhd	6.14804	6.25913	6.05414	6.49718	-0.130859	0.682648	0.197247	0.644191
ENSMUSG00000000182	Fgf23	0	0	0	0	-0.218	0.890683	0	1
ENSMUSG00000000183	Fgf6	0.0783325	0	0	0	-2.40659	0.539189	0	1
ENSMUSG00000000184	Ccnd2	0.381866	0	0	0	-6.82367	0.000902687	-2.98759	0.482717
ENSMUSG00000000194	Gpr107	2.90376	3.15138	2.92384	3.24874	-0.330925	0.483801	-0.809391	0.193818
ENSMUSG00000000197	Nalcn	0.219065	0.308183	0.0799931	0.377733	-0.568296	0.748492	0.287679	0.886554
ENSMUSG00000000202	Btbd17	0.776224	0.304989	0.329885	0.595359	-0.958357	0.042654	-3.91851	0.00112044
ENSMUSG00000000204	Slfn4	0	0	0.246379	0	4.56313	0.125503	0	1
ENSMUSG00000000214	Th	5.52231	5.05225	5.11306	5.49967	-0.36925	0.371145	0.556671	0.230035
ENSMUSG00000000215	Ins2	0.925598	0	0	0	-1.60592	0.381111	0	1
ENSMUSG00000000216	Scnn1g	0	0	0	0	0	1	0	1
ENSMUSG00000000223	Drp2	0	0	0	0	0.724932	0.972437	0	1
ENSMUSG00000000244	Tspan32	0	0	0	0	0	1	0	1
ENSMUSG00000000247	Lhx2	2.51822	2.48817	3.09456	0.859842	0.58278	0.337515	-3.00952	0.00115503
ENSMUSG00000000248	Clec2g	0	0	0	0.338198	0	1	4.66997	0.0786486
ENSMUSG00000000253	Gmpr	5.61133	5.52191	4.72522	5.58718	-0.747276	0.0294014	0.224406	0.623079
ENSMUSG00000000263	Glra1	0	0	0	0	0.344459	0.945049	4.1435	0.192915
ENSMUSG00000000266	Mid2	0	0.0572603	0	0	0	1	-2.10766	1
ENSMUSG00000000275	Trim25	0	0	0.129813	0.296379	1.16326	0.609522	2.67053	0.238693
ENSMUSG00000000276	Dgke	2.5202	1.87174	0.76732	2.62219	-1.75726	0.00820249	0.541312	0.311827
ENSMUSG00000000278	Scpep1	4.23155	3.72624	4.51629	3.11277	0.0785506	0.852186	-0.576183	0.458138
ENSMUSG00000000282	Mnt	3.05927	3.03646	2.88728	2.87158	-0.333648	0.447461	-0.0341547	0.958868
ENSMUSG00000000290	Itgb2	1.63888	0.990445	0	0.344415	-3.23695	0.0171734	-3.1196	0.0532043
ENSMUSG00000000295	Hddc2	2.01707	2.2757	2.20225	4.40951	-0.0341456	0.971925	2.30466	0.00905484
ENSMUSG00000000296	Tpd52l1	1.29679	0.631405	0	0.458017	-5.02054	0.0317231	0.574404	0.799094
ENSMUSG00000000301	Pemt	2.53741	1.68625	2.43748	2.30868	-0.312106	0.68878	-0.577687	0.508758
ENSMUSG00000000303	Cdh1	6.57626	6.71418	5.60551	6.45436	-0.778674	0.0060392	-0.442215	0.230856
ENSMUSG00000000305	Cdh4	2.84665	3.25425	3.38572	3.05824	0.852681	0.0313073	0.0736015	0.888331
ENSMUSG00000000308	Ckmt1	0	0	0	0	0	1	0	1
ENSMUSG00000000317	Bcl6b	0	0	0	0.555531	0	1	4.32694	0.093337
ENSMUSG00000000318	Clec10a	4.53792	4.12918	3.8907	3.66162	-0.769782	0.162317	-0.302955	0.690501
ENSMUSG00000000320	Alox12	1.66586	1.28512	1.67757	0.596573	1.05512	0.16147	-0.616988	0.608429
ENSMUSG00000000325	Arvcf	2.77865	2.70231	2.28649	3.3395	-0.583691	0.209492	-0.0648539	0.919096
ENSMUSG00000000326	Comt	0.223081	0.620348	0	1.8805	0	1	0.517112	0.749953
ENSMUSG00000000339	Rtca	3.08131	3.38918	2.72123	3.51779	-0.708535	0.306015	-0.198726	0.812788
ENSMUSG00000000340	Dbt	1.14463	1.59505	0.31414	0.503261	-2.58477	0.0405722	-2.18661	0.0740816
ENSMUSG00000000346	Dazap2	5.49529	5.50559	5.56935	5.02097	0.381353	0.249624	-0.381675	0.456752
ENSMUSG00000000355	Mcts1	0.90126	0	0.662961	0	0.380461	0.860959	-4.10301	0.100413
ENSMUSG00000000359	Rem1	0	0	0	0	3.79991	0.291283	0	1
ENSMUSG00000000365	Rnf17	2.09775	2.01421	2.37088	1.22795	0.53789	0.27637	-1.24663	0.0860952
ENSMUSG00000000374	Trappc10	4.81078	4.74603	4.78469	4.06721	0.0807833	0.806044	-0.469073	0.263878
ENSMUSG00000000378	Ccm2	3.50835	3.55607	3.89058	4.29732	0.182496	0.709652	0.651848	0.210744
ENSMUSG00000000381	Wap	0	0	0	0	0	1	0	1
ENSMUSG00000000384	Tbrg4	3.79648	3.5392	3.5211	4.14098	-0.340453	0.437129	0.0405572	0.94898
ENSMUSG00000000385	Tmprss2	0	0.15083	0	0	4.06435	0.152817	-4.78865	0.140019
ENSMUSG00000000386	Mx1	0	0	0	0.535731	-4.08058	0.1546	3.38463	0.121212
ENSMUSG00000000392	Fap	0	0	0	0	0	1	0	1
ENSMUSG00000000394	Gcg	0	0	0	0	0	1	0	1
ENSMUSG00000000399	Ndufa9	5.2963	5.25186	2.86215	4.71795	-3.08273	1.49874e-06	-0.356494	0.508448
ENSMUSG00000000402	Egfl6	0.464026	0	0.873512	0	0.548194	0.689917	2.39892	0.197365
ENSMUSG00000000409	Lck	0	0	0	0	3.98864	0.220917	5.11051	0.0801401
ENSMUSG00000000411	Tssk3	0	0	0.301424	0	4.68037	0.157007	0	1
ENSMUSG00000000416	Cttnbp2	1.31658	1.8291	1.91308	3.3699	0.578855	0.343795	1.92064	0.0053059
ENSMUSG00000000420	Galnt1	3.24055	3.05193	2.53549	3.27556	-0.34272	0.544647	0.170978	0.776595
ENSMUSG00000000435	Myf5	0	0	0	0	0	1	0	1
ENSMUSG00000000439	Mkrn2	4.05621	4.07436	3.82566	4.2621	-0.211071	0.572434	0.0408445	0.935393
ENSMUSG00000000440	Pparg	2.88324	2.40991	2.82472	2.43786	0.388855	0.480004	0.0793553	0.939435
ENSMUSG00000000441	Raf1	6.8755	6.7785	7.34771	6.23957	0.211369	0.534096	-0.417499	0.395619
ENSMUSG00000000486	Septin1	0.385632	1.70536	0	2.17095	1.35047	0.569528	1.36394	0.31915
ENSMUSG00000000489	Pdgfb	3.16727	3.29496	2.39308	3.71649	-1.303	0.00331056	0.466383	0.371196
ENSMUSG00000000530	Acvrl1	0.19722	0	0.197068	0	-0.497382	0.713264	5.24215	0.039706
ENSMUSG00000000531	Grasp	3.23944	3.34096	3.14242	1.83146	0.214577	0.723779	-2.25249	0.0402058
ENSMUSG00000000532	Acvr1b	5.18687	5.31287	4.06951	6.01838	-1.28831	5.25452e-05	0.660717	0.079078
ENSMUSG00000000538	Tom1l2	5.50111	5.33542	5.29323	4.0862	-0.175963	0.533808	-1.49776	0.00041602
ENSMUSG00000000544	Gpa33	1.77429	1.43055	1.77819	0.606075	0.233605	0.76886	-1.59833	0.252134
ENSMUSG00000000552	Zfp385a	5.25375	4.94619	5.15398	4.45589	0.23332	0.499549	-0.392877	0.468808
ENSMUSG00000000555	Itga5	0.665912	1.20175	0.391049	1.52601	-0.811631	0.49086	0.144809	0.85282
ENSMUSG00000000560	Gabra2	0	0	0	0	-1.94465	0.888889	0	1
ENSMUSG00000000561	Wdr77	0.052395	0.175657	0	0.184791	0	1	0	1
ENSMUSG00000000562	Adora3	0	0	0.106198	0	4.74641	0.134379	0	1
ENSMUSG00000000563	Atp5pb	4.00549	4.06913	3.46392	3.93377	-1.02879	0.0222338	0.0490398	0.935776
ENSMUSG00000000567	Sox9	0	0	0	0	-3.94869	0.182692	0	1
ENSMUSG00000000568	Hnrnpd	4.22926	4.15931	4.57853	4.10785	0.113478	0.876947	0.846284	0.169206
ENSMUSG00000000579	Dynlt1c	3.4196	3.37769	2.13404	3.19728	-1.10835	0.204604	0.92338	0.200873
ENSMUSG00000000581	C1d	0	0.335632	1.57861	2.93377	6.04721	0.00884814	3.67369	0.00675201
ENSMUSG00000000594	Gm2a	0.539176	0.756519	0	1.29424	-1.17683	0.325329	0.554094	0.513444
ENSMUSG00000000600	Krit1	0.288061	0.799731	0.652891	1.04334	1.51045	0.274818	1.09043	0.315104
ENSMUSG00000000605	Clcn4	0.603799	0.65973	0.554037	1.24326	0.0385775	1	1.22667	0.250572
ENSMUSG00000000606	Vmn2r88	0	0	0	0	0	1	0	1
ENSMUSG00000000617	Grm6	0	0	0	0	0	1	0	1
ENSMUSG00000000627	Sema4f	0.293133	0.595815	0	0.456838	-5.6135	0.00235386	-3.06148	0.0759681
ENSMUSG00000000628	Hk2	0.830794	0.657314	1.09252	1.65269	0.476035	0.638603	2.33276	0.0800937
ENSMUSG00000000631	Myo18a	5.11222	4.49048	5.31736	2.74995	0.241647	0.407657	-2.05696	1.13385e-05
ENSMUSG00000000632	Sez6	0.456112	1.35541	0	0.238369	-1.76281	0.177402	-5.71899	0.000257605
ENSMUSG00000000673	Haao	0	0	0	0	2.55142	0.728827	0	1
ENSMUSG00000000682	Cd52	0	0	0	0	0	1	0	1
ENSMUSG00000000686	Abhd15	0.538558	0.226226	0.630815	0	-5.34219	0.0450695	-3.64232	0.308611
ENSMUSG00000000690	Hoxb6	0	0	0.303806	0	4.61385	0.0960276	0	1
ENSMUSG00000000693	Loxl3	0	0	0	0.310593	0	1	5.11051	0.0801256
ENSMUSG00000000701	Tcl1b5	4.44643	3.2615	4.5303	2.17781	0.33181	0.4605	-0.531032	0.647053
ENSMUSG00000000706	Btn1a1	0.108206	0	0	0	-2.25018	0.488974	0	1
ENSMUSG00000000708	Kat2b	0	0	0	0	3.57383	0.322276	0	1
ENSMUSG00000000711	Rab5b	2.83601	3.09674	2.4173	4.63166	0.176251	0.698015	1.49746	0.00443829
ENSMUSG00000000724	Cryba1	0	0	0	0	0	1	0	1
ENSMUSG00000000730	Dnmt3l	7.01574	6.95392	6.49342	5.17723	-0.916595	0.0036698	-2.21598	3.55197e-06
ENSMUSG00000000731	Aire	3.68297	3.60271	3.42223	0.840023	-0.131226	0.793171	-4.68392	0.000127802
ENSMUSG00000000732	Icosl	5.53531	5.23444	5.52047	5.18895	-0.0720075	0.80927	-0.245474	0.58015
ENSMUSG00000000738	Spg7	2.04754	2.45054	2.10191	2.84587	-1.22464	0.157391	-0.0620822	0.929891
ENSMUSG00000000739	Sult5a1	2.36771	1.62929	0.801221	2.99496	-1.59904	0.0873323	0.655767	0.40885
ENSMUSG00000000740	Rpl13	6.85151	7.09581	6.67862	7.95381	0.00188899	0.998519	1.07271	0.013325
ENSMUSG00000000743	Chmp1a	4.81197	5.1135	4.87578	5.30408	0.0200662	0.966868	-0.0385438	0.93492
ENSMUSG00000000751	Rpa1	5.24724	5.058	4.82009	5.05507	-0.295287	0.351497	-0.327738	0.461051
ENSMUSG00000000753	Serpinf1	0	0	0.639267	0	6.57546	0.0304088	6.374	0.0222052
ENSMUSG00000000759	Tubgcp3	1.4486	1.80594	0.878776	1.05129	-1.65598	0.0633221	-1.54076	0.171802
ENSMUSG00000000766	Oprm1	0.792455	0	0.201088	0	-3.76315	0.00434975	-4.04737	0.261346
ENSMUSG00000000776	Polr3d	3.11768	4.02755	3.22738	4.94934	-0.112896	0.815992	0.602521	0.258461
ENSMUSG00000000782	Tcf7	5.07472	5.76818	5.29048	5.64314	0.372034	0.348661	-0.0688292	0.882393
ENSMUSG00000000787	Ddx3x	4.24958	4.46044	4.60918	4.10006	0.706593	0.045943	-0.375331	0.440156
ENSMUSG00000000791	Il12rb1	0	0	0	0	-4.67987	0.0965145	6.74342	0.0151308
ENSMUSG00000000792	Slc5a5	0.443182	0.333593	0.616417	0.921375	2.27396	0.106458	1.54159	0.216011
ENSMUSG00000000794	Kcnn3	0.0439114	0.0678658	0.637004	0	0.733707	0.712398	1.24796	0.526574
ENSMUSG00000000804	Usp32	1.49186	0.872828	0.941628	0.762382	-1.13902	0.0454377	0.356306	0.774139
ENSMUSG00000000805	Car4	0	0	0	0	0	1	0	1
ENSMUSG00000000811	Txnrd3	5.0009	5.02141	5.07783	4.7188	0.354897	0.32721	-0.155588	0.760581
ENSMUSG00000000817	Fasl	0	0	0	0	0	1	0	1
ENSMUSG00000000823	Zfp512b	4.72224	4.6502	5.03959	4.36341	-0.567617	0.0933749	-1.20869	0.0329885
ENSMUSG00000000826	Dnajc5	3.49467	3.12294	3.73153	4.07003	0.38374	0.323018	0.801825	0.107777
ENSMUSG00000000827	Tpd52l2	5.72544	5.85207	5.53528	6.39636	0.248813	0.414016	0.349879	0.390349
ENSMUSG00000000838	Fmr1	1.80576	2.37326	1.47535	3.95014	0.615471	0.418812	2.21717	0.00135191
ENSMUSG00000000861	Bcl11a	0	0	0	0	0	1	0	1
ENSMUSG00000000869	Il4	0	0	0	0	0	1	0	1
ENSMUSG00000000876	Pxmp4	2.1011	2.15113	2.23563	2.54991	0.943175	0.0880116	0.470476	0.509807
ENSMUSG00000000881	Dlg3	0	0.0506911	0	1.18233	-3.82269	0.11064	4.05672	0.0145039
ENSMUSG00000000884	Gnb1l	4.22651	3.80561	3.68312	4.57831	-0.519017	0.255651	0.539974	0.37563
ENSMUSG00000000889	Dbh	1.28635	0.786967	1.18612	0	-0.0828736	0.895346	-6.28196	0.00835497
ENSMUSG00000000901	Mmp11	0	0	0	0	0	1	0	1
ENSMUSG00000000902	Smarcb1	6.27005	5.99397	5.80066	5.44039	-0.411213	0.175298	-0.7365	0.0798677
ENSMUSG00000000903	Vpreb3	0	0	0	0	-4.75123	0.0828936	0	1
ENSMUSG00000000915	Hip1r	5.05892	4.81329	4.95528	4.19903	0.0091666	0.98261	-0.844623	0.0891502
ENSMUSG00000000916	Nsun5	2.13326	2.48814	1.14177	3.06584	-1.37194	0.0845862	0.627648	0.363996
ENSMUSG00000000934	Top1mt	0.371728	0	0	1.5452	3.83112	0.0657165	7.09128	0.0041403
ENSMUSG00000000938	Hoxa10	0	0	0.70452	1.06064	4.50636	0.0148761	2.07344	0.204861
ENSMUSG00000000942	Hoxa4	0.956892	0	0	0.823929	-5.85898	0.00490389	0.793335	0.736067
ENSMUSG00000000948	Gm38393	0	0	0	0	0	1	0	1
ENSMUSG00000000957	Mmp14	0	0	0	0.583313	2.3324	0.751227	5.29949	0.0652549
ENSMUSG00000000958	Slc7a7	1.23167	1.33456	0.615257	1.41993	-0.454888	0.659183	-0.515632	0.738534
ENSMUSG00000000959	Oxa1l	4.01544	3.98014	3.45717	4.54896	-0.888469	0.0895053	0.254627	0.621914
ENSMUSG00000000976	Heatr6	3.91665	3.74836	3.85639	3.55439	-0.416455	0.243297	0.0896912	0.855246
ENSMUSG00000000982	Ccl3	0	0	0	0	4.36119	0.163089	0	1
ENSMUSG00000000983	Wfdc18	0	0	0.244562	0	3.57385	0.32225	0	1
ENSMUSG00000001014	Icam4	0.310052	0.823334	0	0	0	1	0	1
ENSMUSG00000001016	Ilf2	3.99669	3.85851	3.0667	4.39659	-0.928423	0.0855084	0.820973	0.265158
ENSMUSG00000001017	Chtop	5.06241	4.71958	4.74952	4.47084	0.0717262	0.862306	-0.517529	0.337679
ENSMUSG00000001018	Snapin	2.21243	2.00145	2.44296	2.45429	0.381114	0.41896	0.101827	0.936293
ENSMUSG00000001020	S100a4	0	0	0	0	0	1	0	1
ENSMUSG00000001021	S100a3	0	0	0	0	0	1	-4.24718	0.224072
ENSMUSG00000001023	S100a5	0	0	0	0	0	1	0	1
ENSMUSG00000001025	S100a6	1.34111	0	0	0	-5.45165	0.00572172	-4.70679	0.165855
ENSMUSG00000001027	Scn4a	0	0	0	0	0	1	0	1
ENSMUSG00000001029	Icam2	0	0	0	0	4.68035	0.156985	0	1
ENSMUSG00000001034	Mapk7	1.88948	3.21869	1.72582	4.23829	0.0918768	0.923888	0.902848	0.0935412
ENSMUSG00000001036	Epn2	7.79364	7.81509	7.9506	7.09522	0.178619	0.485525	-0.631062	0.0886147
ENSMUSG00000001039	B9d1	5.32267	4.77362	5.10588	4.41873	-0.31964	0.458586	-0.399129	0.467026
ENSMUSG00000001052	Sec24b	4.18838	3.98202	3.87972	4.22925	-0.127893	0.718835	0.491763	0.299406
ENSMUSG00000001053	N4bp3	0	0	0	0	6.0469	0.0197667	-1.12416	1
ENSMUSG00000001054	Rmnd5b	2.58589	3.02949	2.57027	3.46784	-0.159537	0.819045	0.0295521	0.962594
ENSMUSG00000001056	Nhp2	4.93177	5.32569	5.21812	5.59416	0.19584	0.630735	0.482911	0.389503
ENSMUSG00000001062	Vps9d1	5.30046	5.16712	5.10028	3.63358	-0.231802	0.479491	-1.30087	0.00493707
ENSMUSG00000001065	Zfp276	3.90145	4.10002	3.71619	3.6992	-0.277832	0.408975	-1.10162	0.0312907
ENSMUSG00000001076	C1ql4	0	0	0	0	-2.37677	0.536397	0	1
ENSMUSG00000001082	Mfsd10	4.45238	5.21072	3.96768	5.2697	-0.248785	0.563391	-0.455345	0.349924
ENSMUSG00000001089	Luzp1	3.93156	3.26872	3.72174	2.76962	0.0983491	0.770301	-0.232688	0.703651
ENSMUSG00000001095	Slc13a2	0	0	0	0	4.44043	0.142158	0	1
ENSMUSG00000001098	Kctd10	6.13258	5.86993	6.06833	7.00643	-0.00902839	0.971648	0.981688	0.0153571
ENSMUSG00000001100	Poldip2	3.71938	4.18937	3.11055	3.9311	-0.321526	0.541633	-0.304608	0.586759
ENSMUSG00000001103	Sebox	6.47546	6.38968	6.23033	2.52931	-0.22782	0.526844	-5.07613	9.30959e-10
ENSMUSG00000001105	Ift20	3.93022	3.85	3.87287	3.05708	-0.489476	0.322631	-1.49543	0.134872
ENSMUSG00000001119	Col6a1	0	0	0.312193	0.196321	5.0564	0.0940391	4.37661	0.158807
ENSMUSG00000001120	Pcbp3	4.74074	3.71544	4.6991	3.54829	0.216556	0.549533	-1.04063	0.146294
ENSMUSG00000001123	Lgals9	0.692485	1.14184	0.553858	0	-0.905278	0.59806	-5.23285	0.0204304
ENSMUSG00000001127	Araf	2.83211	3.36348	3.05071	3.42349	0.491336	0.411306	0.444425	0.477954
ENSMUSG00000001128	Cfp	0	0	0	0	2.55143	0.728813	0	1
ENSMUSG00000001131	Timp1	0	0	0	0	0	1	0	1
ENSMUSG00000001134	Uxt	3.24065	3.69556	1.95974	3.14934	-1.09692	0.330784	-1.01719	0.482354
ENSMUSG00000001138	Cnnm3	0.848902	1.39792	0.808161	3.99852	-0.391204	0.491039	2.72416	1.79617e-05
ENSMUSG00000001143	Lman2l	4.38478	3.20935	3.77144	2.87845	-0.297529	0.482616	-0.308548	0.583679
ENSMUSG00000001150	Mcm3ap	5.71558	5.62892	5.19906	4.37566	-0.599569	0.040064	-1.36703	0.00244672
ENSMUSG00000001151	Pcnt	6.66541	6.37933	5.82591	5.93451	-0.767183	0.00503132	-0.586517	0.108928
ENSMUSG00000001155	Ftcd	0	0	0	0	-3.728	0.224667	0	1
ENSMUSG00000001156	Mxd1	6.04098	5.50538	5.93825	4.39177	-0.00211898	0.988326	-0.971368	0.0247845
ENSMUSG00000001157	Gmcl1	3.96943	3.98478	3.65026	3.8414	-0.123138	0.768557	0.114907	0.852873
ENSMUSG00000001158	Snrnp27	5.94148	5.49717	6.31726	5.35358	0.474877	0.187767	-0.58384	0.295437
ENSMUSG00000001166	Oas1c	8.45996	8.3337	8.34979	7.99833	-0.0249941	0.920694	-0.315353	0.379438
ENSMUSG00000001168	Oas1h	7.66045	7.40162	7.78131	6.82673	0.229365	0.437207	-0.438394	0.25435
ENSMUSG00000001173	Ocrl	1.35492	1.45018	1.55357	2.12322	0.580246	0.28968	0.751016	0.312574
ENSMUSG00000001175	Calm1	6.60095	6.99318	6.71585	7.20368	0.186482	0.478658	0.159991	0.65459
ENSMUSG00000001211	Agpat3	3.36801	3.63503	3.38311	3.95426	-0.278825	0.540002	0.911557	0.0666876
ENSMUSG00000001225	Slc26a3	0	0	0	0	0	1	-5.47294	0.0894695
ENSMUSG00000001227	Sema6b	0.730369	0.422445	0.270164	0	-0.766543	0.50661	0.150649	0.952443
ENSMUSG00000001228	Uhrf1	8.41727	8.67388	8.44394	8.65134	0.0255043	0.927589	-0.164973	0.656736
ENSMUSG00000001229	Dpp9	2.70077	3.24267	2.25212	3.38621	-0.424426	0.402102	-0.168414	0.753755
ENSMUSG00000001240	Ramp2	1.51683	2.25778	1.10654	3.22334	-0.227395	0.822967	2.08704	0.0599459
ENSMUSG00000001247	Lsr	5.11062	4.7659	4.25056	4.68752	-0.870879	0.0209387	-0.15896	0.771293
ENSMUSG00000001248	Gramd1a	0	0	0	0	0	1	0	1
ENSMUSG00000001249	Hpn	0	0	0	0	0	1	0	1
ENSMUSG00000001260	Gabrg1	0	0	0	0	0	1	0	1
ENSMUSG00000001270	Ckb	7.7788	8.3145	7.61721	9.17953	-0.257923	0.36368	0.722461	0.0593293
ENSMUSG00000001280	Sp1	2.5359	2.78612	2.84956	3.28386	-0.0845686	0.852902	0.975716	0.0605137
ENSMUSG00000001281	Itgb7	0	0	0	0	0	1	-4.21398	0.223836
ENSMUSG00000001285	Myg1	2.48474	3.70516	2.37678	4.89812	-0.581243	0.544225	1.32365	0.0458334
ENSMUSG00000001288	Rarg	0.231061	0	0.284604	0.310668	-2.22322	0.252493	-1.51279	0.364403
ENSMUSG00000001289	Pfdn5	5.95501	6.51951	6.2353	6.53057	0.248527	0.53464	0.436443	0.330483
ENSMUSG00000001300	Efnb2	5.38047	4.5972	5.30702	4.07279	0.167292	0.585234	-0.715688	0.131781
ENSMUSG00000001305	Rrp15	3.22768	3.48219	3.16892	3.87382	0.197016	0.731631	0.242173	0.775464
ENSMUSG00000001313	Rnd2	0	0.351135	0	1.52554	0	1	4.76458	0.0169664
ENSMUSG00000001323	Srr	0.726666	0.692572	0.753339	0.470059	-0.19354	0.852626	-1.89976	0.216699
ENSMUSG00000001333	Sync	0	0	0	0	-2.06632	0.888889	0	1
ENSMUSG00000001334	Fndc5	0	0.228618	0	0	0	1	2.66377	0.212876
ENSMUSG00000001348	Acp5	2.46329	2.73649	2.0054	3.62131	-0.922805	0.227755	0.0210511	0.990551
ENSMUSG00000001349	Cnn1	3.95893	3.68203	4.63784	0.612813	0.577954	0.193973	-5.1269	3.62676e-07
ENSMUSG00000001366	Fbxo9	3.35021	2.87783	2.91896	2.90303	-0.225421	0.660708	-0.231827	0.757002
ENSMUSG00000001376	Vps50	2.86881	2.89816	2.70328	1.90827	0.282227	0.671238	-0.717606	0.271583
ENSMUSG00000001380	Hars	2.07953	2.7839	2.51243	3.49914	0.312188	0.639791	0.999481	0.18105
ENSMUSG00000001383	Zmat2	3.1476	3.0802	4.0468	3.58703	1.11339	0.0208295	0.327894	0.623099
ENSMUSG00000001403	Ube2c	6.63544	6.42869	6.59471	7.8455	-0.0900557	0.78082	1.17816	0.00264087
ENSMUSG00000001415	Smg5	2.48139	2.14198	2.38307	3.65716	-0.226825	0.649854	1.58312	0.00835115
ENSMUSG00000001416	Cct3	6.16065	6.38222	6.14861	5.89306	0.0140653	0.971552	-0.574949	0.163396
ENSMUSG00000001418	Glmp	1.84252	2.52555	0.583573	4.41579	-1.53635	0.0248272	2.1918	0.000230888
ENSMUSG00000001419	Mef2d	3.96486	4.18608	4.09822	4.57536	0.371577	0.383058	0.351543	0.449654
ENSMUSG00000001420	Tmem79	0.647539	0.690548	0.645447	1.40891	-0.711236	0.594085	3.03171	0.0143445
ENSMUSG00000001424	Snd1	5.46157	5.44535	5.39198	5.15235	0.0692595	0.823864	-0.288719	0.502812
ENSMUSG00000001435	Col18a1	0	0	0.277592	0.158038	1.26998	0.443443	5.41115	0.0258358
ENSMUSG00000001436	Slc19a1	3.57371	3.76456	2.11853	4.06342	-0.985343	0.0915034	0.0255153	0.969172
ENSMUSG00000001440	Kpnb1	5.19156	5.22284	5.1123	4.59059	0.276528	0.347455	-0.356085	0.378497
ENSMUSG00000001441	Npepps	0.708397	1.14264	0.738524	1.19954	-0.622908	0.618709	-0.527757	0.61773
ENSMUSG00000001444	Tbx21	0	0	0	0	0	1	0	1
ENSMUSG00000001445	Mrpl10	4.94145	5.13567	4.68262	5.41977	0.130071	0.766523	0.359061	0.465849
ENSMUSG00000001467	Cyp51	1.96864	1.05125	1.05775	1.29014	-0.67486	0.458338	0.536454	0.620441
ENSMUSG00000001472	Tcf25	6.37837	6.4373	6.41146	5.62234	0.0362385	0.913739	-0.742417	0.0711889
ENSMUSG00000001473	Tubb6	8.27688	8.34026	7.84394	8.97466	-0.627953	0.0254798	0.360803	0.334433
ENSMUSG00000001482	Def8	2.91323	3.29673	2.61422	3.06605	-0.368181	0.518253	-0.0955037	0.888994
ENSMUSG00000001493	Meox1	0.36403	0	0	0	-4.70332	0.0139406	-4.25648	0.113124
ENSMUSG00000001494	Sost	2.69978	3.50078	2.23201	2.70125	-0.429957	0.586926	-0.76153	0.235208
ENSMUSG00000001496	Nkx2-1	0	0	0	0	0	1	0	1
ENSMUSG00000001497	Pax9	0.248633	0	0.437563	0	0.58956	0.792043	5.14795	0.0867425
ENSMUSG00000001504	Irx2	0	0.500332	0	2.31501	0	1	2.89184	0.0123021
ENSMUSG00000001506	Col1a1	0	0.14048	1.22311	0	8.46359	2.06005e-05	-5.41753	0.0877161
ENSMUSG00000001507	Itga3	0.743064	0.0917526	0.305943	0	-1.88929	0.169617	4.19751	0.0224486
ENSMUSG00000001508	Sgca	0.902727	1.78193	0.717487	1.01525	0.299438	0.816176	-4.73015	0.000145976
ENSMUSG00000001510	Dlx3	0	0	0	0	0	1	0	1
ENSMUSG00000001517	Foxm1	5.93554	5.45079	5.28941	5.02051	-0.690241	0.0207504	-0.625248	0.124752
ENSMUSG00000001518	Itfg2	2.29269	2.03678	2.23583	0	-0.141334	0.843223	-4.21899	0.00056045
ENSMUSG00000001520	Nrip2	0	0	0	0	3.98865	0.220893	0	1
ENSMUSG00000001521	Tulp3	5.69562	4.85313	5.76445	4.81794	0.381906	0.203755	-0.332911	0.486471
ENSMUSG00000001524	Gtf2h4	2.26053	2.69708	1.13723	2.65543	-1.46491	0.0988018	-0.00203917	1
ENSMUSG00000001525	Tubb5	5.79807	6.13429	5.48192	6.93832	-0.320688	0.363815	0.783886	0.0437463
ENSMUSG00000001542	Ell2	0.900607	0.749379	1.32126	2.00251	0.595115	0.503876	2.45556	0.0145132
ENSMUSG00000001552	Jup	4.97019	4.10433	4.45971	4.80026	-0.734925	0.0396473	0.796163	0.103849
ENSMUSG00000001555	Fkbp10	0	0	0.404581	0	-0.978436	0.582956	-3.95637	0.261155
ENSMUSG00000001558	Klhl10	0	0	0	0.986166	0	1	7.3904	0.00923082
ENSMUSG00000001566	Mnx1	0	0	0	0	0	1	0	1
ENSMUSG00000001569	Nom1	1.61894	1.74137	1.36924	1.95673	-0.360185	0.49949	0.653351	0.381082
ENSMUSG00000001576	Ergic1	3.98738	4.44371	4.07669	3.97613	-0.0488109	0.894916	-0.680424	0.189025
ENSMUSG00000001583	Tnk1	0.107052	0	0	0	-1.0853	1	0	1
ENSMUSG00000001588	Acap1	0.170148	0	0.192404	0	-0.108356	0.925593	-5.07081	0.0562961
ENSMUSG00000001604	Tcea3	5.96127	5.64133	5.92015	3.9068	0.156972	0.701533	-1.96469	0.0316921
ENSMUSG00000001622	Csn3	0	0	0	0	0	1	0	1
ENSMUSG00000001627	Ifrd1	4.24454	4.46432	4.51816	5.11568	0.529257	0.356382	-1.1401	0.165139
ENSMUSG00000001630	Stk38l	2.39665	2.24966	1.68295	2.54376	0.240839	0.691547	0.767339	0.228001
ENSMUSG00000001632	Brpf1	2.63109	2.73064	2.11435	3.50533	-0.397385	0.46358	0.756254	0.150672
ENSMUSG00000001642	Akr1b3	8.1446	7.93833	7.90554	7.73124	-0.354703	0.198826	-0.389577	0.291135
ENSMUSG00000001655	Hoxc13	0.252359	0.632316	0	0.662314	-6.0336	0.00512958	1.20773	0.451554
ENSMUSG00000001656	Hoxc11	0	0	0	0	0	1	0	1
ENSMUSG00000001657	Hoxc8	0	0	0	0	0	1	0	1
ENSMUSG00000001661	Hoxc6	0	0	0	0.555114	0	1	5.44673	0.0326239
ENSMUSG00000001663	Gstt1	0	0	0	0	0	1	0	1
ENSMUSG00000001665	Gstt3	0	0.133845	0	1.37328	5.4887	0.075413	3.8835	0.206866
ENSMUSG00000001666	Ddt	4.68774	3.96124	2.68511	5.67887	-4.17632	6.35295e-05	1.48672	0.0328506
ENSMUSG00000001670	Tat	0.321614	0	0.354144	0	-0.553074	0.706633	-3.88975	0.264818
ENSMUSG00000001672	Marveld3	0.303909	0	0.332965	0	-1.08548	0.321752	-3.88975	0.264779
ENSMUSG00000001674	Ddx18	5.1965	5.01307	5.46413	5.22596	0.363904	0.290408	0.306668	0.48455
ENSMUSG00000001687	Ubl3	5.73256	5.2334	5.91379	4.26456	0.327564	0.342315	-0.959632	0.0979128
ENSMUSG00000001700	Gramd3	0	0	0	0	0	1	0	1
ENSMUSG00000001707	Eef1e1	3.79395	3.92442	4.46703	3.83956	0.568679	0.194866	-0.169328	0.790453
ENSMUSG00000001729	Akt1	6.35461	6.35643	6.27798	5.55774	-0.0198597	0.939068	-0.929353	0.0248594
ENSMUSG00000001739	Cldn15	4.07201	5.32555	3.65116	1.48077	-0.247463	0.638164	-4.30841	3.10944e-06
ENSMUSG00000001741	Il16	0	0	0	0	1.21852	0.6572	2.24452	1
ENSMUSG00000001750	Tcirg1	0.49383	0	0.291718	1.00276	-1.35875	0.369929	5.61649	0.0506569
ENSMUSG00000001751	Naglu	1.58925	2.05587	0.982885	2.39629	-0.932234	0.296294	0.976188	0.198169
ENSMUSG00000001755	Coasy	3.69132	4.26998	3.58369	3.60337	-0.17222	0.768127	-0.130852	0.886987
ENSMUSG00000001761	Smo	0.20137	0	0.0973047	0	-1.53004	0.351518	0	1
ENSMUSG00000001763	Tspan33	6.27303	6.05449	5.74497	5.8103	-0.607418	0.0732025	-0.346404	0.40822
ENSMUSG00000001767	Crnkl1	5.9259	5.93527	6.0877	5.9516	0.325198	0.265025	-0.10732	0.786949
ENSMUSG00000001768	Rin2	1.4933	1.6137	1.38253	4.96807	-0.2209	0.703129	3.32207	2.41326e-07
ENSMUSG00000001773	Folh1	0	0	0	0	0	1	0	1
ENSMUSG00000001774	Chordc1	2.86777	1.92374	2.72321	3.2622	0.802922	0.201397	0.394377	0.626217
ENSMUSG00000001783	Rtcb	4.96057	4.85078	4.3585	5.44786	-0.735387	0.0716375	0.354797	0.503565
ENSMUSG00000001785	Pwp1	0.76208	1.15286	1.28193	3.82439	1.3416	0.108973	2.36726	0.00743148
ENSMUSG00000001786	Fbxo7	2.77556	3.27209	3.05926	2.63003	0.195439	0.679781	-0.395041	0.525016
ENSMUSG00000001794	Capns1	5.26354	5.52571	5.1975	5.56626	-0.214556	0.568288	-0.160415	0.733056
ENSMUSG00000001802	Lrp3	0	0.343345	0	0	-4.45975	0.109925	-1.91824	0.311681
ENSMUSG00000001804	Dsg4	0	0	0	0	0	1	0	1
ENSMUSG00000001815	Evx2	0.115308	0	0.115445	0	-0.814749	0.660348	6.38343	0.00961508
ENSMUSG00000001819	Hoxd13	0.528792	0.387296	1.13368	1.23373	1.7887	0.116247	-0.084503	1
ENSMUSG00000001823	Hoxd12	0.352481	0	0	0	-5.13478	0.0232851	2.4583	0.623548
ENSMUSG00000001827	Folr1	0	0	0	0	0	1	0	1
ENSMUSG00000001829	Clpb	5.18079	4.7924	4.62555	5.04302	-0.61174	0.0894757	0.0956299	0.824983
ENSMUSG00000001833	Septin7	2.52082	2.7985	2.2377	2.60104	0.0251126	0.981251	-0.67091	0.316721
ENSMUSG00000001844	Zdhhc4	2.62356	2.82619	2.3465	2.39531	-0.491562	0.344887	0.418933	0.560658
ENSMUSG00000001847	Rac1	5.54303	5.87714	5.82416	5.91818	0.528068	0.0674033	0.0439053	0.912388
ENSMUSG00000001855	Nup214	7.633	7.55188	7.60675	6.24637	0.0714749	0.790299	-1.39813	0.000158567
ENSMUSG00000001864	Aif1l	0	0	0	0	0	1	0	1
ENSMUSG00000001865	Cpa3	0	0	0	0	0	1	0	1
ENSMUSG00000001870	Ltbp1	0	0	0	0	0	1	0	1
ENSMUSG00000001891	Ugp2	0.154845	0.356646	0.744438	0.85339	2.90972	0.0684562	1.638	0.419576
ENSMUSG00000001901	Kcnh6	0	0	0	0	0	1	3.37935	0.440696
ENSMUSG00000001909	Trmt1	4.611	4.60553	3.57939	5.12657	-1.18766	0.00273937	0.363276	0.467964
ENSMUSG00000001910	Nacc1	5.22159	5.26607	5.02673	5.92179	-0.0124526	0.961516	0.371224	0.357069
ENSMUSG00000001911	Nfix	3.69006	2.30643	2.72669	3.45601	0.524513	0.259815	1.146	0.0547451
ENSMUSG00000001918	Slc1a5	0	0.274832	0	0	6.91921	0.00442156	-1.04967	0.744109
ENSMUSG00000001924	Uba1	6.91012	6.97798	6.94741	6.30537	0.176751	0.498235	-0.84159	0.0236602
ENSMUSG00000001930	Vwf	0.325771	0.0810832	0.708252	0	1.00191	0.0798665	-0.632483	0.881765
ENSMUSG00000001942	Siae	2.45641	1.37152	2.42609	1.39566	0.796634	0.186217	0.164487	0.933378
ENSMUSG00000001943	Vsig2	0	0	0	0	0	1	-1.11189	1
ENSMUSG00000001946	Esam	0	0	0	0	0	1	4.82233	0.111617
ENSMUSG00000001948	Spa17	1.30137	1.90831	1.79136	1.04597	2.0507	0.204978	-4.1815	0.144243
ENSMUSG00000001962	Fam50a	5.72101	5.42478	6.33241	5.96625	1.05305	0.00249099	0.792434	0.0942283
ENSMUSG00000001964	Emd	4.00105	3.8665	4.51602	5.01923	0.532929	0.219039	1.465	0.0272895
ENSMUSG00000001983	Taco1	2.14325	1.7741	1.41377	2.29217	-0.73826	0.511972	0.22926	0.870594
ENSMUSG00000001985	Grik3	0.0217341	0.195602	0	0	-4.65608	0.100375	-5.93256	0.018818
ENSMUSG00000001986	Gria3	0	0	0	0	0	1	0	1
ENSMUSG00000001988	Npas1	0	0	0	0	5.52728	0.0624482	0	1
ENSMUSG00000001995	Sipa1l2	5.20557	4.81571	5.10288	3.85705	-0.10339	0.717819	-1.09773	0.0101505
ENSMUSG00000001998	Ap4e1	2.2047	2.31545	1.71105	2.62546	-1.82999	0.00424017	-0.733933	0.306143
ENSMUSG00000001999	Blvra	4.74494	5.11396	3.43616	4.46963	-2.29273	0.000201078	-0.768274	0.217517
ENSMUSG00000002006	Pdzd4	0.0937697	0.467425	0	0.905827	-3.4739	0.287942	1.30637	0.398837
ENSMUSG00000002007	Srpk3	0.318517	0	1.00191	0	1.24327	0.360786	0	1
ENSMUSG00000002010	Idh3g	3.81508	4.17562	2.59339	3.78616	-2.22795	0.00221281	0.601827	0.396396
ENSMUSG00000002012	Pnck	0	0	0	0	3.41718	0.430237	0	1
ENSMUSG00000002014	Ssr4	4.34996	4.63601	4.61924	5.10407	0.373664	0.501273	-0.0617037	0.923411
ENSMUSG00000002015	Bcap31	5.15955	5.20858	4.76404	5.9032	-0.0450335	0.903039	0.728611	0.124425
ENSMUSG00000002017	Fam98a	3.7334	3.99964	3.84668	4.98118	0.225346	0.585639	0.874987	0.0895286
ENSMUSG00000002020	Ltbp2	2.23122	1.95762	2.11391	0.963751	-0.0163624	0.966342	-2.58897	0.00135401
ENSMUSG00000002028	Kmt2a	0.152435	0.0955167	0.0149865	1.03213	-6.47611	0.00133275	3.58856	0.0106874
ENSMUSG00000002031	Ift46	4.80769	4.76832	4.04264	3.17616	-0.446217	0.218634	-1.09315	0.0318086
ENSMUSG00000002032	Tmem25	0	0	0	0	0	1	0	1
ENSMUSG00000002033	Cd3g	0	0	0	0	0	1	0	1
ENSMUSG00000002043	Trappc6a	3.45627	3.75111	2.99064	2.62197	-1.02923	0.186976	-2.1336	0.00615336
ENSMUSG00000002052	Supt6	5.41788	5.19342	5.25597	3.79393	-0.239579	0.394959	-1.45345	0.0017182
ENSMUSG00000002055	Spag5	3.56504	3.86949	3.3551	4.06273	-0.0722794	0.856966	0.357822	0.485333
ENSMUSG00000002057	Foxn1	0	0	0	0	1.90409	0.439259	0	1
ENSMUSG00000002058	Unc119	1.3739	2.69394	0.71822	3.73066	-0.46483	0.68876	1.31075	0.0617457
ENSMUSG00000002059	Rab34	0	0.236633	0	0	0	1	-4.24718	0.224036
ENSMUSG00000002064	Sdf2	5.86287	5.5499	5.51222	5.21666	-0.36313	0.280491	0.220009	0.657887
ENSMUSG00000002068	Ccne1	2.19577	2.63947	2.46909	4.32554	-0.202037	0.812267	2.45807	0.000107169
ENSMUSG00000002076	Hsf2bp	4.18817	3.93773	4.00145	4.032	0.207309	0.654806	0.412605	0.474381
ENSMUSG00000002083	Bbc3	0	0	0	0	3.91352	0.214156	0	1
ENSMUSG00000002100	Mybpc3	0	0	0	0	0	1	-6.1417	0.0549373
ENSMUSG00000002102	Psmc3	5.26693	5.5424	4.44835	5.96564	-0.9989	0.0167892	0.0849423	0.869258
ENSMUSG00000002103	Acp2	0.61213	0.369638	0.710095	0	0.680587	0.486278	-1.11312	0.532308
ENSMUSG00000002104	Rapsn	2.59821	2.94037	1.0185	3.17789	-1.17898	0.0561971	-0.659994	0.315321
ENSMUSG00000002105	Slc39a13	0.418016	0.458289	0.655419	1.22451	0.333731	0.919492	0.514151	0.800165
ENSMUSG00000002107	Celf2	4.96956	4.9983	5.32993	4.10924	0.415259	0.234007	0.0992194	0.847876
ENSMUSG00000002108	Nr1h3	0.537641	1.10906	0	0.407417	0.185511	0.977188	-0.834453	0.614004
ENSMUSG00000002109	Ddb2	4.4284	4.25087	4.22158	4.10633	0.0545305	0.919257	0.115309	0.858017
ENSMUSG00000002111	Spi1	0	0.869501	0	0.670864	-2.06633	0.888889	0.471735	0.934665
ENSMUSG00000002129	Sf3a1	5.53751	5.24225	5.38497	5.03272	-0.143598	0.603701	-0.33698	0.468942
ENSMUSG00000002147	Stat6	4.19569	4.69383	4.3988	4.60974	0.235158	0.547603	-0.0627249	0.890349
ENSMUSG00000002190	Clgn	0	0.45532	0.230193	0	-0.513084	0.758628	-0.620594	0.644105
ENSMUSG00000002204	Napsa	0.176366	0	0	0	-3.19728	0.37855	-5.24084	0.0576508
ENSMUSG00000002205	Vrk3	2.21811	2.48491	2.18922	4.6385	-0.350995	0.699912	2.50617	0.000771812
ENSMUSG00000002210	Smg9	3.39083	3.2804	2.90555	3.37741	-0.797017	0.0864233	-0.610682	0.323876
ENSMUSG00000002221	Paxip1	4.1508	3.71518	3.72138	3.22432	-0.441463	0.245921	-0.037421	0.951477
ENSMUSG00000002222	Rmnd5a	4.34489	4.3147	4.59489	4.16264	0.419228	0.175653	0.0267848	0.955907
ENSMUSG00000002227	Mov10	2.40334	3.23931	1.51715	2.37041	-1.29089	0.0416773	-1.4201	0.0586655
ENSMUSG00000002228	Ppm1j	0.207787	0	0.813077	0	-0.368387	0.847434	-4.13953	0.133369
ENSMUSG00000002233	Rhoc	0.373999	0.808962	0.871983	0	4.21467	0.0309792	-4.02437	0.188258
ENSMUSG00000002240	Prr27	0	0	0	0	-4.15003	0.0827692	-1.70164	1
ENSMUSG00000002249	Tead3	2.86837	1.84578	2.71282	3.6535	-0.22383	0.642023	2.36416	0.000452364
ENSMUSG00000002250	Ppard	4.68896	4.41506	4.76584	4.43473	-0.00836289	0.975114	0.340471	0.457648
ENSMUSG00000002257	Def6	3.79393	3.63264	4.17645	1.64836	0.188183	0.709682	-4.7801	3.82142e-06
ENSMUSG00000002265	Peg3	0.966221	0.915276	1.47291	1.17535	0.426028	0.513547	0.0824872	0.926439
ENSMUSG00000002266	Zim1	0.743843	0.222693	0.930597	0	-0.0192563	0.984559	-5.29436	0.0170192
ENSMUSG00000002274	Metrn	0	0.729816	0	3.20914	0	1	2.24393	0.196691
ENSMUSG00000002279	Lmf1	2.00178	1.4414	1.79789	3.63763	-0.294113	0.730103	1.9464	0.0782723
ENSMUSG00000002280	Ciao3	1.30178	1.85242	1.37073	2.30113	-1.15219	0.169453	1.5391	0.112349
ENSMUSG00000002289	Angptl4	0	0	0	0	3.79701	0.264125	5.1105	0.0801122
ENSMUSG00000002297	Dbf4	5.69943	5.92294	5.97952	6.56593	0.505301	0.109286	0.804551	0.0491164
ENSMUSG00000002307	Daxx	5.02458	5.19143	4.44047	5.04725	-0.629635	0.0909103	0.0496828	0.919295
ENSMUSG00000002308	Cd320	4.17585	4.2203	3.99304	4.39567	-0.126702	0.78183	0.419163	0.480304
ENSMUSG00000002319	Ipo4	3.57817	3.63946	3.33753	3.9606	0.13574	0.816581	-0.583401	0.488073
ENSMUSG00000002320	Tm9sf1	1.20191	1.72875	1.14772	3.1509	-1.00117	0.299797	1.5617	0.20258
ENSMUSG00000002324	Rec8	0	0	0	0	2.89237	0.54756	0	1
ENSMUSG00000002325	Irf9	0.131424	0	0.23953	0	0.137466	1	0	1
ENSMUSG00000002326	Gmpr2	0	0.479245	0	0	0	1	-3.58776	0.212292
ENSMUSG00000002329	Mdp1	0.753286	1.88604	0	2.65662	-0.932612	0.695817	1.40401	0.196267
ENSMUSG00000002332	Dhrs1	4.82615	4.86638	5.00005	4.12536	0.395633	0.325268	-0.842952	0.204788
ENSMUSG00000002341	Ncan	0	0.0673524	0.11747	0.288993	4.21074	0.18825	0.280604	0.942209
ENSMUSG00000002342	Tmem161a	2.58814	0.964149	0.619598	1.3673	-1.33121	0.186877	0.740969	0.590848
ENSMUSG00000002343	Armc6	0	0	0.382847	1.52148	3.30668	0.403336	7.71885	0.000354099
ENSMUSG00000002345	Borcs8	3.62602	3.2556	3.72353	4.15802	-0.213102	0.793516	0.557208	0.490708
ENSMUSG00000002346	Slc25a42	0	0.278167	0.236446	1.19978	4.1014	0.216085	4.32769	0.0345163
ENSMUSG00000002365	Snx9	6.61064	6.55834	6.8772	5.62774	0.405891	0.14925	-1.1602	0.00418449
ENSMUSG00000002372	Ranbp3	7.15594	7.09864	7.16191	6.71382	0.0322651	0.910811	-0.371065	0.326547
ENSMUSG00000002379	Ndufa11	5.87091	6.41826	3.89629	7.58984	-2.2304	0.0159868	0.528301	0.427241
ENSMUSG00000002384	Bmp8b	0.176044	0	0.229486	0	1.91077	0.444986	0	1
ENSMUSG00000002393	Nr2f6	1.09126	0.984478	0.425886	2.48902	0.516971	0.769519	1.28687	0.281746
ENSMUSG00000002395	Use1	4.62522	5.63133	3.92419	6.65659	-0.540828	0.246025	1.09779	0.0404186
ENSMUSG00000002396	Ocel1	0.808434	0.516154	0.523435	1.25275	-0.107621	0.922039	-0.9307	0.606734
ENSMUSG00000002409	Dyrk1b	4.04059	4.09663	4.0654	3.46313	0.196995	0.651464	-0.261707	0.6557
ENSMUSG00000002413	Braf	0.797713	0.743823	0.835518	0.0577719	0.365235	0.666745	-4.89657	0.000114267
ENSMUSG00000002416	Ndufb2	4.4055	4.03771	4.22479	2.92159	0.309235	0.958051	-0.0365122	1
ENSMUSG00000002428	Hltf	1.0465	0.654893	1.10196	0.95606	0.840801	0.215149	-0.973329	0.352098
ENSMUSG00000002455	Prpf6	5.70469	5.81315	5.86635	5.84092	0.0438093	0.89354	-0.0554119	0.894578
ENSMUSG00000002458	Rgs19	3.04742	2.53042	2.61872	2.06579	-0.626514	0.284472	-2.3024	0.0321634
ENSMUSG00000002459	Rgs20	0	0	0	0	-3.65115	0.229212	6.37344	0.0215043
ENSMUSG00000002475	Abhd3	3.12346	2.67922	2.65659	2.74853	-0.887783	0.15227	0.0709636	0.933031
ENSMUSG00000002477	Snrpd1	4.0775	4.57446	3.90991	3.75495	-0.179536	0.75425	-1.01439	0.292006
ENSMUSG00000002486	Tchp	2.35472	2.33589	2.00154	2.04059	0.0583236	0.940265	-1.0427	0.246027
ENSMUSG00000002489	Tiam1	7.9378	7.65321	8.3051	6.86719	0.318644	0.222072	-1.09648	0.00287259
ENSMUSG00000002496	Tsc2	2.76767	3.0223	2.72858	2.64092	-0.365707	0.421415	-0.527536	0.398069
ENSMUSG00000002500	Rpl3l	0	0	0	0	0	1	0	1
ENSMUSG00000002504	Slc9a3r2	1.42736	0.991054	1.39159	1.56629	-1.2949	0.242828	-0.00899953	1
ENSMUSG00000002524	Puf60	6.725	6.56886	5.8431	6.41892	-0.99209	0.00287854	-0.408689	0.30422
ENSMUSG00000002546	Golga2	5.46142	5.29189	5.86634	4.51123	0.408737	0.180666	-0.913343	0.0467339
ENSMUSG00000002550	Uck1	0.138095	0	0	0	0	1	0	1
ENSMUSG00000002565	Scin	2.96437	2.55121	3.01791	1.01041	0.489064	0.255984	-2.76961	0.0172648
ENSMUSG00000002578	Ikzf4	4.74674	5.07469	4.55953	3.55404	-0.417935	0.284042	-0.935362	0.114873
ENSMUSG00000002580	Mien1	3.74275	3.21382	3.08952	3.66249	0.396782	0.766211	2.08709	0.103705
ENSMUSG00000002588	Pon1	0	0	0	0	0	1	0	1
ENSMUSG00000002602	Axl	0	0	0	0.635007	0	1	5.99048	0.0336538
ENSMUSG00000002603	Tgfb1	0	0	0	0.242138	0	1	3.92812	0.262814
ENSMUSG00000002608	Ccdc97	4.79789	4.78697	4.72411	4.50736	-0.0786673	0.805165	-0.318566	0.486071
ENSMUSG00000002617	Zfp40	1.20932	1.15747	0.231662	0	-3.32811	0.00475788	-5.3253	0.0115213
ENSMUSG00000002625	Akap8l	3.55035	2.3756	2.02791	2.03833	-0.845022	0.128233	-0.55023	0.503195
ENSMUSG00000002633	Shh	0.256304	0.577037	0.972001	1.09177	1.64246	0.203374	-2.18956	0.283405
ENSMUSG00000002635	Pdcd2l	6.77206	6.50901	6.32727	6.89868	-0.595248	0.0606876	0.146059	0.728867
ENSMUSG00000002658	Gtf2f1	5.44726	5.34549	5.83121	5.34457	0.375237	0.316851	0.0523476	0.913958
ENSMUSG00000002660	Clpp	3.1503	4.29361	1.9521	4.78371	-2.42708	0.00137644	-0.293395	0.668038
ENSMUSG00000002661	Alkbh7	5.47794	5.50106	4.91879	5.82043	-0.74022	0.067974	0.148282	0.75591
ENSMUSG00000002664	Pspn	0	0	0	0	1.28217	0.589287	3.86969	0.260792
ENSMUSG00000002668	Dennd1c	0	0	0	0	-0.421977	0.488385	-1.83785	0.0134876
ENSMUSG00000002679	Med6	4.34163	4.30189	4.12786	3.90355	0.406493	0.456292	-0.594124	0.431333
ENSMUSG00000002688	Prkd1	4.25361	3.81206	4.09499	3.22656	0.052819	0.910788	-0.435271	0.390609
ENSMUSG00000002699	Lcp2	2.27804	1.33757	1.17752	0	-0.381001	0.589081	-6.6724	0.00038094
ENSMUSG00000002718	Cse1l	1.73421	2.11574	1.93241	2.39524	0.29361	0.601486	0.802111	0.276313
ENSMUSG00000002728	Naa20	4.1585	3.57603	4.04392	3.73697	-0.0127451	0.984442	0.746209	0.395616
ENSMUSG00000002731	Prkra	0	0.323892	0	0	-2.37679	0.536367	-2.80739	0.140717
ENSMUSG00000002732	Fkbp7	0	0	0	0	0	1	0	1
ENSMUSG00000002733	Plekha3	5.158	4.84189	5.38867	4.99436	0.807919	0.0262099	0.303206	0.58681
ENSMUSG00000002741	Ykt6	3.04158	3.33133	2.65937	4.25662	-0.0850262	0.849168	0.955686	0.146759
ENSMUSG00000002748	Baz1b	5.24428	4.78549	5.22336	4.06689	0.212169	0.45899	-0.603013	0.200672
ENSMUSG00000002763	Pex6	1.71325	1.74055	1.097	3.33916	-0.410722	0.583747	1.76347	0.0262477
ENSMUSG00000002767	Mrpl2	5.87541	5.90346	4.98205	5.77429	-1.09134	0.00500064	-0.783401	0.14411
ENSMUSG00000002768	Mea1	7.30449	7.12366	7.40948	7.24933	0.125239	0.689459	0.147197	0.741876
ENSMUSG00000002769	Gnmt	0.626782	2.57983	0	3.6293	-5.61205	0.0102854	2.23922	0.0154073
ENSMUSG00000002771	Grin2d	0.483789	0.837125	0.131247	0.738484	-2.29246	0.174583	-0.0635962	1
ENSMUSG00000002778	Kdelr1	5.17306	5.12041	4.83404	4.90488	-0.350814	0.404332	-0.391779	0.45425
ENSMUSG00000002781	Tmem143	4.1875	4.15851	4.13558	3.30479	-0.256269	0.580532	-1.84682	0.00289592
ENSMUSG00000002791	Pdxk-ps	0	0	0	0	0	1	0	1
ENSMUSG00000002797	Ggct	4.53785	4.59124	4.69467	4.56455	0.584781	0.100876	-0.85508	0.138397
ENSMUSG00000002799	Jag2	6.87655	7.08133	6.63577	6.89725	-0.36711	0.160138	-0.409445	0.271419
ENSMUSG00000002803	Btbd6	0	0	0	0.702186	3.79991	0.291249	6.24009	0.00716515
ENSMUSG00000002804	Nudt14	3.9421	3.94694	2.9435	4.05067	-1.24588	0.00771876	0.365789	0.526449
ENSMUSG00000002808	Epdr1	0	0	0	0.964889	0	1	6.30237	0.0101748
ENSMUSG00000002812	Flii	5.24983	5.16982	4.75344	4.70372	-0.508899	0.112462	-0.653972	0.101808
ENSMUSG00000002814	Top3a	4.81016	3.79038	4.29559	4.12369	-0.317639	0.324446	0.292703	0.537463
ENSMUSG00000002820	Atg4d	0	0	0	0.240088	-1.08532	1	2.4583	0.62354
ENSMUSG00000002825	Qtrt1	3.26965	2.78202	2.51081	2.91574	-0.877487	0.155455	-0.512719	0.609667
ENSMUSG00000002831	Plin4	0	0	0	0	4.7169	0.0734175	3.92811	0.262786
ENSMUSG00000002833	Hdgfl2	4.54421	4.38	4.42265	4.23186	0.0537827	0.912552	-0.668996	0.262656
ENSMUSG00000002835	Chaf1a	6.74137	6.67635	6.7297	5.37597	-0.0156125	0.950213	-1.25795	0.00146839
ENSMUSG00000002844	Adprh	4.53198	4.93097	3.83231	4.76427	-0.35262	0.34423	-0.379052	0.448268
ENSMUSG00000002845	Tmem39a	4.7135	4.33171	4.4603	3.95488	-0.0166145	0.96355	-0.600995	0.244837
ENSMUSG00000002846	Timmdc1	2.51336	2.26114	2.57621	2.3412	-0.338046	0.657228	-0.426325	0.609217
ENSMUSG00000002847	Pla1a	1.78308	1.3806	1.50728	3.38493	-0.871943	0.265463	1.82645	0.0773443
ENSMUSG00000002870	Mcm2	5.92213	5.9825	6.03874	5.68563	0.166334	0.548598	-0.360751	0.341228
ENSMUSG00000002871	Tpra1	7.29396	7.33448	5.62169	7.34497	-1.70404	2.8252e-07	-0.210654	0.572063
ENSMUSG00000002881	Nab1	2.97899	2.83823	3.00877	2.40108	-0.0213992	0.964205	-0.728215	0.27993
ENSMUSG00000002885	Adgre5	0.212157	0.181992	0	0	-3.46702	0.285249	0.0496197	1
ENSMUSG00000002897	Il17ra	2.70014	2.78586	1.87925	2.90554	-0.822985	0.0869646	-0.0548637	0.921427
ENSMUSG00000002900	Lamb1	8.65745	8.44883	7.06703	8.39584	-1.6938	3.30572e-10	-0.186874	0.596544
ENSMUSG00000002908	Kcnn1	0.447843	0.24662	0.461574	0.6531	-1.45914	0.129873	1.74261	0.433958
ENSMUSG00000002910	Arrdc2	6.461	6.51671	6.08046	6.15489	-0.638948	0.031449	-0.857634	0.0348898
ENSMUSG00000002930	Ppp1r17	0	0	0	0	0	1	0	1
ENSMUSG00000002944	Cd36	2.7604	1.03954	3.15243	3.79894	0.38948	0.479696	2.6784	0.000783819
ENSMUSG00000002948	Map2k7	2.85756	2.99997	2.5057	2.83055	0.41425	0.692415	-0.0165152	1
ENSMUSG00000002949	Timm44	4.55219	4.50693	4.70419	4.05561	0.183006	0.669286	-0.463099	0.429989
ENSMUSG00000002957	Ap2a2	1.9729	1.95261	2.18377	2.50474	-0.501706	0.576616	1.04412	0.080885
ENSMUSG00000002963	Pnkp	1.61449	2.24712	1.14227	2.92353	-1.00171	0.206529	0.111609	0.927254
ENSMUSG00000002968	Med25	5.97789	5.91378	5.93406	5.67835	0.117232	0.697658	-0.18505	0.647635
ENSMUSG00000002980	Bcam	0	0	0.356775	1.8509	1.2637	0.552051	7.05366	0.00087445
ENSMUSG00000002981	Clptm1	5.65036	5.36773	5.3228	5.50859	-0.176557	0.617926	0.0175752	0.967072
ENSMUSG00000002983	Relb	2.16951	2.18637	2.29022	2.82933	0.455446	0.530598	0.515714	0.524528
ENSMUSG00000002984	Tomm40	5.21224	5.77266	5.20331	6.41821	-0.192184	0.605533	0.368185	0.439098
ENSMUSG00000002985	Apoe	3.08595	3.26806	1.97858	4.25459	-0.267537	0.741837	-0.0506689	0.970377
ENSMUSG00000002992	Apoc2	0	0	0	1.05606	0	1	0	1
ENSMUSG00000002996	Hbp1	3.14475	3.54915	2.66312	5.07103	-0.721542	0.317218	1.89493	0.00255275
ENSMUSG00000002997	Prkar2b	1.33466	1.64514	1.42279	1.12152	-1.15131	0.213715	-0.311636	0.807045
ENSMUSG00000003031	Cdkn1b	4.09205	4.07093	3.83346	4.58622	-0.0114934	0.970005	0.11959	0.82831
ENSMUSG00000003032	Klf4	2.89838	2.43452	2.95748	2.98775	0.461231	0.261205	0.403266	0.542347
ENSMUSG00000003033	Ap1m1	5.53747	5.70546	5.57921	4.90849	-0.115709	0.718197	-1.30335	0.00436763
ENSMUSG00000003037	Rab8a	3.49837	3.04958	3.34225	3.06922	-0.158639	0.692018	0.348711	0.543641
ENSMUSG00000003038	Hmgn2	6.01687	5.39116	4.69447	5.60442	-0.978967	0.0326012	0.0264562	0.969289
ENSMUSG00000003039	Fam32a	4.00965	3.91337	3.9067	4.32098	0.12287	0.783265	0.428246	0.448536
ENSMUSG00000003051	Elf3	4.37642	5.16035	3.85347	4.55389	-0.945461	0.0343746	-0.911376	0.250841
ENSMUSG00000003053	Cyp2c29	1.22136	0	1.40856	0	-3.00811	0.0179216	0	1
ENSMUSG00000003062	Stard3nl	4.74566	3.98733	5.10582	4.80594	0.533605	0.206472	0.535409	0.347978
ENSMUSG00000003068	Stk11	5.90748	5.86414	6.15272	4.17886	0.393528	0.172448	-1.4641	0.00171291
ENSMUSG00000003070	Efna2	3.35134	3.27289	3.16031	3.68153	0.179993	0.761981	0.513662	0.396225
ENSMUSG00000003072	Atp5d	5.05523	5.13072	3.79709	5.41336	-1.38329	0.0721201	0.0196721	0.971085
ENSMUSG00000003099	Ppp5c	2.87661	2.93452	2.43031	3.88609	-0.861326	0.161542	0.655067	0.253865
ENSMUSG00000003119	Cdk12	4.96859	4.3216	5.0646	2.41172	0.356841	0.265611	-2.15898	8.09163e-05
ENSMUSG00000003123	Lipe	3.1362	2.56337	2.89262	2.44639	-0.0491764	0.930047	-0.750178	0.335238
ENSMUSG00000003131	Pafah1b2	1.8161	1.43407	1.251	2.42867	-0.120984	0.804382	1.34465	0.0656727
ENSMUSG00000003134	Tbc1d8	6.4458	6.23553	6.07273	5.02478	-0.3453	0.212677	-1.26719	0.00113828
ENSMUSG00000003135	Cnot11	6.31018	6.38287	6.03263	6.53429	-0.248117	0.381199	0.170826	0.650596
ENSMUSG00000003153	Slc2a3	0.137553	0	0	0.686898	0.386863	0.939027	0.155314	1
ENSMUSG00000003154	Foxj2	2.50552	2.77644	2.19394	3.60899	-0.602914	0.228155	0.718392	0.243065
ENSMUSG00000003161	Sri	1.70353	1.86299	1.89832	0	-0.844233	0.43518	-6.04408	0.00596376
ENSMUSG00000003166	Dgcr2	4.78957	4.87161	4.04341	5.10788	-1.20683	0.00767928	-0.265167	0.640928
ENSMUSG00000003184	Irf3	2.89177	3.85587	3.06845	4.44577	-0.815473	0.281253	0.570955	0.443632
ENSMUSG00000003190	Bcl2l12	3.54958	3.28015	2.44448	3.74298	-1.14182	0.168073	0.143152	0.874849
ENSMUSG00000003198	Zfp959	0.819849	0	0.401363	1.39597	-3.48417	0.00274121	4.45416	0.0946835
ENSMUSG00000003199	Mpnd	3.4805	3.62304	2.70426	2.55549	-1.031	0.026793	-1.40774	0.0241141
ENSMUSG00000003200	Sh3gl1	5.86701	5.85657	4.6782	5.3285	-1.06078	0.00152308	-0.174306	0.700877
ENSMUSG00000003206	Ebi3	0.849625	1.28457	0.714542	0	-4.64205	0.0501555	-5.03553	0.0570098
ENSMUSG00000003208	Yju2	2.9565	2.78823	2.92279	2.95522	0.45869	0.49295	-0.244523	0.797337
ENSMUSG00000003226	Ranbp2	0.973574	1.45473	0.676596	0.951872	0.383829	0.574882	-0.744923	0.493509
ENSMUSG00000003227	Edar	1.85761	0.280032	0.302452	0.710417	-2.78441	0.000758801	2.50252	0.0500381
ENSMUSG00000003228	Grk5	1.68333	1.3285	1.26306	1.34768	-0.171899	0.762754	0.313601	0.651601
ENSMUSG00000003233	Dvl3	6.03872	5.95755	6.2142	5.63735	0.187122	0.513353	-0.388946	0.321656
ENSMUSG00000003234	Abcf3	7.00375	6.66854	6.86323	6.45055	-0.127263	0.626331	-0.0925767	0.802213
ENSMUSG00000003235	Eif2b5	2.6677	2.4817	2.11649	3.7917	-0.198963	0.698374	0.781421	0.265864
ENSMUSG00000003269	Cyth2	5.4616	5.36727	4.65394	4.90836	-1.00743	0.0359901	-0.815945	0.115109
ENSMUSG00000003271	Sult2b1	1.15517	1.01591	0	1.00497	0.138321	0.940603	-2.13494	0.257127
ENSMUSG00000003273	Car11	0.308353	0.469325	1.21949	0	2.84353	0.088938	-5.99989	0.0198105
ENSMUSG00000003279	Dlgap1	0.859012	1.04733	0.822405	3.02696	-0.126128	0.825129	1.5531	0.0594207
ENSMUSG00000003282	Plag1	3.23432	2.53109	3.16083	3.06362	0.147878	0.783373	0.426492	0.522637
ENSMUSG00000003283	Hck	0.778413	0	0	0.955099	-0.297184	0.845317	0.536602	0.814506
ENSMUSG00000003299	Mrpl4	5.67074	5.87428	4.99069	6.1207	-1.04543	0.00370803	0.248261	0.557354
ENSMUSG00000003308	Keap1	3.14658	3.27273	2.80509	3.76906	-0.16756	0.723103	0.320396	0.634702
ENSMUSG00000003309	Ap1m2	5.69535	5.651	5.53028	4.58295	-0.269746	0.397877	-1.06323	0.0219733
ENSMUSG00000003316	Glg1	2.30233	2.11201	1.78712	1.51443	-0.778152	0.0915812	-0.998355	0.222668
ENSMUSG00000003341	Atp8b3	0	0	0	0	-4.5232	0.108595	0.947471	0.713448
ENSMUSG00000003344	Btbd2	6.27689	5.68788	5.95048	5.65884	-0.221436	0.447353	-0.346767	0.395856
ENSMUSG00000003345	Csnk1g2	5.86252	5.39041	5.63718	5.01666	-0.0977955	0.73991	-0.503236	0.253327
ENSMUSG00000003346	Abhd17a	5.79495	5.67976	3.43498	5.96852	-2.44527	1.68193e-07	0.193992	0.688654
ENSMUSG00000003348	Mob3a	2.99959	2.28812	3.22524	2.47132	-0.449989	0.467317	-0.117361	0.939967
ENSMUSG00000003352	Cacnb3	4.37747	4.41268	4.70661	2.94097	0.410997	0.360392	-1.80211	0.0352916
ENSMUSG00000003354	Ccdc65	0.70074	0.681011	0.554097	1.74647	-2.6955	0.0117417	3.17425	0.075971
ENSMUSG00000003355	Fkbp11	0	0	0.123759	0	1.2873	0.575823	0	1
ENSMUSG00000003360	Ddx23	3.53895	3.61424	3.23852	3.24479	-1.39864	0.00362459	-0.351826	0.528161
ENSMUSG00000003363	Pld3	5.06157	4.93963	4.25537	4.39639	-0.851981	0.0375105	-1.17679	0.0258051
ENSMUSG00000003378	Grik5	1.86005	1.84895	0.983728	1.37532	-1.33269	0.108251	-0.753276	0.37775
ENSMUSG00000003379	Cd79a	0	0	0	0	0	1	1.97178	0.357265
ENSMUSG00000003380	Rabac1	6.03968	6.24762	5.76743	6.88341	-0.539786	0.123472	0.671051	0.151621
ENSMUSG00000003382	Etv3	0.134075	0.196389	0.514552	0	0.472605	0.731188	-4.53742	0.0917247
ENSMUSG00000003402	Prkcsh	4.37179	4.60109	4.55236	4.84555	0.204993	0.602317	0.275148	0.610808
ENSMUSG00000003410	Elavl3	4.85284	4.88607	5.09509	4.27039	0.48969	0.131724	-0.354688	0.421253
ENSMUSG00000003411	Rab3b	5.1979	4.80377	5.87546	4.9326	0.184445	0.659125	-1.1113	0.0551568
ENSMUSG00000003418	St8sia6	0.241644	0	0.101867	0	1.25643	0.342894	-2.44323	0.644149
ENSMUSG00000003420	Fcgrt	0	0	0.382858	0	-2.06612	0.335359	0	1
ENSMUSG00000003421	Nosip	5.86448	5.7723	6.02062	5.95147	-0.0804248	0.802262	-0.0698758	0.873402
ENSMUSG00000003423	Pih1d1	4.28562	4.07698	3.598	1.73667	-1.37988	0.0168303	-0.941377	0.318333
ENSMUSG00000003429	Rps11	6.34327	6.48693	5.87422	7.09998	-0.208826	0.610069	0.809217	0.144014
ENSMUSG00000003435	Supt5	5.39513	5.51041	5.04633	4.47406	-0.392866	0.208094	-1.08225	0.0142742
ENSMUSG00000003436	Dll3	1.74126	2.50466	1.64119	2.71914	0.0791021	0.957106	-0.704897	0.334082
ENSMUSG00000003437	Paf1	4.78566	4.94189	4.90192	5.36576	-0.0724156	0.838574	0.0125876	0.97749
ENSMUSG00000003438	Timm50	5.22088	5.12666	5.11403	5.03072	-0.0282354	0.938929	-0.442707	0.371501
ENSMUSG00000003444	Med29	3.37705	3.79737	1.39273	4.13079	-3.32983	0.000700908	0.726392	0.258368
ENSMUSG00000003452	Bicd1	0	0	0.0504418	0	2.55145	0.728801	0	1
ENSMUSG00000003458	Ncstn	4.18689	4.41273	3.89752	3.09731	-0.0661906	0.880013	-2.28688	0.000263923
ENSMUSG00000003464	Pex19	4.86192	4.71985	5.1797	5.21005	0.351835	0.340014	-0.104571	0.830759
ENSMUSG00000003469	Phyhip	0	0	0	0.648436	-3.0369	0.382268	6.17165	0.0117216
ENSMUSG00000003476	Crhr2	0	0	0	0	4.30578	0.162559	0	1
ENSMUSG00000003477	Inmt	0	0	0	0	0	1	0	1
ENSMUSG00000003484	Cyp4f18	0	0	0	0	0	1	3.50713	0.311636
ENSMUSG00000003500	Impdh1	1.19913	0.843046	0.384194	1.65086	-1.95962	0.0160646	0.173647	0.904099
ENSMUSG00000003505	Psg18	0	0	0	0	0	1	0	1
ENSMUSG00000003518	Dusp3	0	0	0	0	0	1	0	1
ENSMUSG00000003526	Prodh	4.25319	4.56119	3.70629	3.53777	-0.3218	0.508129	-1.57658	0.0104332
ENSMUSG00000003527	Ess2	5.07095	5.28156	5.25703	4.91166	0.388025	0.272507	-0.590544	0.197436
ENSMUSG00000003528	Slc25a1	5.04843	5.20863	5.02036	5.63848	-0.266373	0.476136	0.165524	0.755344
ENSMUSG00000003531	Dgcr6	5.88444	5.81956	5.95604	5.86635	0.0710937	0.845336	-0.114341	0.815879
ENSMUSG00000003534	Ddr1	4.61562	4.0307	3.52129	3.806	-0.94461	0.0180114	0.100661	0.85399
ENSMUSG00000003541	Ier3	0	0	0	0	2.21724	0.276813	0	1
ENSMUSG00000003545	Fosb	1.68413	1.17138	1.9717	1.10909	-0.246017	0.685991	0.306646	0.797356
ENSMUSG00000003546	Klc4	2.80179	3.01809	2.39035	3.62713	-0.976133	0.0729254	0.157874	0.826967
ENSMUSG00000003549	Ercc1	3.15948	2.91879	1.82432	2.54439	-2.37795	0.00382254	-1.45938	0.198833
ENSMUSG00000003555	Cyp17a1	0	0	0	0	0	1	0	1
ENSMUSG00000003559	As3mt	0.604594	0.839122	0	1.15259	-3.64819	0.0505612	0.482099	0.804769
ENSMUSG00000003573	Homer3	0	0	0	0	0	1	0	1
ENSMUSG00000003575	Crtc1	3.68145	3.56512	3.48514	3.33927	-0.165054	0.615252	-0.679926	0.215943
ENSMUSG00000003581	Rnf215	3.75636	3.33291	2.03181	3.65742	-1.96264	0.0171251	0.475065	0.51043
ENSMUSG00000003585	Sec14l2	1.60157	0.863953	1.14794	1.25608	-1.75613	0.0539959	-0.120151	0.938016
ENSMUSG00000003604	Aven	4.98285	4.96593	5.44241	4.98839	0.415585	0.263749	0.193728	0.720383
ENSMUSG00000003617	Cp	0	0	0	0	0	1	0	1
ENSMUSG00000003623	Crot	0.702023	1.0619	0	1.37516	-1.234	0.232285	-0.416338	0.698188
ENSMUSG00000003644	Rps6ka1	3.84339	3.41783	3.5753	3.61275	-0.39378	0.318768	-0.381285	0.456809
ENSMUSG00000003657	Calb2	0.362372	0	0	0	0.0495549	1	-2.36915	0.646076
ENSMUSG00000003660	Snrnp200	4.9095	5.34411	4.95643	5.17865	-0.0559698	0.843874	-0.365908	0.337597
ENSMUSG00000003662	Ciao1	4.36185	4.01577	4.10012	4.51738	-0.268989	0.476174	0.544079	0.270104
ENSMUSG00000003665	Has1	0	0	0	0	0	1	0	1
ENSMUSG00000003680	Taf6l	5.32767	5.52979	3.95439	5.0308	-1.66209	0.000260462	-0.556861	0.262307
ENSMUSG00000003721	Insig2	0.818633	1.2839	0	1.84928	-1.90834	0.302974	0.990012	0.3663
ENSMUSG00000003731	Kpna6	3.71848	3.96904	3.56316	3.58297	-0.0359353	0.918542	-0.624716	0.218161
ENSMUSG00000003746	Man1a	1.67387	1.46762	0.575425	0.566437	-0.433924	0.579525	-1.85611	0.140186
ENSMUSG00000003752	Itpkc	0	0	0.1489	1.01557	3.27415	0.450292	5.49808	0.0441318
ENSMUSG00000003762	Coq8b	2.90589	3.08884	2.78291	3.28845	-0.417466	0.460524	-0.00543406	1
ENSMUSG00000003778	Brd8	2.37833	2.21665	2.58742	2.25865	-0.432333	0.422262	1.08377	0.137134
ENSMUSG00000003779	Kif20a	5.03942	5.11857	5.04821	5.61061	0.173923	0.652933	0.735123	0.106129
ENSMUSG00000003808	Farsa	5.31103	5.12821	4.98818	5.13621	-0.1746	0.638988	-0.0800403	0.881107
ENSMUSG00000003809	Gcdh	2.79749	2.78964	2.68129	4.07674	0.450085	0.465034	0.568644	0.479699
ENSMUSG00000003810	Mast2	5.2695	5.09901	5.3782	4.74648	0.231987	0.416296	-0.528626	0.196932
ENSMUSG00000003812	Dnase2a	0	0	0.114006	0	4.07419	0.205235	0	1
ENSMUSG00000003813	Rad23a	1.29815	1.18145	1.03431	1.92976	-0.33421	0.772296	0.0681462	0.963751
ENSMUSG00000003814	Calr	6.61401	6.79257	6.51179	6.46896	0.106121	0.721155	-0.365553	0.367092
ENSMUSG00000003824	Syce2	8.45227	8.5645	8.27192	7.91071	0.021876	0.949416	-0.464074	0.231299
ENSMUSG00000003847	Nfat5	0.392955	0.67062	0.273504	0.895107	-0.735005	0.451103	-0.478818	0.702105
ENSMUSG00000003848	Nob1	2.1941	2.3861	1.39774	4.44932	-0.831916	0.334439	2.65428	0.00463408
ENSMUSG00000003849	Nqo1	0.466664	0.750979	1.21915	0	1.49698	0.015816	0.308946	0.823246
ENSMUSG00000003863	Ppfia3	0.0743794	0	0	0.127852	-3.47389	0.287908	5.0912	0.0638405
ENSMUSG00000003865	Gys1	5.04736	4.89293	5.01984	4.08199	0.0691681	0.836315	-0.993398	0.0412269
ENSMUSG00000003868	Ruvbl2	6.63698	6.25872	5.89817	6.41794	-0.938962	0.00401423	-0.120857	0.776292
ENSMUSG00000003872	Lin7b	2.33016	3.08792	0.975641	3.63123	-4.83875	0.00118144	0.650438	0.543507
ENSMUSG00000003873	Bax	4.06535	4.357	4.40259	5.46331	-0.0679562	0.901172	0.516639	0.448158
ENSMUSG00000003882	Il7r	0	0	0	0	0	1	0	1
ENSMUSG00000003923	Tfam	1.88524	2.34908	1.64634	3.28567	-0.158614	0.806354	1.17806	0.029198
ENSMUSG00000003929	Zfp81	0.261008	0.499695	0.105367	0.729154	-1.10551	0.391148	0.250743	0.829466
ENSMUSG00000003934	Efnb3	0	0	0	0	0	1	0	1
ENSMUSG00000003948	Mmd	1.58682	1.37169	1.94036	2.90635	-4.04318	0.0271261	-2.10767	1
ENSMUSG00000003949	Hlf	0	0	0	0.184216	0	1	3.85317	0.055426
ENSMUSG00000003955	Fam162a	5.62641	6.01571	5.63145	5.38197	-0.276291	0.512546	-0.37405	0.519279
ENSMUSG00000003970	Rpl8	5.32065	5.84539	3.86527	6.7887	-1.13594	0.0503945	1.01998	0.025157
ENSMUSG00000003974	Grm3	0.106575	0	0	0.553229	-2.51752	0.230537	5.22499	0.0704177
ENSMUSG00000003992	Ssbp2	2.5034	2.59387	2.18184	2.37781	0.412495	0.530683	-0.605439	0.420617
ENSMUSG00000004018	Fancl	0.62399	1.37456	0.700638	0	0.0289411	0.992539	-1.43999	0.244192
ENSMUSG00000004031	Brinp2	0.907651	0.418981	0.21968	2.41994	-1.52587	0.237414	4.14397	1.62069e-05
ENSMUSG00000004032	Gstm5	5.41755	5.3614	5.23529	5.63608	-0.16854	0.691501	0.609557	0.277025
ENSMUSG00000004035	Gstm7	0	0	0	0	-1.20048	0.509302	0	1
ENSMUSG00000004038	Gstm3	0	0	0	0	1.80416	1	0	1
ENSMUSG00000004040	Stat3	5.24457	5.83351	5.22722	5.92758	0.0466205	0.889206	0.282544	0.539406
ENSMUSG00000004043	Stat5a	1.91774	2.71012	1.84755	1.75963	-0.277808	0.538605	-1.12194	0.0697628
ENSMUSG00000004044	Cavin1	0.416038	1.87065	0.552236	0.488651	-0.283714	0.779951	-3.61399	1.52066e-05
ENSMUSG00000004054	Map3k11	4.58031	4.48404	4.24467	4.84316	-0.352775	0.321527	0.130569	0.775828
ENSMUSG00000004056	Akt2	4.47855	4.34735	4.7154	4.18637	0.302532	0.397274	-0.373725	0.444922
ENSMUSG00000004069	Dnaja3	4.73007	4.63075	4.26947	3.80751	-0.226598	0.545275	-0.610861	0.251407
ENSMUSG00000004070	Hmox2	3.31487	3.99274	2.63143	4.36001	-0.363291	0.45731	0.569642	0.362649
ENSMUSG00000004071	Cdip1	3.80889	4.19215	4.14545	3.44318	-0.032799	0.93581	-0.932821	0.10971
ENSMUSG00000004085	Map3k20	1.80442	1.51413	1.59901	2.21429	0.364062	0.533653	1.16736	0.174536
ENSMUSG00000004096	Cwc15	4.47818	4.45837	4.57858	5.06851	0.480215	0.278378	0.800054	0.188459
ENSMUSG00000004098	Col5a3	0	0	0	0	0	1	0	1
ENSMUSG00000004099	Dnmt1	8.84868	8.73897	7.74879	8.37006	-1.18203	2.16361e-05	-0.511537	0.170719
ENSMUSG00000004100	Ppan	6.54282	6.46501	6.48911	6.98248	0.0364455	0.911742	0.523626	0.176596
ENSMUSG00000004105	Angptl2	4.00832	4.12197	4.02981	3.99152	-0.1187	0.781952	-0.653849	0.20366
ENSMUSG00000004110	Cacna1e	0.225955	0.136303	0.109978	0	-1.44169	0.359409	-1.34755	0.374921
ENSMUSG00000004113	Cacna1b	0.460199	0.0942455	0.251684	0	-0.501114	0.619886	-0.562605	0.770246
ENSMUSG00000004127	Trmt10a	0.598491	0.748843	0.457891	1.54366	-1.3375	0.397146	0.735447	0.741527
ENSMUSG00000004151	Etv1	3.51114	4.0311	3.75599	3.14654	-0.0272796	0.966488	-0.88608	0.292277
ENSMUSG00000004187	Kifc2	0.214492	0	0	0.503045	-2.47419	0.539268	6.0512	0.0247187
ENSMUSG00000004207	Psap	4.43411	4.64715	2.87584	5.64621	-2.07065	2.05751e-05	1.11878	0.0216885
ENSMUSG00000004221	Ikbkg	0.864542	0.866138	0.0593137	0	-1.87172	0.0745566	-0.152391	0.896927
ENSMUSG00000004231	Pax2	3.3986	3.97914	3.79798	1.05583	0.569066	0.103747	-3.05006	0.0124231
ENSMUSG00000004233	Wars2	1.14809	1.07551	1.69768	1.22757	0.426049	0.481647	0.505854	0.6003
ENSMUSG00000004263	Atn1	2.44517	1.93003	2.46334	2.48088	1.10555	0.403525	5.06172	0.0441303
ENSMUSG00000004264	Phb2	7.09858	7.48245	6.74892	7.41951	-0.424039	0.179369	-0.264307	0.500663
ENSMUSG00000004266	Ptpn6	3.92278	3.84089	3.06052	2.30914	-0.69401	0.198264	-2.54158	0.00268578
ENSMUSG00000004267	Eno2	0	0	0	0	-3.95111	0.184794	0	1
ENSMUSG00000004268	Emg1	6.33922	6.58382	5.071	6.91095	-1.2011	0.00118757	0.578578	0.152314
ENSMUSG00000004270	Lpcat3	1.11261	0.53016	1.16346	1.9985	-0.728152	0.504477	2.75175	0.0562288
ENSMUSG00000004285	Atp6v1f	5.50362	5.27373	4.52214	5.37681	-1.1239	0.021261	-0.0860466	0.88517
ENSMUSG00000004296	Il12b	0	0	0	0	-2.62732	0.311226	0	1
ENSMUSG00000004317	Clcn5	3.83697	3.91183	3.86913	4.23337	-0.140379	0.701077	-0.187233	0.710517
ENSMUSG00000004319	Clcn3	2.06157	1.79678	1.96581	2.46859	-0.0717332	0.882929	0.803943	0.287302
ENSMUSG00000004328	Hif3a	2.32086	1.95083	2.18092	1.62469	0.0266033	0.967188	-0.288447	0.725692
ENSMUSG00000004341	Gpx6	2.49908	2.83401	2.8575	0.623401	0.764324	0.384104	-3.94062	0.000633845
ENSMUSG00000004344	Gpx5	0	0	0	0	0	1	0	1
ENSMUSG00000004347	Pde1c	0.808035	0.51868	1.47053	0.732913	-0.282088	0.720032	0.60978	0.576986
ENSMUSG00000004356	Utp20	4.07088	3.90511	3.82606	3.43679	0.040778	0.907664	-0.427654	0.342154
ENSMUSG00000004359	Spic	0	0	0	0	-2.67459	0.500371	0	1
ENSMUSG00000004360	9330159F19Rik	0	0	0	0	0	1	0	1
ENSMUSG00000004364	Cul3	1.60253	1.40495	1.28691	1.98498	0.264133	0.674086	1.23302	0.0658652
ENSMUSG00000004366	Sst	0	0	0	0	0	1	0	1
ENSMUSG00000004371	Il11	0	0.384286	0	0	-3.42613	0.20155	-5.01469	0.0502464
ENSMUSG00000004383	Large1	1.91959	2.10455	1.48949	1.9229	-0.583326	0.394503	-0.341088	0.644872
ENSMUSG00000004393	Ddx56	5.78316	5.6828	5.66148	5.64706	-0.28835	0.411848	-0.203702	0.659134
ENSMUSG00000004394	Tmed4	0.800112	0	1.55867	3.13473	1.89603	0.0132541	3.37365	0.007289
ENSMUSG00000004415	Col26a1	0	0	0	0	0	1	0	1
ENSMUSG00000004446	Bid	0.446764	0.665518	0.18189	1.64468	1.25445	0.500395	-0.994991	0.465789
ENSMUSG00000004451	Ralb	0.238511	0.185119	0.169008	0	-1.58339	0.412611	-1.70165	1
ENSMUSG00000004455	Ppp1cc	3.95671	4.08216	3.95623	4.49541	0.322672	0.516563	0.440916	0.422317
ENSMUSG00000004460	Dnajb11	5.04058	5.08793	4.21232	4.62668	-0.826722	0.0581088	-0.0598853	0.902575
ENSMUSG00000004462	Tbccd1	3.70885	3.9455	3.47724	4.04831	-0.0732374	0.870573	0.511129	0.361667
ENSMUSG00000004473	Clec11a	0.473288	0.753171	0.377123	0.581403	0.788939	0.671635	-2.70106	0.141459
ENSMUSG00000004500	Zfp324	0	0	0	0	2.30433	0.750058	0	1
ENSMUSG00000004508	Gab2	2.95133	3.17029	2.95649	3.59758	0.036464	0.934329	0.617241	0.175601
ENSMUSG00000004530	Coro1c	3.91869	3.63927	3.54788	4.36735	-0.209659	0.586361	0.347823	0.571989
ENSMUSG00000004535	Tax1bp1	4.40049	4.42827	4.26014	3.98503	0.00977903	0.993954	-0.10421	0.859146
ENSMUSG00000004540	Psg17	2.40109	1.52222	2.53513	0	0.250591	0.740723	-7.99706	1.89372e-07
ENSMUSG00000004542	Psg19	0	0	0	0	0	1	0	1
ENSMUSG00000004552	Ctse	0	0	0	0	0	1	1.71598	0.434604
ENSMUSG00000004558	Ndrg2	0	0	0	0	-2.40659	0.539158	0	1
ENSMUSG00000004561	Mettl17	3.16668	2.88043	3.13226	3.19689	0.0882637	0.918075	-0.438648	0.600712
ENSMUSG00000004562	Arhgef40	0	0	0	0	1.26356	0.385695	1.46909	0.616268
ENSMUSG00000004565	Pnpla6	3.15403	3.1117	2.77203	3.36167	-0.0970508	0.835652	-0.389969	0.557184
ENSMUSG00000004567	Mcoln1	4.71607	5.34607	4.48811	4.60787	0.078428	0.836783	-1.07036	0.0482615
ENSMUSG00000004568	Arhgef18	3.85606	4.09847	4.17058	3.92922	-0.24052	0.514201	-0.155944	0.748915
ENSMUSG00000004591	Pkn2	4.37745	4.32176	4.36858	3.59907	0.616048	0.0563486	-0.809881	0.100192
ENSMUSG00000004609	Cd33	0	0	0	0	0	1	0	1
ENSMUSG00000004610	Etfb	3.05739	4.09456	2.72776	5.2403	-0.677474	0.579727	0.605442	0.652808
ENSMUSG00000004612	Nkg7	0	0	0	0	0	1	0	1
ENSMUSG00000004626	Stxbp2	3.60965	3.96009	3.25032	4.02692	-0.661293	0.138028	0.455984	0.415874
ENSMUSG00000004630	Pcp2	0	0	0	0	0	1	0	1
ENSMUSG00000004631	Sgce	0	0	0	0	-5.17012	0.00903365	0	1
ENSMUSG00000004633	Chn2	2.57848	2.8533	2.62687	3.00475	0.366205	0.513509	0.386613	0.52546
ENSMUSG00000004637	Wwox	3.40653	2.63658	2.74717	3.02458	-0.443698	0.402937	0.506724	0.467864
ENSMUSG00000004642	Slbp	8.49526	8.44778	8.85559	7.78852	0.514004	0.109649	-0.0270931	0.955511
ENSMUSG00000004651	Tyr	0	0	0	0	0	1	0	1
ENSMUSG00000004654	Ghrhr	0	0	0	0	-4.30879	0.127775	0	1
ENSMUSG00000004655	Aqp1	0.694317	0.385736	0.777577	0.671632	0.562897	0.752864	1.39185	0.574457
ENSMUSG00000004661	Arid3b	4.39746	4.43127	3.73324	4.90837	-0.248921	0.543021	0.155586	0.785083
ENSMUSG00000004665	Cnn2	0	0	0	0	0	1	0	1
ENSMUSG00000004667	Polr2e	5.70593	5.39945	5.34752	6.43464	-0.634374	0.128413	0.72236	0.0996464
ENSMUSG00000004668	Abca13	1.52516	1.26972	1.50244	0.66309	0.237937	0.606232	-1.30602	0.100587
ENSMUSG00000004677	Myo9b	4.06423	4.21189	4.57548	4.40877	0.093432	0.774352	-0.0388642	0.932008
ENSMUSG00000004698	Hdac9	2.14614	1.91155	2.94337	2.29155	0.0673753	0.929714	0.28589	0.690921
ENSMUSG00000004707	Ly9	0	0	0	0	0	1	5.1105	0.0800972
ENSMUSG00000004709	Cd244a	0.129183	0.278583	0.440407	0	4.95564	0.00686914	-2.36915	0.646046
ENSMUSG00000004730	Adgre1	0	0.0613808	0	0	0	1	3.66722	0.103565
ENSMUSG00000004748	Mtfp1	0	0	0	1.09853	-2.22926	0.538265	0.859494	0.623783
ENSMUSG00000004768	Rab23	4.45371	3.70162	3.44462	3.77003	-0.388353	0.392657	0.24335	0.687252
ENSMUSG00000004771	Rab11a	4.95715	5.22965	5.06765	5.11552	0.0385074	0.919258	-0.0453064	0.924795
ENSMUSG00000004788	Eif2b2	5.03088	5.05878	4.49527	4.71612	-0.495076	0.198337	-0.82038	0.126485
ENSMUSG00000004789	Dlst	5.58623	5.85662	5.51237	5.58344	0.04117	0.904184	-0.111341	0.787729
ENSMUSG00000004791	Pgf	0	0	0	0	0	1	0	1
ENSMUSG00000004798	Ulk2	1.9337	2.23156	1.92395	2.47764	-0.213161	0.672516	0.869379	0.182845
ENSMUSG00000004814	Ccl24	0	0	0	0	0	1	0	1
ENSMUSG00000004815	Dgkq	0	0	0	0	0	1	0	1
ENSMUSG00000004821	Tmed11	0	0	0	0	0	1	0	1
ENSMUSG00000004837	Grap	0	0	0	0	0	1	0	1
ENSMUSG00000004842	Pou1f1	0	0	0	0	0	1	0	1
ENSMUSG00000004843	Chmp2b	2.60801	3.62605	3.30682	4.82441	0.49594	0.31283	0.89364	0.137243
ENSMUSG00000004846	Plod3	0.803188	1.1174	0.720041	1.7269	-1.26224	0.177823	0.348579	0.768936
ENSMUSG00000004849	Ap1s1	4.36384	4.05742	3.7916	4.28348	-0.723594	0.191953	0.0466677	0.954861
ENSMUSG00000004864	Mapk13	1.11411	1.57266	0.632605	0.779683	-0.979662	0.335401	-0.819583	0.362558
ENSMUSG00000004865	Srpk1	6.30014	6.13025	6.36401	6.00306	0.387968	0.141669	-0.179126	0.627872
ENSMUSG00000004872	Pax3	0	0.332455	0.240947	0	3.17176	0.350301	-4.46606	0.17313
ENSMUSG00000004880	Lbr	6.40751	6.38159	4.10221	6.1052	-1.93487	1.69696e-10	-0.490093	0.195641
ENSMUSG00000004885	Crabp2	5.74657	5.20533	5.47481	5.94498	-0.061351	0.889509	0.825595	0.218964
ENSMUSG00000004891	Nes	1.291	2.21853	1.41781	3.90298	-0.204721	0.824801	1.56562	0.0996236
ENSMUSG00000004892	Bcan	0	0	0	0	6.13838	0.0426048	0	1
ENSMUSG00000004894	Hapln2	0	0	0	0	-3.26367	0.106275	-4.88977	0.0584344
ENSMUSG00000004895	Prcc	2.64312	3.49771	2.81607	4.59903	0.663171	0.215783	1.46997	0.0163146
ENSMUSG00000004896	Rrnad1	1.56563	1.91621	0.861163	2.58338	-1.99251	0.0385868	0.729489	0.301599
ENSMUSG00000004897	Hdgf	5.25347	5.42216	5.70251	5.68017	0.706709	0.0350024	0.415732	0.366736
ENSMUSG00000004902	Slc25a18	0	0	0	0	0	1	-1.7197	1
ENSMUSG00000004929	Thop1	6.07173	6.08706	6.34328	5.53568	-0.00745737	0.972354	-1.03659	0.00910007
ENSMUSG00000004931	Apba3	3.08368	2.14249	1.76275	3.32336	-2.29894	0.00178812	1.81959	0.0187537
ENSMUSG00000004933	Matk	0.0041979	0	0	0	2.57474	0.435863	0	1
ENSMUSG00000004934	Pias4	6.32799	6.34494	5.83357	6.40919	-0.751641	0.00914371	0.0458223	0.904549
ENSMUSG00000004936	Map2k1	6.56377	6.56146	7.0229	6.5183	0.517088	0.0579619	0.0429763	0.910271
ENSMUSG00000004937	Sgta	6.34801	6.14899	6.38158	6.41183	0.129648	0.678067	-0.0861257	0.827355
ENSMUSG00000004939	Nmrk2	0	0	0	0	0	1	0	1
ENSMUSG00000004945	Tmem242	3.23901	3.49022	2.82512	3.99713	0.249418	0.691794	0.680531	0.451704
ENSMUSG00000004947	Dtx2	8.49883	8.39421	8.29713	7.93514	-0.173847	0.503622	-0.582806	0.118326
ENSMUSG00000004948	Zp3	9.48316	10.2835	7.09381	11.1472	-2.51455	1.57405e-15	0.652984	0.101842
ENSMUSG00000004951	Hspb1	3.1118	4.92978	2.69752	5.65494	-0.897896	0.189078	0.562258	0.571004
ENSMUSG00000004952	Rasa4	6.40781	6.38372	6.28311	5.84355	-0.177388	0.557789	-0.529685	0.174775
ENSMUSG00000004961	Syt5	2.83818	2.79735	3.13779	2.60772	0.468868	0.488719	0.360972	0.709996
ENSMUSG00000004980	Hnrnpa2b1	5.56522	6.15815	5.90799	5.7602	0.309365	0.305184	-0.374606	0.406295
ENSMUSG00000004988	Fxyd4	0	0	0	0	-0.0675415	1	0	1
ENSMUSG00000004994	Ccdc130	5.13296	5.12337	4.2989	4.62825	-0.960767	0.00972047	-0.404914	0.415077
ENSMUSG00000004996	Mri1	1.57357	1.92892	1.59243	2.84664	-0.665122	0.451053	1.6459	0.0294225
ENSMUSG00000005034	Prkacb	1.70749	1.64435	1.82546	2.58813	-0.0178653	0.985933	0.8558	0.340241
ENSMUSG00000005043	Sgsh	0.48388	0.188445	0	1.45903	-4.61454	0.00628597	2.38724	0.154706
ENSMUSG00000005045	Chd5	2.7147	2.2642	2.38523	0.322829	-0.570858	0.157295	-3.45564	0.000414839
ENSMUSG00000005054	Cstb	3.292	2.34846	3.22441	5.31291	-0.0744627	0.898962	3.35261	6.25651e-06
ENSMUSG00000005057	Sh2b2	1.12703	0.59596	0.551247	1.96803	-2.30044	0.0166209	2.02151	0.113822
ENSMUSG00000005069	Pex5	3.73549	3.31952	3.41252	4.50563	-0.171108	0.679011	1.57305	0.0287463
ENSMUSG00000005078	Jkamp	3.86297	4.09218	3.31617	3.83662	-0.244639	0.672605	-0.73687	0.335532
ENSMUSG00000005087	Cd44	0	0	0	0	0	1	0	1
ENSMUSG00000005089	Slc1a2	0	0	0	0	0	1	0	1
ENSMUSG00000005102	Eif2ak4	4.62466	4.42126	5.14547	3.10793	0.581875	0.0741587	-1.11632	0.0203057
ENSMUSG00000005103	Wdr1	5.28455	5.43619	5.42686	5.11674	0.166269	0.618797	-0.827755	0.0902242
ENSMUSG00000005107	Slc2a9	0.756121	1.09294	0.983464	0	0.700881	0.36189	-6.4285	0.000665586
ENSMUSG00000005124	Ccn4	0	0	0	0	-4.24982	0.134216	0	1
ENSMUSG00000005125	Ndrg1	0	0	0	0	-3.14764	0.378809	2.24453	1
ENSMUSG00000005131	4930550C14Rik	3.3544	3.49333	2.52123	0.724206	-1.46196	0.082715	-1.31683	0.200245
ENSMUSG00000005142	Man2b1	0.695516	1.05333	1.02453	1.68018	1.19102	0.191603	0.677861	0.395852
ENSMUSG00000005148	Klf5	0	0.162809	0.19152	0.24315	4.48133	0.0973549	0.244645	1
ENSMUSG00000005150	Wdr83	1.94257	1.37512	1.73304	3.23098	0.297202	0.801348	1.96327	0.078091
ENSMUSG00000005161	Prdx2	7.98184	7.93256	7.79187	6.83299	-0.201789	0.469371	-1.2887	0.00162786
ENSMUSG00000005198	Polr2a	3.09864	3.12358	2.54302	2.9219	-0.109689	0.797389	-0.0558083	0.930053
ENSMUSG00000005202	Shbg	0	0	0	0	-2.47419	0.539246	0	1
ENSMUSG00000005204	Senp3	4.43699	4.78547	4.23817	4.82455	0.0223153	0.967648	0.175583	0.72145
ENSMUSG00000005220	Corin	0.377853	0.479751	0.222509	3.97146	-0.024953	1	5.37133	3.1579e-06
ENSMUSG00000005225	Plekha8	4.83626	4.66709	4.79747	4.33898	0.157826	0.670578	0.0465119	0.918057
ENSMUSG00000005232	G6pc2	0.166101	0	0	0	-2.95596	0.380892	0	1
ENSMUSG00000005233	Spc25	3.21355	3.54608	3.01252	3.26077	-0.0693316	0.895267	-0.627237	0.431472
ENSMUSG00000005237	Dnah2	1.21123	1.1598	1.29146	0.27335	-0.0474507	0.937924	-2.10578	0.0341855
ENSMUSG00000005251	Ripk4	0.306203	0.233092	0.315159	2.92601	-2.06515	0.111676	4.35716	0.000324328
ENSMUSG00000005262	Ufd1	2.20677	1.60249	1.85363	2.11387	-1.68925	0.00366236	0.41863	0.703365
ENSMUSG00000005267	Zfp287	0	0	0	0	0	1	5.91374	0.0280903
ENSMUSG00000005268	Prlr	2.80125	2.74649	3.81102	0.102665	0.854037	0.1704	-2.97217	0.0156038
ENSMUSG00000005299	Letm1	3.51855	3.39533	3.44578	2.73106	-0.227504	0.570863	-1.51536	0.0044904
ENSMUSG00000005312	Ubqln1	6.93409	6.76603	7.12176	6.3332	0.434932	0.0969912	-0.486416	0.190559
ENSMUSG00000005320	Fgfr4	0	0	0.227954	0	2.96947	0.527805	3.92811	0.262759
ENSMUSG00000005338	Cadm3	0	0	0	0	0	1	0	1
ENSMUSG00000005339	Fcer1a	0	0	0	0	0	1	0	1
ENSMUSG00000005354	Txn2	6.69663	6.56781	6.75995	6.54878	-0.0595645	0.851459	-0.124352	0.75596
ENSMUSG00000005355	Casp14	0	0	0	0	0	1	0	1
ENSMUSG00000005357	Slc1a6	0	0	0	0	0	1	0	1
ENSMUSG00000005360	Slc1a3	0	0.15981	0	0	1.94933	0.601336	-2.88736	0.475914
ENSMUSG00000005362	Crbn	2.29559	3.24102	2.60997	3.90479	0.561202	0.237572	0.298065	0.622152
ENSMUSG00000005364	Il5ra	0	0	0	0	0	1	0	1
ENSMUSG00000005370	Msh6	5.24671	5.60701	5.19097	5.0108	0.314996	0.355672	-0.246352	0.554848
ENSMUSG00000005371	Fbxo11	3.05911	3.12388	3.30547	2.48483	1.18095	0.00238213	-0.684047	0.254157
ENSMUSG00000005373	Mlxipl	4.53518	3.82427	4.15057	2.71695	-0.208829	0.540733	-0.824929	0.250367
ENSMUSG00000005374	Tbl2	0.545225	1.20254	0.462784	1.62733	-0.872811	0.311137	3.88962	0.000688264
ENSMUSG00000005378	Bud23	3.55578	3.03857	2.4438	3.32364	-0.684784	0.230123	0.594267	0.389423
ENSMUSG00000005397	Nid1	0.633647	0.175789	0.763156	0.829261	0.855555	0.416497	3.62214	0.015166
ENSMUSG00000005410	Mcm5	6.10754	6.04433	5.74448	5.84827	-0.258241	0.356028	-0.138111	0.718603
ENSMUSG00000005413	Hmox1	1.06925	1.44233	0.291811	5.06557	-3.1447	0.0219157	4.22153	2.63314e-05
ENSMUSG00000005417	Mprip	5.77462	5.63094	5.2433	4.78248	-0.375048	0.181483	-0.674118	0.0804671
ENSMUSG00000005442	Cic	6.31585	5.82515	6.03093	5.34576	-0.247594	0.387829	-0.608407	0.10735
ENSMUSG00000005447	Pafah1b3	3.46854	4.0801	2.85185	4.90017	-0.925767	0.334773	0.945943	0.156224
ENSMUSG00000005465	Il27ra	0	0	0	0	0.0502158	1	1.66384	0.473428
ENSMUSG00000005469	Prkaca	4.18277	4.37563	4.3402	4.28566	0.742104	0.0629666	0.0457837	0.937225
ENSMUSG00000005470	Asf1b	5.80415	5.33199	6.0747	5.02953	0.324328	0.32741	-0.235319	0.632606
ENSMUSG00000005474	Myl10	0	0	0	0	0	1	0	1
ENSMUSG00000005481	Ddx39	4.83794	5.47572	4.53767	5.65046	-0.252625	0.550715	0.291003	0.547596
ENSMUSG00000005483	Dnajb1	6.16193	6.12104	5.94883	7.04003	0.127026	0.664402	1.13314	0.00333285
ENSMUSG00000005493	Msh4	2.7177	2.55147	2.82713	2.08133	0.281545	0.634095	-0.193348	0.79639
ENSMUSG00000005501	Usp40	0.119149	0.502537	0.448801	0.292197	0.638274	0.731486	-1.27338	0.505946
ENSMUSG00000005503	Evx1	4.76598	4.54733	3.06624	5.70953	-1.71668	0.00102091	1.36898	0.00369216
ENSMUSG00000005505	Kbtbd4	3.07217	3.27905	3.1822	3.51148	0.752369	0.253199	0.660774	0.512294
ENSMUSG00000005506	Celf1	4.58171	4.62767	4.83437	4.47292	0.5685	0.0684734	0.0242799	0.959574
ENSMUSG00000005510	Ndufs3	4.7833	4.6544	4.1102	4.18571	-0.411947	0.326681	-0.396071	0.551007
ENSMUSG00000005514	Por	4.47829	4.67001	3.18614	3.83969	-1.51111	0.0102883	-0.803052	0.124219
ENSMUSG00000005533	Igf1r	2.73366	2.45588	2.70485	2.05297	-0.186641	0.579947	-0.52604	0.401604
ENSMUSG00000005534	Insr	1.14011	0.959195	1.61971	1.92849	-0.087905	0.878354	1.13749	0.159495
ENSMUSG00000005540	Fcer2a	0	0	0	0	-0.254862	0.932877	-3.10209	0.478833
ENSMUSG00000005547	Cyp2a5	0	0.226631	0	0	0	1	-3.2682	0.37501
ENSMUSG00000005553	Atp4a	0.579919	0.822213	0.591865	0.992249	-0.584413	0.524447	1.28373	0.393631
ENSMUSG00000005566	Trim28	6.84514	7.19065	6.31876	7.36646	-0.453531	0.133744	0.0684808	0.851502
ENSMUSG00000005575	Ube2m	4.41878	4.45068	4.03828	4.91109	-0.433143	0.319262	0.204707	0.73522
ENSMUSG00000005580	Adcy9	4.01949	3.68715	3.87327	2.82349	-0.135518	0.718912	-1.06991	0.054538
ENSMUSG00000005583	Mef2c	0	0	0	0	0	1	0	1
ENSMUSG00000005609	Ctr9	3.13722	3.18161	3.37377	3.09784	0.290077	0.516888	-0.220642	0.707298
ENSMUSG00000005610	Eif4g2	4.37191	4.3935	4.50949	4.08142	0.185456	0.565873	0.103753	0.807724
ENSMUSG00000005611	Mrvi1	2.63799	2.0211	1.3046	2.73068	-0.434096	0.52049	1.29658	0.0857172
ENSMUSG00000005615	Pcyt1a	4.51949	3.9484	4.46835	3.75805	0.186872	0.587584	-0.177569	0.734374
ENSMUSG00000005621	Zfp592	6.7043	6.33227	6.24122	5.52634	-0.392852	0.15271	-0.906464	0.0117696
ENSMUSG00000005625	Psmd4	7.55137	7.40209	7.43966	7.08376	-0.216567	0.427698	-0.475398	0.200657
ENSMUSG00000005628	Tmod4	0.950946	1.27181	0	0.605093	-5.40731	0.00448503	1.71251	0.406972
ENSMUSG00000005640	Insrr	0	0	0	0	0	1	0	1
ENSMUSG00000005649	Cabp5	0	0	0	0	0	1	-5.41753	0.0876975
ENSMUSG00000005656	Snx6	4.01608	4.12621	4.06233	3.78941	0.591639	0.134948	-0.485556	0.41818
ENSMUSG00000005667	Mthfd2	6.00411	5.89366	6.29713	5.98059	0.424844	0.16106	-0.126792	0.781463
ENSMUSG00000005672	Kit	6.55112	6.35777	6.17721	5.52319	-0.254949	0.355951	-0.962915	0.0110271
ENSMUSG00000005674	Tomm40l	0	0	0	0.372169	0	1	0	1
ENSMUSG00000005677	Nr1i3	0	0	0	0	0	1	0	1
ENSMUSG00000005681	Apoa2	0	0	0	0	0	1	0	1
ENSMUSG00000005682	Pan2	5.75643	5.73164	5.70599	5.19928	0.0892389	0.761923	-0.825886	0.0331806
ENSMUSG00000005683	Cs	6.93615	6.58872	6.88231	6.17108	0.0958814	0.72502	-0.488315	0.204027
ENSMUSG00000005686	Ampd3	4.63614	4.95371	4.69338	6.03403	0.189993	0.615933	1.29366	0.00267693
ENSMUSG00000005687	Bcas2	3.28602	3.83836	4.22901	4.14167	0.870606	0.0558164	0.942695	0.13501
ENSMUSG00000005696	Sh2d1a	0	0	0	0	0	1	0	1
ENSMUSG00000005698	Ctcf	4.57166	4.92995	5.08253	4.51409	0.582796	0.0802538	0.25804	0.582837
ENSMUSG00000005699	Pard6a	5.29194	5.15124	4.53351	4.97169	-0.683687	0.101705	0.0571996	0.908848
ENSMUSG00000005705	Agrp	0	0	0	0	-5.08825	0.0595931	0	1
ENSMUSG00000005716	Pvalb	0	0	0	0	0	1	0	1
ENSMUSG00000005718	Tfap4	2.03795	3.12731	2.84576	4.29708	0.540354	0.30914	1.32946	0.0205821
ENSMUSG00000005732	Ranbp1	4.74404	4.46011	4.60729	4.81314	-0.417837	0.393423	0.353078	0.58743
ENSMUSG00000005763	Cd247	0.272328	0	0	0	0.848334	0.677794	-3.98891	0.260519
ENSMUSG00000005774	Rfx5	4.42664	4.78021	4.4121	4.05368	0.2228	0.537495	-0.550406	0.23524
ENSMUSG00000005779	Psmb4	5.91826	6.09138	4.82691	6.44989	-1.12172	0.0163517	0.371283	0.426636
ENSMUSG00000005800	Mmp8	0	0	0	0	0	1	0	1
ENSMUSG00000005802	Slc30a4	3.35669	2.77343	2.30071	1.70854	-0.786326	0.160249	-0.451546	0.539832
ENSMUSG00000005803	Sqor	0	0	0	0	-2.84517	0.378035	-3.21801	0.402575
ENSMUSG00000005804	Bloc1s6	0.987196	0.570614	0	0.810483	-3.22213	0.0254971	1.89634	0.199492
ENSMUSG00000005813	Metap1	2.04381	1.84892	1.92028	3.68221	-0.312812	0.567162	1.49552	0.0969399
ENSMUSG00000005823	Gpr108	4.16293	3.61888	3.79324	3.8948	-0.0218851	0.955917	0.509091	0.350869
ENSMUSG00000005824	Tnfsf14	0	0	0	0	0	1	0	1
ENSMUSG00000005836	Gata6	0.337507	0.280166	0.684856	1.29434	1.47915	0.28177	0.363654	0.88391
ENSMUSG00000005846	Rsl1d1	6.42673	6.53438	6.26628	5.71499	-0.427394	0.188229	-0.416784	0.341892
ENSMUSG00000005864	Cnga2	0.906296	0	0.951605	0.552867	-1.1474	0.255981	0.42412	0.890157
ENSMUSG00000005871	Apc	4.48957	4.69701	3.9364	4.13805	0.443923	0.155738	-0.403217	0.396669
ENSMUSG00000005873	Reep5	3.88979	4.39767	3.38712	4.6279	-0.553423	0.214286	0.322964	0.495883
ENSMUSG00000005881	Ergic3	5.87729	6.10951	5.92206	6.09008	0.0348355	0.930125	-0.215304	0.683156
ENSMUSG00000005882	Uqcc1	4.63658	4.61402	4.53519	4.09087	0.148366	0.741089	-0.544579	0.324901
ENSMUSG00000005883	Spo11	0	0	0.153137	0	1.80416	1	0	1
ENSMUSG00000005886	Ncoa2	5.34871	5.49992	5.05214	5.00661	-0.039448	0.894475	-0.306873	0.437256
ENSMUSG00000005891	Prl4a1	0	0	0	0	0	1	0	1
ENSMUSG00000005892	Trh	1.23257	0	0.918	1.30946	-0.993868	0.380675	2.44828	0.0984606
ENSMUSG00000005893	Nr2c2	1.88352	1.25212	1.57971	1.43213	0.185937	0.741523	1.31141	0.124144
ENSMUSG00000005897	Nr2c1	1.55007	1.68857	1.35435	1.75809	-0.996811	0.12017	0.392463	0.651562
ENSMUSG00000005899	Smpd4	4.1517	4.28846	3.91245	5.25966	-0.475145	0.196569	0.142234	0.761238
ENSMUSG00000005907	Pex1	3.83244	3.93487	3.74067	3.32234	-0.303348	0.511139	-1.06011	0.110404
ENSMUSG00000005917	Otx1	3.15717	1.21045	2.22086	1.37892	-0.951263	0.155208	0.128968	0.925737
ENSMUSG00000005936	Kctd20	3.60445	3.93506	4.08525	4.71884	0.408451	0.278912	0.38691	0.456935
ENSMUSG00000005947	Itgae	0	0.0492334	0.287616	0	0.586551	0.878902	0	1
ENSMUSG00000005949	Ctns	2.60224	2.45257	2.3103	2.54025	-0.0905653	0.89551	-0.112033	0.887711
ENSMUSG00000005950	P2rx5	0	0	0	0	-3.71523	0.222886	0	1
ENSMUSG00000005951	Shpk	0.392711	0.159426	0.349799	1.24114	-1.20287	0.228394	2.1467	0.234179
ENSMUSG00000005952	Trpv1	0	0	0	0	-4.24982	0.134192	0	1
ENSMUSG00000005958	Ephb3	0	0	0	0	-4.00862	0.18032	5.62467	0.0206928
ENSMUSG00000005968	Tuft1	1.8255	1.80708	1.16301	3.33619	-0.700443	0.292369	3.1978	5.09216e-06
ENSMUSG00000005973	Rcn1	0	0	0.169969	0	3.01133	0.5271	0	1
ENSMUSG00000005980	Dnase1	0	0	0	0	1.59193	0.447763	0	1
ENSMUSG00000005981	Trap1	4.83281	4.88493	4.11164	4.79901	-0.445534	0.26801	-0.140171	0.773651
ENSMUSG00000005982	Naa60	4.03833	3.01767	3.99991	3.0899	0.0851038	0.869843	-0.895256	0.401884
ENSMUSG00000005983	1700037C18Rik	0	0	0	0	0	1	3.50715	0.311617
ENSMUSG00000005986	Ankrd13d	1.26138	1.39243	1.00473	1.91697	-0.707639	0.391545	-0.697233	0.526052
ENSMUSG00000005994	Tyrp1	0	0	0	0	0	1	0	1
ENSMUSG00000006005	Tpr	3.22488	3.33048	3.80654	1.83829	0.573603	0.136676	-1.5847	0.0141233
ENSMUSG00000006007	Pdc	0	0	0	0	0	1	0	1
ENSMUSG00000006010	Odr4	0.845653	0.297843	1.00465	0.794328	1.82806	0.1887	2.24454	1
ENSMUSG00000006014	Prg4	0.731837	0.670355	0.324434	0.830542	0.0235845	0.996002	-0.364288	0.790844
ENSMUSG00000006019	Dhx34	3.53329	3.00706	2.74662	3.39235	-1.40289	0.0145697	0.146946	0.778606
ENSMUSG00000006021	Kptn	1.50184	1.48579	1.36272	2.01809	-0.237767	0.806812	0.493936	0.654392
ENSMUSG00000006024	Napa	4.15229	4.39539	4.46475	4.81321	0.144829	0.74621	0.531307	0.256666
ENSMUSG00000006050	Sra1	2.77137	1.98569	2.56423	2.72801	0.250937	0.634421	2.3929	0.0210732
ENSMUSG00000006056	Calcoco2	0	0	0	0	0	1	0	1
ENSMUSG00000006057	Atp5g1	6.90147	6.85599	6.05827	7.01521	-0.632376	0.0965766	0.108384	0.796734
ENSMUSG00000006058	Snf8	3.90488	4.31625	3.11295	4.04184	-1.39	0.0527233	-0.0527793	0.955054
ENSMUSG00000006095	Tbcb	5.1808	5.48031	4.32191	5.90516	-0.724248	0.1087	0.284193	0.56655
ENSMUSG00000006127	Inpp5k	3.25536	3.16481	2.98463	3.49122	-0.473372	0.293464	0.576806	0.3216
ENSMUSG00000006134	Crkl	3.90535	3.62268	3.45726	4.15095	-0.554382	0.148238	0.771609	0.166927
ENSMUSG00000006143	Upk3bl	3.50045	2.59519	3.18182	1.84534	-0.839595	0.227776	-0.014124	1
ENSMUSG00000006154	Eps8l1	0.245559	0.300781	0.698214	0	0.405683	0.817178	-5.52064	0.0199021
ENSMUSG00000006169	Clint1	4.75871	4.89964	3.98639	4.60481	-0.563523	0.110902	-0.0564545	0.91405
ENSMUSG00000006179	Prss16	0	0.348877	0	0	-4.14003	0.151224	-5.7397	0.0380211
ENSMUSG00000006191	Cdkal1	2.32748	1.31049	1.87632	1.52731	0.451149	0.502521	0.18164	0.914362
ENSMUSG00000006200	Rhox6	0	0	0	0	0	1	0	1
ENSMUSG00000006204	Cdcp3	0	0.0337648	0.054629	0	2.55146	0.728791	-3.89097	0.26262
ENSMUSG00000006205	Htra1	4.3414	3.5844	4.50058	4.62685	0.452123	0.250416	1.10144	0.0465416
ENSMUSG00000006215	Zbtb17	2.96228	2.34377	2.72013	2.57304	-0.833369	0.084232	0.113773	0.916182
ENSMUSG00000006216	Clcnkb	0	0	0	0	-4.7797	0.0831952	0	1
ENSMUSG00000006218	Fam131c	0	0	0	0	0	1	0	1
ENSMUSG00000006219	Fblim1	0	0	0	1.27475	0	1	4.63691	0.131286
ENSMUSG00000006221	Hspb7	0	0	0	0	0	1	0	1
ENSMUSG00000006235	Epor	0	0	0	0	-3.88089	0.13032	0	1
ENSMUSG00000006241	Ccdc159	0	0	0	0	-1.13284	1	0	1
ENSMUSG00000006262	Mob1b	3.1305	3.64498	2.59066	3.38186	0.435128	0.387797	1.13291	0.0415655
ENSMUSG00000006269	Atp6v1b1	0	0	0	0	-4.46005	0.109103	0	1
ENSMUSG00000006270	Vax1	0.248325	0	0	0	-3.84263	0.183149	0	1
ENSMUSG00000006273	Atp6v1b2	5.24364	5.1357	5.03812	6.57284	-0.0389426	0.898249	1.54529	0.000346322
ENSMUSG00000006276	Eps15l1	6.25001	6.02373	5.83278	5.35813	-0.280743	0.324728	-0.779865	0.071327
ENSMUSG00000006281	Tep1	1.72932	1.84222	1.03617	1.94444	-1.04386	0.0873347	-0.441578	0.438468
ENSMUSG00000006288	Ttc5	3.35299	3.36496	3.07372	3.57044	-0.0634679	0.914857	-0.471657	0.484651
ENSMUSG00000006289	Osgep	0	0.131588	0	0.660377	-0.420954	0.837858	1.46576	0.486737
ENSMUSG00000006299	Aamp	4.1101	4.46885	4.01329	5.40783	0.108684	0.844163	1.0331	0.0569337
ENSMUSG00000006301	Tmbim1	5.90458	5.82809	5.52522	4.86697	-0.254555	0.400159	-0.956512	0.0474672
ENSMUSG00000006304	Arpc2	5.20327	5.43663	5.48453	5.474	0.259495	0.538925	0.288122	0.520888
ENSMUSG00000006307	Kmt2b	5.97009	5.55319	5.92208	4.17166	0.0199479	0.945363	-1.64275	6.40589e-05
ENSMUSG00000006310	Zbtb32	3.57057	3.00637	2.66522	1.12074	-0.635903	0.182338	-5.60885	2.8304e-07
ENSMUSG00000006311	Etv2	0	0	0	0	4.56314	0.125488	0	1
ENSMUSG00000006313	Upk1a	0.55555	1.21297	1.07926	2.50654	0.739177	0.667832	1.54457	0.274606
ENSMUSG00000006315	Tmem147	4.02537	4.73148	3.82719	5.42069	0.256785	0.599713	0.698349	0.274968
ENSMUSG00000006333	Rps9	6.67699	7.15135	6.58905	7.16232	-0.381747	0.302905	0.0682106	0.875126
ENSMUSG00000006335	Tfpt	5.23197	5.17015	4.70338	4.60558	-0.791085	0.0903818	-0.492275	0.393259
ENSMUSG00000006342	Susd2	0	0.206968	0.1548	0	-0.452883	0.829616	-5.10921	0.107901
ENSMUSG00000006344	Ggt5	0.0754163	0	0	0	-0.00677149	1	0	1
ENSMUSG00000006345	Ggt1	3.66926	3.03055	3.49911	1.34456	-0.170846	0.753202	-2.94364	0.0296508
ENSMUSG00000006356	Crip2	3.44009	3.16007	3.35581	2.18934	-0.268205	0.582905	-2.04309	0.00224063
ENSMUSG00000006360	Crip1	0	0	0	0	-2.40659	0.539138	0	1
ENSMUSG00000006362	Cbfa2t3	3.20149	2.57125	3.46775	2.28358	0.0445307	0.930432	-0.695563	0.311779
ENSMUSG00000006369	Fbln1	0.527211	0.796634	0.260094	1.92006	-1.36084	0.217299	0.686261	0.605103
ENSMUSG00000006373	Pgrmc1	3.51608	3.04189	3.37843	4.10635	-0.80314	0.17144	0.704395	0.309317
ENSMUSG00000006378	Gcat	4.58753	4.52469	3.68129	5.34012	-0.0835306	0.929636	0.12121	0.882993
ENSMUSG00000006386	Tek	1.4921	1.7304	2.1456	1.4765	1.05537	0.0801277	-0.125925	0.885734
ENSMUSG00000006389	Mpl	0	0	0	0	0	1	0	1
ENSMUSG00000006390	Elovl1	5.36497	5.37356	4.63398	4.95828	-0.454376	0.302581	-0.443678	0.439167
ENSMUSG00000006392	Med8	5.16375	5.16392	4.87106	4.88444	0.0640025	0.901607	-0.00510856	1
ENSMUSG00000006395	Hyi	0.502895	1.90217	0.341007	0.715178	-1.87939	0.229696	-3.01107	0.0867028
ENSMUSG00000006398	Cdc20	6.09623	5.9206	6.21991	6.36056	-0.0372447	0.897808	0.478547	0.271839
ENSMUSG00000006403	Adamts4	2.57705	2.32952	2.14344	0.684447	-0.0369147	0.937887	-2.81263	0.00962288
ENSMUSG00000006411	Nectin4	0	0	0	0	0	1	5.04653	0.0744575
ENSMUSG00000006412	Pfdn2	3.63517	3.88316	3.89424	4.26692	0.316166	0.644867	0.741659	0.263892
ENSMUSG00000006418	Rnf114	8.01015	8.11903	8.17327	8.16491	0.132562	0.606517	0.00406283	0.990984
ENSMUSG00000006423	C330007P06Rik	2.12913	1.79023	2.77753	2.06533	0.7607	0.335031	-0.924132	0.240875
ENSMUSG00000006435	Neurl1a	0.828621	0.995325	0.329101	1.44166	-0.962475	0.408407	1.68314	0.247398
ENSMUSG00000006442	Srm	6.01661	5.8353	6.04923	6.45811	0.0290145	0.958709	0.664713	0.146582
ENSMUSG00000006445	Epha2	0.179279	0.463564	0.70447	1.75569	0.813943	0.639303	0.725884	0.579567
ENSMUSG00000006456	Rbm14	4.6444	4.2248	4.48671	3.91215	-0.0133267	0.970756	-0.718989	0.248747
ENSMUSG00000006457	Actn3	4.66968	4.82903	4.57344	4.80092	-0.0582927	0.86224	-0.140993	0.77624
ENSMUSG00000006462	A530013C23Rik	0	0	0	0	0	1	-4.55522	0.185143
ENSMUSG00000006463	Zdhhc24	5.48614	5.40162	3.82675	4.78066	-1.66349	9.55933e-07	-0.770597	0.0791567
ENSMUSG00000006464	Bbs1	0.152143	0.169715	0	0	-1.29594	0.42809	-1.63185	0.352439
ENSMUSG00000006469	Slc34a3	0	0	0	0	2.30429	0.750038	2.24455	1
ENSMUSG00000006471	Ndor1	3.00529	3.15675	2.55557	3.24295	-0.277766	0.784666	0.751792	0.400004
ENSMUSG00000006476	Nsmf	0.624911	0	0.652643	0	-3.67593	0.00456084	-2.41812	0.645791
ENSMUSG00000006488	Prl7a1	0	0	0	0	0	1	0	1
ENSMUSG00000006490	Prl8a9	0	0	0	0	0	1	0	1
ENSMUSG00000006494	Pdk1	2.36045	2.95206	3.04357	2.43041	1.30971	0.00820219	-0.174378	0.803557
ENSMUSG00000006498	Ptbp1	7.0281	7.06327	7.11587	7.64577	0.193729	0.491566	0.669442	0.0873316
ENSMUSG00000006517	Mvd	3.12897	2.35925	3.25601	3.69034	-0.287486	0.575134	1.13218	0.121639
ENSMUSG00000006519	Cyba	0.299954	0	0	0	-4.3088	0.127748	0	1
ENSMUSG00000006522	Itih3	0	1.10927	0.389316	0.495856	3.71383	0.0283542	-0.134916	0.940789
ENSMUSG00000006526	Stimate	1.79075	0.941245	1.22701	2.79519	-0.654588	0.520856	2.54248	0.00732883
ENSMUSG00000006527	Sfmbt1	6.66602	6.70772	7.0171	6.10148	0.365591	0.180945	-0.409723	0.282587
ENSMUSG00000006529	Itih1	0	0	0	0	0	1	0	1
ENSMUSG00000006538	Ihh	0	0	0	0	0	1	-3.99214	0.167659
ENSMUSG00000006542	Prkag3	0	0	0	0.0802197	-5.60135	0.0355819	1.45112	0.60222
ENSMUSG00000006546	Cryba2	0	0	0	0	4.29172	0.211465	0	1
ENSMUSG00000006567	Atp7b	0	0	0	0.256005	5.20818	0.0697669	-0.344497	0.848367
ENSMUSG00000006570	Defb2	0	0	0	0	0	1	0	1
ENSMUSG00000006574	Slc4a1	0	0	0	0	0	1	0	1
ENSMUSG00000006575	Rundc3a	0.133903	1.21839	0.638599	1.39291	2.51724	0.0781829	1.68765	0.262155
ENSMUSG00000006576	Slc4a3	0.183936	0.110489	0.101786	0	-3.65284	0.0207679	-5.40266	0.0889113
ENSMUSG00000006585	Cdt1	6.96062	6.95525	6.87603	7.31138	-0.185821	0.491024	0.178217	0.635423
ENSMUSG00000006586	Runx1t1	3.71679	3.95265	3.85376	3.8116	0.3321	0.413002	-0.729582	0.139116
ENSMUSG00000006587	Snai3	5.10809	5.42824	4.94549	5.40617	-0.397971	0.351021	-0.0567365	0.919775
ENSMUSG00000006589	Aprt	3.50819	3.20352	2.11131	4.46737	-3.39108	4.37621e-06	1.04473	0.106723
ENSMUSG00000006599	Gtf2h1	3.89785	4.34962	4.27402	4.26871	0.355488	0.371276	-0.443414	0.455413
ENSMUSG00000006611	Hfe	0	0	0	0.459465	5.52728	0.062436	-0.197617	1
ENSMUSG00000006638	Abhd1	0	0	0	0	0	1	0	1
ENSMUSG00000006641	Slc5a6	2.46942	2.8088	2.23711	3.47968	-0.558658	0.412254	0.906652	0.139351
ENSMUSG00000006642	Tcf23	0	0	0	0	-4.19937	0.153395	-3.07337	0.479331
ENSMUSG00000006649	Nphs1	0	0	0	0	0	1	0	1
ENSMUSG00000006651	Aplp1	0	0	0.343081	0	3.25266	0.108776	6.79934	0.0111381
ENSMUSG00000006673	Qrich1	4.64685	4.95805	4.67029	4.96951	-0.453327	0.279295	0.143981	0.76023
ENSMUSG00000006675	P4htm	0.514152	0.251444	0	0	-2.47421	0.539218	-4.90602	0.0716329
ENSMUSG00000006676	Usp19	8.44903	8.30319	8.28049	7.88257	-0.21218	0.398459	-0.559299	0.116571
ENSMUSG00000006678	Pola1	1.72506	1.53559	1.65326	0.557633	0.269875	0.696979	-2.10599	0.0607383
ENSMUSG00000006699	Cdc42	4.03881	3.7723	3.90422	3.82413	0.157303	0.718171	0.603869	0.314377
ENSMUSG00000006705	Pknox1	1.60237	0.88624	1.09018	2.77535	-1.17551	0.145601	2.92839	0.00589739
ENSMUSG00000006711	D130043K22Rik	0.415865	0.46177	0.30732	0.503836	-1.89492	0.0552456	2.08005	0.198839
ENSMUSG00000006715	Gmnn	4.4835	4.70068	4.47306	5.4684	-0.12293	0.794403	1.05383	0.048829
ENSMUSG00000006717	Acot13	4.68573	4.83743	4.30534	4.95368	-0.113603	0.857346	-0.287081	0.684018
ENSMUSG00000006720	Zfp184	1.95435	2.03434	1.18892	1.39299	-0.918269	0.221382	0.725197	0.450508
ENSMUSG00000006724	Cyp27b1	0	0	0	0	3.98867	0.22087	-2.91501	0.475314
ENSMUSG00000006728	Cdk4	2.64075	2.6973	2.1881	3.06149	-0.6709	0.323358	0.752579	0.343367
ENSMUSG00000006731	B4galnt1	0	0	0	0	5.64401	0.0679473	0	1
ENSMUSG00000006732	Mettl1	1.55492	1.90131	1.62077	2.47	-0.586907	0.358489	1.24872	0.0820594
ENSMUSG00000006736	Tspan31	3.21319	3.90747	3.61018	4.76099	-0.506493	0.375645	0.600184	0.336728
ENSMUSG00000006740	Kif5b	1.80562	2.5068	3.7587	2.11641	2.84769	1.06961e-06	-0.893777	0.253413
ENSMUSG00000006763	Saal1	1.05088	0.232558	0.567463	0.744693	-1.77559	0.00310609	2.3233	0.05807
ENSMUSG00000006764	Tph2	1.72109	0.878692	1.30619	0	-1.02124	0.106115	-0.397049	0.827566
ENSMUSG00000006777	Krt23	0	0	0	0	0	1	0	1
ENSMUSG00000006782	Cnp	0.918398	0.632561	0	2.63104	-2.00987	0.119006	4.71972	2.2814e-07
ENSMUSG00000006784	Ttc25	0	0.225342	0	0	5.71765	0.0123877	-3.71209	0.320071
ENSMUSG00000006800	Sulf2	4.66203	5.12713	4.72419	5.37755	0.22904	0.554839	0.0148966	0.971028
ENSMUSG00000006818	Sod2	3.80622	3.08431	3.64037	4.19416	0.137129	0.768969	0.101813	0.852612
ENSMUSG00000006850	Tmco6	4.08724	4.10978	3.62286	3.42631	-1.0484	0.0202407	-0.505828	0.366109
ENSMUSG00000006906	Stambp	2.41235	2.5276	2.78536	2.03457	1.2495	0.0310991	0.126441	0.889272
ENSMUSG00000006920	Ezh1	4.3411	4.16511	4.3338	3.14224	0.291918	0.435424	-1.04096	0.0295491
ENSMUSG00000006930	Hap1	0.607496	0	0	0	0.196493	0.976757	-0.5135	0.765927
ENSMUSG00000006931	P3h4	0	0.243497	0	0.434526	4.15631	0.188309	3.69237	0.103022
ENSMUSG00000006932	Ctnnb1	6.82599	6.83529	6.86145	6.28834	0.128018	0.640691	-0.307186	0.415662
ENSMUSG00000006941	Eif1b	6.89278	6.66218	6.88115	6.93533	0.22761	0.534743	0.380928	0.419224
ENSMUSG00000006948	Klk4	0	0	0	0	0	1	0	1
ENSMUSG00000006958	Chrd	0.159729	0	0	0	-3.86323	0.1106	-3.39483	0.386473
ENSMUSG00000006998	Psmd2	5.55044	5.76584	5.79394	5.61781	0.3815	0.240902	-0.182703	0.673411
ENSMUSG00000007021	Syngr3	4.56101	4.51551	4.05111	5.76865	-0.423781	0.289122	0.935901	0.0474746
ENSMUSG00000007029	Vars	2.21641	2.34946	2.35917	3.00143	0.139271	0.771097	1.03453	0.060163
ENSMUSG00000007030	Vwa7	0.901915	0.540498	0.506855	0	-0.761093	0.489849	-6.82932	0.000767196
ENSMUSG00000007033	Hspa1l	0	0.782175	0	1.99407	-4.08058	0.154574	0	1
ENSMUSG00000007034	Slc44a4	3.33732	2.90128	2.83476	2.47865	-0.581589	0.271603	-0.65201	0.350741
ENSMUSG00000007035	Msh5	1.17216	1.23177	0.392595	1.22321	-0.0802705	0.936683	1.67085	0.152334
ENSMUSG00000007036	Abhd16a	6.27999	5.76211	5.87925	5.33856	-0.460053	0.136137	-0.150603	0.753737
ENSMUSG00000007038	Neu1	0.814244	1.46423	0	3.14733	-2.68146	0.00202136	2.89771	0.0020183
ENSMUSG00000007039	Ddah2	0	0	0	0	5.28015	0.0644101	0	1
ENSMUSG00000007041	Clic1	0	0	0	0	0	1	-2.41814	0.645766
ENSMUSG00000007050	Lsm2	5.5302	5.06253	5.19435	5.73051	-0.369338	0.43258	0.157349	0.769271
ENSMUSG00000007080	Pole	2.80545	3.23855	1.91871	2.61595	-1.06278	0.0274677	-0.648394	0.26577
ENSMUSG00000007097	Atp1a2	0	0	0	0	-4.22691	0.128426	0	1
ENSMUSG00000007107	Atp1a4	0	0	0	0	0	1	0	1
ENSMUSG00000007122	Casq1	0	0	0	0	0	1	0	1
ENSMUSG00000007207	Stx1a	1.39406	1.67055	1.10187	1.39825	0.203892	0.759537	-0.280609	0.816145
ENSMUSG00000007209	Ceacam9	0	0	0	0	0	1	0	1
ENSMUSG00000007216	Zfp775	2.06738	2.85274	1.83096	3.52384	-0.293158	0.697813	0.561405	0.323477
ENSMUSG00000007279	Scube2	0	0.296833	0	0	0	1	-5.29229	0.0148749
ENSMUSG00000007338	Mrpl49	1.86849	1.69777	1.62004	3.29763	0.464298	0.523097	1.10863	0.120309
ENSMUSG00000007379	Dennd2c	0.10916	0	0	0	-0.987517	0.4943	-4.1354	0.227421
ENSMUSG00000007411	Mark3	2.53128	2.06438	1.87167	2.65914	-1.39411	0.0644515	0.112661	0.89136
ENSMUSG00000007415	Gatad1	2.57059	3.11845	2.62264	3.80277	0.257969	0.664533	1.06418	0.0666299
ENSMUSG00000007440	Pcdha11	0	0	0	0	0.86866	0.845521	0	1
ENSMUSG00000007457	2310003L06Rik	0.326879	0	0.163754	0	-2.1472	0.888889	0	1
ENSMUSG00000007458	M6pr	3.48201	3.33528	3.86277	4.39496	0.653159	0.104604	1.44404	0.0121281
ENSMUSG00000007476	Lrrc8a	5.03481	5.39103	4.76887	5.90118	-0.922042	0.038527	0.0951018	0.888075
ENSMUSG00000007480	Mc5r	0	0	0	0	6.12171	0.0153009	0	1
ENSMUSG00000007564	Ppp2r1a	5.76362	5.60265	5.58292	5.82667	0.117261	0.718955	0.121872	0.786006
ENSMUSG00000007570	Fance	4.53663	4.87012	3.85385	5.39992	-0.341048	0.498784	0.695405	0.15814
ENSMUSG00000007589	Tinf2	5.07301	5.51655	5.40186	5.7957	0.294963	0.420836	0.199331	0.66064
ENSMUSG00000007591	Tssk4	0	0	0	0	0	1	0	1
ENSMUSG00000007594	Hapln4	0	0	0	0	5.27651	0.0280715	0	1
ENSMUSG00000007603	Dus3l	4.77463	4.21945	4.2124	3.67767	-0.568524	0.114623	-0.89938	0.143376
ENSMUSG00000007610	Gtpbp3	1.98671	2.21359	1.73436	2.74636	-1.03423	0.209513	-0.400028	0.699342
ENSMUSG00000007613	Tgfbr1	1.21088	1.24207	0.68697	2.23344	-0.7184	0.421751	1.00909	0.0910417
ENSMUSG00000007617	Homer1	3.32851	1.29074	3.38794	3.10198	0.0548177	0.918942	-0.300442	0.607207
ENSMUSG00000007646	Rad51c	2.22913	1.84642	1.8372	2.23233	0.508513	0.44083	0.661881	0.434355
ENSMUSG00000007653	Gabrb2	0	0	0	0	-1.2661	0.888889	0	1
ENSMUSG00000007655	Cav1	0	0	0	0.455199	0	1	4.63691	0.131264
ENSMUSG00000007656	Arpp19	3.69714	3.19955	3.0505	3.57072	-0.0870729	0.846017	0.560237	0.319807
ENSMUSG00000007659	Bcl2l1	6.49015	6.61175	6.48961	5.54455	0.174589	0.544024	-1.0129	0.00974132
ENSMUSG00000007670	Khsrp	6.9808	6.9491	6.93713	6.71133	-0.0663402	0.804182	-0.231194	0.539145
ENSMUSG00000007682	Dio2	0.100209	0	0	0	-3.93278	0.10856	0	1
ENSMUSG00000007721	Ccdc124	4.94081	5.14283	4.74865	4.96828	-0.288766	0.501982	-0.252216	0.617787
ENSMUSG00000007739	Cct4	3.61323	4.03292	2.97195	4.87416	-0.856769	0.0857275	0.473256	0.316008
ENSMUSG00000007777	0610009B22Rik	5.55705	5.45659	5.30837	5.15259	-0.0682995	0.865461	-0.515971	0.435566
ENSMUSG00000007783	Cpt1c	0.640315	0.745773	0.682057	0.799091	-2.77143	0.0249352	0.0344112	1
ENSMUSG00000007805	Twist2	0	0	0	0	0	1	0	1
ENSMUSG00000007812	Zfp655	6.14264	6.68696	6.26878	7.17191	0.363078	0.231929	0.194229	0.640697
ENSMUSG00000007815	Rhoa	4.9664	5.09624	5.08698	5.19866	0.252857	0.435219	0.201477	0.624364
ENSMUSG00000007817	Zmiz1	4.58636	4.27113	4.13851	4.10583	-0.215027	0.530106	-0.631257	0.160099
ENSMUSG00000007827	Ankrd26	2.20321	1.7644	2.48208	0.784646	0.348554	0.447636	-1.05479	0.213415
ENSMUSG00000007833	Aldh16a1	0.603616	1.21724	0.536951	0	-0.00281157	1	-7.09664	0.00151183
ENSMUSG00000007836	Hnrnpa0	5.33069	5.47517	5.7341	6.43614	0.618165	0.0596715	1.28146	0.00228992
ENSMUSG00000007837	Prrg2	2.05219	2.24938	1.80251	3.70623	-0.139637	0.828357	0.881546	0.186673
ENSMUSG00000007850	Hnrnph1	2.92672	2.83068	3.42721	2.99919	0.1336	0.780018	0.152273	0.839463
ENSMUSG00000007867	Ift43	5.36123	6.00785	5.89069	6.27352	0.139118	0.736885	0.433822	0.385516
ENSMUSG00000007872	Id3	2.31229	2.68479	1.36213	7.53519	-0.238691	0.800716	5.1725	2.7297e-17
ENSMUSG00000007877	Tcap	0	0	0	0	0	1	-2.44324	0.644124
ENSMUSG00000007880	Arid1a	6.91056	6.47145	7.00412	5.99889	0.313181	0.253692	-0.497009	0.174726
ENSMUSG00000007888	Crlf1	3.69894	3.23994	2.06463	3.31143	-1.57568	0.00974564	0.734054	0.30849
ENSMUSG00000007891	Ctsd	4.07327	4.70276	3.87068	5.97786	-0.192266	0.718968	1.11225	0.0395206
ENSMUSG00000007892	Rplp1	7.71715	8.22597	5.07496	8.75772	-2.47096	1.86995e-08	0.49059	0.229475
ENSMUSG00000007907	Cabs1	0	0	0	0	0	1	0	1
ENSMUSG00000007908	Hmgcll1	3.39555	2.88113	3.37414	2.84367	0.451183	0.374018	0.975153	0.157507
ENSMUSG00000007944	Ttc9b	0	0	0	0	4.56198	0.149405	0	1
ENSMUSG00000007946	Phox2a	0	0	0.472603	0	5.11368	0.0759812	0	1
ENSMUSG00000007950	Abhd8	0.135644	0	0	0.379036	0.0498244	1	4.56902	0.149321
ENSMUSG00000007987	Ift22	3.33153	3.34792	3.43622	3.34904	0.178915	0.717942	-0.343913	0.576288
ENSMUSG00000007989	Fzd3	1.37471	0.863948	1.21131	1.72178	-0.630371	0.194698	1.55101	0.016087
ENSMUSG00000008028	1700008O03Rik	0	0	0	0	0	1	0	1
ENSMUSG00000008035	Mid1ip1	0.499383	0	1.25462	0	-0.904478	0.514304	-4.08027	0.224635
ENSMUSG00000008036	Ap2s1	5.88449	6.06637	5.9998	6.22952	0.226381	0.570788	-0.000207976	1
ENSMUSG00000008090	Fgfrl1	0.900601	1.62977	0	1.5094	-5.88364	0.000621923	0.814305	0.520699
ENSMUSG00000008129	4930432K21Rik	5.2451	4.69315	4.41487	4.18814	-0.448015	0.26477	-1.18175	0.0155302
ENSMUSG00000008136	Fhl2	0.525482	0	0	1.28859	-3.86893	0.114835	2.49975	0.187828
ENSMUSG00000008140	Emc10	3.72137	3.77951	3.7425	4.31006	0.0198145	0.974284	0.305574	0.702718
ENSMUSG00000008153	Clstn3	0	0	0	0	-5.22081	0.0538426	0	1
ENSMUSG00000008167	Fbxw9	2.85441	2.16054	2.56346	3.5184	-0.742114	0.378949	1.05502	0.302606
ENSMUSG00000008193	Spib	0	0	0	0	0	1	0	1
ENSMUSG00000008200	Fnbp4	3.00391	2.65881	3.48114	2.68844	0.837423	0.0375039	-0.199877	0.727615
ENSMUSG00000008206	Cers4	0	0	0.0400002	0	-1.11122	0.567087	0	1
ENSMUSG00000008226	Scrn3	1.99872	0.986785	1.47634	1.00937	0.322366	0.720398	0.314867	0.830288
ENSMUSG00000008301	Phax	3.18897	3.55701	3.4036	5.10437	0.152085	0.786632	1.57096	0.00965872
ENSMUSG00000008305	Tle1	2.87731	2.51045	2.51509	2.96052	-0.30777	0.511917	0.505596	0.446636
ENSMUSG00000008307	1700109H08Rik	0	0.380615	0	0	0	1	-1.71972	1
ENSMUSG00000008318	Relt	2.54997	0.898265	1.33525	3.78662	-1.41693	0.21713	6.26794	3.45149e-10
ENSMUSG00000008333	Snrpb2	3.03272	3.61693	3.51767	3.54927	0.677952	0.280551	0.344895	0.596142
ENSMUSG00000008348	Ubc	7.43016	8.77631	4.56595	9.17894	-3.9755	3.13104e-07	0.447128	0.240241
ENSMUSG00000008373	Prpf31	4.27826	3.58952	4.37918	3.64375	0.316043	0.416658	0.338308	0.577081
ENSMUSG00000008384	Sertad1	0.970058	2.33332	0.855709	4.92312	-0.905498	0.489639	2.41236	0.00115448
ENSMUSG00000008393	Carhsp1	6.47999	6.00364	6.01524	4.72821	-0.57442	0.0404364	-1.35462	0.0022981
ENSMUSG00000008398	Elk3	2.9445	1.71991	2.89724	0.823426	-0.551069	0.414107	-1.8344	0.222114
ENSMUSG00000008429	Herpud2	6.93006	7.13913	7.01166	6.45623	0.254821	0.365303	-0.446916	0.260579
ENSMUSG00000008435	Rdh13	0.962098	1.21135	0.539457	2.42961	-0.793491	0.451366	1.03083	0.320671
ENSMUSG00000008438	Adam21	0	0	0	0	0	1	0	1
ENSMUSG00000008450	Nutf2	5.34822	5.13892	5.17828	5.53708	-0.0329392	0.933567	0.626033	0.272981
ENSMUSG00000008461	Fut1	0	0	0	0	0	1	0	1
ENSMUSG00000008475	Arpc5	2.02833	2.76462	2.41573	4.12182	-0.67497	0.375634	0.787401	0.246821
ENSMUSG00000008482	Rnf151	0	0	0	0	0	1	3.02241	0.614929
ENSMUSG00000008489	Elavl2	4.24028	4.93988	4.71115	4.72345	0.793836	0.0401887	0.335502	0.47449
ENSMUSG00000008496	Pou2f2	4.9918	3.97703	4.92026	1.30845	-0.0826345	0.81391	-3.54215	5.22959e-05
ENSMUSG00000008540	Mgst1	0.596988	0.849521	1.33151	1.07729	5.08266	0.000597071	1.46994	0.42664
ENSMUSG00000008575	Nfib	0.315622	0	0.104771	0.120193	-4.00997	0.00469979	5.01899	0.0609817
ENSMUSG00000008590	Htr3b	0	0	0	0	4.35016	0.189146	2.61104	0.628547
ENSMUSG00000008601	Rab25	2.71905	2.07068	1.86377	3.33382	-1.38632	0.10964	0.708101	0.433137
ENSMUSG00000008604	Ubqln4	2.92904	2.99902	2.76505	3.619	-0.777489	0.118056	0.788949	0.179706
ENSMUSG00000008658	Rbfox1	0.34426	0.29864	0.575766	0	1.21466	0.250178	-0.599454	0.814698
ENSMUSG00000008668	Rps18	5.92284	6.39874	4.51637	7.43	-0.792713	0.147574	0.99049	0.0503094
ENSMUSG00000008682	Rpl10	6.63721	6.84899	5.78415	7.53597	-0.62336	0.124644	0.652877	0.149713
ENSMUSG00000008683	Rps15a	2.15507	2.33611	2.28557	4.79118	0.454619	0.361501	1.65844	0.00835005
ENSMUSG00000008690	Ncaph2	4.31637	4.25298	3.87543	3.9216	-0.230585	0.562477	-0.532518	0.386593
ENSMUSG00000008730	Hipk1	0.657238	0.57049	0.745927	1.06053	0.00684345	1	0.422367	0.751726
ENSMUSG00000008734	Gprc5b	0.592022	0	0.497019	1.08312	-0.466168	0.697164	1.25726	0.371164
ENSMUSG00000008763	Man1a2	1.37112	1.39338	1.69367	0.907929	0.758455	0.184631	-1.92721	0.0330961
ENSMUSG00000008789	Ceacam5	0	0	0	0	-3.43384	0.292103	-1.12417	1
ENSMUSG00000008813	Tppp2	0	0	0	0	0	1	0	1
ENSMUSG00000008822	Acyp1	1.10358	2.45606	0	2.17718	-2.03371	0.126808	-0.406557	0.761135
ENSMUSG00000008843	Cldn13	0	0	0	0	0	1	0	1
ENSMUSG00000008845	Cd163	0.287165	0	0	0	0.447139	0.931857	0	1
ENSMUSG00000008855	Hdac5	0	0	0	0	-0.457665	0.740408	5.39795	0.0484705
ENSMUSG00000008859	Rala	3.1138	3.67597	3.4402	4.65459	0.647333	0.238842	1.41671	0.0155208
ENSMUSG00000008874	Clec3a	0	0	0	0	0	1	0	1
ENSMUSG00000008892	Vdac3	4.76312	4.90906	5.28067	4.60457	0.595465	0.166112	-0.371993	0.552133
ENSMUSG00000008932	Slc1a7	0	0	0	0	0	1	0	1
ENSMUSG00000008958	Vps72	5.83282	5.97027	6.14097	5.90833	0.351934	0.303356	-0.361461	0.449466
ENSMUSG00000008976	Gabpa	0.0132922	0	0.0950683	1.39188	0	1	6.60765	0.00210346
ENSMUSG00000008999	Bmp7	0.94814	0.261656	1.13693	0.682471	-1.02896	0.398503	3.08224	0.064025
ENSMUSG00000009013	Dynll1	5.1496	5.87709	5.89564	6.80685	0.907989	0.00406625	0.57993	0.164215
ENSMUSG00000009030	Pdcl	1.35335	1.60225	1.94576	3.53947	0.825309	0.292995	2.44717	0.0199897
ENSMUSG00000009035	Tmem184b	5.72146	5.27056	5.3946	5.13329	-0.203145	0.470536	-0.500826	0.256764
ENSMUSG00000009047	Gm5965	0	0.42185	0	0	0	1	0	1
ENSMUSG00000009070	Rsph14	0	0	0	0	-3.46703	0.285219	-3.89097	0.262583
ENSMUSG00000009073	Nf2	4.76613	5.03506	4.78494	4.77465	0.233842	0.509918	-0.917331	0.0374713
ENSMUSG00000009075	Cabp7	0	0	0.206528	0	4.30579	0.162539	0	1
ENSMUSG00000009076	Zmat5	5.04225	4.80685	4.87906	5.52609	0.0995842	0.867901	0.338395	0.555704
ENSMUSG00000009079	Ewsr1	4.73629	5.02796	4.47652	5.74132	-0.391697	0.30151	0.835364	0.056537
ENSMUSG00000009090	Ap1b1	5.96625	5.66663	5.62529	4.91915	-0.409315	0.154021	-0.796722	0.0833551
ENSMUSG00000009092	Derl3	6.4757	5.85085	6.42808	5.58055	0.0573556	0.869593	-0.128467	0.817076
ENSMUSG00000009093	Gstt4	0.600143	0.740937	1.19228	0	0.896913	0.481264	0.86231	0.702425
ENSMUSG00000009097	Tbx1	0	0	0	0	0	1	3.86242	0.240776
ENSMUSG00000009108	Gnat2	2.94407	1.62931	2.29314	0	-0.466692	0.472185	-6.88985	0.00189707
ENSMUSG00000009112	Bcl2l13	4.11674	4.17183	4.15872	4.51163	0.100546	0.779779	0.585038	0.159681
ENSMUSG00000009114	2610028H24Rik	0	0	0	0	0	1	0	1
ENSMUSG00000009115	Spatc1l	0.394775	0.369517	0	0	-3.72801	0.224633	-2.88738	0.475883
ENSMUSG00000009145	Dqx1	0	0	0	0	0	1	0	1
ENSMUSG00000009185	Ccl8	0	0	0	0	0	1	0	1
ENSMUSG00000009207	Lnpk	0.390118	1.10835	0.236273	0.572125	0.11757	1	-0.146538	0.877367
ENSMUSG00000009210	Prr29	0	0	0	0	0	1	0	1
ENSMUSG00000009214	Mymk	0	0	0	0	0	1	0	1
ENSMUSG00000009216	Fam163b	0	0.178119	0	0.326221	-1.80962	0.236796	1.5007	0.706391
ENSMUSG00000009246	Trpm5	0	0	0	0	0	1	0	1
ENSMUSG00000009248	Ascl2	0	0	0.328569	0.468206	4.90978	0.111096	3.37934	0.440674
ENSMUSG00000009281	Rarres2	0	0	0	0	0	1	0	1
ENSMUSG00000009291	Pttg1ip	5.13406	5.16559	4.57577	6.01781	-0.927359	0.00884561	0.530886	0.218813
ENSMUSG00000009292	Trpm2	0	0	0	0.132482	2.35673	0.305853	-3.59336	0.311521
ENSMUSG00000009293	Ube2g2	5.8184	5.64855	5.65258	6.02976	-0.0974218	0.781495	0.233325	0.575935
ENSMUSG00000009350	Mpo	2.45473	0	1.03507	0	-2.95081	0.0112193	-1.25171	1
ENSMUSG00000009356	Lpo	0	0	0	0	-1.73726	0.888889	0	1
ENSMUSG00000009376	Met	0	0	0	0	5.52728	0.0624244	0	1
ENSMUSG00000009378	Slc16a12	1.34763	0.589762	0.452797	0.213087	-0.142805	0.823708	-2.04966	0.243051
ENSMUSG00000009394	Syn2	0	0	0	1.64009	0	1	4.558	0.00320343
ENSMUSG00000009406	Elk1	1.68144	1.97107	1.19065	1.94253	-0.787014	0.163051	-0.703349	0.469968
ENSMUSG00000009418	Nav1	3.35552	3.14859	3.2666	2.39707	-0.116647	0.722751	-1.15136	0.0475024
ENSMUSG00000009470	Tnpo1	4.87746	4.76301	5.10688	3.67491	0.393789	0.190506	-0.569714	0.207083
ENSMUSG00000009471	Myod1	0	0	0	0	0	1	0	1
ENSMUSG00000009487	Otog	0	0	0	0	0	1	0	1
ENSMUSG00000009535	Rnmt	3.35481	3.80059	3.56947	4.10136	0.457712	0.332087	0.181124	0.745851
ENSMUSG00000009545	Kcnq1	4.31116	4.79051	4.38442	3.89787	0.202268	0.564779	-0.903941	0.120559
ENSMUSG00000009549	Srp14	5.94651	6.32432	6.33797	6.17198	0.22904	0.580172	-0.14871	0.772742
ENSMUSG00000009551	6330409D20Rik	0	0	0	0	0	1	0	1
ENSMUSG00000009555	Cdk9	2.86668	4.14297	2.74811	6.05124	-0.34007	0.491704	1.93092	0.000213994
ENSMUSG00000009563	Tor2a	4.37215	4.92334	3.41319	5.11486	-1.45707	0.00137377	0.191423	0.783175
ENSMUSG00000009566	Fpgs	7.49744	7.16643	7.46579	7.10399	-0.0889985	0.732552	-0.233549	0.526431
ENSMUSG00000009569	Mrtfb	4.12373	4.2429	4.14825	4.40589	0.106959	0.7337	0.296598	0.500971
ENSMUSG00000009575	Cbx5	2.32455	0.778744	1.64088	0.806126	-0.0353735	0.942041	0.293652	0.674432
ENSMUSG00000009580	Odam	0	0	0	0	0	1	0	1
ENSMUSG00000009585	Apobec3	0.134573	0	0	0	-6.09311	0.0125759	0	1
ENSMUSG00000009588	St6galnac1	0	0	0	0	-3.0369	0.382234	0	1
ENSMUSG00000009596	Taf7l	0	0	0	0	0	1	0	1
ENSMUSG00000009614	Sardh	0	0	0	0	-5.56736	0.0391059	0	1
ENSMUSG00000009621	Vav2	2.72545	2.35875	2.4581	2.59283	0.0489443	0.921749	-0.0689951	0.93126
ENSMUSG00000009628	Tex15	3.92542	4.59261	4.6419	3.56597	0.617659	0.354424	-1.53539	0.0562994
ENSMUSG00000009630	Ppp2cb	0	0	0	1.98704	-2.43546	0.122729	4.16304	0.00754714
ENSMUSG00000009633	G0s2	0	0	0	0	0	1	0	1
ENSMUSG00000009640	Dmap1	5.93192	5.81175	4.9279	6.16069	-0.905385	0.0439813	0.414525	0.366798
ENSMUSG00000009646	Pla2g12b	1.65686	2.51817	1.37278	1.61563	-0.279999	0.785209	-0.872397	0.388941
ENSMUSG00000009647	Mcu	5.32117	5.21125	5.44226	3.9301	0.376331	0.295727	-1.22823	0.00834055
ENSMUSG00000009654	Oit3	0	0	0	0	0	1	0	1
ENSMUSG00000009670	Tex11	0	0.431198	0.440438	0	2.12263	0.2834	0.962237	0.664127
ENSMUSG00000009681	Bcr	4.47944	3.91656	4.2551	3.65903	-0.246544	0.476344	-0.316002	0.476975
ENSMUSG00000009687	Fxyd5	0	0	0	0	0	1	-4.62148	0.154966
ENSMUSG00000009731	Kcnd1	0	0.200551	0	0	-3.71524	0.222851	-3.64233	0.308571
ENSMUSG00000009733	Tfcp2	2.68735	2.22714	2.138	2.99755	-1.09801	0.0266998	0.36484	0.543734
ENSMUSG00000009734	Pou6f2	0.93088	0	0.122469	0	-0.382723	0.794207	0	1
ENSMUSG00000009739	Pou6f1	0.178917	0	0	0.213264	-4.69754	0.0938414	-2.5138	0.344339
ENSMUSG00000009741	Ubp1	6.1202	5.80849	6.04775	5.74911	0.0339361	0.920201	-0.155277	0.705713
ENSMUSG00000009772	Nuak2	0	0	0	0	0	1	0	1
ENSMUSG00000009828	Cilk1	3.23658	2.82962	3.15917	2.86168	0.535067	0.268569	0.639415	0.451076
ENSMUSG00000009863	Sdhb	3.96458	4.66701	3.3398	5.01905	-0.540381	0.275919	-0.270197	0.609835
ENSMUSG00000009876	Cox4i2	0.624483	2.8735	0.741701	1.88407	1.55527	0.415685	-0.160884	0.926718
ENSMUSG00000009894	Snap47	5.396	5.15629	5.16904	5.41358	-0.176928	0.630907	0.151109	0.744331
ENSMUSG00000009900	Wnt3a	0	0	0	0	0	1	0	1
ENSMUSG00000009905	Kdsr	2.49605	2.34404	2.65302	3.85215	-0.44019	0.437802	0.815467	0.166195
ENSMUSG00000009907	Vps4b	1.82603	2.57587	2.57383	3.17404	0.352204	0.530129	0.335255	0.563211
ENSMUSG00000009927	Rps25	4.47107	4.53974	4.87403	6.2847	0.620936	0.311533	2.29317	0.000448196
ENSMUSG00000009941	Nxf2	0	0	0	0	0	1	0	1
ENSMUSG00000009995	Taz	4.89235	4.93797	4.53677	5.37906	-0.119513	0.748457	0.648447	0.218864
ENSMUSG00000010021	Kif19a	0.107902	0.52221	0.139242	0.265916	-0.854855	0.686149	-0.387743	0.907795
ENSMUSG00000010025	Aldh3a2	3.70726	3.91533	3.21104	4.08582	-0.491964	0.285116	0.301438	0.576563
ENSMUSG00000010044	Zmynd10	1.50126	2.14395	2.10552	1.81802	-0.0764201	0.898143	-1.97911	0.0720847
ENSMUSG00000010045	Tmem115	1.09545	1.13333	1.06091	3.64807	1.03574	0.449029	2.65255	0.000587122
ENSMUSG00000010047	Hyal2	4.91395	5.43696	4.1974	5.76065	-0.947065	0.0287424	-0.11419	0.798583
ENSMUSG00000010048	Ifrd2	1.33115	2.01388	0.690515	3.11267	-2.83334	0.00800017	0.850265	0.277194
ENSMUSG00000010051	Hyal1	0.0168628	0.0248629	0.0430659	0.0365216	0	1	0	1
ENSMUSG00000010054	Tusc2	1.86521	1.83407	1.88345	3.79275	0.225183	0.997035	2.41526	0.066721
ENSMUSG00000010057	Nprl2	5.63634	5.62781	5.15519	5.80139	-0.29786	0.420995	0.429074	0.353726
ENSMUSG00000010064	Slc38a3	0	0	0	0	0	1	0	1
ENSMUSG00000010066	Cacna2d2	0.160197	0	0.218134	0	1.52852	0.373387	2.24456	1
ENSMUSG00000010067	Rassf1	5.41031	4.90838	5.13287	5.31132	-0.140532	0.742414	0.623925	0.230772
ENSMUSG00000010080	Epn3	0.0930909	0	0	0	-3.26926	0.204418	0	1
ENSMUSG00000010086	Rnf112	0	0	0	0	1.47007	0.463552	0	1
ENSMUSG00000010095	Slc3a2	6.23641	6.51168	5.96748	6.19548	-0.441145	0.177494	-0.458003	0.252512
ENSMUSG00000010097	Nxf1	4.70134	4.55618	4.07416	4.78215	-0.496058	0.188787	0.00949577	0.993357
ENSMUSG00000010110	Stx5a	7.69235	7.53732	7.64771	7.04538	0.15591	0.567167	-0.302323	0.417687
ENSMUSG00000010122	Slc47a1	0	0	0.793408	0	5.00113	0.000621392	2.30173	0.286003
ENSMUSG00000010136	Pifo	0	0	0	0	0	1	0	1
ENSMUSG00000010142	Tnfrsf13b	0	0	0	0	2.96949	0.527783	-1.70166	1
ENSMUSG00000010154	Spire2	3.9771	4.23675	3.35896	3.48621	-0.698582	0.156508	-1.01781	0.119822
ENSMUSG00000010175	Prox1	0	0.0532337	0	0	1.31159	0.710441	-2.36915	0.646025
ENSMUSG00000010205	Raver1	6.03042	5.86733	6.04628	5.74761	0	1	0	1
ENSMUSG00000010277	2610507B11Rik	3.90824	3.51974	3.32427	3.14308	-0.167324	0.669515	-0.208387	0.723962
ENSMUSG00000010290	AI597479	2.55797	2.15318	2.87982	2.12901	0.313054	0.583728	0.369736	0.618409
ENSMUSG00000010307	Tmem86a	0.441714	1.4063	0.890523	3.71945	1.79076	0.188585	3.96053	7.21866e-05
ENSMUSG00000010311	Optc	0	0	0	0	-1.73727	0.888889	0	1
ENSMUSG00000010342	Tex14	0.999396	0.574606	1.13515	1.00476	1.24772	0.0829103	0.156168	0.950402
ENSMUSG00000010358	Ifi35	0	0	0	0	0	1	0	1
ENSMUSG00000010362	Rdm1	1.18118	1.71608	0	2.80135	1.30121	0.405009	0.446904	0.65752
ENSMUSG00000010376	Nedd8	5.51577	5.40775	5.95175	5.52804	0.0659902	0.911444	0.402798	0.49616
ENSMUSG00000010392	Gosr1	1.71923	1.75881	0.416478	2.91912	-2.42764	0.00458295	1.34851	0.0469068
ENSMUSG00000010406	Mrpl52	4.30801	4.38952	2.81817	4.32815	-1.5624	0.102728	0.128279	0.897207
ENSMUSG00000010435	Spaca7	0	0	0	0	0	1	0	1
ENSMUSG00000010453	Kansl3	3.82049	3.75441	3.30642	3.44304	-0.668539	0.0797888	-0.630502	0.189715
ENSMUSG00000010461	Eya4	0.196913	0.368547	0.230925	0.284033	-0.680949	0.540912	-0.879927	0.526733
ENSMUSG00000010476	Ebf3	0.416218	0.429006	0.961352	0	2.22677	0.037358	-5.09506	0.0488669
ENSMUSG00000010492	Uckl1os	0	0	0.616321	0	6.16503	0.0344887	0	1
ENSMUSG00000010505	Myt1	2.64163	2.62412	3.33381	0.394235	0.588108	0.160459	-4.22958	8.03774e-05
ENSMUSG00000010517	Faf1	3.98066	4.31168	3.99514	3.61762	0.247548	0.560821	-0.539265	0.309605
ENSMUSG00000010529	Gm266	0	0	0	0	0	1	0	1
ENSMUSG00000010538	Tsacc	3.31858	3.58071	2.07935	2.55708	-2.50796	0.0116305	-1.72848	0.119819
ENSMUSG00000010554	Mettl16	1.78809	0.730142	1.50357	1.04713	0.110112	0.90548	0.136235	0.844249
ENSMUSG00000010592	Dazl	6.18662	6.70764	6.83957	6.45291	0.598248	0.0934977	-0.469891	0.248389
ENSMUSG00000010601	Apol7a	0	0	0	0	0	1	0	1
ENSMUSG00000010607	Pigyl	7.14876	6.61817	6.64756	5.69374	-0.431317	0.215469	-0.964404	0.0458247
ENSMUSG00000010608	Rbm25	3.88793	4.17903	4.08453	2.57479	0.935034	0.0643787	-1.51354	0.0827335
ENSMUSG00000010609	Psen2	5.60637	5.24543	5.66531	4.96675	0.00910454	0.983888	-0.442766	0.371684
ENSMUSG00000010651	Acaa1b	0.989025	2.18134	0.867439	2.17308	-1.58019	0.237612	0.180527	0.889174
ENSMUSG00000010660	Plcd1	0	0	0	0	-3.60343	0.225587	5.1105	0.0800826
ENSMUSG00000010663	Fads1	0	0	0	0.643819	0	1	6.84975	0.000435154
ENSMUSG00000010721	Lmbr1	2.43378	2.76991	1.97475	2.10908	-0.349411	0.467079	-0.818066	0.198464
ENSMUSG00000010751	Tnfrsf22	0	0	0	0	0	1	0	1
ENSMUSG00000010755	Cars	4.2283	3.99175	3.74985	4.2275	-0.426642	0.284207	0.140699	0.771173
ENSMUSG00000010760	Phlda2	2.08229	4.30674	2.67872	2.58472	0.472276	0.659855	-1.46668	0.169618
ENSMUSG00000010796	Asz1	3.30927	3.77216	3.6276	3.36103	0.426663	0.456339	-0.833893	0.311702
ENSMUSG00000010797	Wnt2	0.156235	0	0	0	-1.08532	1	0	1
ENSMUSG00000010803	Gabra1	0	0	0	0	0	1	0	1
ENSMUSG00000010825	Grid2ip	1.03648	0.816741	1.11151	0	0.692509	0.451034	-7.19985	0.00141047
ENSMUSG00000010830	Kdelr3	0	0	0	0	0	1	-3.55079	0.376563
ENSMUSG00000010841	Cfap97d1	0	0	0	0	0	1	0	1
ENSMUSG00000010911	Apip	3.63536	4.09901	4.13067	4.36192	-0.351241	0.491208	-0.107271	0.89721
ENSMUSG00000010914	Pdhx	5.25381	5.27616	4.96342	5.04554	-0.266362	0.425109	-0.164088	0.723621
ENSMUSG00000010936	Vac14	5.44554	5.3171	5.68192	5.48298	0.362972	0.220916	0.201292	0.622586
ENSMUSG00000011008	Mcoln2	0	0	0	0	0	1	0	1
ENSMUSG00000011034	Slc5a1	0	0	0	0	0	1	0	1
ENSMUSG00000011096	Akt1s1	5.84224	6.33205	6.2322	6.69236	0.338968	0.310554	0.109143	0.797599
ENSMUSG00000011114	Tbrg1	4.09532	4.54225	3.50317	4.69303	-0.168739	0.693415	0.0820441	0.881788
ENSMUSG00000011118	Panx3	0	0	0	0	0	1	0	1
ENSMUSG00000011148	Adssl1	1.80443	2.58091	1.29107	1.32031	-0.420972	0.6984	-2.08799	0.11023
ENSMUSG00000011154	Cfap161	0	0	0	0	0	1	0	1
ENSMUSG00000011158	Brf1	4.0359	4.11917	4.01178	3.49253	0.038787	0.936228	-0.277373	0.695023
ENSMUSG00000011171	Vipr2	0	0	0	0	-5.2753	0.0488945	0	1
ENSMUSG00000011179	Odc1	5.70004	5.57786	5.33397	5.34655	-0.263777	0.40924	-0.29469	0.575456
ENSMUSG00000011254	Thg1l	3.26587	3.37832	3.29079	3.60009	0.346259	0.518255	0.305377	0.614093
ENSMUSG00000011256	Adam19	0	0.156477	0.314891	0.261592	2.94919	0.136694	-0.125266	0.926259
ENSMUSG00000011257	Pabpc4	6.71065	6.70091	6.35261	6.58267	-0.45837	0.134652	-0.295251	0.506061
ENSMUSG00000011263	Exoc3l2	0	0.241331	0	0	1.34228	0.575892	-3.67349	0.30901
ENSMUSG00000011267	Zfp296	8.00114	7.70819	6.77199	7.98645	-1.44514	2.0697e-05	0.350538	0.381999
ENSMUSG00000011305	Plin5	0	0	0	0	0	1	0	1
ENSMUSG00000011306	Sugp1	3.15525	3.03634	2.83665	3.47926	-0.143717	0.747686	0.669639	0.213161
ENSMUSG00000011349	Dmrtc2	0.198332	0	0	0	-2.15376	0.888889	0	1
ENSMUSG00000011350	Gm5893	0	0	0	0	0	1	0	1
ENSMUSG00000011382	Dhdh	0.32627	0.265555	0	0.150734	-2.45826	0.0508885	-2.3521	0.210167
ENSMUSG00000011427	Zfp790	2.2331	1.7327	1.50208	2.86168	-0.242342	0.693752	1.26418	0.252403
ENSMUSG00000011463	Cpb1	0.955726	0.474108	0.706292	0.738421	0.502902	0.629766	-0.195467	1
ENSMUSG00000011486	Slc25a41	0	0	0	0	0	1	0	1
ENSMUSG00000011589	Fsd1	5.16025	5.39298	5.55269	5.04132	0.57396	0.160561	-0.259803	0.61235
ENSMUSG00000011632	Pinlyp	6.08547	6.16873	5.57856	6.65464	-0.748268	0.0719749	0.509464	0.260802
ENSMUSG00000011658	Fuz	0.407627	1.04786	1.26988	0.90064	-1.20312	0.450787	-5.93949	0.0570816
ENSMUSG00000011751	Sptbn4	0.0324535	0	0.144001	0	3.75368	0.018957	0	1
ENSMUSG00000011752	Pgam1	1.93858	1.74285	2.4869	3.68695	1.25166	0.0741324	1.78179	0.0178523
ENSMUSG00000011831	Evi5	5.06739	5.09777	5.43322	4.18413	0.45102	0.276077	-0.416636	0.468817
ENSMUSG00000011832	Evi5l	2.01204	1.44179	1.60828	3.53879	-1.46581	0.0511125	3.03299	7.28085e-05
ENSMUSG00000011837	Snapc2	1.63863	2.11676	0.476615	4.9739	-2.14346	0.0993964	2.44168	0.00515077
ENSMUSG00000011877	Git1	5.6874	5.60452	5.56363	5.73513	-0.192966	0.545071	0.0313023	0.93545
ENSMUSG00000011884	Gltp	4.35925	4.69982	4.59163	4.96585	0.661234	0.131824	0.293132	0.527827
ENSMUSG00000011958	Bnip2	2.33893	1.89112	2.32875	3.5019	-1.15701	0.150645	2.31454	0.002761
ENSMUSG00000011960	Ccnt1	2.73341	1.87803	2.3533	2.01862	-0.31043	0.613714	1.07167	0.273362
ENSMUSG00000012017	Scarf2	0	0	0	0	0	1	3.92811	0.26273
ENSMUSG00000012042	4930579F01Rik	0	0	0	0	0	1	0	1
ENSMUSG00000012076	Brms1l	2.15535	1.45369	1.89402	2.03608	0.154691	0.878395	-0.469083	0.580116
ENSMUSG00000012114	Med15	6.17486	6.06339	6.28535	5.77614	0.201729	0.456644	-0.403853	0.315939
ENSMUSG00000012117	Dhdds	4.03802	3.83667	4.01052	4.06346	-0.349278	0.348818	0.168679	0.740051
ENSMUSG00000012123	Crybg2	0	0	0	0	-1.90357	0.383114	0	1
ENSMUSG00000012126	Ubxn11	1.35616	0	0.30409	0	0.201947	0.934471	-5.94298	0.0188544
ENSMUSG00000012187	Mogat1	0	0	0	0	0	1	0	1
ENSMUSG00000012211	Tex22	0	0	0	0	0	1	0	1
ENSMUSG00000012282	Wnt8a	0.508613	0	0.561909	0	-0.334454	0.741872	-2.71185	0.650199
ENSMUSG00000012296	Tjap1	5.22344	5.38797	5.24257	5.09094	0.135745	0.683763	-0.263836	0.582407
ENSMUSG00000012350	Ehf	6.87716	6.59015	7.00753	4.58572	0.4204	0.237651	-2.26174	0.00672507
ENSMUSG00000012396	Nanog	0	0	0	0	3.57386	0.322236	4.56189	0.0342091
ENSMUSG00000012405	Rpl15	5.33886	5.51375	4.24556	6.39776	-1.1651	0.0623573	0.678982	0.159922
ENSMUSG00000012422	Tmem167	0.417116	0.684974	0.156991	0.259263	-2.89297	0.00675303	-2.47434	0.0342321
ENSMUSG00000012428	Steap4	2.23456	1.93926	1.28097	2.39378	-1.27635	0.0448871	0.405854	0.652831
ENSMUSG00000012429	Mplkip	0.408223	1.87172	0.186275	1.04794	1.67922	0.723811	-1.144	0.275855
ENSMUSG00000012443	Kif11	2.87726	2.68071	2.52015	3.1129	-0.141291	0.767058	-0.039536	0.940202
ENSMUSG00000012483	Rpa3	4.63603	4.41823	4.23525	4.94233	0.28896	0.647666	0.776269	0.269705
ENSMUSG00000012519	Mlkl	0	0	0	0	4.34519	0.11452	0	1
ENSMUSG00000012520	Phox2b	0	0	0	0	-3.34539	0.285073	0	1
ENSMUSG00000012535	Tnpo3	0.75493	0.526011	0.469367	2.09009	-0.247876	0.763248	1.75833	0.123893
ENSMUSG00000012609	Ttll5	3.76612	3.13783	3.46673	2.01676	0.0822671	0.831867	-1.38182	0.0595779
ENSMUSG00000012640	Zfp715	1.93869	2.40228	1.40791	3.47215	0.945417	0.353381	0.0217076	1
ENSMUSG00000012705	Retn	0	0	0	0	7.84732	0.011027	5.1105	0.0800676
ENSMUSG00000012777	Acp4	0.899167	0.902988	1.03711	0	-0.980204	0.381127	-5.74473	0.0215318
ENSMUSG00000012819	Cdh23	0.860004	0.232283	0.72705	0	-0.490871	0.567193	-2.26517	0.177295
ENSMUSG00000012848	Rps5	6.92442	7.26458	5.50793	7.77173	-1.61165	0.000145336	0.73547	0.0946657
ENSMUSG00000012889	Podnl1	0	0	0	0	0	1	0	1
ENSMUSG00000013033	Adgrl1	2.16333	1.16382	1.21804	2.17559	-1.07053	0.188575	1.48029	0.0332527
ENSMUSG00000013076	Amotl1	1.88325	1.34072	1.57695	2.03119	-0.392118	0.469102	0.445997	0.522979
ENSMUSG00000013083	2200002J24Rik	0	0	0	0	0	1	0	1
ENSMUSG00000013089	Etv5	1.74486	1.47893	1.07188	2.81266	-1.2266	0.16647	2.27011	0.000237281
ENSMUSG00000013091	Tmem190	0	0	0	0	0	1	0	1
ENSMUSG00000013150	Gfod2	1.30415	1.59772	1.19919	2.80223	-0.442045	0.51486	1.7861	0.00593166
ENSMUSG00000013155	Enkd1	3.6635	3.59973	2.02652	4.63802	-1.7491	0.0158298	0.552985	0.343371
ENSMUSG00000013158	4933405L10Rik	0	0	0	0	0	1	-2.71185	0.650218
ENSMUSG00000013160	Atp6v0d1	5.79333	5.47749	5.80532	5.78935	0.112544	0.7547	0.425533	0.367967
ENSMUSG00000013236	Ptprs	4.38548	4.81998	4.55214	4.91555	0.100629	0.774491	0.0353297	0.943728
ENSMUSG00000013275	Slc41a1	3.25354	2.87798	2.86419	3.07998	-0.25189	0.565648	0.152754	0.779204
ENSMUSG00000013338	Fer1l4	0.113631	0	0	0	-3.59741	0.14694	4.63688	0.0394111
ENSMUSG00000013353	4931406B18Rik	0	0	0	0	0	1	0	1
ENSMUSG00000013367	Iglon5	0	0	0	0	5.79869	0.0276895	-4.53203	0.173573
ENSMUSG00000013415	Igf2bp1	0.135791	0.0963941	0.186484	0	-1.85089	0.231803	0.0789269	1
ENSMUSG00000013418	B4galnt2	1.0926	1.60579	1.1001	2.63172	0.385249	0.855127	1.75767	0.0373403
ENSMUSG00000013419	Zfp651	0.651399	0	0	0.786439	-4.22157	9.58069e-05	1.71401	0.388862
ENSMUSG00000013465	Nelfb	2.15206	2.06135	1.59537	2.98235	-0.227802	0.771867	0.886275	0.37742
ENSMUSG00000013483	Card14	0.35573	0.241389	0	0.91032	-0.572949	0.690904	-1.10433	0.414589
ENSMUSG00000013495	Tmem175	4.1421	4.06132	3.82578	3.21832	-0.239006	0.563175	-0.66363	0.219203
ENSMUSG00000013523	Bcas1	3.42672	3.49871	4.01311	0.627193	-0.361201	0.529521	-2.11981	0.0825342
ENSMUSG00000013539	Tango2	3.59031	3.15862	3.21908	2.3961	-0.337592	0.510352	-1.49984	0.135912
ENSMUSG00000013562	4833413E03Rik	0	0	0	0	0	1	0	1
ENSMUSG00000013584	Aldh1a2	3.37119	2.79574	3.53951	2.82816	0.315999	0.594481	-0.0104689	0.994603
ENSMUSG00000013593	Ndufs2	5.74148	5.63722	5.33951	5.43565	-0.293459	0.398645	-0.738145	0.12206
ENSMUSG00000013611	Snx31	0	0	0	0	5.11369	0.0759684	5.14794	0.0867255
ENSMUSG00000013622	Atraid	3.69508	3.62945	2.65674	3.76896	-1.11106	0.105998	-0.435472	0.724046
ENSMUSG00000013629	Cad	1.84627	1.22718	1.69514	2.51137	-1.12279	0.0997421	1.17196	0.0842171
ENSMUSG00000013643	Lypd8	0	0	0	0.317716	2.51686	0.728564	4.56902	0.149313
ENSMUSG00000013646	Sh3bp5l	0.910531	0.701964	0.147239	1.39717	-1.89336	0.128266	1.64081	0.23516
ENSMUSG00000013653	1810065E05Rik	0.352125	0	0	1.44028	-1.08533	1	5.54977	0.0125642
ENSMUSG00000013662	Atad1	2.90225	2.89421	2.83678	2.6212	0.573697	0.238776	-0.239363	0.674359
ENSMUSG00000013663	Pten	2.14543	1.83084	2.55013	2.34081	0.801671	0.0502615	0.865579	0.170945
ENSMUSG00000013668	4933402N03Rik	0	0	0	0	0	1	0	1
ENSMUSG00000013698	Pea15a	0	0	0	0.764741	0	1	5.92861	0.0160633
ENSMUSG00000013701	Timm23	5.82599	6.09087	6.22247	6.03989	0.168078	0.62603	-0.32083	0.525221
ENSMUSG00000013707	Tnfaip8l2	0	0	0	0	0	1	0	1
ENSMUSG00000013736	Trnt1	3.61027	3.96976	4.16796	3.54903	-0.0421361	0.927838	-0.27997	0.611916
ENSMUSG00000013766	Ly6g6e	1.04964	1.56504	0.443696	1.8502	-2.53425	0.0185641	0.63254	0.589597
ENSMUSG00000013787	Ehmt2	0.634279	0.427322	0.781314	2.21764	0.165168	0.916499	2.67043	0.0189112
ENSMUSG00000013822	Elof1	8.85746	8.2619	8.82835	7.47848	0.0867705	0.75985	-0.522306	0.19067
ENSMUSG00000013833	Med16	1.96674	1.91821	2.02953	3.53041	0.314591	0.567646	1.29323	0.190601
ENSMUSG00000013846	St3gal1	0	0	0.07823	0.149789	-1.85264	0.560784	-2.88614	0.24766
ENSMUSG00000013858	Tmem259	5.7148	5.28729	5.44747	5.17672	0.0164822	0.97078	-0.251339	0.568769
ENSMUSG00000013878	Rnf170	4.20606	4.42577	4.4658	4.64083	-0.471626	0.500158	0.0332481	0.973992
ENSMUSG00000013921	Clip3	0.737875	0.87424	1.03027	0	-0.676932	0.410456	-5.76871	0.00745236
ENSMUSG00000013928	Thap8	0.606379	0.166523	0.618619	0.632302	2.30253	0.232119	0	1
ENSMUSG00000013936	Myl2	0	0	0	0	4.72747	0.0883569	-2.10767	1
ENSMUSG00000013973	Dedd	7.84904	7.63812	7.84212	7.47002	-0.317684	0.443121	-0.516342	0.459832
ENSMUSG00000013974	Mcemp1	0	0.548204	0	0.485477	-3.03204	0.378711	-2.20457	0.198441
ENSMUSG00000013997	Nit1	4.10884	2.87676	3.42175	3.40839	-0.569672	0.329782	0.0130294	0.986549
ENSMUSG00000014030	Pax5	1.87076	0	1.16785	0	-0.654822	0.213681	1.33462	0.555087
ENSMUSG00000014039	Prdm15	0.0885785	0.48459	0	0.767156	-3.8196	0.182952	0.63378	0.65807
ENSMUSG00000014074	Rnf168	5.07243	6.18229	5.55135	4.74992	0.490747	0.16416	-0.625648	0.175996
ENSMUSG00000014075	Tctex1d2	1.68505	2.06726	0.925723	3.06298	-0.753761	0.426364	1.01383	0.32991
ENSMUSG00000014077	Chp1	4.33485	4.06114	4.39346	4.3322	-0.266814	0.501419	-0.338483	0.538025
ENSMUSG00000014104	Sval2	0	0	0	0	0	1	0	1
ENSMUSG00000014158	Trpv4	1.93461	1.41977	1.61517	1.49035	-0.363023	0.570724	0.461377	0.563077
ENSMUSG00000014164	Klhl3	0.899412	0.411421	0.561067	0.275542	-0.709507	0.27619	-2.30171	0.195941
ENSMUSG00000014177	Tvp23b	5.19907	4.83425	5.07642	4.67726	0.00954572	0.990716	-0.573336	0.301003
ENSMUSG00000014195	Dnajc7	4.6668	4.83615	5.41286	5.07419	0.531437	0.234361	0.482077	0.358739
ENSMUSG00000014198	Zfp385c	0	0	0	0	0	1	-3.5508	0.376521
ENSMUSG00000014226	Cacybp	0.679837	1.37309	1.36473	3.52716	2.00386	0.165235	3.06764	0.000112306
ENSMUSG00000014232	Cluap1	2.67102	1.98952	2.74992	0.811552	0.385135	0.662481	-2.79968	0.16161
ENSMUSG00000014243	Zswim7	3.50032	4.09764	3.16267	3.92353	-0.819316	0.238598	-1.40495	0.0780953
ENSMUSG00000014245	Pigl	1.06987	1.15502	1.05327	1.46532	0.185872	0.88608	-0.440012	0.754617
ENSMUSG00000014294	Ndufa2	6.40309	6.85896	5.60291	6.9054	-1.23368	0.00781218	-6.65432e-05	1
ENSMUSG00000014301	Pam16	7.20251	6.92734	6.16387	6.23771	-1.3836	0.00203162	-1.14273	0.0352278
ENSMUSG00000014303	Glis2	0	0.780054	0.188984	0.722482	0	1	4.81182	0.0754623
ENSMUSG00000014313	Cox6c	6.69358	6.90044	6.04307	7.94089	-0.935345	0.0249303	0.595471	0.15284
ENSMUSG00000014329	Bicc1	1.66252	1.07832	1.41106	1.2269	-0.239293	0.729146	1.26819	0.164225
ENSMUSG00000014349	Ube2z	3.22449	3.67173	3.21959	4.15193	0.329511	0.417691	0.65521	0.214532
ENSMUSG00000014351	Gip	0	0	0	0	0	1	0	1
ENSMUSG00000014353	Tmem87b	3.71082	3.49242	3.22915	2.37545	-0.274684	0.545686	-0.418115	0.498928
ENSMUSG00000014355	Anapc1	4.06478	4.08206	3.64561	2.96894	-0.194802	0.560029	-1.05015	0.0278666
ENSMUSG00000014361	Mertk	1.28593	1.00532	1.38742	0.868362	0.165613	0.803382	-0.139561	0.93341
ENSMUSG00000014402	Tsg101	4.29817	4.72022	3.84114	3.89738	-0.0393923	0.925353	-1.05635	0.0998146
ENSMUSG00000014418	Hps5	2.73234	2.49212	2.28113	1.61806	-0.424304	0.349935	-0.870197	0.137621
ENSMUSG00000014426	Map3k4	5.07245	5.11396	4.87109	5.59262	-0.268081	0.348897	0.175767	0.646368
ENSMUSG00000014444	Piezo1	2.0534	1.62182	1.6573	1.92489	-0.795246	0.132919	-0.216751	0.764199
ENSMUSG00000014453	Blk	0	0	0	0	-3.65115	0.22918	0	1
ENSMUSG00000014470	Rnf166	5.06345	5.46113	4.76714	6.13731	-0.192986	0.56354	0.692894	0.119205
ENSMUSG00000014496	Ankrd28	2.9446	2.5432	2.41556	2.07581	0.0377116	0.945468	-0.326283	0.658811
ENSMUSG00000014498	Ankrd52	3.95289	4.12927	3.69596	2.63058	-0.323737	0.325146	-1.47418	0.00801107
ENSMUSG00000014503	Pkd2l2	8.07608	8.02327	8.26804	6.50523	0.556585	0.0419431	-1.29871	0.000839728
ENSMUSG00000014504	Srp19	2.90202	3.42527	3.10927	4.10919	0.139919	0.787441	0.333852	0.653986
ENSMUSG00000014529	Tmbim7	0	0	0	0	-3.19728	0.378532	0	1
ENSMUSG00000014542	Clec4f	0	0	0	0	0	1	0	1
ENSMUSG00000014543	Klra17	0	0	0	0	0	1	0	1
ENSMUSG00000014547	Wdfy2	2.32223	1.91499	1.96651	1.87262	-0.517629	0.208513	-0.258963	0.789975
ENSMUSG00000014550	Rbsn	3.07002	2.9565	2.70936	3.08116	-0.61929	0.20932	0.0952003	0.86263
ENSMUSG00000014551	Mrps25	3.71593	3.70648	3.71305	2.81629	0.055813	0.878081	-1.25709	0.00817266
ENSMUSG00000014554	Dguok	4.79173	4.73645	3.8873	4.41707	-0.89473	0.083903	-1.09081	0.0449409
ENSMUSG00000014592	Camta1	5.10653	4.89763	5.77679	5.40628	0.231346	0.4577	-0.00436917	0.993581
ENSMUSG00000014599	Csf1	4.86502	4.83709	4.91158	4.55602	0.206823	0.559854	-0.120449	0.824344
ENSMUSG00000014601	Strip1	5.46227	5.32509	3.90054	4.93665	-1.58822	0.000560348	-0.743252	0.129634
ENSMUSG00000014602	Kif1a	0.044811	0.0570177	0	0	0.374983	0.950974	3.41402	0.0694975
ENSMUSG00000014603	Alx3	0	0	0	0	4.76534	0.0515898	0	1
ENSMUSG00000014606	Slc25a11	3.35141	2.59796	2.98198	4.24139	-0.443358	0.508517	1.63707	0.0681863
ENSMUSG00000014609	Chrne	0	0	0	0	5.0281	0.0829408	-3.98891	0.260481
ENSMUSG00000014633	Cmc2	5.10751	4.6335	5.74293	5.99591	0.593322	0.124258	0.811395	0.109948
ENSMUSG00000014668	Chfr	4.15542	4.10759	4.54258	3.55222	0.431812	0.254957	-1.25611	0.0366053
ENSMUSG00000014686	Ceacam16	0	0	0	0	0	1	0	1
ENSMUSG00000014704	Hoxa2	0	0	0	0	0	1	0	1
ENSMUSG00000014725	Adam28	0	0.556524	0.152422	0	2.55147	0.728782	0.0501001	1
ENSMUSG00000014747	Ankrd53	0	0	0	0	0	1	0	1
ENSMUSG00000014748	Tex261	3.08679	3.30736	3.17286	3.63409	0.372474	0.487668	0.159194	0.804169
ENSMUSG00000014763	Fam120b	2.60877	2.54672	2.07367	2.12291	-0.743661	0.177228	-0.833515	0.256795
ENSMUSG00000014767	Tbp	5.34656	4.73849	4.97841	5.35026	-0.0338248	0.930416	-0.150989	0.765458
ENSMUSG00000014769	Psmb1	4.51759	5.06696	2.70946	5.10088	-2.02945	0.0097101	0.311986	0.523662
ENSMUSG00000014771	Pdcd2	4.43243	4.45623	3.51451	4.34343	0	1	0	1
ENSMUSG00000014773	Dll1	0.353405	0	0	0.520154	-5.45574	0.0147175	6.82721	0.0158878
ENSMUSG00000014776	Nol3	0.319485	0.376126	0.896503	0.5953	2.74859	0.0521612	0.143542	1
ENSMUSG00000014778	Fhod1	1.2203	1.71454	1.43389	0	0.11046	0.917883	-0.93749	0.350319
ENSMUSG00000014782	Plekhg4	1.0121	1.53905	1.20898	1.00364	-0.263482	0.698792	-0.887282	0.324063
ENSMUSG00000014786	Slc9a5	0.663558	0.308992	0.473951	0.217942	-0.942253	0.392998	-1.70219	0.445399
ENSMUSG00000014791	Elmo3	0.161484	0	0.148305	0	0.814959	0.803365	0	1
ENSMUSG00000014813	Stc1	0	0	0	0	0	1	0	1
ENSMUSG00000014837	4931428F04Rik	0.996337	0.292379	1.04133	0	0.2471	0.806944	-5.59382	0.0225693
ENSMUSG00000014846	Tppp3	1.41573	1.65119	1.57627	1.39058	-0.376408	0.670759	-0.750573	0.647127
ENSMUSG00000014850	Msh3	3.62458	3.08547	3.33775	2.802	0.196418	0.74897	1.09865	0.131637
ENSMUSG00000014852	Adamts13	0	0	0	0	-3.84263	0.183119	-2.69925	0.64704
ENSMUSG00000014856	Tmem208	2.42449	2.96313	1.57773	4.09749	-1.0723	0.311095	0.921228	0.310222
ENSMUSG00000014859	E2f4	6.50479	6.0993	6.8542	5.98053	0.351283	0.215125	-0.327392	0.442328
ENSMUSG00000014867	Surf4	7.94585	7.94879	7.73335	7.52693	-0.202895	0.425679	-0.535761	0.138059
ENSMUSG00000014873	Surf2	1.19922	1.13091	0.758467	1.25403	-0.742859	0.413739	0.154636	0.935708
ENSMUSG00000014905	Dnajb9	0.972358	1.35977	0.602759	2.43108	-1.03113	0.224529	2.39343	0.0274843
ENSMUSG00000014907	Naf1	2.07149	2.69464	2.47794	2.38632	1.10005	0.0527035	-0.412743	0.643166
ENSMUSG00000014932	Yes1	2.3085	2.914	2.06196	3.0873	-0.340531	0.732141	0.65606	0.620266
ENSMUSG00000014956	Ppp1cb	0.896817	0.911833	1.0028	1.0775	0.916442	0.288043	1.06027	0.249711
ENSMUSG00000014959	Gorasp2	6.7334	6.39975	6.24361	6.0959	-0.910444	0.00309309	-0.489673	0.265281
ENSMUSG00000014980	Tsen15	0	0.421825	0	1.14678	0	1	0.699559	0.71548
ENSMUSG00000015001	Oc90	0	0	0	0.44945	0	1	2.61102	0.628535
ENSMUSG00000015002	Efr3a	2.71697	2.55312	3.15731	3.42647	1.12504	0.0260137	0.531315	0.38336
ENSMUSG00000015013	Trappc2l	3.66192	3.54879	3.15025	4.22144	0.151094	0.80806	0.420577	0.503577
ENSMUSG00000015016	Acsf3	2.67224	1.78905	2.36889	2.68996	-0.678976	0.257398	0.86502	0.290829
ENSMUSG00000015023	Ddx19a	7.05012	6.92351	7.26355	6.48464	0.475694	0.101152	-0.700191	0.0946577
ENSMUSG00000015027	Galns	1.93175	2.3458	1.3037	0.776302	-0.82022	0.260865	-1.72815	0.0968286
ENSMUSG00000015053	Gata2	0.214298	0.145409	0.111556	0	-3.18224	0.0551319	-1.25171	1
ENSMUSG00000015083	C8g	2.61995	2.38497	1.99066	1.21683	-0.970928	0.178119	-3.46368	0.000925438
ENSMUSG00000015085	Entpd2	2.2622	3.27744	1.78819	3.57099	-0.755043	0.431222	0.214367	0.750967
ENSMUSG00000015087	Rabl6	3.22446	2.95006	3.11851	3.46827	-0.157248	0.728041	0.681879	0.269887
ENSMUSG00000015090	Ptgds	1.86481	2.35895	1.37395	5.88969	-1.24062	0.138536	3.53725	7.6565e-05
ENSMUSG00000015092	Edf1	5.26814	5.61041	4.72539	6.52386	-0.43012	0.353265	0.486467	0.344004
ENSMUSG00000015093	Clic3	0	0	1.2627	0	1.44095	0.481493	0	1
ENSMUSG00000015094	Npdc1	2.3546	3.69128	0.37536	3.23425	-3.37779	0.00243139	-1.06815	0.232123
ENSMUSG00000015095	Fbxw5	3.62953	3.66673	3.50628	3.98412	-0.117391	0.783939	0.153532	0.783816
ENSMUSG00000015112	Slc25a13	3.06	1.84829	3.35673	0.647094	1.09019	0.0392995	-1.91508	0.0939867
ENSMUSG00000015120	Ube2i	7.25878	7.26451	7.44054	7.5826	0.445239	0.127284	0.528707	0.181379
ENSMUSG00000015126	Tsr3	4.82568	5.06872	4.03959	5.41738	-0.637816	0.159931	-0.0424553	0.946323
ENSMUSG00000015127	Unkl	1.34608	1.7023	1.53287	2.03579	-1.56729	0.0430258	-0.259167	0.793388
ENSMUSG00000015133	Lrrk1	0.0955194	0.378827	0.133289	0.0270564	-1.66565	0.465216	0.200005	0.932902
ENSMUSG00000015134	Aldh1a3	0	0	0	0	-1.00366	0.590075	-1.18719	0.718976
ENSMUSG00000015143	Actn1	5.38319	4.80172	5.33045	3.60507	0.0783841	0.821102	-1.51396	0.0142523
ENSMUSG00000015149	Sirt2	2.67757	3.28361	2.79663	2.83187	-0.434537	0.451169	-0.867578	0.192859
ENSMUSG00000015165	Hnrnpl	4.17213	4.20337	4.6841	4.14341	0.423078	0.315029	0.0182454	0.982908
ENSMUSG00000015176	Nolc1	5.33531	5.36931	5.50798	5.4188	0.153658	0.639275	-0.227095	0.602723
ENSMUSG00000015189	Casd1	0.0939766	0	0	0.543129	3.98244	0.100676	4.17638	0.0399768
ENSMUSG00000015202	Cnksr3	3.57236	3.29722	3.01324	3.25983	-0.405747	0.399043	-0.191832	0.785268
ENSMUSG00000015214	Mtmr1	0	0.247307	0.185733	1.13951	1.62601	0.465829	1.64762	0.268939
ENSMUSG00000015217	Hmgb3	2.3619	3.13956	3.05158	3.14147	1.1776	0.0989907	0.249262	0.735922
ENSMUSG00000015222	Map2	1.92385	2.31005	2.1956	2.52449	0.946981	0.0679206	0.335693	0.644505
ENSMUSG00000015224	Cyp2j9	0	0	0	0	0	1	-3.38654	0.375267
ENSMUSG00000015242	Nipsnap3a	0	0	0	0	0	1	0	1
ENSMUSG00000015243	Abca1	0.0934615	0.0945374	0	0.629523	-5.57166	0.00272448	5.28627	0.000156886
ENSMUSG00000015247	Nipsnap3b	0	0.263104	0	1.89564	0	1	4.28388	0.0350154
ENSMUSG00000015289	Lage3	3.12202	3.88094	2.65929	3.66191	0.184129	0.864174	0.384048	0.592351
ENSMUSG00000015290	Ubl4a	2.60956	3.36327	1.78213	3.51966	-1.20357	0.155988	0.278065	0.635118
ENSMUSG00000015291	Gdi1	3.07905	3.20558	2.80747	4.42416	-0.612996	0.260387	1.64575	0.0273022
ENSMUSG00000015305	Sash1	4.52946	4.44561	4.24622	3.79916	0.00241878	0.99995	-0.713845	0.0969462
ENSMUSG00000015312	Gadd45b	0.898718	0.870257	1.11944	4.09187	1.18908	0.429117	3.99511	9.96201e-06
ENSMUSG00000015314	Slamf6	0	0	0	0	-2.47421	0.539202	0	1
ENSMUSG00000015316	Slamf1	1.35844	0.198645	1.60239	0	0.305804	0.648243	-2.71553	0.611697
ENSMUSG00000015335	Zdhhc12	4.48911	4.42604	4.48398	4.06748	-0.153078	0.732505	-0.720179	0.278989
ENSMUSG00000015337	Endog	3.89006	4.3622	2.05578	5.09881	-1.88529	0.0224074	0.588098	0.495476
ENSMUSG00000015340	Cybb	0	0	0	0	0	1	0	1
ENSMUSG00000015341	Golga7	5.43166	5.14692	4.53209	5.51841	-0.628446	0.129795	0.256773	0.622899
ENSMUSG00000015342	Xk	0.540652	0.425152	1.04035	1.37512	2.3428	0.0130625	1.8089	0.193853
ENSMUSG00000015354	Pcolce2	0.16397	0	0.476453	0.342574	5.98428	0.00367342	2.45829	0.623524
ENSMUSG00000015355	Cd48	0	0	0	0.569569	0	1	3.02242	0.614917
ENSMUSG00000015357	Clpx	3.22318	4.11427	3.70823	3.96721	0.460622	0.295927	0.242056	0.666026
ENSMUSG00000015363	Trabd	0	0	0	1.76148	-5.38049	0.0448604	8.30469	3.25454e-05
ENSMUSG00000015365	Mov10l1	1.5366	1.8933	1.24056	2.31779	-0.129498	0.852033	0.17134	0.87104
ENSMUSG00000015377	Dennd6b	0.301736	0.370896	0.462589	0.599183	0.188518	0.911022	2.40301	0.112121
ENSMUSG00000015396	Cd83	0	0	0	0.586496	-5.71362	0.0328191	6.08909	0.0176542
ENSMUSG00000015401	Cltrn	0	0	0	0	-1.13285	1	-3.41667	0.375218
ENSMUSG00000015405	Ace2	0	0	0	0	0.110192	1	0	1
ENSMUSG00000015437	Gzmb	0	0	0	0	0	1	0	1
ENSMUSG00000015441	Gzmf	0	0	0	0	0	1	0	1
ENSMUSG00000015443	Gzmn	0	0	0	0	0	1	0	1
ENSMUSG00000015451	C4a	0	0	0.0675176	0	4.95148	0.121627	2.14981	0.321378
ENSMUSG00000015452	Ager	0	0	0	0	0	1	0	1
ENSMUSG00000015461	Atf6b	4.87021	4.84919	3.60466	5.23853	-1.4803	0.000421342	0.188458	0.691787
ENSMUSG00000015467	Egfl8	0.195731	0	0	0	0	1	0	1
ENSMUSG00000015468	Notch4	0	0.913147	0	0	-4.25203	0.12749	-2.10767	1
ENSMUSG00000015474	Ppt2	6.43222	6.25793	6.10165	4.93126	0.03822	0.923234	-1.20547	0.0541816
ENSMUSG00000015476	Prrt1	0	0	0	0	0	1	0	1
ENSMUSG00000015478	Rnf5	4.32214	4.33979	4.41252	4.58574	-0.00245887	1	-0.300343	0.657456
ENSMUSG00000015484	Fam163a	0	0	0	0	-4.5232	0.108573	-2.10769	1
ENSMUSG00000015488	Cacfd1	3.86447	3.54363	3.79844	2.86344	0.115404	0.802176	-0.810686	0.282168
ENSMUSG00000015501	Hivep2	1.56181	1.0818	1.50263	1.75751	-0.129648	0.7967	1.25839	0.0717536
ENSMUSG00000015519	2310057J18Rik	0	0	0	0	0	1	0	1
ENSMUSG00000015522	Arnt	4.63219	4.84055	4.6502	4.71408	-0.158413	0.670047	-0.0160519	0.975343
ENSMUSG00000015533	Itga2	0	0	0	0	-1.94465	0.888889	0	1
ENSMUSG00000015536	Mocs2	3.38737	3.70975	3.42884	4.83438	0.527892	0.263118	1.44275	0.0132572
ENSMUSG00000015542	Nat9	3.72312	4.32757	3.08934	4.67045	-0.964405	0.0894501	0.443852	0.483434
ENSMUSG00000015568	Lpl	1.79157	1.84508	2.33702	1.88426	1.32117	0.0144235	1.55889	0.108029
ENSMUSG00000015575	Atp6v0e	5.60801	5.29618	4.70839	5.93331	-0.983991	0.0658192	0.767942	0.195713
ENSMUSG00000015579	Nkx2-5	0	0	0	0.541641	1.80415	1	5.99048	0.0336462
ENSMUSG00000015597	Zfp318	2.42602	2.10722	2.52177	1.51401	0.35259	0.372016	-1.1235	0.0805421
ENSMUSG00000015599	Ttbk1	1.52546	1.07896	1.72494	1.81465	0.548334	0.361534	0.90079	0.262779
ENSMUSG00000015605	Srf	6.6027	6.52327	6.54687	6.46572	-0.0100116	0.967372	0.0301262	0.938985
ENSMUSG00000015619	Gata3	1.60227	2.27285	1.77711	0.248212	0.304071	0.664642	-3.40116	0.0023104
ENSMUSG00000015627	Gata5	0	0	0	0	-2.84518	0.377995	0	1
ENSMUSG00000015647	Lama5	5.00845	4.43282	4.60112	3.22548	-0.569241	0.0795955	-1.53435	0.0015152
ENSMUSG00000015652	Steap1	0	0	0	0	2.55147	0.728783	0	1
ENSMUSG00000015653	Steap2	4.33048	3.94152	3.57837	3.58371	-0.884447	0.0335065	0.102814	0.834884
ENSMUSG00000015656	Hspa8	7.43506	7.50297	5.96115	8.08447	-1.53263	5.19026e-05	0.66698	0.0873036
ENSMUSG00000015659	Serac1	2.54112	2.02723	2.37625	2.04865	0.395945	0.483146	0.303391	0.698531
ENSMUSG00000015665	Awat1	0	0	0	0	0	1	0	1
ENSMUSG00000015668	Pdzd11	5.13563	4.7228	4.59497	4.76198	-0.328583	0.497424	0.36841	0.589776
ENSMUSG00000015671	Psma2	4.71527	4.72025	4.89816	5.10281	0.312357	0.388887	0.326377	0.51785
ENSMUSG00000015672	Mrpl32	3.9259	4.0532	4.01771	3.53823	0.385394	0.269708	-0.0144365	0.980606
ENSMUSG00000015697	Setdb1	5.8851	5.93518	5.74058	5.24954	0.158488	0.588004	-0.52344	0.206947
ENSMUSG00000015702	Anxa9	0.106005	0	0	0	-3.03205	0.37867	-1.12417	1
ENSMUSG00000015709	Arnt2	0.0544526	0	0	1.43208	-3.13135	0.385555	6.31109	0.00956006
ENSMUSG00000015711	Prune1	5.57931	5.55668	5.0718	4.99996	-0.36143	0.29197	-0.526682	0.240552
ENSMUSG00000015714	Cers2	4.14727	3.88946	2.75902	3.43975	-1.37533	0.00605867	-0.247353	0.703355
ENSMUSG00000015721	Nlrp5	6.72827	7.03455	6.70511	7.24738	0.296276	0.327979	0.300762	0.478109
ENSMUSG00000015733	Capza2	2.29197	2.27576	2.50022	2.2092	1.13746	0.063708	0.143848	0.835516
ENSMUSG00000015745	Plekho1	3.72383	2.85082	3.23055	2.40159	-0.71732	0.13862	0.0712917	0.957171
ENSMUSG00000015747	Vps45	2.0209	2.40344	2.00552	1.85165	0.227027	0.760887	-1.11982	0.116479
ENSMUSG00000015748	Prpf3	3.72225	4.00282	3.885	4.13118	0.407336	0.350607	0.59558	0.268365
ENSMUSG00000015749	Anp32e	2.00716	1.98689	1.92418	2.32812	-0.727149	0.276828	-0.457952	0.473042
ENSMUSG00000015750	Aph1a	5.17566	5.08677	5.22895	5.27914	0.0503247	0.887316	0.374648	0.509559
ENSMUSG00000015755	Tab2	3.53649	3.75571	3.38593	3.47145	0.24675	0.571556	-0.166993	0.746974
ENSMUSG00000015757	Ppil4	2.55095	2.77107	2.34022	2.87304	-0.0386396	0.94247	0.146811	0.849287
ENSMUSG00000015759	Cnih1	5.15082	5.02545	4.79095	4.55936	-0.0205932	0.964002	-0.35291	0.599912
ENSMUSG00000015766	Eps8	5.74613	5.25232	5.81526	3.03631	0.257307	0.380543	-2.17502	1.48384e-06
ENSMUSG00000015776	Med22	5.8547	5.93879	6.20969	5.97163	0.129179	0.658741	0.403702	0.328489
ENSMUSG00000015787	Abo	0	0	0.23609	0	3.84759	0.208374	-3.23881	0.478345
ENSMUSG00000015790	Surf1	5.08489	4.53687	4.57203	4.65211	-0.491676	0.269209	-0.212844	0.691023
ENSMUSG00000015804	Med28	6.38117	6.59086	6.48973	6.33963	0.0893952	0.741047	-0.164672	0.662636
ENSMUSG00000015806	Qdpr	3.82733	4.37613	4.00045	5.19456	-0.699326	0.259775	1.04735	0.126218
ENSMUSG00000015812	Gnrh1	5.63821	5.24108	5.34436	5.50027	-0.165264	0.738076	0.663673	0.451331
ENSMUSG00000015829	Tnr	0.0232255	0	0	0	-2.93024	0.30207	0	1
ENSMUSG00000015837	Sqstm1	3.03998	4.94395	3.95142	5.21685	0.480976	0.355888	0.236792	0.612902
ENSMUSG00000015839	Nfe2l2	1.50164	1.77148	1.60767	3.75222	1.05335	0.117885	2.88924	0.000146729
ENSMUSG00000015843	Rxrg	0	0	0	0	-2.06634	0.888889	0	1
ENSMUSG00000015846	Rxra	3.76422	3.94372	3.22032	4.8907	-0.508545	0.235093	0.679138	0.116215
ENSMUSG00000015850	Adamtsl4	0	0	0	0	0.0407678	1	0	1
ENSMUSG00000015852	Fcrls	0	0	0	0	0	1	0	1
ENSMUSG00000015854	Cd5l	0	0.491794	0	0	0	1	-0.561333	0.869795
ENSMUSG00000015869	Prpsap1	5.48907	5.90952	5.23264	4.95773	-0.217991	0.593882	-1.26928	0.00354472
ENSMUSG00000015879	Fam184b	0	0	0.144343	0	1.90604	0.445203	3.5532	0.0638528
ENSMUSG00000015880	Ncapg	4.66092	4.80506	4.98425	4.0396	0.392089	0.267849	-0.718344	0.0789256
ENSMUSG00000015882	Lcorl	0.153508	0.0903562	1.57865	0.491811	0.302938	0.953554	2.03257	0.0644449
ENSMUSG00000015889	Lta4h	0.177803	0	0	1.61772	-2.40658	0.539115	-1.65711	0.496131
ENSMUSG00000015890	Amdhd1	0	0	0	0	0	1	0	1
ENSMUSG00000015932	Dstn	3.27543	2.96832	3.12212	3.62193	0.411886	0.429349	0.844155	0.190744
ENSMUSG00000015937	Macroh2a1	3.38788	3.81713	3.66589	3.78304	-0.377113	0.432237	-0.285003	0.671432
ENSMUSG00000015942	Gtf2ird2	0.292439	0.375747	0.449359	0.264527	-0.700526	0.685679	-2.59881	0.139906
ENSMUSG00000015943	Bola1	4.04154	4.19019	4.0002	4.77406	-0.114246	0.8195	0.191848	0.773101
ENSMUSG00000015944	Castor2	2.94885	2.58148	2.56876	3.5705	-0.105563	0.789396	0.856284	0.0744852
ENSMUSG00000015947	Fcgr1	0	0.160512	0	0	1.48923	0.4686	1.18304	0.538002
ENSMUSG00000015950	Ncf1	0	0	0	0	4.62077	0.125906	2.61104	0.628549
ENSMUSG00000015957	Wnt11	0	0	0.334616	0	4.54916	0.081458	0	1
ENSMUSG00000015961	Adss	5.96315	5.6212	6.01962	4.99499	0.429752	0.151278	-0.331623	0.412045
ENSMUSG00000015962	1700016C15Rik	0	0	0	0	0	1	0	1
ENSMUSG00000015966	Il17rb	3.98922	3.63575	3.66061	3.02686	-0.410308	0.322783	-0.601329	0.326718
ENSMUSG00000015968	Cacna1d	1.45645	1.29729	1.08088	0.657012	-0.355676	0.582625	-1.89229	0.0427404
ENSMUSG00000015970	Chdh	5.87858	5.06178	5.63003	4.08638	-0.182351	0.509105	-0.890949	0.0262156
ENSMUSG00000015971	Actr8	5.43416	5.18239	5.14534	5.16674	-0.31947	0.362409	-0.0388869	0.940868
ENSMUSG00000015980	Lrrc27	1.89227	2.1605	1.09509	1.39606	-0.408106	0.652329	-0.769783	0.462067
ENSMUSG00000015981	Stk32c	5.11409	5.28892	5.50478	4.29657	0.361403	0.286271	-1.02204	0.0396716
ENSMUSG00000015994	Fnta	4.89548	4.42027	4.68453	4.7246	-0.0302686	0.931543	0.373157	0.496398
ENSMUSG00000016018	Mtrex	2.52059	2.5649	1.99191	3.05809	-0.873573	0.178873	0.725566	0.271279
ENSMUSG00000016024	Lbp	1.50304	0.698863	2.08149	0	0.795024	0.289526	-5.48708	0.0145394
ENSMUSG00000016028	Celsr1	4.77905	4.08577	3.94754	4.91293	-1.24148	0.000267379	0.556126	0.197921
ENSMUSG00000016087	Fli1	0	0	0	0	0	1	0	1
ENSMUSG00000016128	Stard13	6.39681	5.96331	6.08328	5.44928	-0.268509	0.327016	-0.650908	0.0813261
ENSMUSG00000016150	Tenm1	0.119615	0	0.194735	0.134372	1.95182	0.300618	6.1455	0.0106629
ENSMUSG00000016179	Camk1g	0.639449	1.04567	1.23825	2.79667	1.22611	0.30533	2.17013	0.0649837
ENSMUSG00000016181	Utp25	3.75021	3.75219	3.35839	3.35215	-0.408018	0.245417	-0.456027	0.344779
ENSMUSG00000016194	Hsd11b1	0	0	0	0	0	1	0	1
ENSMUSG00000016200	Syt14	0.107255	0.184895	0.155173	0.594712	1.04241	0.544206	1.70862	0.30754
ENSMUSG00000016206	H2-M3	0	0	0	0	0	1	0	1
ENSMUSG00000016239	Lonrf3	1.74903	1.3815	1.53602	1.88375	0.271141	0.767938	1.11345	0.217019
ENSMUSG00000016252	Atp5e	7.78923	8.18215	7.27106	7.73341	-0.67223	0.110978	-0.409707	0.304128
ENSMUSG00000016253	Nelfcd	4.1719	4.85245	4.20967	4.29037	-0.393149	0.382562	-0.599583	0.294709
ENSMUSG00000016255	Tubb1	0	0	0	0	0	1	0	1
ENSMUSG00000016256	Ctsz	0	0	0.471824	1.58901	1.02915	0.66318	6.49327	0.00632047
ENSMUSG00000016257	Prelid3b	3.97815	4.23955	4.3232	4.9758	0.29232	0.586706	0.336436	0.520604
ENSMUSG00000016262	Sertad4	0	0	0	0	0	1	0	1
ENSMUSG00000016283	H2-M2	0	0	0	0.608108	0	1	2.49152	0.624312
ENSMUSG00000016308	Ube2a	5.73206	6.29464	5.63252	6.08895	0.480636	0.201123	-0.264688	0.626672
ENSMUSG00000016319	Slc25a5	5.77275	5.71722	5.83352	6.45564	0.0891369	0.861775	0.798979	0.0840491
ENSMUSG00000016327	Atp1b4	0	0	0	0	0	1	0	1
ENSMUSG00000016344	Ppdpf	3.96921	3.95428	3.27985	4.97555	-0.562458	0.357859	0.761345	0.172344
ENSMUSG00000016346	Kcnq2	0.300786	0.377065	0.158462	0.579745	-1.37394	0.251243	0.259854	0.835679
ENSMUSG00000016349	Eef1a2	0	0	0	0	0	1	0	1
ENSMUSG00000016356	Col20a1	0	0	0	0	0	1	-1.50997	0.585958
ENSMUSG00000016382	Pls3	0.0855348	0.463681	0.54525	1.4633	4.07378	0.0223683	0.735185	0.680675
ENSMUSG00000016386	Mpped2	0.342497	0.300166	0.581375	0.502446	3.44578	0.0657896	2.45269	0.273909
ENSMUSG00000016409	Nkap	1.63768	1.57072	1.50808	1.675	-0.467842	0.505768	-0.524182	0.43908
ENSMUSG00000016427	Ndufa1	5.07695	5.59718	3.8818	6.26753	-1.75141	0.00639405	0.682938	0.255678
ENSMUSG00000016458	Wt1	0	0.153213	0	0	0	1	-4.73506	0.14018
ENSMUSG00000016477	E2f3	0	0	0	0	3.98868	0.220848	-1.70168	1
ENSMUSG00000016481	Cr1l	2.75277	2.6506	2.31598	2.93171	-0.0362289	0.979589	1.01804	0.146017
ENSMUSG00000016487	Ppfibp1	2.60877	2.79909	3.01243	2.79552	0.511224	0.24608	-0.417107	0.54139
ENSMUSG00000016493	Cd46	0	0	0	0	0	1	0	1
ENSMUSG00000016494	Cd34	0	0	0.196379	0	5.27062	0.0646951	0	1
ENSMUSG00000016495	Plgrkt	0	0	0	0	4.56315	0.125471	5.75219	0.0435185
ENSMUSG00000016496	Cd274	0.241417	0.317715	0	0.257118	-3.68454	0.231749	-4.32384	0.196494
ENSMUSG00000016498	Pdcd1lg2	0	0	0	0	0	1	0	1
ENSMUSG00000016503	Gtf3a	4.19162	4.32087	4.12266	5.03485	0.40085	0.588536	1.08974	0.0659024
ENSMUSG00000016510	Mtif3	4.91468	4.68914	4.82307	4.29963	0.168732	0.711172	-0.314591	0.582113
ENSMUSG00000016520	Lnx2	6.6865	6.56325	6.38002	5.87015	-0.292681	0.276625	-0.986222	0.00644133
ENSMUSG00000016524	Il19	0	0	0	0	0	1	0	1
ENSMUSG00000016526	Dyrk3	0.671649	1.28029	0.715874	1.44883	2.15141	0.0577516	0.688691	0.455218
ENSMUSG00000016528	Mapkapk2	1.05919	1.0854	0.964581	2.84302	-1.05936	0.189914	2.65025	0.00540553
ENSMUSG00000016529	Il10	0	0	0	0	0	1	0	1
ENSMUSG00000016534	Lamp2	1.28711	0.948264	1.24112	2.73208	-0.47209	0.556723	2.63734	0.0102506
ENSMUSG00000016541	Atxn10	0	1.03837	0.666741	2.18801	7.34642	8.98775e-05	2.06374	0.0354954
ENSMUSG00000016552	Foxred2	5.03014	5.43063	3.62428	4.44227	-1.53363	5.26184e-05	-1.34569	0.00142431
ENSMUSG00000016554	Eif3d	5.48883	5.4934	4.83344	5.5343	-0.454654	0.304517	0.120482	0.806996
ENSMUSG00000016559	H3f3b	8.14878	8.24291	8.63265	8.2869	0.481371	0.0819403	-0.312455	0.412764
ENSMUSG00000016619	Nup50	5.41628	5.24014	5.39923	5.3642	0.176174	0.565387	0.0903476	0.811958
ENSMUSG00000016624	Phf21b	0.718499	0.449969	0.39528	0	-0.518263	0.622289	0.747256	0.707943
ENSMUSG00000016626	Nlrp14	7.08264	7.36868	6.41495	7.04125	-0.428417	0.164749	0.0672094	0.859003
ENSMUSG00000016637	Ift27	1.70403	1.67741	1.34312	4.96616	-1.84198	0.142357	2.63512	0.000611612
ENSMUSG00000016664	Pacsin2	7.01557	6.6233	6.98077	6.22946	-0.0753746	0.775434	-0.654286	0.0874943
ENSMUSG00000016756	Cmah	0.143723	0.142028	0	0	-1.05217	0.589202	0.239659	1
ENSMUSG00000016757	Ttll12	1.84377	1.90204	1.38636	3.10343	-0.176507	0.811304	1.21316	0.0729311
ENSMUSG00000016758	Bik	4.37219	3.36487	3.68502	2.30667	-0.0571881	0.911586	-1.14296	0.210008
ENSMUSG00000016763	Scube1	0.282952	0.419715	0.517741	0.266237	-0.282323	0.805034	-0.170866	0.910459
ENSMUSG00000016831	Tox4	1.70824	1.62008	0.74267	2.76854	-2.57446	4.19923e-06	1.34885	0.0468112
ENSMUSG00000016833	Mrps18c	2.99617	3.9891	2.91265	4.1587	-1.05575	0.843659	0.62369	0.683428
ENSMUSG00000016918	Sulf1	0.147311	0.243374	0	0	2.07822	0.393752	-5.53437	0.0328502
ENSMUSG00000016921	Srsf6	1.72583	2.37681	1.3773	2.58642	-0.641475	0.417905	0.0403516	0.946445
ENSMUSG00000016933	Plcg1	2.94848	3.1673	2.78225	2.49396	-0.883076	0.0500601	-0.785803	0.289396
ENSMUSG00000016940	Kctd2	2.52276	3.14101	2.14199	3.7786	0.312022	0.730009	0.932322	0.15636
ENSMUSG00000016942	Tmprss6	0	0	0	0	0.832562	0.856269	0	1
ENSMUSG00000016946	Kctd5	4.6086	4.67361	4.07041	6.27563	-0.311223	0.482689	1.63697	0.000301692
ENSMUSG00000016982	Pom121l2	0	0	0	0	0	1	0	1
ENSMUSG00000016984	Etaa1	3.44111	3.30325	3.55971	3.50606	0.210901	0.664736	0.38394	0.477593
ENSMUSG00000016995	Matn4	0	0	0	0.198444	0	1	3.37934	0.440654
ENSMUSG00000016998	Svs4	0	0	0	0	0	1	0	1
ENSMUSG00000017000	Svs6	0	0	0	0	0	1	0	1
ENSMUSG00000017002	Slpi	0	0	0	0	0	1	0	1
ENSMUSG00000017003	Svs3a	0	0	0	0	0	1	0	1
ENSMUSG00000017004	Svs5	0	0	0	0	0	1	0	1
ENSMUSG00000017007	Rbpjl	0	0	0	0	3.57387	0.322209	4.63691	0.131242
ENSMUSG00000017009	Sdc4	0	1.09748	0.278659	3.76512	6.22402	0.0149409	4.24162	0.00256293
ENSMUSG00000017049	Ccdc70	0	0	0	0	0	1	0	1
ENSMUSG00000017057	Il13ra1	0	0	0	0.181477	0	1	5.43836	0.030312
ENSMUSG00000017064	Prl5a1	0	0	0	0	0	1	0	1
ENSMUSG00000017119	Nbr1	4.7443	4.72284	4.48929	4.69282	0.110967	0.747991	-0.0902054	0.835942
ENSMUSG00000017132	Cyth1	1.54976	2.35801	2.66703	1.60751	1.53273	0.0298005	-1.15302	0.142108
ENSMUSG00000017144	Rnd3	0.457013	0.549984	0.38396	0	0.127558	1	-4.81726	0.0520653
ENSMUSG00000017146	Brca1	3.40303	3.29899	3.1616	1.64935	-0.173051	0.649322	-2.05648	0.000996643
ENSMUSG00000017165	Gast	0.558253	0	0	0	3.43501	0.179148	-4.13304	0.225092
ENSMUSG00000017167	Cntnap1	5.84039	5.85884	6.00353	4.72221	0.201795	0.501158	-1.28745	0.00191636
ENSMUSG00000017176	Nt5c3b	0.633838	0.856411	0	2.95965	-3.65877	0.150164	1.80475	0.197556
ENSMUSG00000017188	Coa3	2.51025	2.19732	1.24069	3.62819	-1.76367	0.0783482	1.27486	0.111902
ENSMUSG00000017195	Zpbp2	0.928184	0.814775	0.482205	0	-1.31934	0.335084	2.74539	0.170381
ENSMUSG00000017204	Gsdma	0	0	0	0	0	1	0	1
ENSMUSG00000017210	Med24	4.37351	4.27617	4.16985	3.93265	-0.340071	0.376432	-0.464419	0.339002
ENSMUSG00000017211	Gsdma2	0	0	0	0	0	1	0	1
ENSMUSG00000017221	Psmd3	6.11531	6.44969	6.37442	6.53078	0.176512	0.609154	0.00559247	0.988438
ENSMUSG00000017264	Exosc10	4.8842	4.68563	4.48063	4.14812	-0.469192	0.244535	-0.373442	0.444166
ENSMUSG00000017286	Glod4	1.59571	2.17705	2.84927	2.48724	0.428393	0.462244	1.60206	0.0822056
ENSMUSG00000017288	Vps53	3.26432	3.58652	2.74387	3.15542	-0.236091	0.700546	-0.246109	0.677804
ENSMUSG00000017291	Taok1	3.46412	3.55859	3.39305	2.47617	0.241288	0.47617	-1.34013	0.00784038
ENSMUSG00000017299	Dnttip1	2.71986	2.77304	2.65703	3.44221	-0.109886	0.879365	0.487011	0.479944
ENSMUSG00000017300	Tnnc2	0.698095	0.479037	0	0	0	1	0	1
ENSMUSG00000017307	Acot8	4.12165	3.92302	4.28071	3.77418	-0.130317	0.807025	-0.666818	0.440593
ENSMUSG00000017309	Cd300lg	0	0	0.448127	0	-2.13548	0.217532	0	1
ENSMUSG00000017310	Spint4	0	0	0	0	0	1	0	1
ENSMUSG00000017311	Pyy	0	0	0	0	0	1	0	1
ENSMUSG00000017314	Mpp2	0	0.170251	0.363118	1.97424	2.90957	0.064797	3.31209	0.00930018
ENSMUSG00000017316	Ppy	0	0	0	0	0	1	0	1
ENSMUSG00000017344	Vtn	0.667413	0.822693	0	0	-1.92083	0.223171	-4.91395	0.0187875
ENSMUSG00000017376	Nlk	3.64193	3.24505	3.52415	1.58725	0.0234182	0.960972	-1.53321	0.0938953
ENSMUSG00000017386	Traf4	6.21328	6.28204	6.0682	6.60684	-0.0852126	0.770778	0.219575	0.558911
ENSMUSG00000017390	Aldoc	0	0	0.366958	0	5.61864	0.0170137	4.90668	0.0847158
ENSMUSG00000017400	Stac2	0	0	0	0	-5.8086	0.00765318	0	1
ENSMUSG00000017404	Rpl19	6.92083	7.07187	6.70844	7.37206	-0.153215	0.717001	0.0990094	0.836424
ENSMUSG00000017405	Nek8	2.09047	1.31133	1.67057	2.04953	-0.341468	0.536065	1.39884	0.0996029
ENSMUSG00000017412	Cacnb4	0.157345	0.271959	0.143258	0.180352	-1.55621	0.202852	0.999724	0.50448
ENSMUSG00000017417	Plxdc1	0	0	0	0.339938	0	1	2.53347	0.131887
ENSMUSG00000017418	Arl5b	0.999937	1.90756	0.425918	0.635364	-0.923861	0.396705	1.8933	0.0885738
ENSMUSG00000017421	Zfp207	4.57298	4.61245	4.50104	4.20574	0.385351	0.271771	-0.361159	0.477756
ENSMUSG00000017428	Psmd11	4.94884	5.15314	4.79837	4.86548	0.00777941	0.989536	-0.23417	0.597904
ENSMUSG00000017446	C1qtnf1	0.135942	0.420165	0.185069	0	0.789621	1	-4.69505	0.0964093
ENSMUSG00000017453	Pipox	0	0	0	0	0	1	0	1
ENSMUSG00000017466	Timp2	0.086762	0.0688744	0.230973	1.60598	4.22289	0.0371209	4.14841	0.000957519
ENSMUSG00000017478	Zc3h18	5.12706	4.91998	4.97006	4.56582	-0.148084	0.63436	-0.553481	0.182689
ENSMUSG00000017485	Top2b	0.619023	0.563212	0.36179	0.980286	-0.199679	0.835822	0.434847	0.582082
ENSMUSG00000017491	Rarb	0.501332	0.153366	0.183009	0.341565	-0.988461	0.423732	-2.1077	1
ENSMUSG00000017493	Igfbp4	0	0	0.128507	0	3.84377	0.207894	6.72319	0.0151397
ENSMUSG00000017499	Cdc6	3.72463	3.51993	3.78404	3.8346	0.321311	0.434692	0.20945	0.683602
ENSMUSG00000017548	Suz12	4.34526	4.27669	4.965	3.23571	0.917805	0.00466585	-0.942007	0.071381
ENSMUSG00000017550	Atad5	1.65495	1.6187	1.2237	1.43038	-0.110646	0.821449	-0.264131	0.743763
ENSMUSG00000017561	Crlf3	3.37095	3.3149	3.67185	3.48253	0.828414	0.0930283	-0.137424	0.83995
ENSMUSG00000017588	Krt27	0.196394	0	0	0	-3.47389	0.287868	-4.71384	0.154708
ENSMUSG00000017607	Tns4	0	0	0.10259	0	-0.195256	0.983036	0	1
ENSMUSG00000017615	Tnfaip1	3.56813	3.57761	3.82805	3.61313	0.492513	0.249904	-0.399026	0.44522
ENSMUSG00000017631	Abr	5.39094	5.15825	5.39521	3.52015	-0.0137926	0.95754	-1.67632	0.00107873
ENSMUSG00000017639	Rab11fip4	3.6989	3.95726	3.8198	3.08736	-0.10048	0.758851	-0.901509	0.0884693
ENSMUSG00000017652	Cd40	0.18749	0	0	0	-3.72447	0.14752	0	1
ENSMUSG00000017664	Slc35c2	5.26008	4.96546	4.75461	4.61122	-0.704047	0.0788928	-0.596154	0.249804
ENSMUSG00000017667	Zfp334	4.04463	3.5942	3.99482	3.67894	-0.228748	0.460495	0.2152	0.645764
ENSMUSG00000017670	Elmo2	1.45748	0.408131	0.773118	1.83917	-0.864714	0.160616	4.1262	0.00013413
ENSMUSG00000017677	Wsb1	2.48348	2.68518	2.48148	3.34787	0.481783	0.373864	-0.0231757	0.976847
ENSMUSG00000017679	Ttpal	3.66594	2.95118	3.74537	2.89111	0.000232856	0.992181	-0.361435	0.576345
ENSMUSG00000017686	Rhot1	5.69068	5.55823	5.02003	5.58611	-0.209486	0.546042	0.25078	0.579465
ENSMUSG00000017688	Hnf4g	0.0950184	0	0.120678	0	2.17734	0.314001	0	1
ENSMUSG00000017692	Rhbdl3	0	0	0	0	3.41718	0.430212	-2.43097	0.650149
ENSMUSG00000017697	Ada	4.09378	3.63319	4.20491	4.45838	-0.0577945	0.879543	0.428355	0.469373
ENSMUSG00000017707	Serinc3	3.03644	3.42745	2.60361	3.8691	-0.752067	0.248288	0.535517	0.354873
ENSMUSG00000017713	Tha1	0	0	0	0	-4.58374	0.0945881	0.0930507	1
ENSMUSG00000017715	Pgs1	7.53377	7.14262	7.49599	6.97423	0.0377973	0.891495	-0.339031	0.357947
ENSMUSG00000017716	Birc5	8.11385	7.95405	8.12401	8.04151	0.265667	0.335006	0.0342516	0.927337
ENSMUSG00000017718	Afmid	1.85038	1.60649	2.20746	1.45934	-0.690617	0.39558	-0.119775	0.976118
ENSMUSG00000017720	Trp53tg5	0	0	0	0	-1.94465	0.888889	0	1
ENSMUSG00000017721	Pigt	2.76022	2.56737	2.33513	3.08971	-0.550941	0.334438	0.22833	0.709097
ENSMUSG00000017723	Wfdc2	0	0	0.699978	0	4.81358	0.0620725	2.39567	0.298044
ENSMUSG00000017724	Etv4	0.245533	0.480871	0.547054	0.996037	1.79286	0.215918	2.60005	0.109692
ENSMUSG00000017733	Eppin	0	0	0	0	0	1	0	1
ENSMUSG00000017734	Dbndd2	0.582604	0	0	1.05016	-3.3454	0.285048	6.58561	0.00673861
ENSMUSG00000017737	Mmp9	0.249017	0.775299	0.242293	0.328764	-0.752717	0.597703	-3.05419	0.221497
ENSMUSG00000017740	Slc12a5	4.04679	4.21881	3.6063	3.65992	-0.421456	0.195667	-0.628106	0.170775
ENSMUSG00000017747	Ghdc	2.77469	2.86671	2.96706	3.13917	-0.261234	0.570374	0.0611813	0.942402
ENSMUSG00000017754	Pltp	0	0	0	0.536542	2.17733	0.313972	6.19495	0.0270202
ENSMUSG00000017756	Slc12a7	4.85258	4.8826	4.01737	4.45428	-0.886012	0.00791804	-0.317925	0.427204
ENSMUSG00000017760	Ctsa	1.69033	2.21693	2.2472	3.28573	-0.267421	0.75532	1.46044	0.0567289
ENSMUSG00000017764	Zswim1	4.2893	4.81947	3.90148	5.96047	-0.463125	0.246443	1.10899	0.0183727
ENSMUSG00000017765	Slc12a4	0.150237	0	0.694855	0.448526	1.04859	0.459308	0.299791	1
ENSMUSG00000017767	Spata25	0	0	0	0	-0.973908	0.855205	-3.51993	0.377093
ENSMUSG00000017774	Myo1c	5.60238	5.67874	5.66121	5.16493	0.205924	0.495547	-0.497454	0.267661
ENSMUSG00000017776	Crk	4.3384	4.57342	4.83414	4.70881	0.586953	0.0837775	0.0755993	0.867776
ENSMUSG00000017778	Cox7c	6.11392	6.85579	4.16819	6.51345	-2.27316	0.00149688	-0.0610589	0.898475
ENSMUSG00000017781	Pitpna	3.1664	3.22042	3.07991	3.8204	0.71203	0.126592	1.36894	0.0118797
ENSMUSG00000017801	Mlx	3.74178	4.23437	3.10084	4.67109	-1.1529	0.0523835	0.0873979	0.883078
ENSMUSG00000017802	Retreg3	5.05912	5.12012	3.47106	5.13713	-1.7622	7.90815e-05	0.0746892	0.879896
ENSMUSG00000017817	Jph2	0	0	0	0	0	1	5.03769	0.0873573
ENSMUSG00000017830	Dhx58	0	0	0	0	6.20596	0.041919	2.49151	0.624302
ENSMUSG00000017831	Rab5a	1.18253	1.61033	0.815858	2.75298	-1.30367	0.172713	1.10395	0.216211
ENSMUSG00000017832	Hspb9	0	0	0	0	0	1	0	1
ENSMUSG00000017837	Nkiras2	2.4771	2.61985	2.26146	3.88221	-0.062567	0.931701	1.67291	0.0652564
ENSMUSG00000017843	Ppp2r5c	5.52334	5.57181	5.74887	5.66686	0.311453	0.351027	0.156327	0.722047
ENSMUSG00000017858	Ift52	2.57097	2.35657	2.68139	2.31572	0.19293	0.735788	0.624655	0.560148
ENSMUSG00000017861	Mybl2	6.95656	6.84619	6.88834	5.78337	-0.0536068	0.841907	-0.967878	0.0190427
ENSMUSG00000017868	Sgk2	0	0	0	0	0	1	0	1
ENSMUSG00000017897	Eya2	0	0	0.163307	0.352155	4.70146	0.0822419	1.67117	0.444792
ENSMUSG00000017922	Prl3c1	0	0	0	0	0	1	0	1
ENSMUSG00000017929	B4galt5	5.06689	5.29083	4.87084	5.26816	-0.29397	0.358968	0.0666313	0.874823
ENSMUSG00000017943	Gdap1l1	0.197059	0.16674	0.440819	0.878647	-0.382118	0.816919	2.26936	0.218044
ENSMUSG00000017950	Hnf4a	0.0625238	0	0.228172	0	-0.302714	0.865617	-3.23882	0.478319
ENSMUSG00000017969	Ptgis	4.62222	4.70863	3.83033	2.83308	-0.840897	0.068742	-2.39178	0.000172174
ENSMUSG00000017978	Cadps2	1.59769	1.7927	1.11583	1.62336	-0.752317	0.356626	-0.508286	0.500473
ENSMUSG00000017999	Ddx27	3.99272	4.15163	4.04399	3.74952	-0.0803919	0.838465	-0.978428	0.126436
ENSMUSG00000018001	Cyth3	4.22732	3.91694	4.067	4.33525	-0.0826217	0.828246	0.30662	0.527607
ENSMUSG00000018008	Cyth4	0	0	0	0.35325	0	1	3.37933	0.440631
ENSMUSG00000018012	Rac3	5.49676	5.3286	5.406	5.66383	0.105903	0.806977	0.0491457	0.92656
ENSMUSG00000018040	Rrp7a	3.18519	3.35642	3.2588	3.69142	0.30608	0.501328	0.259815	0.659861
ENSMUSG00000018042	Cyb5r3	4.47974	4.11177	4.15116	4.54567	-0.442006	0.281183	0.460708	0.341217
ENSMUSG00000018068	Ints2	2.10137	1.99471	1.98916	3.25499	-0.843288	0.100474	0.569085	0.389801
ENSMUSG00000018076	Med13l	4.73743	4.08919	4.42661	3.38048	-0.30442	0.284159	-1.35101	0.00156693
ENSMUSG00000018102	H2bc4	6.32367	6.45613	6.95299	8.95227	0.722796	0.071004	2.54142	2.59932e-10
ENSMUSG00000018126	Baiap2l2	2.41305	4.38495	2.70669	3.54639	-0.0165601	0.974616	-0.272769	0.633519
ENSMUSG00000018143	Mafk	1.47324	1.87444	1.14431	3.31157	-0.837061	0.314523	1.14154	0.130865
ENSMUSG00000018160	Med1	3.31533	3.59617	3.60199	2.5271	0.467675	0.183375	-0.143724	0.805416
ENSMUSG00000018166	Erbb3	0.656959	1.00912	0.462338	0.300399	1.98056	0.0568342	-2.91155	0.0114083
ENSMUSG00000018167	Stard3	1.79745	1.52895	1.91943	3.03758	-0.173782	0.813436	2.32314	0.0271117
ENSMUSG00000018168	Ikzf3	0.221146	0.141596	0.188125	0	2.12259	0.340512	-5.02001	0.117652
ENSMUSG00000018169	Mfng	4.25724	3.87015	3.63572	5.06602	-0.540811	0.18982	1.65483	0.00420411
ENSMUSG00000018171	Vmp1	3.09068	2.79955	2.65582	2.74427	-0.337073	0.493492	0.092882	0.914904
ENSMUSG00000018189	Uchl5	3.1402	2.52968	1.85508	3.51444	-1.32724	0.191295	1.47161	0.252899
ENSMUSG00000018196	Glrx2	0	0	0.647583	1.8407	5.69742	0.00702843	1.73972	0.416203
ENSMUSG00000018199	Ro60	0.485275	0.425152	0.710615	0.788932	1.28617	0.239882	1.67964	0.124849
ENSMUSG00000018209	Stk4	1.13971	2.28221	1.63842	2.88727	0.573088	0.342884	1.61922	0.0136881
ENSMUSG00000018211	Wfdc15b	0	0	1.27227	0	-0.670464	0.834956	-3.10211	0.478793
ENSMUSG00000018217	Pmp22	0	0	0.419809	0	5.00943	0.0667827	0	1
ENSMUSG00000018238	Gdf9	10.7658	10.6956	9.2649	10.262	-1.42051	1.49723e-06	-0.953282	0.0144709
ENSMUSG00000018239	Zcchc10	5.93808	6.00301	6.07829	6.21979	0.571027	0.126368	-0.207597	0.676961
ENSMUSG00000018259	Prl8a2	0	0	0	0	-3.03689	0.382217	0	1
ENSMUSG00000018263	Tbx5	0.219619	0.518751	0	0	-3.1491	0.00887555	-4.95106	0.0773531
ENSMUSG00000018286	Psmb6	6.65086	7.30969	5.59116	7.55338	-0.794162	0.0300083	0.0838415	0.840249
ENSMUSG00000018287	Spag7	5.61561	5.42081	5.86813	5.40589	0.250101	0.482434	-0.146197	0.790726
ENSMUSG00000018293	Pfn1	8.2125	8.49742	8.39766	9.34326	0.388503	0.205628	0.572681	0.112679
ENSMUSG00000018322	Tomm34	5.05634	5.10282	5.23508	5.16833	0.0991405	0.791908	-0.26956	0.549466
ENSMUSG00000018326	Ywhab	4.78872	4.96789	5.44683	4.34321	0.834438	0.0197811	-0.0744072	0.879085
ENSMUSG00000018334	Ksr1	5.50149	4.2252	4.51345	3.24051	-0.560951	0.0652328	-1.44204	0.010721
ENSMUSG00000018339	Gpx3	5.34905	4.97371	5.31548	5.40316	-0.0167343	0.955734	0.580465	0.235659
ENSMUSG00000018340	Anxa6	5.37463	5.64145	5.03682	4.97442	-0.304895	0.405983	-0.711448	0.10025
ENSMUSG00000018341	Il12rb2	1.53421	0.502144	0.612005	0.581996	-1.246	0.203072	0.715083	0.739104
ENSMUSG00000018347	Zkscan6	5.23345	4.86854	4.98011	4.4463	-0.159867	0.689385	-0.314679	0.511204
ENSMUSG00000018362	Kpna2	7.67013	7.56545	7.94806	7.61658	0.500738	0.0995373	0.270395	0.459322
ENSMUSG00000018363	Smurf2	4.88407	4.23772	4.68045	4.99117	0.305607	0.382804	1.04993	0.0510756
ENSMUSG00000018372	Cep95	4.04176	3.6193	3.73723	2.81639	-0.270794	0.529855	-0.458241	0.552614
ENSMUSG00000018377	Vezf1	3.48068	3.15017	3.26274	3.31509	0.0505345	0.908933	0.476491	0.369497
ENSMUSG00000018378	Cuedc1	1.19744	1.57906	1.86317	1.04644	-0.350266	0.714361	-2.09362	0.127063
ENSMUSG00000018379	Srsf1	3.52494	4.24604	3.31695	4.66686	-0.100919	0.81276	0.780475	0.132837
ENSMUSG00000018381	Abi3	0	0	0	0.554513	0	1	5.61648	0.0506462
ENSMUSG00000018387	Shroom1	0	0	0	0	0	1	0	1
ENSMUSG00000018395	Kif3a	3.28697	3.4816	3.34844	3.45312	0.126303	0.793952	-0.0176662	0.98129
ENSMUSG00000018398	Septin8	0	0	0.0569192	0.236445	0.311354	0.911338	-2.14449	0.333859
ENSMUSG00000018401	Mtmr4	5.09946	4.74817	5.1546	3.23151	-0.00216154	0.990411	-1.69217	0.000459858
ENSMUSG00000018405	Mrm1	0	0	0	0.679291	0.0866659	1	1.71278	0.344977
ENSMUSG00000018411	Mapt	0.536835	0	0.465457	0.260615	-0.611514	0.579902	4.57656	0.132612
ENSMUSG00000018412	Kansl1	4.90975	4.90395	4.63469	4.08835	-0.135736	0.675664	-0.909529	0.0512888
ENSMUSG00000018415	Gid4	4.98999	5.1671	5.25072	4.99589	0.291228	0.39089	0.00801459	0.98946
ENSMUSG00000018417	Myo1b	3.06318	2.96626	2.87655	1.7442	0.108909	0.805713	-0.960905	0.146537
ENSMUSG00000018425	Dhx40	1.97629	2.15696	1.93585	2.35315	-0.05258	0.913281	0.354024	0.583131
ENSMUSG00000018427	Ypel2	5.10208	4.65886	5.14147	5.1409	0.246129	0.402362	0.516946	0.217931
ENSMUSG00000018428	Akap1	7.16141	6.94983	6.63926	5.91014	-0.428505	0.112403	-1.18292	0.00204768
ENSMUSG00000018433	Nol11	0.182945	1.10997	1.00077	2.01389	0.0584619	1	2.36616	0.0672911
ENSMUSG00000018442	Derl2	3.10627	3.20603	2.07148	2.29948	0.30062	0.538065	-0.710699	0.367596
ENSMUSG00000018446	C1qbp	4.9595	5.23517	4.33605	5.98055	-0.136503	0.758234	0.972495	0.0392795
ENSMUSG00000018449	Rpain	2.90515	2.64014	1.48226	3.64373	-1.71463	0.0806573	0.763213	0.297353
ENSMUSG00000018451	6330403K07Rik	0	0	0	0	0	1	0	1
ENSMUSG00000018459	Slc13a3	0	0	0	0	3.98869	0.220825	-3.89098	0.262541
ENSMUSG00000018470	Kcnab3	0	0	0	0	0	1	0	1
ENSMUSG00000018474	Chd3	1.63203	1.59693	1.66151	0.861594	0.395106	0.446121	-0.868305	0.37376
ENSMUSG00000018476	Kdm6b	6.89034	6.85737	6.75584	4.98251	-0.0312262	0.900099	-2.01041	9.10339e-06
ENSMUSG00000018479	1700125H20Rik	0	0	0.440866	0	4.44044	0.142145	-4.1354	0.227384
ENSMUSG00000018481	Appbp2	2.81015	3.11892	2.71955	3.64872	0.203977	0.68425	0.949906	0.108008
ENSMUSG00000018486	Wnt9b	0	0	0	0	0	1	0	1
ENSMUSG00000018500	Adora2b	2.14981	3.11362	1.83229	3.64652	-0.731437	0.20865	1.15142	0.119738
ENSMUSG00000018501	Ncor1	3.49963	4.17165	4.01893	3.13321	0.572134	0.090952	-0.364681	0.504512
ENSMUSG00000018507	Trpv2	1.62528	1.79793	1.13779	0.623453	0.0391875	0.977268	-2.31762	0.0365796
ENSMUSG00000018509	Cenpv	4.75947	5.48596	5.28216	6.49706	0.722675	0.142058	0.791511	0.0936715
ENSMUSG00000018537	Pcgf2	0	0	0.181748	0	4.1014	0.216056	0	1
ENSMUSG00000018541	Cwc25	2.37525	2.66159	2.97202	3.78685	0.53163	0.415588	1.09748	0.0970496
ENSMUSG00000018543	1700001P01Rik	0	0	0	0	0	1	0	1
ENSMUSG00000018547	Pip4k2b	1.55294	2.27676	1.57122	3.77644	0.377456	0.576043	1.50439	0.00423333
ENSMUSG00000018548	Trim37	2.48692	1.8998	2.38601	1.81655	0.489602	0.291194	-0.0261983	0.982569
ENSMUSG00000018554	Ybx2	7.90189	7.87432	7.83247	6.45727	0.175279	0.523809	-1.38272	0.000248083
ENSMUSG00000018559	Ctdnep1	3.78039	4.18962	3.17114	4.00888	-0.0920059	0.885543	-0.414932	0.496872
ENSMUSG00000018565	Elp5	5.33324	5.64907	5.2968	6.01191	0.241766	0.55137	0.116609	0.80662
ENSMUSG00000018566	Slc2a4	0.0962295	0	0	0.610867	-3.89852	0.189962	3.2805	0.235706
ENSMUSG00000018567	Gabarap	2.52067	2.25514	1.93747	4.16288	-0.960462	0.247061	1.94694	0.02025
ENSMUSG00000018569	Cldn7	0.43241	1.70697	0.999736	2.16283	0.0290228	1	1.56394	0.172857
ENSMUSG00000018570	2810408A11Rik	0.745434	0	0	0	0.725359	0.779968	0	1
ENSMUSG00000018572	Phf23	5.25526	5.31779	5.17438	5.78088	0.0456249	0.903172	0.611665	0.201452
ENSMUSG00000018574	Acadvl	1.93913	2.35504	1.41243	3.12355	-1.41664	0.205037	1.43432	0.138458
ENSMUSG00000018581	Dnah11	2.16982	1.31874	1.95251	0.620774	0.0330349	0.942973	-2.16684	0.0504739
ENSMUSG00000018583	G3bp1	3.03303	3.19648	2.78305	4.18457	-0.202689	0.659069	1.39491	0.00424395
ENSMUSG00000018585	Atox1	5.79562	5.76375	4.23085	5.76282	-1.22878	0.00511217	0.341208	0.57862
ENSMUSG00000018589	Glra2	0	0	0	0	0	1	0	1
ENSMUSG00000018593	Sparc	0.225071	0.357135	0	0.706963	1.18132	0.555526	-0.173324	0.918236
ENSMUSG00000018595	Glra4	0.588127	0	0	1.9054	2.69994	0.190466	6.51467	5.79712e-05
ENSMUSG00000018599	Mief2	0.114675	0.142156	0	2.37341	0.972327	0.565546	7.2582	5.49945e-10
ENSMUSG00000018604	Tbx3	1.31605	2.10246	1.4841	1.94232	-0.00478773	0.979701	-0.806901	0.230063
ENSMUSG00000018620	Mmp20	0	0	0	0	0	1	0	1
ENSMUSG00000018623	Mmp7	0	0	0.344836	0	5.45388	0.0291782	0	1
ENSMUSG00000018634	Crhr1	0	0	0	0	3.62224	0.322502	0	1
ENSMUSG00000018648	Dusp14	6.84134	7.33326	6.32122	7.43377	-0.39847	0.217617	0.187383	0.625133
ENSMUSG00000018651	Tada2a	3.98319	3.78404	2.34349	3.35891	-2.04519	0.00714379	-1.09067	0.0497757
ENSMUSG00000018654	Ikzf1	0.191569	0.636099	0	0.523444	-4.77027	0.0237929	1.29175	0.358764
ENSMUSG00000018656	Tcaf3	0	0	0	0	0	1	0	1
ENSMUSG00000018659	Pnpo	3.03717	3.18343	3.09946	3.83548	-0.215678	0.649085	1.15985	0.12004
ENSMUSG00000018661	Cog1	3.50382	3.17658	2.6273	3.7563	-0.77712	0.162792	0.0162751	0.974581
ENSMUSG00000018666	Cbx1	5.60939	5.46281	6.29475	6.21732	0.656776	0.0448401	0.483936	0.280152
ENSMUSG00000018669	Cdk5rap3	2.97829	2.92077	2.26449	3.47433	0.253617	0.65619	0.0143492	0.993763
ENSMUSG00000018672	Copz2	2.17855	1.58175	2.55943	3.77174	0.124297	0.964862	3.1111	0.00283102
ENSMUSG00000018677	Slc25a39	4.62932	5.21383	4.43787	5.88567	0.069102	0.877357	0.449235	0.34563
ENSMUSG00000018678	Sp2	2.64868	2.47094	2.56214	2.94423	-0.384623	0.470892	0.0768122	0.912317
ENSMUSG00000018697	Aatf	3.75149	3.45451	3.23427	4.22151	-0.323445	0.486451	0.910506	0.128156
ENSMUSG00000018698	Lhx1	0	0	0	0	5.31108	0.0753824	0	1
ENSMUSG00000018707	Dync1h1	2.57373	2.55909	2.24168	1.88116	-0.544945	0.177515	-0.461529	0.432739
ENSMUSG00000018727	Cpsf4l	9.06995	8.7375	8.29117	8.15494	-0.897059	0.000756432	-0.724114	0.0616047
ENSMUSG00000018733	Pex12	3.12977	3.49538	3.19882	3.07634	0.0748619	0.894984	-0.673803	0.286572
ENSMUSG00000018736	Ndel1	5.74345	5.5318	5.77584	5.45067	0.178322	0.584864	-0.375497	0.385793
ENSMUSG00000018740	Slc25a35	4.2953	3.5903	2.88832	3.7105	-1.87591	0.00212908	-0.350478	0.653479
ENSMUSG00000018750	Zbtb4	0	0	0.0562131	0	-0.302711	0.84092	0	1
ENSMUSG00000018752	Tnfsfm13	0.912812	0	0	0	-2.15377	0.888889	0	1
ENSMUSG00000018761	Mpdu1	0	0	1.08109	4.59494	0.27212	0.939367	8.50473	5.52037e-13
ENSMUSG00000018765	Fxr2	6.44352	6.37793	6.10509	5.63955	-0.190487	0.508186	-0.753319	0.0535041
ENSMUSG00000018770	Atp5g3	3.59646	4.42182	4.05442	6.08521	0.764868	0.275974	1.72462	0.00209902
ENSMUSG00000018774	Cd68	1.27775	0	0.962991	1.52318	-0.563316	0.724383	1.47132	0.496605
ENSMUSG00000018776	Slc35g3	0	0	0	0	0	1	-4.08027	0.224599
ENSMUSG00000018796	Acsl1	3.98443	3.98225	3.96575	3.3946	0.0260226	0.966104	-1.07949	0.0418648
ENSMUSG00000018800	Abca5	0.504063	0.119286	0	0.295216	-0.895479	0.506691	-0.509647	0.721379
[truncated: 53,144 more rows]
