# Supplementary material for: scm6A-seq reveals single-cell landscapes of the dynamic m6A during oocyte maturation and early embryonic development
Source: Nat Commun. 2023 Jan 19;14:315. doi: 10.1038/s41467-023-35958-7 (PMC9852475; doi:10.1038/s41467-023-35958-7)
Supplement: Supplementary file 11 — Supplementary Data 8 [file 41467_2023_35958_MOESM11_ESM.xlsx]

## Sheet: Zygote
Supplementary Data 8 - Related to Figure 6 - The m6A methylome during early embryonic development.
#Chr	Pos_start	Pos_end	Anno_geneID	Anno_symbol	Strand	Anno_geneType	Region
1	59981922	59982121	ENSMUSG00000041040	Fam117b	+	protein_coding	3'UTR
1	72283927	72284126	ENSMUSG00000026189	Pecr	-	nonsense_mediated_decay	Intron
1	106030955	106031154	ENSMUSG00000038866	Zcchc2	+	protein_coding	CDS
1	156641783	156641987	ENSMUSG00000026596	Abl2	+	protein_coding	CDS
1	166379027	166379226	ENSMUSG00000026563	Tada1	+	protein_coding	5'UTR
1	178337247	178337446	ENSMUSG00000039630	Hnrnpu	-	nonsense_mediated_decay	Exon
1	179752676	179752878	ENSMUSG00000026491	Ahctf1	-	protein_coding	CDS
1	186624892	186625091	ENSMUSG00000039239	Tgfb2	-	protein_coding	3'UTR
1	189687827	189688026	ENSMUSG00000026605	Cenpf	-	protein_coding	Intron
10	42276556	42276755	ENSMUSG00000048756	Foxo3	-	protein_coding	5'UTR
10	50333787	50333986	ENSMUSG00000110896	Gm48273	-	TEC	Exon
10	76404372	76404571	ENSMUSG00000001151	Pcnt	-	protein_coding	CDS
10	78078397	78078596	ENSMUSG00000000732	Icosl	+	protein_coding	3'UTR
10	80909758	80909957	ENSMUSG00000062075	Lmnb2	-	protein_coding	Intron
10	81595309	81595508	ENSMUSG00000034758	Tle6	-	protein_coding	Intron
11	6266616	6266815	ENSMUSG00000004393	Ddx56	-	protein_coding	Intron
11	6475401	6475600	ENSMUSG00000094483	Purb	-	protein_coding	CDS
11	22006496	22006695	ENSMUSG00000042302	Ehbp1	-	protein_coding	3'UTR
11	43433763	43433962	ENSMUSG00000020409	Slu7	+	protein_coding	Intron
11	69940660	69940859	ENSMUSG00000018554	Ybx2	+	protein_coding	CDS
11	70218880	70219079	ENSMUSG00000044367	Slc16a13	-	protein_coding	CDS
11	77300477	77300676	ENSMUSG00000037926	Ssh2	+	protein_coding	Intron
11	77983001	77983200	ENSMUSG00000037791	Phf12	+	protein_coding	5'UTR
11	100880709	100880913	ENSMUSG00000004043	Stat5a	+	protein_coding	Intron
11	109666697	109666896	ENSMUSG00000020612	Prkar1a	+	protein_coding	Intron
11	115801066	115801282	ENSMUSG00000034471	Caskin2	-	protein_coding	CDS
12	86161999	86162198	ENSMUSG00000007867	Ift43	+	processed_transcript	Intron
12	99964487	99964693	ENSMUSG00000045404	Kcnk13	+	protein_coding	5'UTR
12	102570078	102570277	ENSMUSG00000057963	Itpk1	-	protein_coding	CDS
13	44869437	44869636	ENSMUSG00000038518	Jarid2	+	protein_coding	Intron
13	44869825	44870024	ENSMUSG00000038518	Jarid2	+	protein_coding	Intron
13	56472086	56472292	ENSMUSG00000021509	Slc25a48	+	protein_coding	3'UTR
13	97190396	97190595	ENSMUSG00000021665	Hexb	-	protein_coding	Intron
13	112578154	112578353	ENSMUSG00000050377	Il31ra	-	nonsense_mediated_decay	Intron
14	27842564	27842763	ENSMUSG00000109849	Gm45645	-	antisense	Intron
14	59440724	59440929	ENSMUSG00000071350	Setdb2	-	protein_coding	5'UTR
14	103650420	103650619	ENSMUSG00000093192	Gm22877	-	miRNA	Exon
15	98849815	98850014	ENSMUSG00000048154	Kmt2d	-	protein_coding	CDS
16	11144133	11144386	ENSMUSG00000037965	Zc3h7a	-	protein_coding	Intron
16	18861782	18861981	ENSMUSG00000099908	Gm28539	+	nonsense_mediated_decay	Intron
16	46394476	46394675	ENSMUSG00000022656	Nectin3	-	protein_coding	3'UTR
16	56029474	56029678	ENSMUSG00000071533	Pcnp	-	nonsense_mediated_decay	Intron
16	57391321	57391676	ENSMUSG00000022748	Cmss1	-	protein_coding	Intron
17	28485836	28486089	ENSMUSG00000024222	Fkbp5	-	protein_coding	Intron
17	39845787	39845986	ENSMUSG00000097971	Gm26917	+	lincRNA	Exon
17	39846393	39847945	ENSMUSG00000098178	Gm42418	+	lincRNA	Exon
18	57878631	57878830	ENSMUSG00000024597	Slc12a2	+	protein_coding	5'UTR
18	88894152	88894351	ENSMUSG00000056153	Socs6	-	processed_transcript	Exon
19	3628179	3628378	ENSMUSG00000024913	Lrp5	-	nonsense_mediated_decay	Exon
19	5457164	5457363	ENSMUSG00000095098	Ccdc85b	-	protein_coding	Intron
19	18671074	18671273	ENSMUSG00000024726	Carnmt1	+	nonsense_mediated_decay	Exon
19	41916807	41917006	ENSMUSG00000011752	Pgam1	+	processed_transcript	Intron
2	5379164	5379363	ENSMUSG00000039145	Camk1d	-	protein_coding	Intron
2	7076211	7076410	ENSMUSG00000065824	Gm26315	-	misc_RNA	Exon
2	18208759	18208958	ENSMUSG00000026743	Mllt10	+	protein_coding	CDS
2	20899864	20900063	ENSMUSG00000036591	Arhgap21	-	protein_coding	Intron
2	30013777	30013976	ENSMUSG00000057738	Sptan1	+	protein_coding	Intron
2	35315513	35315712	ENSMUSG00000026880	Stom	-	protein_coding	3'UTR
2	76713860	76714074	ENSMUSG00000051747	Ttn	-	protein_coding	CDS
2	152414630	152414829	ENSMUSG00000074682	Zcchc3	-	protein_coding	CDS
2	154560332	154560531	ENSMUSG00000027490	E2f1	-	protein_coding	3'UTR
2	154560708	154560907	ENSMUSG00000027490	E2f1	-	protein_coding	CDS
2	180866385	180866584	ENSMUSG00000086166	Gm14342	-	lincRNA	Intron
3	43547514	43547713	ENSMUSG00000104303	Gm36976	+	TEC	Exon
4	132048879	132049080	ENSMUSG00000028906	Epb41	-	processed_transcript	Intron
4	137719936	137720135	ENSMUSG00000041351	Rap1gap	+	protein_coding	Intron
5	33921797	33922003	ENSMUSG00000029111	Nelfa	-	protein_coding	CDS
5	66676597	66676796	ENSMUSG00000029223	Uchl1	+	protein_coding	Intron
5	90248561	90248760	ENSMUSG00000055204	Ankrd17	-	protein_coding	Intron
5	92070183	92070389	ENSMUSG00000029405	G3bp2	-	protein_coding	Intron
5	120963708	120963914	ENSMUSG00000029608	Rph3a	-	protein_coding	Intron
5	135744064	135744274	ENSMUSG00000039886	Tmem120a	-	protein_coding	5'UTR
5	139460357	139460556	ENSMUSG00000053553	3110082I17Rik	-	protein_coding	Intron
5	140830239	140830438	ENSMUSG00000000149	Gna12	-	protein_coding	5'UTR
6	48524903	48525102	ENSMUSG00000044211	Gm7887	-	processed_pseudogene	Exon
6	87104746	87104945	ENSMUSG00000090891	D6Ertd527e	+	processed_transcript	Intron
6	120758489	120758688	ENSMUSG00000071226	Cecr2	+	protein_coding	CDS
6	134266327	134266532	ENSMUSG00000030199	Etv6	+	protein_coding	CDS
6	145932799	145932998	ENSMUSG00000030255	Sspn	+	protein_coding	Intron
7	19633692	19633891	ENSMUSG00000002981	Clptm1	-	protein_coding	CDS
7	50326374	50326806	ENSMUSG00000055409	Nell1	+	protein_coding	Intron
7	101787648	101787847	ENSMUSG00000001829	Clpb	+	protein_coding	Intron
8	13869704	13869910	ENSMUSG00000047710	Champ1	+	protein_coding	5'UTR
8	14069709	14069910	ENSMUSG00000051978	Erich1	-	protein_coding	Intron
8	25518794	25518993	ENSMUSG00000031565	Fgfr1	+	protein_coding	5'UTR
8	95488213	95488412	ENSMUSG00000046707	Csnk2a2	-	protein_coding	Intron
8	95772657	95772856	ENSMUSG00000036550	Cnot1	-	protein_coding	Intron
8	120668245	120668444	ENSMUSG00000031819	Emc8	-	nonsense_mediated_decay	Exon
8	125012960	125013164	ENSMUSG00000056820	Tsnax	+	protein_coding	5'UTR
9	13960620	13960819	ENSMUSG00000111871	Gm47557	+	lincRNA	Intron
9	102564377	102564576	ENSMUSG00000100279	Gm29387	+	lincRNA	Intron
9	119030249	119030448	ENSMUSG00000047409	Ctdspl	+	protein_coding	Intron
9	123461800	123462140	ENSMUSG00000035202	Lars2	+	nonsense_mediated_decay	Exon
MT	11944	12143	ENSMUSG00000064367	mt-Nd5	+	protein_coding	CDS
X	13144361	13144564	ENSMUSG00000031010	Usp9x	+	protein_coding	CDS
X	152923561	152923760	ENSMUSG00000064999	Gm26035	-	misc_RNA	Exon
X	161213279	161213481	ENSMUSG00000000037	Scml2	+	protein_coding	Intron

## Sheet: Early 2-cell
#Chr	Pos_start	Pos_end	Anno_geneID	Anno_symbol	Strand	Anno_geneType	Region
1	34842393	34842592	ENSMUSG00000037503	Fam168b	-	protein_coding	Intron
1	36547002	36547201	ENSMUSG00000079610	Ankrd39	-	nonsense_mediated_decay	Exon
1	37378993	37379192	ENSMUSG00000026113	Inpp4a	+	protein_coding	Intron
1	39536117	39536321	ENSMUSG00000003135	Cnot11	+	protein_coding	CDS
1	59981922	59982121	ENSMUSG00000041040	Fam117b	+	protein_coding	3'UTR
1	72283927	72284126	ENSMUSG00000026189	Pecr	-	nonsense_mediated_decay	Intron
1	106030955	106031160	ENSMUSG00000038866	Zcchc2	+	protein_coding	CDS
1	156641783	156641982	ENSMUSG00000026596	Abl2	+	protein_coding	CDS
1	166238512	166238711	ENSMUSG00000040629	Mael	-	protein_coding	CDS
1	166379027	166379226	ENSMUSG00000026563	Tada1	+	protein_coding	5'UTR
1	179752679	179752878	ENSMUSG00000026491	Ahctf1	-	protein_coding	CDS
1	189687827	189688026	ENSMUSG00000026605	Cenpf	-	protein_coding	Intron
10	32337641	32337840	ENSMUSG00000069670	Nkain2	-	protein_coding	Intron
10	76404372	76404571	ENSMUSG00000001151	Pcnt	-	protein_coding	CDS
10	78078397	78078596	ENSMUSG00000000732	Icosl	+	protein_coding	3'UTR
10	80634277	80634479	ENSMUSG00000003345	Csnk1g2	+	protein_coding	5'UTR
10	80909758	80909957	ENSMUSG00000062075	Lmnb2	-	protein_coding	Intron
10	81595309	81595508	ENSMUSG00000034758	Tle6	-	protein_coding	Intron
11	3290558	3290763	ENSMUSG00000020453	Patz1	+	protein_coding	Intron
11	6266616	6266815	ENSMUSG00000004393	Ddx56	-	protein_coding	Intron
11	6349428	6349627	ENSMUSG00000020456	Ogdh	+	protein_coding	Intron
11	6475401	6475600	ENSMUSG00000094483	Purb	-	protein_coding	CDS
11	96777309	96777508	ENSMUSG00000020876	Snx11	-	protein_coding	Intron
11	100880709	100880908	ENSMUSG00000004043	Stat5a	+	protein_coding	Intron
11	106058314	106058513	ENSMUSG00000049354	Dcaf7	+	protein_coding	3'UTR
11	109666697	109666896	ENSMUSG00000020612	Prkar1a	+	protein_coding	Intron
11	115801083	115801282	ENSMUSG00000034471	Caskin2	-	protein_coding	CDS
11	115933227	115933426	ENSMUSG00000020755	Sap30bp	+	protein_coding	5'UTR
11	118014704	118014903	ENSMUSG00000017715	Pgs1	+	protein_coding	Intron
12	78350930	78351129	ENSMUSG00000047454	Gphn	+	protein_coding	Intron
12	86161999	86162205	ENSMUSG00000007867	Ift43	+	processed_transcript	Intron
12	99645547	99645746	ENSMUSG00000113136	Gm19951	+	lincRNA	Intron
12	99964487	99964686	ENSMUSG00000045404	Kcnk13	+	protein_coding	5'UTR
12	102570078	102570277	ENSMUSG00000057963	Itpk1	-	protein_coding	CDS
13	21717728	21717928	ENSMUSG00000101355	Hist1h3h	+	protein_coding	CDS
13	21783100	21783301	ENSMUSG00000101972	Hist1h3i	-	protein_coding	CDS
13	23544554	23544756	ENSMUSG00000100210	Hist1h3f	+	protein_coding	CDS
13	34075166	34075365	ENSMUSG00000058672	Tubb2a	-	protein_coding	CDS
13	46712438	46712637	ENSMUSG00000021374	Nup153	-	protein_coding	Intron
13	49379662	49379861	ENSMUSG00000037933	Bicd2	+	protein_coding	CDS
13	52530312	52530517	ENSMUSG00000047842	Diras2	-	protein_coding	Intron
13	69512726	69512925	ENSMUSG00000034575	Tent4a	-	protein_coding	Intron
13	112578154	112578353	ENSMUSG00000050377	Il31ra	-	nonsense_mediated_decay	Intron
14	20710782	20710981	ENSMUSG00000021819	Zswim8	+	protein_coding	Intron
14	30479520	30479719	ENSMUSG00000021962	Dcp1a	+	nonsense_mediated_decay	Exon
14	59440730	59440929	ENSMUSG00000071350	Setdb2	-	protein_coding	5'UTR
15	25984930	25985129	ENSMUSG00000052253	Zfp622	+	protein_coding	CDS
15	32669537	32669751	ENSMUSG00000022231	Sema5a	+	protein_coding	Intron
15	78410473	78410672	ENSMUSG00000071711	Mpst	+	protein_coding	CDS
16	11144047	11144328	ENSMUSG00000037965	Zc3h7a	-	protein_coding	Intron
16	18861782	18861981	ENSMUSG00000099908	Gm28539	+	nonsense_mediated_decay	Intron
16	33534864	33535063	ENSMUSG00000035506	Slc12a8	+	protein_coding	CDS
16	56029479	56029678	ENSMUSG00000071533	Pcnp	-	nonsense_mediated_decay	Intron
16	57391321	57391658	ENSMUSG00000022748	Cmss1	-	protein_coding	Intron
17	35909834	35910033	ENSMUSG00000024426	Atat1	-	protein_coding	CDS
17	39846412	39848161	ENSMUSG00000098178	Gm42418	+	lincRNA	Exon
17	46555325	46555531	ENSMUSG00000015605	Srf	-	protein_coding	CDS
17	47598139	47598338	ENSMUSG00000034165	Ccnd3	+	protein_coding	Intron
17	47598611	47598811	ENSMUSG00000034165	Ccnd3	+	protein_coding	CDS
17	56010314	56010513	ENSMUSG00000003199	Mpnd	+	protein_coding	CDS
17	57031398	57031597	ENSMUSG00000007670	Khsrp	-	protein_coding	5'UTR
18	24589606	24589805	ENSMUSG00000024270	Slc39a6	-	protein_coding	Intron
18	57878631	57878830	ENSMUSG00000024597	Slc12a2	+	protein_coding	5'UTR
19	4744065	4744264	ENSMUSG00000067889	Sptbn2	+	protein_coding	CDS
19	5457108	5457366	ENSMUSG00000095098	Ccdc85b	-	protein_coding	Intron
19	5852121	5852320	ENSMUSG00000024816	Frmd8	-	protein_coding	3'UTR
19	6376193	6376392	ENSMUSG00000024949	Sf1	+	protein_coding	Intron
19	18671074	18671273	ENSMUSG00000024726	Carnmt1	+	nonsense_mediated_decay	Exon
19	41916807	41917006	ENSMUSG00000011752	Pgam1	+	processed_transcript	Intron
19	46005716	46005915	ENSMUSG00000074811	Hps6	+	protein_coding	CDS
19	46305705	46305904	ENSMUSG00000025225	Nfkb2	+	protein_coding	Intron
2	11603030	11603229	ENSMUSG00000037197	Rbm17	-	protein_coding	5'UTR
2	25222246	25222445	ENSMUSG00000036752	Tubb4b	-	protein_coding	CDS
2	30013777	30013976	ENSMUSG00000057738	Sptan1	+	protein_coding	Intron
2	35315513	35315712	ENSMUSG00000026880	Stom	-	protein_coding	3'UTR
2	76713874	76714073	ENSMUSG00000051747	Ttn	-	protein_coding	CDS
2	101716530	101716729	ENSMUSG00000032841	Prr5l	-	protein_coding	3'UTR
2	125782545	125782749	ENSMUSG00000035093	Secisbp2l	-	protein_coding	5'UTR
2	152414624	152414823	ENSMUSG00000074682	Zcchc3	-	protein_coding	CDS
2	154560708	154560907	ENSMUSG00000027490	E2f1	-	protein_coding	CDS
2	158638820	158639019	ENSMUSG00000037761	Actr5	+	nonsense_mediated_decay	Exon
2	163084212	163084411	ENSMUSG00000017861	Mybl2	+	protein_coding	3'UTR
2	179935812	179936014	ENSMUSG00000039117	Taf4	-	protein_coding	CDS
2	179938220	179938422	ENSMUSG00000039117	Taf4	-	protein_coding	Intron
3	9251467	9251666	ENSMUSG00000069114	Zbtb10	+	protein_coding	CDS
3	43547514	43547713	ENSMUSG00000104303	Gm36976	+	TEC	Exon
3	51224933	51225132	ENSMUSG00000023087	Noct	+	protein_coding	5'UTR
3	61365077	61365276	ENSMUSG00000036894	Rap2b	+	protein_coding	CDS
3	95283283	95283482	ENSMUSG00000038712	Mindy1	+	protein_coding	5'UTR
3	96240094	96240293	ENSMUSG00000063954	Hist2h2aa2	-	protein_coding	CDS
3	96245538	96245737	ENSMUSG00000064220	Hist2h2aa1	+	protein_coding	CDS
4	40269636	40269841	ENSMUSG00000036822	Topors	-	protein_coding	5'UTR
4	113933650	113933849	ENSMUSG00000078598	Skint5	-	protein_coding	Intron
4	119477689	119477888	ENSMUSG00000048899	Rimkla	-	protein_coding	Intron
4	120268252	120268451	ENSMUSG00000052135	Foxo6	-	protein_coding	CDS
4	137719936	137720135	ENSMUSG00000041351	Rap1gap	+	protein_coding	Intron
4	149817731	149817930	ENSMUSG00000064798	n-R5s193	+	rRNA	Exon
5	33372779	33372978	ENSMUSG00000079562	Maea	+	protein_coding	3'UTR
5	33921804	33922003	ENSMUSG00000029111	Nelfa	-	protein_coding	CDS
5	90248561	90248760	ENSMUSG00000055204	Ankrd17	-	protein_coding	Intron
5	92070190	92070389	ENSMUSG00000029405	G3bp2	-	protein_coding	Intron
5	113089718	113089917	ENSMUSG00000051339	2900026A02Rik	-	protein_coding	3'UTR
5	117112619	117112818	ENSMUSG00000066900	Suds3	-	protein_coding	Intron
5	118742373	118742572	ENSMUSG00000018076	Med13l	+	protein_coding	CDS
5	120963715	120963914	ENSMUSG00000029608	Rph3a	-	protein_coding	Intron
5	134534975	134535179	ENSMUSG00000063146	Clip2	-	protein_coding	CDS
5	135744075	135744274	ENSMUSG00000039886	Tmem120a	-	protein_coding	5'UTR
5	139460357	139460556	ENSMUSG00000053553	3110082I17Rik	-	protein_coding	Intron
5	150522630	150522831	ENSMUSG00000041147	Brca2	+	protein_coding	5'UTR
6	83402922	83403121	ENSMUSG00000034832	Tet3	-	protein_coding	CDS
6	87104746	87104945	ENSMUSG00000090891	D6Ertd527e	+	processed_transcript	Intron
6	115949712	115949911	ENSMUSG00000042279	H1foo	+	nonsense_mediated_decay	Intron
6	120758489	120758688	ENSMUSG00000071226	Cecr2	+	protein_coding	CDS
7	38098125	38098324	ENSMUSG00000002068	Ccne1	-	protein_coding	3'UTR
7	81977021	81977223	ENSMUSG00000025105	Bnc1	-	protein_coding	Intron
7	101787648	101787847	ENSMUSG00000001829	Clpb	+	protein_coding	Intron
7	102139270	102139469	ENSMUSG00000063550	Nup98	-	protein_coding	Intron
7	114117564	114117767	ENSMUSG00000055723	Rras2	-	nonsense_mediated_decay	Exon
7	126492625	126492824	ENSMUSG00000032637	Atxn2l	-	protein_coding	Intron
7	135681605	135681804	ENSMUSG00000041836	Ptpre	+	protein_coding	Intron
8	13869704	13869903	ENSMUSG00000047710	Champ1	+	protein_coding	5'UTR
8	18846323	18846522	ENSMUSG00000031467	Agpat5	+	protein_coding	5'UTR
8	25518794	25518993	ENSMUSG00000031565	Fgfr1	+	protein_coding	5'UTR
8	40994372	40994571	ENSMUSG00000045636	Mtus1	-	protein_coding	Intron
8	70760274	70760477	ENSMUSG00000035559	Mpv17l2	-	protein_coding	CDS
8	79295030	79295229	ENSMUSG00000097174	Gm4890	+	bidirectional_promoter_lncRNA	Exon
8	88199217	88199416	ENSMUSG00000036779	Tent4b	+	protein_coding	Intron
8	88526658	88526857	ENSMUSG00000031661	Nkd1	+	protein_coding	Intron
8	95488213	95488412	ENSMUSG00000046707	Csnk2a2	-	protein_coding	Intron
8	95772654	95772856	ENSMUSG00000036550	Cnot1	-	protein_coding	Intron
8	106210314	106210513	ENSMUSG00000033106	Slc7a6os	-	protein_coding	CDS
8	120588913	120589113	ENSMUSG00000031821	Gins2	-	processed_transcript	Exon
8	120668245	120668444	ENSMUSG00000031819	Emc8	-	nonsense_mediated_decay	Exon
8	123411549	123411753	ENSMUSG00000092329	Gm20388	+	protein_coding	Intron
9	56223510	56223915	ENSMUSG00000074305	Peak1	-	protein_coding	Intron
9	106171204	106171407	ENSMUSG00000020257	Wdr82	+	protein_coding	CDS
9	107872578	107872777	ENSMUSG00000032582	Rbm6	-	protein_coding	5'UTR
9	119030249	119030448	ENSMUSG00000047409	Ctdspl	+	protein_coding	Intron
9	123461970	123462191	ENSMUSG00000035202	Lars2	+	nonsense_mediated_decay	Exon
X	6082757	6082956	ENSMUSG00000073294	AU022751	-	protein_coding	Intron
X	13144361	13144560	ENSMUSG00000031010	Usp9x	+	protein_coding	CDS
X	36874359	36874558	ENSMUSG00000016308	Ube2a	+	protein_coding	5'UTR
X	42067933	42068132	ENSMUSG00000025860	Xiap	+	protein_coding	5'UTR
X	142837928	142838144	ENSMUSG00000047045	Tmem164	+	nonsense_mediated_decay	Intron
X	152923561	152923760	ENSMUSG00000064999	Gm26035	-	misc_RNA	Exon

## Sheet: Mid 2-cell
#Chr	Pos_start	Pos_end	Anno_geneID	Anno_symbol	Strand	Anno_geneType	Region
1	34842390	34842592	ENSMUSG00000037503	Fam168b	-	protein_coding	Intron
1	36546996	36547201	ENSMUSG00000079610	Ankrd39	-	nonsense_mediated_decay	Exon
1	37378993	37379192	ENSMUSG00000026113	Inpp4a	+	protein_coding	Intron
1	72283927	72284126	ENSMUSG00000026189	Pecr	-	nonsense_mediated_decay	Intron
1	106030955	106031156	ENSMUSG00000038866	Zcchc2	+	protein_coding	CDS
1	113903954	113904153	ENSMUSG00000097648	9330185C12Rik	-	lincRNA	Intron
1	156641783	156641982	ENSMUSG00000026596	Abl2	+	protein_coding	CDS
1	166379027	166379226	ENSMUSG00000026563	Tada1	+	protein_coding	5'UTR
1	186624892	186625091	ENSMUSG00000039239	Tgfb2	-	protein_coding	3'UTR
10	76404370	76404571	ENSMUSG00000001151	Pcnt	-	protein_coding	CDS
10	80634277	80634476	ENSMUSG00000003345	Csnk1g2	+	protein_coding	5'UTR
10	80909758	80909957	ENSMUSG00000062075	Lmnb2	-	protein_coding	Intron
10	105238396	105238595	ENSMUSG00000036019	Tmtc2	-	protein_coding	Intron
10	116336926	116337129	ENSMUSG00000020154	Ptprb	+	protein_coding	Intron
11	6349428	6349636	ENSMUSG00000020456	Ogdh	+	protein_coding	Intron
11	22006496	22006695	ENSMUSG00000042302	Ehbp1	-	protein_coding	3'UTR
11	69940660	69940859	ENSMUSG00000018554	Ybx2	+	protein_coding	CDS
11	70218880	70219079	ENSMUSG00000044367	Slc16a13	-	protein_coding	CDS
11	100880709	100880908	ENSMUSG00000004043	Stat5a	+	protein_coding	Intron
11	106058314	106058513	ENSMUSG00000049354	Dcaf7	+	protein_coding	3'UTR
11	109666697	109666896	ENSMUSG00000020612	Prkar1a	+	protein_coding	Intron
11	118014704	118014903	ENSMUSG00000017715	Pgs1	+	protein_coding	Intron
12	69893121	69893320	ENSMUSG00000021066	Atl1	+	protein_coding	5'UTR
12	78350879	78351129	ENSMUSG00000047454	Gphn	+	protein_coding	Intron
12	84919389	84919595	ENSMUSG00000042350	Arel1	-	protein_coding	3'UTR
12	99964487	99964686	ENSMUSG00000045404	Kcnk13	+	protein_coding	5'UTR
13	23300122	23300321	ENSMUSG00000085488	4930557F10Rik	-	lincRNA	Intron
13	44869440	44869639	ENSMUSG00000038518	Jarid2	+	protein_coding	Intron
13	44869825	44870025	ENSMUSG00000038518	Jarid2	+	protein_coding	Intron
13	46712438	46712637	ENSMUSG00000021374	Nup153	-	protein_coding	Intron
13	49379662	49379861	ENSMUSG00000037933	Bicd2	+	protein_coding	CDS
13	56472086	56472289	ENSMUSG00000021509	Slc25a48	+	protein_coding	3'UTR
13	69512726	69512925	ENSMUSG00000034575	Tent4a	-	protein_coding	Intron
13	97190421	97190622	ENSMUSG00000021665	Hexb	-	protein_coding	Intron
13	112578125	112578324	ENSMUSG00000050377	Il31ra	-	nonsense_mediated_decay	Intron
14	20710782	20710981	ENSMUSG00000021819	Zswim8	+	protein_coding	Intron
14	27842564	27842763	ENSMUSG00000109849	Gm45645	-	antisense	Intron
14	30479520	30479719	ENSMUSG00000021962	Dcp1a	+	nonsense_mediated_decay	Exon
14	45529797	45529996	ENSMUSG00000037712	Fermt2	-	protein_coding	Intron
14	104715701	104715900	ENSMUSG00000115432	D130009I18Rik	+	lincRNA	Intron
15	98849811	98850014	ENSMUSG00000048154	Kmt2d	-	protein_coding	CDS
16	11143960	11144386	ENSMUSG00000037965	Zc3h7a	-	protein_coding	Intron
16	33534864	33535066	ENSMUSG00000035506	Slc12a8	+	protein_coding	CDS
16	46394471	46394675	ENSMUSG00000022656	Nectin3	-	protein_coding	3'UTR
16	57391317	57391667	ENSMUSG00000022748	Cmss1	-	protein_coding	Intron
16	89797836	89798035	ENSMUSG00000002489	Tiam1	-	protein_coding	Intron
17	23818758	23818957	ENSMUSG00000039218	Srrm2	+	protein_coding	CDS
17	28485890	28486089	ENSMUSG00000024222	Fkbp5	-	protein_coding	Intron
17	39845787	39845986	ENSMUSG00000097971	Gm26917	+	lincRNA	Exon
17	39846397	39848088	ENSMUSG00000098178	Gm42418	+	lincRNA	Exon
17	39848500	39848712	ENSMUSG00000098178	Gm42418	+	lincRNA	Exon
17	46555332	46555531	ENSMUSG00000015605	Srf	-	protein_coding	CDS
17	56010314	56010513	ENSMUSG00000003199	Mpnd	+	protein_coding	CDS
17	70963694	70963893	ENSMUSG00000097625	Gm26561	+	lincRNA	Intron
17	87712841	87713064	ENSMUSG00000024151	Msh2	+	protein_coding	Intron
18	31888852	31889051	ENSMUSG00000024400	Wdr33	+	protein_coding	CDS
18	57878631	57878830	ENSMUSG00000024597	Slc12a2	+	protein_coding	5'UTR
19	4744065	4744264	ENSMUSG00000067889	Sptbn2	+	protein_coding	CDS
19	5457164	5457363	ENSMUSG00000095098	Ccdc85b	-	protein_coding	Intron
19	5852121	5852320	ENSMUSG00000024816	Frmd8	-	protein_coding	3'UTR
19	6376193	6376392	ENSMUSG00000024949	Sf1	+	protein_coding	Intron
19	41916807	41917006	ENSMUSG00000011752	Pgam1	+	processed_transcript	Intron
19	46305705	46305904	ENSMUSG00000025225	Nfkb2	+	protein_coding	Intron
2	5379164	5379369	ENSMUSG00000039145	Camk1d	-	protein_coding	Intron
2	11603030	11603229	ENSMUSG00000037197	Rbm17	-	protein_coding	5'UTR
2	18208759	18208958	ENSMUSG00000026743	Mllt10	+	protein_coding	CDS
2	24590570	24590769	ENSMUSG00000102591	Gm38383	+	TEC	Exon
2	25222246	25222445	ENSMUSG00000036752	Tubb4b	-	protein_coding	CDS
2	26438263	26438469	ENSMUSG00000026924	Sec16a	-	protein_coding	Intron
2	30013777	30013976	ENSMUSG00000057738	Sptan1	+	protein_coding	Intron
2	41064444	41064643	ENSMUSG00000049252	Lrp1b	-	protein_coding	Intron
2	73867876	73868154	ENSMUSG00000027104	Atf2	-	protein_coding	Intron
2	125782550	125782749	ENSMUSG00000035093	Secisbp2l	-	protein_coding	5'UTR
2	135248436	135248635	ENSMUSG00000051177	Plcb1	+	protein_coding	Intron
2	154560332	154560531	ENSMUSG00000027490	E2f1	-	protein_coding	3'UTR
2	158638820	158639019	ENSMUSG00000037761	Actr5	+	nonsense_mediated_decay	Exon
2	163084212	163084411	ENSMUSG00000017861	Mybl2	+	protein_coding	3'UTR
2	179938223	179938422	ENSMUSG00000039117	Taf4	-	protein_coding	Intron
2	180866385	180866584	ENSMUSG00000086166	Gm14342	-	lincRNA	Intron
3	43547514	43547713	ENSMUSG00000104303	Gm36976	+	TEC	Exon
3	61365077	61365276	ENSMUSG00000036894	Rap2b	+	protein_coding	CDS
3	69005038	69005237	ENSMUSG00000034349	Smc4	+	nonsense_mediated_decay	Intron
3	86831598	86831797	ENSMUSG00000028078	Dclk2	-	protein_coding	Intron
3	95283283	95283482	ENSMUSG00000038712	Mindy1	+	protein_coding	5'UTR
3	121249707	121249906	ENSMUSG00000028132	Tmem56	-	protein_coding	Intron
4	41387196	41387404	ENSMUSG00000028437	Ubap1	+	protein_coding	CDS
4	108847992	108848191	ENSMUSG00000090551	A730015C16Rik	-	protein_coding	CDS
4	122122782	122122981	ENSMUSG00000083558	Gm12896	+	processed_pseudogene	Exon
4	126734447	126734646	ENSMUSG00000042477	Tfap2e	-	protein_coding	Intron
4	128727798	128727997	ENSMUSG00000028796	Phc2	+	protein_coding	Intron
4	133486122	133486321	ENSMUSG00000046694	Tent5b	+	protein_coding	CDS
4	137719936	137720135	ENSMUSG00000041351	Rap1gap	+	protein_coding	Intron
4	156126472	156126671	ENSMUSG00000059939	9430015G10Rik	+	protein_coding	3'UTR
5	33921804	33922003	ENSMUSG00000029111	Nelfa	-	protein_coding	CDS
5	90248561	90248766	ENSMUSG00000055204	Ankrd17	-	protein_coding	Intron
5	92070190	92070389	ENSMUSG00000029405	G3bp2	-	protein_coding	Intron
5	103867713	103867912	ENSMUSG00000029312	Klhl8	-	protein_coding	Intron
5	117112619	117112818	ENSMUSG00000066900	Suds3	-	protein_coding	Intron
5	122880630	122880829	ENSMUSG00000029475	Kdm2b	-	protein_coding	CDS
5	127617161	127617364	ENSMUSG00000029416	Slc15a4	-	nonsense_mediated_decay	Exon
5	134534980	134535179	ENSMUSG00000063146	Clip2	-	protein_coding	CDS
5	135744074	135744274	ENSMUSG00000039886	Tmem120a	-	protein_coding	5'UTR
6	86651338	86651537	ENSMUSG00000001156	Mxd1	-	nonsense_mediated_decay	Intron
6	89101138	89101337	ENSMUSG00000055403	4933427D06Rik	+	lincRNA	Intron
6	115949712	115949911	ENSMUSG00000042279	H1foo	+	nonsense_mediated_decay	Intron
6	125828579	125828778	ENSMUSG00000038115	Ano2	+	nonsense_mediated_decay	Intron
6	145932781	145932980	ENSMUSG00000030255	Sspn	+	protein_coding	Intron
7	28657918	28658118	ENSMUSG00000108905	Gm44618	+	lincRNA	Intron
7	38098125	38098324	ENSMUSG00000002068	Ccne1	-	protein_coding	3'UTR
7	50326607	50326806	ENSMUSG00000055409	Nell1	+	protein_coding	Intron
7	81977020	81977223	ENSMUSG00000025105	Bnc1	-	protein_coding	Intron
7	101787648	101787847	ENSMUSG00000001829	Clpb	+	protein_coding	Intron
7	114117568	114117767	ENSMUSG00000055723	Rras2	-	nonsense_mediated_decay	Exon
7	135681605	135681804	ENSMUSG00000041836	Ptpre	+	protein_coding	Intron
7	143524014	143524219	ENSMUSG00000059119	Nap1l4	-	protein_coding	Intron
8	13869704	13869903	ENSMUSG00000047710	Champ1	+	protein_coding	5'UTR
8	13877973	13878182	ENSMUSG00000047710	Champ1	+	protein_coding	CDS
8	14069709	14069908	ENSMUSG00000051978	Erich1	-	protein_coding	Intron
8	18846323	18846522	ENSMUSG00000031467	Agpat5	+	protein_coding	5'UTR
8	25518794	25518999	ENSMUSG00000031565	Fgfr1	+	protein_coding	5'UTR
8	70302794	70302993	ENSMUSG00000055681	Cope	+	protein_coding	CDS
8	70760278	70760477	ENSMUSG00000035559	Mpv17l2	-	protein_coding	CDS
8	79295030	79295229	ENSMUSG00000097174	Gm4890	+	bidirectional_promoter_lncRNA	Exon
8	88199217	88199416	ENSMUSG00000036779	Tent4b	+	protein_coding	Intron
8	95488212	95488412	ENSMUSG00000046707	Csnk2a2	-	protein_coding	Intron
8	120588913	120589113	ENSMUSG00000031821	Gins2	-	processed_transcript	Exon
8	123411549	123411750	ENSMUSG00000092329	Gm20388	+	protein_coding	Intron
8	125012960	125013159	ENSMUSG00000056820	Tsnax	+	protein_coding	5'UTR
9	54501458	54501657	ENSMUSG00000041268	Dmxl2	-	protein_coding	5'UTR
9	102564376	102564792	ENSMUSG00000100279	Gm29387	+	lincRNA	Intron
9	106171204	106171403	ENSMUSG00000020257	Wdr82	+	protein_coding	CDS
9	107872573	107872777	ENSMUSG00000032582	Rbm6	-	protein_coding	5'UTR
9	114908798	114908997	ENSMUSG00000050627	Gpd1l	-	protein_coding	Intron
9	118674856	118675055	ENSMUSG00000039115	Itga9	+	protein_coding	Intron
9	123461878	123462300	ENSMUSG00000035202	Lars2	+	nonsense_mediated_decay	Exon
9	123478987	123479186	ENSMUSG00000025239	Limd1	+	protein_coding	5'UTR
MT	841	1042	ENSMUSG00000064337	mt-Rnr1	+	Mt_rRNA	Exon
X	13144361	13144565	ENSMUSG00000031010	Usp9x	+	protein_coding	CDS
X	42067933	42068132	ENSMUSG00000025860	Xiap	+	protein_coding	5'UTR
X	142837934	142838133	ENSMUSG00000047045	Tmem164	+	nonsense_mediated_decay	Intron

## Sheet: Late 2-cell
#Chr	Pos_start	Pos_end	Anno_geneID	Anno_symbol	Strand	Anno_geneType	Region
1	37378993	37379192	ENSMUSG00000026113	Inpp4a	+	protein_coding	Intron
1	39536117	39536316	ENSMUSG00000003135	Cnot11	+	protein_coding	CDS
1	106030955	106031154	ENSMUSG00000038866	Zcchc2	+	protein_coding	CDS
1	167280161	167280360	ENSMUSG00000026558	Uck2	-	protein_coding	Intron
1	167825997	167826196	ENSMUSG00000026686	Lmx1a	+	protein_coding	Intron
1	179752679	179752878	ENSMUSG00000026491	Ahctf1	-	protein_coding	CDS
1	192505684	192505883	ENSMUSG00000058248	Kcnh1	+	protein_coding	CDS
10	50333787	50333986	ENSMUSG00000110896	Gm48273	-	TEC	Exon
10	80634277	80634476	ENSMUSG00000003345	Csnk1g2	+	protein_coding	5'UTR
11	3290560	3290759	ENSMUSG00000020453	Patz1	+	protein_coding	Intron
11	35769808	35770007	ENSMUSG00000018846	Pank3	+	protein_coding	5'UTR
11	94992434	94992633	ENSMUSG00000038976	Ppp1r9b	+	protein_coding	CDS
11	96777309	96777508	ENSMUSG00000020876	Snx11	-	protein_coding	Intron
11	98180079	98180278	ENSMUSG00000018160	Med1	-	protein_coding	Intron
11	106058314	106058513	ENSMUSG00000049354	Dcaf7	+	protein_coding	3'UTR
11	115801083	115801282	ENSMUSG00000034471	Caskin2	-	protein_coding	CDS
11	115933227	115933426	ENSMUSG00000020755	Sap30bp	+	protein_coding	5'UTR
12	69361137	69361336	ENSMUSG00000099250	Rn7s2	-	misc_RNA	Exon
12	69372147	69372346	ENSMUSG00000052673	Gm9887	-	protein_coding	CDS
12	71081397	71081596	ENSMUSG00000048118	Arid4a	+	protein_coding	Intron
13	38529720	38529919	ENSMUSG00000114638	Gm31834	+	antisense	Intron
13	46712438	46712637	ENSMUSG00000021374	Nup153	-	protein_coding	Intron
13	56472086	56472285	ENSMUSG00000021509	Slc25a48	+	protein_coding	3'UTR
13	81721380	81721579	ENSMUSG00000051098	Mblac2	+	protein_coding	Intron
15	25984930	25985129	ENSMUSG00000052253	Zfp622	+	protein_coding	CDS
15	93234412	93234611	ENSMUSG00000065911	Gm24447	+	misc_RNA	Exon
16	46394476	46394675	ENSMUSG00000022656	Nectin3	-	protein_coding	3'UTR
17	24581758	24581957	ENSMUSG00000032855	Pkd1	+	protein_coding	Intron
17	39845617	39845816	ENSMUSG00000097971	Gm26917	+	lincRNA	Exon
17	56425510	56425709	ENSMUSG00000013236	Ptprs	-	protein_coding	CDS
18	61799531	61799730	ENSMUSG00000032735	Ablim3	-	protein_coding	3'UTR
19	4744065	4744270	ENSMUSG00000067889	Sptbn2	+	protein_coding	CDS
19	5365637	5365836	ENSMUSG00000024844	Banf1	-	protein_coding	Intron
19	5457164	5457363	ENSMUSG00000095098	Ccdc85b	-	protein_coding	Intron
19	5852121	5852320	ENSMUSG00000024816	Frmd8	-	protein_coding	3'UTR
19	46005716	46005915	ENSMUSG00000074811	Hps6	+	protein_coding	CDS
2	26438270	26438469	ENSMUSG00000026924	Sec16a	-	protein_coding	Intron
2	38287047	38287251	ENSMUSG00000035392	Dennd1a	-	protein_coding	5'UTR
2	76713874	76714073	ENSMUSG00000051747	Ttn	-	protein_coding	CDS
2	155910200	155910399	ENSMUSG00000005882	Uqcc1	-	nonsense_mediated_decay	Intron
2	158638820	158639026	ENSMUSG00000037761	Actr5	+	nonsense_mediated_decay	Exon
3	43547514	43547713	ENSMUSG00000104303	Gm36976	+	TEC	Exon
3	96240094	96240293	ENSMUSG00000063954	Hist2h2aa2	-	protein_coding	CDS
3	96245538	96245737	ENSMUSG00000064220	Hist2h2aa1	+	protein_coding	CDS
4	116685603	116685807	ENSMUSG00000028691	Prdx1	+	protein_coding	Intron
4	119477689	119477888	ENSMUSG00000048899	Rimkla	-	protein_coding	Intron
4	120268252	120268451	ENSMUSG00000052135	Foxo6	-	protein_coding	CDS
4	156236259	156236458	ENSMUSG00000095567	Noc2l	+	protein_coding	Intron
5	33921804	33922003	ENSMUSG00000029111	Nelfa	-	protein_coding	CDS
5	116018056	116018255	ENSMUSG00000029513	Prkab1	-	protein_coding	Intron
5	117112616	117112818	ENSMUSG00000066900	Suds3	-	protein_coding	Intron
5	142401568	142401847	ENSMUSG00000056493	Foxk1	+	protein_coding	CDS
6	89101138	89101337	ENSMUSG00000055403	4933427D06Rik	+	lincRNA	Intron
6	89146109	89146308	ENSMUSG00000090254	Gm1965	+	lincRNA	Exon
7	38098123	38098324	ENSMUSG00000002068	Ccne1	-	protein_coding	3'UTR
7	44830988	44831187	ENSMUSG00000074141	Il4i1	+	protein_coding	Intron
7	67079327	67079527	ENSMUSG00000058145	Adamts17	+	protein_coding	Intron
7	81977024	81977223	ENSMUSG00000025105	Bnc1	-	protein_coding	Intron
8	25518790	25519000	ENSMUSG00000031565	Fgfr1	+	protein_coding	5'UTR
8	70760278	70760477	ENSMUSG00000035559	Mpv17l2	-	protein_coding	CDS
8	95772651	95772856	ENSMUSG00000036550	Cnot1	-	protein_coding	Intron
9	102564377	102564576	ENSMUSG00000100279	Gm29387	+	lincRNA	Intron
9	107872578	107872777	ENSMUSG00000032582	Rbm6	-	protein_coding	5'UTR
9	119030249	119030449	ENSMUSG00000047409	Ctdspl	+	protein_coding	Intron
9	119033530	119033735	ENSMUSG00000047409	Ctdspl	+	protein_coding	Intron
X	142837934	142838133	ENSMUSG00000047045	Tmem164	+	nonsense_mediated_decay	Intron

## Sheet: 4-cell
#Chr	Pos_start	Pos_end	Anno_geneID	Anno_symbol	Strand	Anno_geneType	Region
1	34842389	34842592	ENSMUSG00000037503	Fam168b	-	protein_coding	Intron
1	36547002	36547201	ENSMUSG00000079610	Ankrd39	-	nonsense_mediated_decay	Exon
1	37378993	37379192	ENSMUSG00000026113	Inpp4a	+	protein_coding	Intron
1	59981922	59982121	ENSMUSG00000041040	Fam117b	+	protein_coding	3'UTR
1	72283926	72284126	ENSMUSG00000026189	Pecr	-	nonsense_mediated_decay	Intron
1	74566651	74566850	ENSMUSG00000026135	Zfp142	-	nonsense_mediated_decay	Exon
1	106030955	106031156	ENSMUSG00000038866	Zcchc2	+	protein_coding	CDS
1	156641783	156641982	ENSMUSG00000026596	Abl2	+	protein_coding	CDS
1	166379027	166379226	ENSMUSG00000026563	Tada1	+	protein_coding	5'UTR
1	184874110	184874309	ENSMUSG00000039349	C130074G19Rik	-	protein_coding	3'UTR
1	189687827	189688026	ENSMUSG00000026605	Cenpf	-	protein_coding	Intron
10	76404372	76404571	ENSMUSG00000001151	Pcnt	-	protein_coding	CDS
10	80576884	80577083	ENSMUSG00000035397	Klf16	-	protein_coding	CDS
10	80634277	80634482	ENSMUSG00000003345	Csnk1g2	+	protein_coding	5'UTR
10	80909758	80909957	ENSMUSG00000062075	Lmnb2	-	protein_coding	Intron
10	81595309	81595508	ENSMUSG00000034758	Tle6	-	protein_coding	Intron
10	128337869	128338068	ENSMUSG00000005683	Cs	+	protein_coding	Intron
11	6266616	6266815	ENSMUSG00000004393	Ddx56	-	protein_coding	Intron
11	6349428	6349629	ENSMUSG00000020456	Ogdh	+	protein_coding	Intron
11	6475395	6475600	ENSMUSG00000094483	Purb	-	protein_coding	CDS
11	22006496	22006695	ENSMUSG00000042302	Ehbp1	-	protein_coding	3'UTR
11	33754872	33755071	ENSMUSG00000053519	Kcnip1	-	protein_coding	Intron
11	51815183	51815382	ENSMUSG00000020387	Jade2	-	protein_coding	3'UTR
11	100880709	100880908	ENSMUSG00000004043	Stat5a	+	protein_coding	Intron
11	108941929	108942128	ENSMUSG00000000142	Axin2	+	protein_coding	CDS
11	109666697	109666896	ENSMUSG00000020612	Prkar1a	+	protein_coding	Intron
11	115801083	115801282	ENSMUSG00000034471	Caskin2	-	protein_coding	CDS
11	118014704	118014906	ENSMUSG00000017715	Pgs1	+	protein_coding	Intron
12	78350974	78351173	ENSMUSG00000047454	Gphn	+	protein_coding	Intron
12	84919396	84919595	ENSMUSG00000042350	Arel1	-	protein_coding	3'UTR
12	86161999	86162198	ENSMUSG00000007867	Ift43	+	processed_transcript	Intron
12	99964487	99964686	ENSMUSG00000045404	Kcnk13	+	protein_coding	5'UTR
12	102570078	102570277	ENSMUSG00000057963	Itpk1	-	protein_coding	CDS
13	38529720	38529919	ENSMUSG00000114638	Gm31834	+	antisense	Intron
13	56472086	56472285	ENSMUSG00000021509	Slc25a48	+	protein_coding	3'UTR
13	69512726	69512925	ENSMUSG00000034575	Tent4a	-	protein_coding	Intron
13	100775652	100775851	ENSMUSG00000045273	Cenph	-	protein_coding	CDS
14	27842564	27842763	ENSMUSG00000109849	Gm45645	-	antisense	Intron
14	30479520	30479719	ENSMUSG00000021962	Dcp1a	+	nonsense_mediated_decay	Exon
14	45529797	45529996	ENSMUSG00000037712	Fermt2	-	protein_coding	Intron
14	59440730	59440929	ENSMUSG00000071350	Setdb2	-	protein_coding	5'UTR
15	98849815	98850014	ENSMUSG00000048154	Kmt2d	-	protein_coding	CDS
16	18861782	18861981	ENSMUSG00000099908	Gm28539	+	nonsense_mediated_decay	Intron
16	33534864	33535065	ENSMUSG00000035506	Slc12a8	+	protein_coding	CDS
16	46394476	46394675	ENSMUSG00000022656	Nectin3	-	protein_coding	3'UTR
16	56029479	56029678	ENSMUSG00000071533	Pcnp	-	nonsense_mediated_decay	Intron
16	57391393	57391667	ENSMUSG00000022748	Cmss1	-	protein_coding	Intron
16	89797836	89798035	ENSMUSG00000002489	Tiam1	-	protein_coding	Intron
17	23818758	23818957	ENSMUSG00000039218	Srrm2	+	protein_coding	CDS
17	35136144	35136347	ENSMUSG00000024392	Bag6	+	protein_coding	Intron
17	35506038	35506237	ENSMUSG00000024406	Pou5f1	+	protein_coding	CDS
17	35909834	35910033	ENSMUSG00000024426	Atat1	-	protein_coding	CDS
17	39845787	39845987	ENSMUSG00000097971	Gm26917	+	lincRNA	Exon
17	39846625	39848068	ENSMUSG00000098178	Gm42418	+	lincRNA	Exon
17	46555332	46555531	ENSMUSG00000015605	Srf	-	protein_coding	CDS
17	56010314	56010519	ENSMUSG00000003199	Mpnd	+	protein_coding	CDS
19	5365637	5365836	ENSMUSG00000024844	Banf1	-	protein_coding	Intron
19	5457163	5457363	ENSMUSG00000095098	Ccdc85b	-	protein_coding	Intron
19	5852121	5852320	ENSMUSG00000024816	Frmd8	-	protein_coding	3'UTR
19	6376193	6376392	ENSMUSG00000024949	Sf1	+	protein_coding	Intron
19	18671074	18671273	ENSMUSG00000024726	Carnmt1	+	nonsense_mediated_decay	Exon
19	41916807	41917006	ENSMUSG00000011752	Pgam1	+	processed_transcript	Intron
19	46305705	46305904	ENSMUSG00000025225	Nfkb2	+	protein_coding	Intron
19	56928093	56928292	ENSMUSG00000025083	Afap1l2	-	protein_coding	Intron
2	11603030	11603229	ENSMUSG00000037197	Rbm17	-	protein_coding	5'UTR
2	18208759	18208958	ENSMUSG00000026743	Mllt10	+	protein_coding	CDS
2	25222246	25222445	ENSMUSG00000036752	Tubb4b	-	protein_coding	CDS
2	30013777	30013976	ENSMUSG00000057738	Sptan1	+	protein_coding	Intron
2	35315513	35315712	ENSMUSG00000026880	Stom	-	protein_coding	3'UTR
2	76713874	76714073	ENSMUSG00000051747	Ttn	-	protein_coding	CDS
2	154560701	154560907	ENSMUSG00000027490	E2f1	-	protein_coding	CDS
2	158638820	158639019	ENSMUSG00000037761	Actr5	+	nonsense_mediated_decay	Exon
2	163084212	163084411	ENSMUSG00000017861	Mybl2	+	protein_coding	3'UTR
2	179938223	179938422	ENSMUSG00000039117	Taf4	-	protein_coding	Intron
3	9251467	9251666	ENSMUSG00000069114	Zbtb10	+	protein_coding	CDS
3	40708932	40709131	ENSMUSG00000069041	Slc25a31	+	protein_coding	CDS
3	43547514	43547713	ENSMUSG00000104303	Gm36976	+	TEC	Exon
3	61365077	61365276	ENSMUSG00000036894	Rap2b	+	protein_coding	CDS
3	86831598	86831797	ENSMUSG00000028078	Dclk2	-	protein_coding	Intron
3	95283283	95283482	ENSMUSG00000038712	Mindy1	+	protein_coding	5'UTR
3	122420130	122420329	ENSMUSG00000028121	Bcar3	+	protein_coding	Intron
4	40269642	40269841	ENSMUSG00000036822	Topors	-	protein_coding	5'UTR
4	119477689	119477888	ENSMUSG00000048899	Rimkla	-	protein_coding	Intron
4	128727798	128727997	ENSMUSG00000028796	Phc2	+	protein_coding	Intron
4	137719936	137720135	ENSMUSG00000041351	Rap1gap	+	protein_coding	Intron
4	156126472	156126671	ENSMUSG00000059939	9430015G10Rik	+	protein_coding	3'UTR
4	156236259	156236458	ENSMUSG00000095567	Noc2l	+	protein_coding	Intron
5	33372779	33372978	ENSMUSG00000079562	Maea	+	protein_coding	3'UTR
5	33921804	33922003	ENSMUSG00000029111	Nelfa	-	protein_coding	CDS
5	66676597	66676796	ENSMUSG00000029223	Uchl1	+	protein_coding	Intron
5	103867713	103867912	ENSMUSG00000029312	Klhl8	-	protein_coding	Intron
5	117112619	117112818	ENSMUSG00000066900	Suds3	-	protein_coding	Intron
5	120963715	120963914	ENSMUSG00000029608	Rph3a	-	protein_coding	Intron
5	122880630	122880829	ENSMUSG00000029475	Kdm2b	-	protein_coding	CDS
5	127617165	127617364	ENSMUSG00000029416	Slc15a4	-	nonsense_mediated_decay	Exon
5	134534979	134535179	ENSMUSG00000063146	Clip2	-	protein_coding	CDS
5	135744075	135744274	ENSMUSG00000039886	Tmem120a	-	protein_coding	5'UTR
5	150522630	150522829	ENSMUSG00000041147	Brca2	+	protein_coding	5'UTR
6	34487371	34487570	ENSMUSG00000038871	Bpgm	+	protein_coding	CDS
6	71440166	71440365	ENSMUSG00000002222	Rmnd5a	-	protein_coding	5'UTR
6	86651338	86651537	ENSMUSG00000001156	Mxd1	-	nonsense_mediated_decay	Intron
6	86668917	86669117	ENSMUSG00000001156	Mxd1	-	nonsense_mediated_decay	Exon
6	87104746	87104945	ENSMUSG00000090891	D6Ertd527e	+	processed_transcript	Intron
6	115949712	115949911	ENSMUSG00000042279	H1foo	+	nonsense_mediated_decay	Intron
6	120758489	120758688	ENSMUSG00000071226	Cecr2	+	protein_coding	CDS
6	145932814	145933013	ENSMUSG00000030255	Sspn	+	protein_coding	Intron
7	44830988	44831187	ENSMUSG00000074141	Il4i1	+	protein_coding	Intron
7	50326607	50326806	ENSMUSG00000055409	Nell1	+	protein_coding	Intron
7	81977020	81977223	ENSMUSG00000025105	Bnc1	-	protein_coding	Intron
7	101787648	101787853	ENSMUSG00000001829	Clpb	+	protein_coding	Intron
7	114117568	114117767	ENSMUSG00000055723	Rras2	-	nonsense_mediated_decay	Exon
7	135681605	135681804	ENSMUSG00000041836	Ptpre	+	protein_coding	Intron
8	13869704	13869903	ENSMUSG00000047710	Champ1	+	protein_coding	5'UTR
8	13877973	13878172	ENSMUSG00000047710	Champ1	+	protein_coding	CDS
8	14069709	14069908	ENSMUSG00000051978	Erich1	-	protein_coding	Intron
8	18846323	18846522	ENSMUSG00000031467	Agpat5	+	protein_coding	5'UTR
8	25518794	25518999	ENSMUSG00000031565	Fgfr1	+	protein_coding	5'UTR
8	70760278	70760477	ENSMUSG00000035559	Mpv17l2	-	protein_coding	CDS
8	79295030	79295229	ENSMUSG00000097174	Gm4890	+	bidirectional_promoter_lncRNA	Exon
8	95488213	95488412	ENSMUSG00000046707	Csnk2a2	-	protein_coding	Intron
8	95772657	95772856	ENSMUSG00000036550	Cnot1	-	protein_coding	Intron
8	120588913	120589113	ENSMUSG00000031821	Gins2	-	processed_transcript	Exon
8	120668245	120668444	ENSMUSG00000031819	Emc8	-	nonsense_mediated_decay	Exon
8	123411549	123411748	ENSMUSG00000092329	Gm20388	+	protein_coding	Intron
8	125012960	125013159	ENSMUSG00000056820	Tsnax	+	protein_coding	5'UTR
9	20913862	20914061	ENSMUSG00000004099	Dnmt1	-	protein_coding	CDS
9	54501458	54501657	ENSMUSG00000041268	Dmxl2	-	protein_coding	5'UTR
9	102564377	102564576	ENSMUSG00000100279	Gm29387	+	lincRNA	Intron
9	106171204	106171403	ENSMUSG00000020257	Wdr82	+	protein_coding	CDS
9	114908798	114908997	ENSMUSG00000050627	Gpd1l	-	protein_coding	Intron
9	123478987	123479186	ENSMUSG00000025239	Limd1	+	protein_coding	5'UTR
X	13144361	13144565	ENSMUSG00000031010	Usp9x	+	protein_coding	CDS
X	36874359	36874558	ENSMUSG00000016308	Ube2a	+	protein_coding	5'UTR
X	42067933	42068132	ENSMUSG00000025860	Xiap	+	protein_coding	5'UTR
X	142837934	142838137	ENSMUSG00000047045	Tmem164	+	nonsense_mediated_decay	Intron
