# Supplementary material for: scm6A-seq reveals single-cell landscapes of the dynamic m6A during oocyte maturation and early embryonic development
Source: Nat Commun. 2023 Jan 19;14:315. doi: 10.1038/s41467-023-35958-7 (PMC9852475; doi:10.1038/s41467-023-35958-7)
Supplement: Supplementary file 12 — Supplementary Data 9 [file 41467_2023_35958_MOESM12_ESM.xlsx]

## Sheet: Ligation adaptors
Supplementary Data 10. The adapters and primers used in scm6A-seq.
Name	Backbone	Sequence	5' modification	3' modification
Adapter-Index1	DNA	NATCACGAGATCGGAAGAGCACACGTCT	5' Phosphate	3' inverted dT
Adapter-Index2	DNA	NCGATGTAGATCGGAAGAGCACACGTCT	5' Phosphate	3' inverted dT
Adapter-Index3	DNA	NTTAGGCAGATCGGAAGAGCACACGTCT	5' Phosphate	3' inverted dT
Adapter-Index4	DNA	NTGACCAAGATCGGAAGAGCACACGTCT	5' Phosphate	3' inverted dT
Adapter-Index5	DNA	NACAGTGAGATCGGAAGAGCACACGTCT	5' Phosphate	3' inverted dT
Adapter-Index6	DNA	NGCCAATAGATCGGAAGAGCACACGTCT	5' Phosphate	3' inverted dT
Adapter-Index7	DNA	NCAGATCAGATCGGAAGAGCACACGTCT	5' Phosphate	3' inverted dT
Adapter-Index8	DNA	NACTTGAAGATCGGAAGAGCACACGTCT	5' Phosphate	3' inverted dT
Adapter-Index9	DNA	NGATCAGAGATCGGAAGAGCACACGTCT	5' Phosphate	3' inverted dT
Adapter-Index10	DNA	NTAGCTTAGATCGGAAGAGCACACGTCT	5' Phosphate	3' inverted dT
Adapter-Index11	DNA	NGGCTACAGATCGGAAGAGCACACGTCT	5' Phosphate	3' inverted dT
Adapter-Index12	DNA	NCTTGTAAGATCGGAAGAGCACACGTCT	5' Phosphate	3' inverted dT
Adapter-Index13	DNA	NAGTCAAAGATCGGAAGAGCACACGTCT	5' Phosphate	3' inverted dT
Adapter-Index14	DNA	NAGTTCCAGATCGGAAGAGCACACGTCT	5' Phosphate	3' inverted dT
Adapter-Index15	DNA	NATGTCAAGATCGGAAGAGCACACGTCT	5' Phosphate	3' inverted dT
Adapter-Index16	DNA	NCCGTCCAGATCGGAAGAGCACACGTCT	5' Phosphate	3' inverted dT
Adapter-Index17	DNA	NGTAGAGAGATCGGAAGAGCACACGTCT	5' Phosphate	3' inverted dT
Adapter-Index18	DNA	NGTCCGCAGATCGGAAGAGCACACGTCT	5' Phosphate	3' inverted dT
Adapter-Index19	DNA	NGTGAAAAGATCGGAAGAGCACACGTCT	5' Phosphate	3' inverted dT
Adapter-Index20	DNA	NGTGGCCAGATCGGAAGAGCACACGTCT	5' Phosphate	3' inverted dT

## Sheet: PCR-oligos
Name	Backbone	Sequence
T7-pre-universal	DNA	TAATACGACTCACTATAGGGAGACACGACGCTCTTCCGATC*T
picoRT	DNA	AGACGTGTGCTCTTCCGATCT
with-universal	DNA	CAAGCAGAAGACGGCATACGAGA*T
Universal-Primer	DNA	AATGATACGGCGACCACCGAGATCTACACTCTTTCCCTACACGACGCTCTTCCGATC*T
N4TSO	RNA	/idSp//idSp/dCdAdCdGdAdCdGdCdTdCdTdTdCdCdGdAdTdCdTdNdNdNdNGG+G
