# Supplementary material for: scm6A-seq reveals single-cell landscapes of the dynamic m6A during oocyte maturation and early embryonic development
Source: Nat Commun. 2023 Jan 19;14:315. doi: 10.1038/s41467-023-35958-7 (PMC9852475; doi:10.1038/s41467-023-35958-7)
Supplement: Supplementary file 13 — Supplementary Data 10 [file 41467_2023_35958_MOESM13_ESM.xlsx]

## Sheet: Barcode information
Supplementary Data 9. The barcode sequences for single-cell labeling
Barcodes (5' end of 2nd read in pair-end)
CGTGAT
ACATCG
GCCTAA
TGGTCA
CACTGT
ATTGGC
GATCTG
TCAAGT
CTGATC
AAGCTA
GTAGCC
TACAAG
TTGACT
GGAACT
TGACAT
GGACGG
CTCTAC
GCGGAC
TTTCAC
GGCCAC

## Sheet: 10 GV
GV	Barcodes
1	AGGAAT
2	AGTACG
3	CCACTC
4	CGAAAC
5	CTCTAC
6	CTGCCT
7	GCCTTA
8	GCTCAT
9	GGACGG
10	TAGTTG

## Sheet: Mettl3 cKO of GV
Batch 1 of Mettl3 cKO and wild type GV						Batch 2 of Mettl3 cKO and wild type GV						Batch 3 of Mettl3 cKO and wild type GV
Type of GV	Barcodes					Type of GV	Barcodes					Type of GV	Barcodes
Wild type	AAGCTA					Wild type	AAGCTA					Wild type	AAGCTA
Wild type	ACATCG					Wild type	ACATCG					Wild type	ACATCG
Wild type	CACTGT					Wild type	CACTGT					Wild type	CACTGT
Wild type	CGTGAT					Wild type	CGTGAT					Wild type	CGTGAT
Wild type	CTGATC					Wild type	CTGATC					Wild type	CTGATC
Wild type	GATCTG					Wild type	GATCTG					Wild type	GATCTG
Wild type	GCCTAA					Wild type	GCCTAA					Wild type	GCCTAA
Wild type	GTAGCC					Wild type	GTAGCC					Wild type	GTAGCC
Wild type	TCAAGT					Wild type	TCAAGT					Wild type	TCAAGT
Wild type	TGGTCA					Wild type	TGGTCA					Wild type	TGGTCA
Mettl3 cKO	CTCTAC					Mettl3 cKO	CTCTAC					Mettl3 cKO	CTCTAC
Mettl3 cKO	GCGGAC					Mettl3 cKO	GCGGAC					Mettl3 cKO	GCGGAC
Mettl3 cKO	GGAACT					Mettl3 cKO	GGAACT					Mettl3 cKO	GGAACT
Mettl3 cKO	GGACGG					Mettl3 cKO	GGACGG					Mettl3 cKO	GGACGG
Mettl3 cKO	GGCCAC					Mettl3 cKO	GGCCAC					Mettl3 cKO	GGCCAC
Mettl3 cKO	TACAAG					Mettl3 cKO	TACAAG					Mettl3 cKO	TACAAG
Mettl3 cKO	TGACAT					Mettl3 cKO	TGACAT					Mettl3 cKO	TGACAT
Mettl3 cKO	TTGACT					Mettl3 cKO	TTGACT					Mettl3 cKO	TTGACT
Mettl3 cKO	TTTCAC					Mettl3 cKO	TTTCAC					Mettl3 cKO	TTTCAC

## Sheet: GV to MII
Batch 1 of GV to MII						Batch 2 of GV to MII
Stage of oocytes	Barcodes					Stage of oocytes	Barcodes
GV	GGAACT					GV	CTCTAC
GV	GTAGCC					GV	GCGGAC
GV	TACAAG					GV	GGACGG
GV	TGACAT					GV	GGCCAC
GV	TTGACT					GV	TTTCAC
GVBD	ACATCG					GVBD	GGAACT
GVBD	CACTGT					GVBD	GTAGCC
GVBD	CGTGAT					GVBD	TACAAG
GVBD	GCCTAA					GVBD	TGACAT
GVBD	TGGTCA					GVBD	TTGACT
MI	CTCTAC					MI	ACATCG
MI	GCGGAC					MI	CACTGT
MI	GGACGG					MI	CGTGAT
MI	GGCCAC					MI	GCCTAA
MI	TTTCAC					MI	TGGTCA
MII	AAGCTA					MII	AAGCTA
MII	ATTGGC					MII	ATTGGC
MII	CTGATC					MII	CTGATC
MII	GATCTG					MII	GATCTG
MII	TCAAGT					MII	TCAAGT

## Sheet: Zygote to 4-cell
Batch 1 of zygote to 4-cell			Batch 2 of zygote to 4-cell			Batch 3 of zygote to 4-cell			Batch 4 of zygote to 4-cell			Batch 5 of zygote to 4-cell			Batch 6 of zygote to 4-cell			Batch 7 of zygote to 4-cell			Batch 8 of zygote to 4-cell
Stage of embryos	Barcode		Stage of embryos	Barcode		Stage of embryos	Barcode		Stage of embryos	Barcode		Stage of embryos	Barcode		Stage of embryos	Barcode		Stage of embryos	Barcode		Stage of embryos	Barcode
Zogote	CGTGAT		Zygote	TCAAGT		Early-2cell	CTGATC		Zygote	TCAAGT		Zygote	TGGTCA		Zygote	AAGCTA		Zygote	GATCTG		Early-2cell	TTGACT
Zygote	CTGATC		Zygote	GGAACT		Early-2cell	CTCTAC		Zygote	CTGATC		Early-2cell	TCAAGT		Early-2cell	TTGACT		Early-2cell	TACAAG		Mid-2cell	GGAACT
Early-2cell	TGGTCA		Early-2cell	ACATCG		Early-2cell	GCGGAC		Zygote	TACAAG		Mid-2cell	TACAAG		Early-2cell	TGACAT		Early-2cell	TTGACT		Mid-2cell	TGACAT
Mid-2cell	GCCTAA		Early-2cell	GATCTG		Mid-2cell	CGTGAT		Early-2cell	GGAACT		Mid-2cell	TTGACT		Early-2cell	CGTGAT		Early-2cell	GGACGG		Mid-2cell	GGACGG
Mid-2cell	GCGGAC		Early-2cell	TTGACT		Mid-2cell	ACATCG		Early-2cell	CACTGT		Mid-2cell	GGAACT		Mid-2cell	GGCCAC		Early-2cell	CTCTAC		4-cell	GATCTG
Mid-2cell	GGCCAC		Early-2cell	TGACAT		Mid-2cell 10-2	TACAAG		Late-2cell	CGTGAT		Mid-2cell	GGACGG		Late-2cell	ACATCG		Mid-2cell	TGGTCA
Late-2cell	GATCTG		Early-2cell	GGCCAC		Mid-2cell	TTTCAC		Late-2cell	ACATCG		Late-2cell	CGTGAT		Late-2cell	GCCTAA		Mid-2cell	AAGCTA
Late-2cell	GGACGG		Mid-2cell	CGTGAT		Late-2cell	GCCTAA		Late-2cell	TGGTCA		Late-2cell	GCCTAA		Late-2cell	TGGTCA		Late-2cell	CACTGT
Late-2cell	CTCTAC		Mid-2cell	AAGCTA		Late-2cell	AAGCTA		Late-2cell	TGACAT		Late-2cell	CTGATC		Late-2cell	GGAACT		Late-2cell	TGACAT
4-cell	GTAGCC		Mid-2cell	CACTGT		4-cell	TGGTCA		Late-2cell	TTTCAC		4-cell	CACTGT		4-cell	GATCTG		Late-2cell	GGCCAC
4-cell	TACAAG		Late-2cell	GCCTAA		4-cell	CACTGT		4-cell	AAGCTA					4-cell	TCAAGT		4-cell	TCAAGT
4-cell	TTGACT		Late-2cell	CTGATC		4-cell	GGCCAC		4-cell	TTGACT					4-cell	GTAGCC		4-cell	GGAACT
4-cell	GGAACT		Late-2cell	GTAGCC											4-cell	TTTCAC
4-cell	TGACAT		Late-2cell	CTCTAC
4-cell	TTTCAC		Late-2cell	GCGGAC
			4-cell	GGACGG

## Sheet: Mettl3 cKO of MII and zygote
Mettl3 cKO of MII oocytes			Mettl3 cKO of zygotes
Type of MII oocytes	Barcode		Type of zygotes	Barcode
Mettl3 cKO	ATTGGC		Mettl3 cKO	ACATCG
Mettl3 cKO	CACTGT		Mettl3 cKO	GGCCAC
Mettl3 cKO	CGTGAT		Mettl3 cKO	TACAAG
Mettl3 cKO	CTGATC		Mettl3 cKO	TTGACT
Wild type	CTCTAC		Wild type	CACTGT
Wild type	GGAACT		Wild type	CTGATC
Wild type	GGACGG		Wild type	CTCTAC
Wild type	TTTCAC		Wild type	GCCTAA
			Wild type	GGAACT
