# Supplementary material for: scm6A-seq reveals single-cell landscapes of the dynamic m6A during oocyte maturation and early embryonic development
Source: Nat Commun. 2023 Jan 19;14:315. doi: 10.1038/s41467-023-35958-7 (PMC9852475; doi:10.1038/s41467-023-35958-7)
Supplement: Supplementary file 15 — Source Data [file 41467_2023_35958_MOESM15_ESM.xlsx]

## Sheet: Figure1
Fig.1g: The expression of m6A modified genes grouped by the repeatness among GV oocytes												Fig. 1f: The percentage of m6A modified genes grouped by the repeatness among GV oocytes
1	2	3	4	5	6	7	8	9	10			1	0.251026
3.93289	1.28959	1.17133	5.11479	4.74312	4.22523	3.85605	5.92917	4.73294	5.51016			<=2	0.392323
6.71639	0.313898	2.4764	3.09387	7.07165	4.69444	5.87097	2.85286	6.06642	4.56493			<=3	0.501168
2.83345	1.36688	4.38029	6.38428	3.71759	2.04458	3.06887	4.00562	5.83654	8.24236			<=4	0.599659
0.272403	2.66722	1.88509	1.7539	5.31126	3.69593	3.60869	5.47569	6.62792	6.11955			<=5	0.684702
0.0199306	2.85089	2.68118	2.25609	2.88305	3.05209	6.19799	6.95418	5.30966	5.12518			>=5	0.400341
0.684029	1.16509	1.30918	2.54099	5.10521	0.136923	5.65174	5.79103	6.53476	6.24511			>=6	0.315298
1.90781	1.23419	1.85795	2.72451	1.5849	5.42281	2.74189	5.07754	5.38563	8.07993			>=7	0.239977
0.778952	4.17462	0.360831	0.895859	4.36749	5.8677	4.07486	4.37123	5.39256	7.90892			>=8	0.169834
1.06096	6.00711	2.40978	4.18372	3.6615	4.22295	3.82422	7.7986	4.37713	7.1192			>=9	0.107141
1.63186	2.62355	1.82921	5.74803	3.9391	4.54798	6.12897	6.2543	3.79287	4.4522			10	0.0532231
0.445164	4.88912	3.54645	3.95195	3.39441	4.35523	8.37943	6.16202	5.2631	6.14362
0.0184033	5.49243	3.95713	2.29971	2.61911	4.14966	4.5084	4.10797	8.39632	9.34151
2.16996	3.35133	3.68453	4.34943	3.62789	4.69096	6.40618	5.01058	5.38285	5.36707
1.64472	0.213084	4.41905	4.166	2.61766	4.88274	2.83171	3.88425	5.6739	8.84872
1.96287	7.06999	3.60568	3.28718	4.97689	4.44358	1.92513	5.16558	6.60507	5.68825
0.398984	2.80222	5.30592	4.10398	7.98589	3.84833	4.61533	4.67471	3.95274	6.53154
0.90615	2.12739	5.8974	4.93359	2.54963	2.92857	3.86002	5.18766	7.05968	4.82312
0.673451	0.929114	5.23461	7.12027	4.83533	5.72081	6.25479	4.70486	4.92333	4.74928
0.534459	2.97051	1.72374	1.97228	4.59991	6.32308	4.68155	4.32561	4.90147	9.65526
0.345169	2.26589	2.5921	4.73826	4.06791	4.36272	5.59586	3.64598	5.4615	4.2172
2.01077	1.10487	3.14997	5.46768	3.96028	5.49611	6.7634	4.87043	6.64729	6.11682
2.72753	1.99773	3.0441	3.01756	1.52885	4.8348	6.36874	6.04662	7.9205	7.75549
0.275699	4.6324	0.952481	5.79337	3.28988	5.0701	2.10018	5.47091	6.83094	5.02392
1.18751	3.03268	2.85413	1.27023	8.26792	5.65444	4.75958	2.82021	6.02704	3.63973
3.71907	5.31925	2.2058	2.47015	3.79823	4.67634	6.1113	5.22805	7.92444	6.86199
0.391922	4.07478	3.5886	0.556546	3.61638	2.66635	2.72434	5.96567	5.99596	6.83507
2.22919	3.92242	4.07719	4.87573	5.69593	5.2987	5.30412	4.65587	4.33463	5.24659
0.117097	1.0377	4.20363	3.63213	5.4073	6.26802	5.17723	3.365	5.92574	8.17532
3.19157	2.96253	3.19074	2.11594	6.36369	3.70266	4.46544	5.06283	5.45395	6.40517
4.92856	1.46819	5.63104	2.76312	2.88577	4.40974	4.28829	3.46913	7.39207	7.31328
1.15069	3.67953	2.53558	5.78974	4.58389	6.31288	6.55473	2.37175	8.21277	5.39301
0.287695	4.64809	4.38915	3.01715	6.12365	3.51125	4.73882	4.27324	6.45961	4.92751
0.253085	2.37188	1.65257	3.73314	7.04541	3.91241	4.33692	3.7816	6.45361	4.23472
0.334344	1.46004	1.5285	1.59771	5.22283	2.86778	5.63942	2.90332	3.96211	8.09477
1.33113	1.26924	4.53184	1.79261	4.43235	4.02566	6.11555	2.32638	6.03348	4.08455
0.355047	5.32228	2.01166	3.63893	6.03464	4.58514	5.90721	5.36043	5.74117	5.36296
0.0404742	4.83565	3.40125	3.26235	5.13997	4.14742	2.37718	2.21655	5.87031	5.19322
1.8792	1.50579	3.15875	4.33289	3.24982	2.0608	4.65132	5.59458	5.60912	5.23196
0.734436	1.81064	1.349	5.00389	3.82954	3.86359	4.7239	2.1974	3.3713	3.58527
0.253865	1.11477	1.02413	6.2691	3.67243	2.1963	5.30044	5.99423	4.5204	5.88908
2.3478	3.3789	3.96338	2.22708	5.7477	5.19444	6.15241	6.28382	5.30209	5.20186
4.16656	2.52496	0.310358	3.57021	6.17699	11.0815	4.11427	4.04287	4.24207	6.97529
0.702294	2.24214	5.41977	0.815614	4.50947	4.91546	3.67839	4.64998	5.18195	3.76345
0.346838	2.72091	4.27459	3.91235	3.97357	8.91577	4.73769	4.18437	5.88178	4.86233
1.42995	5.37657	5.00986	4.12899	5.54766	3.34546	4.2744	5.94582	1.45047	4.38794
2.7192	0.165805	1.74311	4.39248	5.15651	3.60265	4.31215	7.03668	6.59181	4.66696
0.24128	3.85607	4.2366	4.61553	3.16897	5.92863	3.92965	4.12535	5.64996	6.81496
5.77108	2.25572	4.05982	4.04639	4.49655	5.07953	2.20986	6.92047	4.34815	6.39585
0.193763	4.6893	3.94963	4.53012	4.32208	2.46194	4.96283	5.04473	4.35105	7.25855
1.76984	2.49489	5.40636	2.40681	2.66524	4.02433	6.91175	4.6811	5.50967	6.25871
0.238318	1.66016	3.75927	4.85824	4.51647	6.75415	4.02551	1.78004	3.27015	4.94157
	3.05781	2.38925	5.32743	2.87895	0.0116731	3.08494	4.88872	6.35358	3.71791
0.00356611	1.59903	3.09442	5.62516	5.9718	6.27851	6.71415	2.62868	5.28724	4.9774
0.699388	4.46347	6.49865	5.10477	2.57425	5.76632	6.73809	4.98171	3.66759	6.32921
0.593149	2.90454	4.38685	0.694931	5.38843	4.53124	4.14808	4.97579	4.52739	6.16594
0.381439	3.41836	4.55453	5.91761	4.62868	4.26433	4.37875	4.92992	5.38857	3.84327
1.12903	0.311998	2.15883	0.802618	5.85381	7.7698	5.58541	4.99214	5.47437	3.25339
3.13682	0.569701	2.16346	1.443	2.81021	2.78439	2.78525	5.87823	3.01029	3.68241
0.156989	4.67882	3.53381	3.14554	2.31113	4.51585	5.05373	4.76027	6.58498	6.19305
0.440678	2.82715	3.53803	3.92289	4.367	3.15422	1.75144	6.87578	6.83327	6.03236
2.44783	4.8817	0.463481	3.71365	8.70834	4.68837	2.18084	6.18392	5.63586	7.27614
0.361129	2.59624	1.42118	3.96143	2.32855	5.34033	4.9637	5.1132	8.14357	5.31585
3.7853	0.920866	2.95672	5.96282	4.39267	6.01315	0.806916	7.15045	3.70424	9.12238
0.764256	4.49198	5.90877	1.54503	6.68995	4.96113	5.53967	3.93633	6.79715	6.79884
1.37334	2.92283	2.52372	0.92643	4.34133	5.19059	3.98352	3.21312	5.17939	5.79958
	2.26996	0.225053	1.80503	4.32492	3.54464	4.79534	3.02238	4.08864	5.52627
2.59151	2.92275	2.32124	2.33464	5.37698	0.260611	5.33503	3.94341	3.61783	6.18732
2.12114	1.57242	2.34909	6.35089	2.15905	3.91976	5.86937	7.70025	5.63112	5.60179
3.27765	6.02848	2.81162	4.49272	4.68919	3.97415	4.00335	5.76955	4.95392	4.42085
1.16478	5.42728	3.38752	4.72525	2.15784	5.78264	7.31101	2.35927	7.64327	6.69797
4.00344	1.98434	3.98117	2.72506	3.72552	3.77746	5.68259	6.4975	6.20436	6.5067
0.019173	3.46878	4.00236	4.19312	3.70411	6.75075	3.95184	4.53791	4.5333	4.94972
2.29205	0.990883	1.49511	1.41869	5.90693	6.23634	2.90657	1.7994	5.51737	7.15603
3.00723	4.08187	4.42934	4.2114	7.05465	3.23373	2.24492	7.9388	5.16997	4.7369
2.35596	0.133541	1.15107	4.34852	3.4313	5.0267	5.64224	3.78623	5.28566	4.07696
3.07441	5.32288	3.48553	4.91737	2.96697	5.59309	3.88859	5.29709	5.56274	5.38567
1.53499	1.81057	1.90313	4.60011	2.77136	4.58014	4.18606	4.52048	10.1728	8.30427
1.3765	4.57957	1.92202	5.37489	4.96829	2.6806	2.49423	8.79189	5.11421	5.72889
0.486201	2.74282	4.20506	5.25361	3.73662	3.61924	3.67776	3.67434	5.30048	6.87347
6.59829	1.69654	4.04088	2.18401	3.56671	5.41644	4.90705	4.12135	5.51233	4.59295
0.380279	0.339648	2.59643	4.82047	3.86033	4.71445	5.6779	5.47317	6.28673	4.18752
6.53081	1.25418	3.08478	2.99197	4.34608	7.86169	6.16035	5.83493	4.40235	3.79765
0.203542	3.4349	4.20471	2.10419	4.09728	2.81506	4.62566	5.23768	3.83438	4.78447
5.07837	1.1896	2.63113	5.12133	3.58563	3.7105	7.19969	6.7334	4.97831	5.14445
1.97822	4.37219	4.43108	4.04562	2.98853	2.53633	4.8247	6.76284	2.27786	2.09023
0.248594	4.24754	2.7024	3.51389	3.00853	2.58671	4.80529	5.91105	6.40405	5.38604
3.44532	4.80539	2.93967	2.54382	5.91982	3.25872	3.43945	3.29161	8.52745	4.57631
1.74677	5.98982	1.74301	3.69919	4.20987	3.81863	3.11287	8.04131	5.8982	5.28653
6.73327	1.92591	2.48637	3.4029	2.6095	4.29945	9.35707	6.15884	4.40699	7.59339
2.37313		4.14077	5.40369	0.6436	5.16493	5.15599	3.70244	6.35219	5.20926
2.20294	6.38237	4.29528	2.55234	6.2482	5.36614	4.26949	4.71834	4.19629	5.66172
0.729929	1.32707	4.64888	3.02283	2.88026	1.2106	3.84774	3.49339	3.10251	5.47548
5.25891	2.44772	4.39439	2.47505	3.66553	4.85397	4.56048	4.17153	4.54089	4.91445
0.860237	0.825062	1.72292	3.98159	4.13678	6.42556	4.07539	3.42938	3.79472	6.19909
2.82489	2.89373	4.99153	2.58006	6.25538	4.75695	4.78299	4.85474	5.45452	6.7502
3.64651	3.32099	3.83993	6.8966	3.91051	7.07977	2.95547	4.76205	5.29846	5.32203
0.190651	2.61721	2.89895	4.53057	3.44243	5.93819	1.68811	4.49463	5.7148	5.52686
2.42177	3.90387	0.194836	3.54623	4.75778	5.94464	5.73257	3.42292	4.95841	6.19087
2.03942	1.25523	3.97401	0.743429	0.73142	4.79484	4.78765	5.4095	4.02069	4.90011
2.25739	2.88412	2.56279	3.50772	5.4433	3.53568	3.93801	4.37371	6.35622	6.77744
0.471957	2.3168	2.55915	5.32476	6.2264	4.61498	4.06918	3.87005	6.84759	2.89588
3.23509	1.99967	3.81989	4.1017	3.40548	4.39952	6.45193	5.81319	4.9815	7.62127
0.128146	4.03692	3.61155	3.13836	4.23064	2.78037	7.16376	4.13285	1.98798	5.05452
0.444521	2.30371	2.24736	2.95054	3.8138	5.42776	8.67226	3.57211	6.44024	6.35482
2.76411	1.74813	3.71329	3.32626	5.70349	5.30574	5.69374	4.31538	3.86891	4.6192
3.96976	6.38433	5.6357	3.02756	3.37016	5.17833	5.38308	7.904	7.597	3.75682
0.843934	2.2712	3.63834	4.12505	11.9305	7.14117	3.14949	4.25056	4.6259	6.20904
0.727955	2.1665	2.40862	3.13433	5.01753	5.77572	4.50754	6.76977	6.49452	5.02251
4.69731	3.32279	1.73682	2.823	5.60928	5.24821	4.76977	5.05511	4.36838	5.81857
2.8955	4.0584	5.00256	2.37369	5.2591	4.79688	1.29678	6.09169	5.54392	5.48036
1.90752	3.64242	4.93413	4.57666	5.36411	1.80126	4.45844	7.25216	8.53277	3.87197
2.28496	5.23731	3.25134	7.25873	1.91555	3.24006	4.86691	5.8856	5.21126	5.04378
0.167773	2.54193	5.92232	4.95637	3.2602	7.61917	6.89639	2.76704	4.77577	4.43439
3.8284	2.92299	4.20009	2.72122	3.00482	4.25891	5.30134	6.35289	7.08202	5.41709
0.44043	2.96947	4.82421	3.92228	3.76648	6.36048	4.96649	4.46348	3.95675	4.9504
2.79661	2.79482	2.83658	5.29103	3.54041	3.96271	5.5274	5.69114	4.37548	7.4267
1.942	0.811851	1.28931	3.54643	2.61565	5.88574	5.73847	5.01308	5.50134	7.56662
0.00668465	5.45582	5.37797	2.01403	3.72651	4.5142	6.24634	3.55133	6.60827	3.68021
2.69072	0.655891	3.41018	5.50402	7.17099	3.26071	4.64204	5.59158	6.68239	3.18113
0.400777	1.75926	2.9138	2.51503	3.11619	4.77002	4.89157	3.35429	5.17381	5.74131
0.527505	0.830163	3.8484	4.74979	4.61141	5.22238	4.91931	5.24153	3.90641	4.7204
0.450663	1.32884	0.803679	2.97385	4.43832	3.91669	2.37487	2.64447	5.98777	4.3687
1.26871	1.75818	3.90699	7.47337	4.96642	3.52147	2.44998	6.10286	5.59102	6.85592
4.60626	0.77353	0.629983	1.68463	2.59683	4.8594	6.01638	3.85447	4.29493	6.22264
4.06637	4.11408	0.553338	7.47801	3.54473	3.39881	3.78293	3.48446	5.19929	3.69389
5.37891	4.39452	4.11902	2.54159	4.91062	2.01116	4.17997	4.55682	5.5707	6.53781
2.49355	3.88965	2.16159	2.7149	3.98313	4.99657	2.9767	4.68207	8.10863	8.48208
	0.815434	4.3621	3.95167	1.62245	5.54246	1.69396	1.99149	6.81077	4.61615
2.37323	1.01856	1.76135	4.16008	5.20008	3.61416	4.40393	3.53216	5.27825	5.21071
1.06389	2.92059	3.06947	1.80676	3.24467	2.21896	5.25557	6.91391	4.87928	5.49162
0.347457	6.18902	1.13791	3.11482	7.43468	4.08505	4.922	4.71981	4.25029	5.46688
4.35215	2.05325	3.16053	3.20033	4.01982	1.91171	5.54816	4.85393	4.90511	5.65123
1.58952	1.48617	3.03575	4.74789	4.86891	4.06905	3.5541	4.2298	3.50344	5.98302
5.52511	0.161545	1.07034	3.82925	1.05934	6.12971	3.74053	7.19223	5.92951	7.11708
0.22612	4.51637	1.92632	1.99756	2.35595	5.0005	4.864	6.87754	6.11642	4.4826
2.43884	3.63237	0.827628	4.81867	5.18204	3.12959	4.68167	5.94431	7.41294	7.46968
0.0950941	2.02316	4.45363	1.75723	2.6985	4.8186	4.21826	3.89538	3.35914	8.31125
1.35682	2.86977	0.697879	3.92929	5.34567	4.77244	5.49653	4.61244	4.95227	3.58854
0.519649	0.0403843	0.990384	5.64543	2.99355	5.74905	3.668	6.85288	7.94716	4.53007
0.559293	2.02234	4.47432	6.04798	3.30816	5.55029	4.30628	3.56141	4.87462	6.2317
3.90193	1.89454	0.123528	5.03853	4.3411	5.06939	3.48637	6.02566	4.91215	4.67648
3.00081	2.33512	1.59303	3.79987	4.32204	5.61085	4.89206	3.20611	6.44807	5.54026
0.0147412	2.69528	6.53321	3.80073	1.96802	2.40578	4.50222	3.21794	4.29589	3.9613
0.254552	4.90186	1.47955	4.2852	5.65232	6.54959	4.77672	4.5695	4.70021	5.98016
0.0458573	4.32303	3.33018	2.93223	3.51587	4.61325	3.87238	4.76311	3.76891	4.06788
3.53812	1.60911	3.69475	3.07141	2.09386	2.88226	3.78923	4.99473	6.69933	5.93622
0.854567	3.19866	1.77557	5.81056	1.34836	3.1756	4.96351	3.27663	3.61966	4.86347
2.88492	3.99119	1.84117	5.09406	3.54478	3.60593	5.03611	7.62914	7.83814	5.92825
3.42241	3.64327	3.00739	4.254	4.51073	4.91876	3.94809	4.70961	2.51651	5.19326
2.03231	1.1937	4.18613	2.78843	2.9864	7.01293	6.3394	6.9196	4.19021	4.75867
0.0237277	1.55846	2.73818	2.96844	5.24859	5.37008	3.33807	5.9178	4.23107	5.87058
3.94426	1.77142	5.91661	3.23036	1.73624	3.92376	3.57119	2.8004	6.87861	7.80472
2.39085	1.99396	6.09955	2.71818	6.02535	3.65399	4.87387	7.03122	4.9814	6.77968
0.0279031	2.83248	3.78484	2.96822	3.65421	3.55268	4.67186	5.5028	3.12522	5.47152
2.63284	2.45245	4.87976	3.00131	3.90207	2.64681	4.69868	2.93744	5.99467	4.09288
3.1485	1.42956	3.91919	4.90577	2.74272	3.91269	3.64934	3.32169	6.2832	6.46858
1.61053	3.10618	3.58837	4.20199	2.30378	1.13857	5.15514	5.17646	6.16937	3.9856
2.88454	1.52549	0.183935	2.61404	3.04368	4.85843	4.87168	5.1334	5.51274	6.02087
2.29431	3.70901	6.03555	1.88436	3.89852	4.20252	3.21491	5.26609	5.32019	6.36635
0.829367	2.83844	3.22599	3.0015	4.4737	4.02046	4.41659	5.48208	6.76602	5.98303
0.98303	2.57541	1.66769	3.05574	4.74163	2.96346	4.45773	5.25097	4.49482	5.19914
1.76955	2.45333	1.9528	4.85901	2.95375	6.70434	4.21033	7.90371	4.51337	5.28303
0.373984	5.96616	0.444658	1.68351	7.85781	3.47	7.10799	4.57308	6.35944	7.0642
0.910059	1.53412	3.93481	1.59891	5.33528	4.55319	4.58533	6.11632	5.55991	5.30974
5.39291	3.94399	1.21911	2.04722	3.03715	3.94716	6.2868	6.75099	11.7237	5.7136
1.19038	1.76199	0.106029	2.08477	7.19778	3.65737	7.43828	4.48186	4.87325	5.86664
1.5635	0.497068	3.04247	5.12019	4.47591	4.2796	4.17234	7.42825	6.94918	7.47317
0.0855617	2.67651	2.18118	5.12072	1.91537	5.89353	4.70355	4.62853	4.59193	6.49992
1.20115	2.76177	3.39958	2.14811	4.22726	3.06806	6.21363	6.06071	4.23127	6.02025
2.0642	1.20356	3.48297	4.13429	2.54324	2.12378	4.78758	2.94308	6.34748	6.81839
0.335824	3.89673	2.27521	3.69987	1.74174	6.31839	2.48712	4.31655	5.0154	6.12107
2.06992	1.41702	0.579065	6.42555	3.65157	5.3075	1.28321	6.81419	5.01469	5.91686
1.78603	2.08783	3.61759	6.39014	0.900659	5.80632	1.85687	5.21405	5.5024	9.34626
0.0416953	2.86339	2.63515	4.1431	1.30665	6.95226	3.24027	5.09815	5.88996	6.34112
5.1016	1.01165	3.69076	3.86955	1.90638	3.44146	5.28851	6.61557	4.80152	5.56133
0.0544982	1.76235	4.05553	2.66992	0.676256	3.2003	4.14215	3.09798	3.81723	5.56416
0.271943	3.6013	2.32577	2.93003	6.13164	4.53659	5.56728	5.83014	3.52956	6.821
	5.84516	3.81576	4.3533	3.47666	3.29865	5.2514	4.20536	5.39731	5.48746
0.400254	2.77336	5.05737	3.86801	3.78362	3.70104	3.66062	4.80336	4.50491	4.08241
1.82053	7.45773	6.20673	4.10383	2.42918	3.94847	3.46502	3.63792	6.08061	5.52363
7.14035	4.35124	4.33477	2.02452	3.84914	4.55862	5.90111	6.05835	8.57629	6.59355
4.272	3.00978	1.57844	3.37811	3.30732	4.67297	6.57223	3.28133	5.05411	8.82332
2.65477	0.221076	3.7837	4.61413	1.2386	3.65779	3.06192	3.42315	6.64689	4.62579
0.108003		2.73153	4.27734	4.45219	4.63829	5.00781	5.14475	5.43954	6.13872
0.480255	0.81169	4.53495	2.00777	1.68146	3.46078	1.66838	6.26069	4.70171	6.61241
0.649784	5.62727	5.02116	3.77846	2.01159	2.53844	5.98165	6.03949	4.38839	4.75952
1.68167	3.92305	4.38439	2.96591	3.07582	4.50367	5.02888	3.75774	6.78297	7.1872
0.692761	6.94692	2.59966	1.53516	3.13943	3.71437	5.50822	5.49805	6.08058	2.10059
5.0598	2.26592	1.68938	4.6247	2.11555	6.06079	5.21791	3.48202	2.03074	4.59077
1.20986	0.353823	3.1388	4.03334	2.93673	7.10134	6.67197	4.57452	4.85102	6.19824
1.88344	1.12597	4.02345	1.46072	2.03169	2.54538	4.51651	7.37121	4.84767	7.16853
0.0101674	6.48029	5.64266	1.27714	4.1092	5.36194	4.98194	4.59164	4.11623	5.10167
	2.69183	1.8128	3.94158	0.216215	1.30356	1.71977	6.40309	7.5126	5.03725
1.20616	5.10417	3.22361	2.49176	1.38405	3.64928	6.84736	3.52373	5.81765	5.56661
	4.28151	1.93589	3.77585	2.64856	3.54409	5.31417	5.04485	4.39857	3.9669
0.161958	1.76532	3.82443	3.79772	1.24699	3.80421	3.40411	4.27186	5.84856	4.35389
0.197883	1.24433	1.4096	2.67792	5.57661	3.04503	3.48619	4.63187	5.47622	5.14205
3.75574	3.24276	2.07317	4.68473	4.10038	5.30164	3.51185	2.27479	7.12446	4.10162
1.86907	3.95401	0.601596	3.60158	3.29555	4.94673	3.9996	4.61446	3.62098	6.67859
0.639619	5.04305	3.54304	2.8341	5.23983	4.82095	4.08514	3.88244	7.4487	5.12085
0.533326	1.91762	2.77573	4.43385	2.64332	5.41461	3.41735	6.62478	5.29716	4.24024
4.9315	3.4073	2.96683	3.20674	4.5428	1.57675	5.95026	3.54186	8.1187	4.66478
2.15233	3.14805	4.18055	2.96982	3.99084	7.28974	4.83699	6.45943	5.80863	6.65819
3.26068	3.79452	2.56244	5.41988	3.93711	2.01636	3.1139	6.19995	6.34774	5.5659
1.46103	1.82018	0.776338	4.39757	8.15135	4.22192	2.90592	4.74764	4.85078	4.68865
3.64571	1.00432	5.29873	3.22352	3.54886	3.07426	4.7408	9.69318	7.2634	8.55307
0.548882	2.3629	5.46185	1.36935	5.05115	5.44354	3.71472	1.76106	6.65446	4.79764
0.205062	4.75316	3.8874	5.04755	1.16669	4.95786	6.91974	5.49973	3.23905	6.72955
1.35598	2.3658	0.66981	6.21591	5.89312	5.34535	3.19994	4.46288	5.01663	7.33392
1.81272	3.03846	2.85578	6.22338	3.10679	3.44316	3.12256	4.84769	4.02747	6.5524
0.838787	1.30847	2.21641	2.50921	3.22098	5.84283	5.31077	6.88259	4.27259	4.84772
0.37161	1.11119	3.69548	3.68746	2.60821	2.8238	2.5031	6.90313	6.03871	6.43525
3.90173	2.42559	5.91152	4.72864	4.56862	5.03583	3.72352	4.76185	5.82685	5.36939
4.55675	5.67879	0.881493	2.68421	4.54724	3.50957	4.13184	2.69858	1.62984	7.2817
2.85698	4.26243	3.01936	3.08913	3.30665	2.79323	3.95323	4.88912	3.96837	4.99282
2.01566	4.77999	1.39271	1.29169	1.51557	4.09924	2.59048	6.19615	3.14938	6.47897
0.580896	1.73188	3.16051	6.85772	3.30949	7.86994	4.07479	6.50806	4.1239	4.288
0.225735	2.40331	4.57311	2.55268	3.68965	4.10865	6.41353	7.52048	4.63912	2.47954
0.190773	0.893434	0.708442	4.32291	3.34981	3.32289	5.39898	4.43822	6.36181	5.43875
4.6906	1.28612	2.69656	3.11716	2.34408	3.60987	4.36809	6.5126	3.51458	5.93773
4.9645	3.01788	5.17596	6.51505	3.05385	6.33237	3.72914	3.52513	5.43459	6.41255
0.0172898	2.49117	2.2413	2.96543	3.55552	7.59491	4.36943	5.01919	6.67552	7.5002
3.7065	0.805384	3.64426	4.06845	2.09654	7.03877	5.31772	4.12347	3.95219	5.98367
0.862376	3.42675	2.75052	2.2454	3.6723	6.11094	3.71897	2.48006	3.27545	5.54682
0.00692948	2.57972	4.72836	2.85283	2.70593	5.13437	4.82235	7.24506	4.49003	7.40864
1.24912	1.25156	2.55883	4.01898	2.98731	6.86001	4.02213	4.40839	5.9275	0.967048
3.80891	0.0400766	7.06634	5.01854	2.66205	2.9444	4.28793	4.28844	1.9456	5.75802
1.13509	0.178111	5.56786	2.70399	3.61737	1.9381	4.65584	5.39626	4.09403	2.71109
2.9255	0.502505	4.18297	3.30209	3.8268	4.4491	4.67795	4.68684	7.55806	3.98468
0.283536	3.67698	2.58199	6.16891	2.78928	4.39918	6.68034	5.16958	4.43539	6.2764
0.905458	3.39726	2.73364	3.87253	3.95726	2.79324	6.00764	4.92817	5.25421	4.98933
0.585395	3.30118	0.96552	3.04822	3.45162	3.00342	3.45456	5.14822	6.80332	5.51961
1.67984	1.11261	1.71496	9.43334	3.14195	3.93113	3.13243	3.57073	5.55055	7.24144
1.49208	3.66117	5.28458	4.40591	2.79254	5.27443	3.22438	6.21789	4.77336	5.5822
2.07556	1.07815	3.708	1.50185	3.48855	2.64497	6.138	5.74832	5.04153	3.98793
0.752053	3.77464	0.501679	6.63377	3.08968	4.50287	3.02029	4.07294	5.87488	4.00359
0.662458	0.815398	1.64474	4.76238	7.34975	3.21079	5.44788	2.79233	6.18782	5.93008
1.02132	0.00595712	4.80216	2.4698	6.01955	3.26914	5.74946	3.87469	4.85072	4.22407
0.124253	4.2202	3.34746	2.73089	7.06746	7.88863	4.73671	6.56277	7.52068	7.49767
2.84637	0.525565	0.621569	2.96403	4.73684	3.83975	4.63357	4.96714	4.58163	6.03461
1.04099	0.216079	5.11173	4.18108	9.51177	3.7136	7.17051	5.96848	3.77511	6.95375
0.53777	4.73521	4.74567	2.65469	1.99828	3.03525	2.46923	5.71437	4.32235	4.45624
3.6118	1.32908	2.79329	2.06493	1.10995	4.77569	3.33431	3.81527	3.91613	5.64912
2.64985	4.64748	3.70647	1.01675	2.21347	2.09755	3.29084	6.85249	6.17076	3.76518
8.34252	3.28224	3.95585	4.57097	3.03458	2.80639	2.55116	4.16023	5.43562	4.91679
2.51799	2.98514	3.10117	3.338	2.83175	2.46151	6.48285	5.21377	5.07768	6.1649
1.7605	3.6368	2.47377	2.45969	6.58685	2.48963	3.66871	3.9404	6.01878	5.56905
3.11432	1.41101	4.9109	5.39188	4.75998	3.84191	5.0278	5.5635	5.66466	4.32694
4.43075	0.234443	0.974216	4.22355	4.84589	4.701	3.2313	4.86619	5.4087	4.72393
0.457422	1.2654	1.31689	1.41069	4.24588	7.60148	3.61363	5.66993	5.6816	6.35445
6.20864	3.81694	3.58983	5.25965	5.63064	2.45769	3.87729	7.46749	5.01188	6.49594
0.117217	2.3982	3.12526	3.0493	4.08554	6.2707	6.88397	6.23537	5.04945	6.33917
4.53808	1.67628	2.92419	2.47133	3.85591	3.38266	5.6913	6.19962	5.24431	5.29278
3.94083	4.4622	2.34153	7.74056	4.94164	5.56688	4.08928	5.78695	3.13305	4.30552
2.61697	4.11024	2.77391	4.65839	1.61594	5.88216	5.43056	5.88843	5.22977	6.4958
1.34709	0.752432	0.363314	3.98487	2.54314	3.43131	3.50478	5.71744	3.4866	5.3477
1.76429	3.72433	2.81853	2.89392	4.61456	4.17081	6.66175	6.69357	5.03846	5.54239
2.27696	2.64537	4.91214	2.08821	3.44507	4.46084	7.4175	7.12334	5.6336	4.36152
3.50027	6.05055	2.92412	0.466074	6.03671	5.00465	5.15218	5.54939	3.4909	3.19584
4.20922	2.87552	1.31146	5.30804	4.45474	3.32842	7.20135	5.9666	4.13372	5.06672
3.43087	4.58407	3.73623	2.8357	5.18599	4.22502	3.36018	3.28625	4.56636	5.13423
0.513175	1.76262	4.42272	4.45484	4.70822	3.44789	3.37856	8.35239	6.39041	11.0371
1.75831	3.39738	3.30141	1.25142	2.60027	4.11457	3.72116	4.95729	7.89873	3.5853
0.331505	1.5688	4.85746	2.29913	3.47596	3.48952	4.96875	4.77199	4.59754	5.87739
3.34171	1.55754	2.3677	4.66009	1.77618	2.57462	3.79789	4.84086	5.66701	4.67921
2.34085	0.921924	2.19999	2.4451	5.41286	4.25351	4.9191	5.9895	2.90242	4.56616
3.24813	0.936683	2.65247	1.11684	4.66303	2.61888	1.86016	5.17535	4.18643	5.489
1.23351	1.23385	6.18401	1.14008	8.40262	3.38621	4.63015	6.88741	4.18461	4.83951
3.32584	0.572105	1.02763	4.88534	2.60424	6.60937	6.04944	7.26662	2.42977	6.35785
0.624787	2.10886	4.49265	4.509	6.40077	3.72797	6.10698	2.01794	5.75849	5.51467
1.43121	2.24915	2.44048	4.31725	2.2872	4.48886	4.85317	4.43663	3.03499	4.56225
3.34807	1.5193	3.0805	3.70266	4.60392	3.45054	4.4245	2.77458	6.39722	6.72524
2.4501	2.6062	0.590799	6.2814	4.60868	4.1274	5.52068	5.28484	4.43351	4.53557
1.40729	1.57952	1.97188	4.83908	4.5945	5.09959	4.45101	5.76239	5.89915	4.36439
5.76192	1.45992	1.65506	4.90356	1.47452	4.8759	5.03065	6.70129	4.2656	5.28634
2.99973	3.62328	2.22605	4.82324	2.43504	5.38353	5.08225	5.61035	6.19217	7.17839
0.733147	2.04232	3.34371	3.89744	5.43521	4.04773	4.38449	1.5677	7.32876	3.48953
3.81878	3.01572	2.59815	4.65749	5.65383	2.57846	2.85867	11.0426	1.96023	4.93249
3.04911	3.86936	4.69717	3.07631	1.466	4.03286	3.57328	8.50694	4.6911	7.34601
1.40229	3.22202	3.72464	2.01616	3.40177	5.35445	2.48397	7.21204	4.27732	5.51071
2.00281	2.24002	1.83592	5.02112	3.28215	3.05128	0.0196774	6.12172	3.23263	7.10958
2.04799	2.95884	1.8737	3.81089	4.2242	6.89786	5.20763	5.17639	6.35989	4.87258
2.03435	1.99375	3.15089	4.49677	3.9537	2.03947	3.96699	3.28379	3.91859	2.80863
0.172915	4.73615	0.880607	4.76268	4.65131	4.12236	3.37802	3.43043	7.37379	4.32806
0.0136979	4.52177	4.90407	4.3777	7.84921	4.45271	5.21963	6.41382	4.55054	6.04733
1.89836	2.07578	1.16704	4.15218	2.50528	3.59022	3.1103	4.16929	8.01266	7.0778
0.00228529	2.04922	0.0591282	3.64038	4.4359	3.8604	4.57489	5.47266	5.26094	4.86545
1.54874	0.395232	2.42471	4.50398	4.1659	5.32581	4.88567	5.49269	5.24686	4.18125
2.14848	1.15235	5.90015	3.64601	3.44573	2.82841	3.76195	5.62108	5.07322	8.67912
2.01056	3.84874	3.39104	3.30172	3.29456	4.97661	4.14412	6.16918	5.57501	5.97965
0.726163	5.04147	1.17142	3.1224	5.66251	3.02142	6.20705	6.10264	4.93251	7.26684
1.27422	0.721615	2.50273	4.35909	4.47977	5.05749	5.4428	3.86095	3.91066	8.0414
0.353536	2.74444	2.88675	0.0813313	5.3221	1.34491	5.81752	3.46401	6.50582	6.06992
0.245985	2.94611	3.90481	2.81926	6.58649	3.3274	5.61537	5.51414	7.12774	6.85892
1.22784	2.64416	1.88915	2.34962	2.68666	4.07865	3.32255	3.84096	5.61334	7.40843
1.43622	3.74088	1.82177	4.89344	3.83496	3.39243	5.18265	4.78255	4.85308	3.11002
0.0115429	0.0714475	1.78546	4.2176	7.3822	1.69125	4.60513	2.91791	5.07138	9.89309
0.659706	0.880655	1.78622	3.56907	1.44376	3.81164	6.42735	5.76388	7.16237	5.36527
0.279621	4.95123	4.76885	2.45746	4.72666	3.269	6.96347	5.5321	4.87526	5.56553
1.13813	3.32871	2.01388	4.317	5.64201	3.17582	4.90451	7.15788	5.4973	4.16806
0.729682	2.83811	3.98741	6.71893	5.78153	4.10472	3.75653	5.64215	6.00633	5.27428
0.864187	3.3696	2.45516	5.67103	4.90494	2.57119	7.04379	3.14408	5.1477	7.109
0.315417	4.04904	2.4495	2.09727	6.20681	5.28863	6.50096	2.73548	5.53055	4.7014
1.33989	4.45536	2.39568	4.58481	3.66875	3.16618	3.97409	3.38313	5.75457	4.44614
	1.0718	3.27075	6.07436	2.96504	4.09058	4.13387	4.1109	4.95508	6.20508
4.58957	2.33304	4.41522	4.60766	4.22792	0.862864	5.17416	5.58902	5.04148	7.24937
0.0770794	1.80888	3.46967	1.06968	4.76074	5.48873	5.6313	3.76385	4.97486	7.43344
2.70481	0.972823	1.09017	2.81758	4.50073	5.79322	5.78404	2.8944	3.38278	4.05311
0.0129002	2.80432	3.22613	5.35645	4.7101	4.03169	4.38002	4.71824	6.88868	4.15904
2.42934	0.387761	2.58816	2.91522	3.21186	3.39325	4.96804	4.34861	5.44601	5.51341
0.0577263	1.68666	0.389854	1.56578	2.8907	4.55847	4.53136	5.11638	4.37927	3.60669
0.820898	0.859374	5.06435	1.37014	1.81699	3.6656	4.09511	5.62186	5.39299	3.3246
2.80374	7.00855	4.43641	3.78175	3.11905	3.18784	3.68763	6.54828	5.18061	4.69929
	2.38686	4.10128	1.24605	2.73477	1.77072	4.77544	6.73294	5.3656	5.32036
0.0400903	4.32224	3.68163	1.19315	3.10469	5.52333	5.1032	7.79727	6.0161	6.23301
0.36174	0.113741	0.37422	3.0725	6.39993	3.8702	5.41873	4.38108	8.96497	6.22575
1.33118	2.20601	2.07535	2.42882	4.71454	4.16948	4.96962	6.14636	3.49338	4.8824
0.151254	3.06214	2.13692	4.24974	3.76139	5.34115	3.85841	5.71505	3.2621	5.80991
0.608706	2.45588	4.57415	3.14272	3.75622	3.71774	4.45028	7.69097	5.66126	4.9522
1.50363	2.83526	0.17934	5.36923	4.4161	4.01824	3.66518	6.33858	5.34968	3.22839
1.13442	1.41176	3.46861	3.91205	4.58376	7.21173	3.84154	4.82157	5.30148	4.82538
3.64227	1.29824	5.31203	2.37801	3.25932	6.42146	3.09008	4.95468	6.18359	5.2595
4.37367		3.5808	2.33405	5.42766	2.34845	5.05223	4.28141	8.14166	5.8812
0.997374	1.32266	3.0635	1.6521	5.1966	4.3565	3.20324	5.82115	5.33118	6.48009
1.00479	0.711307	0.638132	3.5704	3.54044	3.98616	1.68111	5.40853	4.33997	6.13448
1.46293	2.80774	3.47861	2.07808	3.45667	3.02568	5.12404	5.05067	6.29018	4.45279
1.01037	2.487	3.26808	5.90837	3.01131	7.99732	6.38866	3.26084	4.94086	3.98428
2.558	5.7897	4.9678	7.05928	1.1022	2.54004	2.6864	2.79304	5.05438	9.01827
0.0866138	0.301064	4.04135	4.68927	4.98285	3.33574	4.46749	6.76317	4.59105
1.90081	0.910873	3.13548	4.84932	3.61903	3.99985	3.22088	3.986	3.71172	8.98229
2.02649	1.75436	3.51976	1.36919	3.66745	3.20751	6.62021	4.91512	4.06887	11.5232
6.02337	1.09308	3.45248	4.89713	3.10748	5.48918	4.62741	5.90281	7.28134
	2.40291	3.51785	5.35902	2.97573	4.92458	3.26005	5.22606	4.6658	9.77713
3.63079	2.75741	4.18343	2.80353	4.27848	3.11509	4.04321	3.08618	6.46163
3.71557	2.16367	5.7547	1.79948	3.40716	1.49623	5.57757	5.01365	9.63521
0.994322	1.38553	2.71315	2.43665	3.65644	3.42665	3.60453	5.82393	6.28002
0.0496532	0.828779	1.55064	1.88447	2.89615	3.60307	3.18512	4.82998	5.73774
2.39845	3.09195	0.925681	6.28621	3.62905	4.83953	4.76084	4.46649	7.42148
4.16249	4.15335	3.73193	6.22382	4.16813	5.62355	6.4032	6.97373	3.61167
0.426301	1.91187	1.60133	3.145	3.18752	3.85609	5.24583	3.7232	2.56574
3.06806	3.91443	3.74239	3.47745	4.77512	3.78132	5.19002	4.03671	3.5982
5.41556	3.89199	4.03402	3.77087	6.53704	2.2936	4.32625	5.72208	1.4936
4.15946	1.42772	1.81236	2.94243	3.28535	1.86616	6.19089	3.59752	5.95918
	3.3564	1.9972	3.86343	4.93074	6.16779	4.99219	4.80904	6.66081
1.10976	1.4147	2.5522	5.10079	3.89541	3.67078	2.34484	5.31905	6.64508
3.82786	3.0234	1.98699	2.8512	2.85337	3.60716	4.63042	5.16045	5.91388
4.00823	2.19148	2.49205	3.92564	4.09499	5.79229	3.38386	2.92353	4.73408
0.893658	0.873595	4.78133	3.31226	3.83089	4.03283	4.77717	2.66083	5.29882
0.552876	3.48351	2.6989	0.926422	3.24652	3.49843	3.33709	4.53737	3.86078
1.45345	2.23645	1.79797	5.39952	5.70497	0.39808	2.20322	4.48066	5.82897
1.3643	5.28356	1.95585	3.49999	4.04589	7.21571	6.01305	2.75823	4.92911
0.170736	0.708658	3.89282	4.56875	4.52761	4.75882	2.57277	5.05298	5.12614
1.42695	2.55598	1.89761	3.06998	2.57056	3.47377	3.21955	3.60114	4.0154
	4.48746	2.72125	9.36161	3.94817	4.67165	3.21146	3.90038	5.2995
	0.716681	2.16438	5.312	3.79276	7.0823	3.38456	3.3087	7.24697
4.43588	4.7934	3.34246	3.68878	4.66357	3.95958	4.12817	10.2188	5.05584
1.55976	4.81692	5.31205	5.22203	4.30347	6.35388	2.46738	5.05389	4.49701
0.0272335	2.37379	3.41531	3.44802	2.4962	4.02362	4.11986	5.66819	5.16388
4.38218	1.64722	3.7528	3.09941	1.90154	6.20375	5.24002	5.11288	5.35396
2.5028	3.21696	2.99927	1.46446	2.15692	3.29464	4.83816	4.80903	5.16825
1.41304	2.91843		6.49195	2.69568	4.60678	3.05789	3.17067	4.21893
0.0664436	2.17981	1.03526	4.91289	3.13728	4.30348	3.52762	4.20901	3.42484
	1.14658	3.99296	3.51122	2.12033	4.12033	4.25457	3.79095	6.50281
0.683421	1.85641	5.94572	0.364315	5.76365	6.37144	4.00158	3.6904	3.79655
0.639903	0.69288	1.59818	5.82899	4.10685	3.37253	7.1833	5.23779	4.02991
0.978821	2.20419	2.92114	5.92293	1.85993	3.90109	3.5794	4.51946	3.7014
0.590359	3.19847	4.5142	5.69292	6.42431	4.4724	4.1125	4.86253	4.09125
0.393016	3.43631	3.99284	3.88882	3.52691	3.20388	5.43198	4.93379	4.80422
0.624104	1.79334	2.76448	3.16152	4.18756	0.786692	5.82519	5.15863	6.25075
0.677211	3.21406	7.6173	3.95041	3.55356	5.60091	2.25165	5.05768	6.57269
1.07762	3.91465	2.58112	3.75966	3.24092	3.85771	4.22092	4.83267	4.71903
2.43087	2.69922	1.47141	6.98452	1.69257	2.26486	5.54984	4.91552	4.97178
0.659569	0.813844	2.44851	3.3167	1.62366	5.00517	2.03724	5.06796	5.62551
0.112425	4.13693	1.28887	1.70663	3.91131	2.1413	7.8987	3.11168	5.36087
0.117775	0.826114	2.95465	3.90082	3.56985	3.53836	5.22334	3.92883	3.66134
0.460915	3.06974	4.85678	3.60283	3.47559	4.66459	5.96782	5.29709	5.30721
2.72339	1.51794	1.79385	3.58085	3.15718	4.29295	7.8913	4.5882	4.30464
2.39643	0.31386	4.23708	4.26579	1.97565	4.94908	5.74371	3.2747	3.98934
1.2391	0.954769	1.92772	3.98493	6.71935	4.67635	4.72504	6.06608	6.25127
4.52204	3.70514	2.40369	1.45361	2.48491	3.41101	4.33994	2.08165	4.89954
	0.894903	3.06793	4.14368	1.49028	4.07116	3.32602	5.46772	3.99853
1.29076	2.6681	3.1084	3.62086	2.88109	4.35442	3.11449	8.10339	5.26183
0.150209	0.255115	3.50571	4.33219	2.16269	5.08457	5.72312	5.528	3.33773
0.13602	3.22395	2.8214	3.80433	2.23074	3.65483	4.5635	4.62795	2.89418
1.26816	0.97222	2.53613	1.86826	4.79606	4.84093	3.64644	4.84529	5.56722
3.21652	0.230863	3.68409	4.34613	3.5339	3.89979	1.85589	5.28408	7.62517
2.4758	3.09424	4.71454	2.76336	1.80369	4.98317	4.32926	5.14191	5.75238
2.93871	5.30751	5.66554	4.40471	4.44895	3.84347	4.02039	4.91511	5.13861
0.51267	2.47404	1.49875	3.07317	2.39881	4.11551	3.80381	4.07848	4.45865
0.831738	2.3221	2.60473	4.24527	3.70651	3.56159	6.0707	4.39065	5.88269
1.7628	3.1307	0.569881	2.91752	3.08593	4.32928	4.35038	3.94028	3.14185
0.110525	4.27154	4.22177	1.87316	5.44418	6.77927	4.59921	5.44061	5.80337
0.235749	0.10073	0.810462	1.24005	3.22473	3.62998	3.71927	5.07642	5.57283
0.00880339	1.82018		0.0189932	6.22871	4.04046	6.03611	4.81242	4.73632
2.95075	5.00184	3.33085	2.38124	3.62487	3.47231	4.52144	2.86077	6.8085
1.54386	0.730868	4.55414	1.05692	2.42146	4.36528	4.89624	4.01815	7.3975
0.393195	0.814911	2.04788	2.68212	5.84455	5.63794	4.64121	3.80151	4.3352
1.44757	2.0644	2.74479	4.85936	4.26271	6.38439	3.75487	2.98359	3.76529
0.0103266	4.09274	3.71136	3.09839	4.33166	4.17614	1.79623	6.11049	4.19523
3.98085	1.23265	2.61199	2.93196	6.25073	1.75518	5.14833	3.53827	3.48064
2.81979	0.0743553	3.70636	1.73564	1.39038	3.31533	3.62379	3.58719	0.640481
1.6141	1.09329	3.26177	0.394595	4.78678	6.63814	4.42242	10.0783
2.79172	3.7668	3.02101	4.04294	2.71455	1.95971	5.85089	3.79681	0.0184279
2.04876	3.72835	2.49035	3.46548	4.38273	3.29641	4.21783	4.13645
0.837617	3.75502	2.37638	4.86672	5.3984	1.7506	2.63225	4.07748	3.62104
2.23494	2.14958	0.537167	4.54802	6.44747	4.74562	8.04756	5.09537
0.584697	4.47022	2.37811	2.38931	2.75704	4.39169	3.07159	5.35386
3.20542	2.13866	4.07278	4.32752	4.27191	2.33932	4.31729	5.51372
0.0952297	2.66143	5.22172	2.06627	4.36986	4.15697	5.06326	4.76198
3.40091	2.44773	2.12427	2.42388	3.68869	3.05932	3.70762	4.95148
2.74191	4.2549	5.07718	6.08648	3.73376	2.79148	5.20329	4.85487
1.80301	1.57237	2.49529	4.44834	6.23127	2.49976	2.72756	4.94699
2.30881	2.40352	4.64866	3.00629	1.83372	3.21608	3.44237	5.34671
	0.442733	0.647139	4.61046	6.30456	4.45146	4.17101	3.5563
4.69781	4.13638	2.2352	5.09263	5.76216	2.65822	4.67636	3.49459
1.09658	3.7385	0.547279	4.39826	2.44069	3.51612	4.58833	5.90409
4.50955	3.03819	6.6533	3.7689	2.97918	5.694	2.04514	4.45559
0.813032	2.29658	1.1556	3.96323	4.7816	4.96663	2.92733	5.22466
3.38342	5.68514	2.85631	3.52765	7.59485	4.49811	2.89298	5.64382
1.14528	0.545501	5.38	0.764601	1.47727	6.98299	4.74275	4.06468
2.28619	1.24721	1.31449	4.87148	6.05823	4.28711	4.1562	7.11515
1.90197	3.53372	5.28365	4.95208	2.76898	2.27823	3.93003	7.08219
2.08544	5.06586	2.72417	6.71475	4.64943	5.62571	2.82716	4.9205
0.00414352	3.15404	3.151	2.93058	2.39784	3.71998	3.12284	5.37381
1.78077	2.85596	1.71435	4.6306	4.3693	5.32511	3.59156	3.08645
0.849888	1.10241	2.04067	1.7283	3.87823	2.85543	3.07503	5.18252
4.76231	1.65308	6.24033	4.56774	5.31145	4.37377	5.35654	6.02735
0.830344	1.07878	2.88828	2.01918	7.47857	1.88963	4.25108	6.71595
3.51579	0.884057	3.11847	3.98869	5.09005	3.72034	3.69015	5.59746
2.56204	1.00677	3.91822	4.35348	6.6644	3.02452	3.84402	4.91304
1.38179	1.83393	3.57533	4.51118	5.15282	4.2371	4.06073	4.36133
3.15738	2.73902	2.65541	3.72402	5.08946	3.66028	3.82747	3.12772
0.563622		1.93568	2.31935	4.71796	4.45166	4.72923	7.30826
2.19922	1.92002	1.56706	4.9615	5.90515	1.12153	3.71005	5.80418
2.98848	2.01256	3.13804	5.89387	5.30344	4.83712	6.28396	5.78909
0.618	1.14575	0.837429	2.97886	6.81361	3.71553	2.40514	6.36989
0.6808	4.44255	1.17738	2.8221	7.73958	6.02886	6.09404	5.12639
4.34084	4.90872	3.34947	4.15386	3.31396	2.46111	3.80668	5.57536
0.645432	2.03182	2.20594	2.90959	4.50229	5.4019	3.106	10.5064
	3.0502	4.41101	2.52966	6.05972	5.83752	3.25154	6.01851
2.97224	0.630424	3.97543	3.72072	4.55004	5.33747	4.63143	3.35204
0.779318	1.03466	2.65136	3.58835	4.82084	5.0813	4.31303	6.16575
3.5782	4.46044	2.561	2.91858	4.56276	3.22082	3.41353	3.66199
3.19286	3.6884	6.66264	4.52866	4.47508	0.430891	3.05185	6.04478
1.54567	4.60973	2.47443	2.86949	4.31573	2.93318	3.30294	6.0269
1.59089	0.622715	2.63322	2.8033	3.9779	5.36551	3.11246	5.20667
2.03371	1.73209	3.78369	5.21533	3.47881	5.21676	5.08318	6.825
1.49474	5.33899	4.92827	4.23747	1.71326	2.88486	5.13382	0.350131
3.03253	3.50551	4.64469	2.98543	8.78734	3.84724	5.11117	5.24568
2.7462	8.25262	1.34654	5.46155	2.16219	3.90446	3.05446	5.91581
2.36236	3.59028	4.7444	5.63155	4.82316	4.04622	5.40371	5.05988
1.59351	6.14172	4.93696	5.75293	4.82676	4.51751	4.21177	6.04261
1.09427	1.81684	3.23198	4.37759	2.52063	4.46234	4.03417	7.44825
1.93676	1.4378	4.36994	3.30655	4.48256	3.13637	9.46911	2.59338
0.962714	2.235	4.2297	4.32409	2.87394	5.23251	3.55156	4.49724
1.28352	0.923556	0.640198	2.38066	2.49971	3.15066	5.35674	4.24416
0.611425	1.804	5.17177	2.46795	4.46679	9.32053	3.26591	4.16128
2.86532	5.08661	1.07488	4.70347	6.22592	3.5332	1.61535	4.07742
2.67346	1.46723	4.39556	4.95458	1.88715	2.43133	4.39675	1.45225
0.303467	2.62067	2.2241	2.21052	3.70898	4.39192	5.18641	4.64037
0.0308174	3.25877	2.30826	3.33643	2.73939	3.35179	5.37883	6.67717
1.04838	1.91704	4.55912	5.65913	3.45824	4.15804	3.40231	2.52048
0.48056	2.47897	2.69309	4.9912	2.20174	4.56143	3.68434	6.34353
2.90289	2.48432	3.14025	2.16107	3.92717	2.85823	3.05184	6.36228
5.10522	0.507833	5.11464	2.66207	1.68141	5.07726	4.05454	1.697
0.0298483	0.576849	3.74429	2.93959	3.41102	2.31707	3.8761	1.57206
0.457371	1.97781	1.36687	4.98075	3.67999	2.10064	2.0969	7.61124
	2.59686	3.57138	3.99348	4.25115	4.67529	4.63364	5.35494
2.85741	2.42292	1.51738	3.38682	3.69907	2.48819	1.33827	3.88465
0.133033	3.38028	1.31072	3.57488	1.32676	4.72765	2.76103	5.06503
0.84601	5.11427	1.70073	2.3156	4.94281	5.26764	4.36497	7.18274
0.282118	0.878207	2.35912	5.71309	2.49701	5.48991	3.92545	5.61748
	0.57825	2.9542	6.38015	4.67947	4.67235	4.21227	2.29573
	2.89604	3.91973	3.64091	4.51453	5.16738	5.48091	3.30468
	3.02081	4.01987	6.57468	2.43478	2.97645	4.02933	5.23055
3.30605	1.37006	2.4892	5.55631	2.39619	4.05327	5.09899	7.33087
0.332053	1.98782	4.43958	4.28941	4.06584	6.01013	3.82114	2.17151
0.225103	3.37875	3.39466	4.67496	3.13398	3.36025	6.17248	2.44263
0.886239	2.61473	0.0155434	4.7423	7.37015	3.91083	5.26197	4.22643
0.268421	1.22167	1.56478	4.84662	2.65947	1.43358	3.58472	3.52613
2.4854	0.0437495	0.859947	4.62605	3.23017	6.01674	4.43571	2.80705
1.37156	0.253486	3.75116	3.0147	3.9452	5.92692	7.26814	3.24616
0.309288	2.12661	1.16435	2.48159	2.21093	1.68578	2.78184	5.2014
1.5943	3.90969	4.94328	3.4776	2.18232	1.73596	5.41069	4.58943
2.6563	0.936317	2.91441	5.87848	3.81782	4.37776	2.58514	6.48165
2.1138	6.60922	5.61155	3.84018	5.29946	2.60106	5.19928	2.30194
0.238147	2.98924	4.93289	3.74507	6.47543	2.66644	5.24426	3.46379
0.988929	1.19708	0.648828	4.20523	2.47065	2.26788	4.43171	6.54328
2.3818	2.44606	1.47963	2.1219	4.73915	6.44853	5.64231	3.89379
5.47515	3.61314	4.10079	3.78162	4.28469	4.30934	6.47124	3.38566
1.67607	0.65769	1.2381	4.02004	3.5858	4.68452	5.20454	1.58993
0.966918	1.17618	1.12557	2.61886	4.00911	4.53922	7.16381	4.17415
1.9044	3.38105	3.30161	1.83189	5.50953	3.62575	4.34939	5.23734
	2.37101	6.28832	5.16276	4.68837	2.07643	4.27372	4.52592
4.92047	1.43897	2.72219	1.99808	3.58263	4.94479	2.32742	8.13291
0.00834245	4.16147	0.570642	2.97403	3.57682	4.50156	1.03503	4.6665
	1.66369	2.91832	4.85185	6.39946	5.92037	4.20689	1.91799
2.9848	1.66173	2.87591	3.74719	2.33891	3.00467	5.66911	4.75998
0.977086	2.55614	5.10292	4.00109	3.97398	2.47999	5.23695	6.26102
1.12985	4.10202	5.12606	3.30274	5.66197	4.11699	1.86422	5.61987
3.88704	1.31627	2.466	0.898625	6.30852	2.8851	7.79203	2.57019
0.0807289	2.26432	0.928218	2.60647	5.24705	4.6647	2.79225
0.0784404	3.77991	1.55354	3.47389	5.46174	2.9282	3.96207	5.65873
0.0201894	2.15177	1.99087	3.49815	2.54675	4.34848	4.77946	3.67481
0.483544	0.834745	1.2049	2.36116	3.84401	4.08124	4.3695	2.91734
2.88938	0.724328	1.59905	0.856049	3.84793	2.63582	3.86617	4.93747
1.91693	2.12169	1.32549	4.21878	3.31108	3.29288	4.80716	3.73038
0.443988	3.54235	5.43117	0.498087	3.12909	2.76962	3.84719	1.75376
4.82201	4.92653	3.30273	2.34744	2.70405	5.40955	4.65381	5.14065
	2.5776	1.16087	4.51916	2.15021	5.4007	4.76686	5.01173
0.276366	3.78113	2.67875	5.43166	3.10414	5.95609	2.65276	4.83361
0.0106388	0.491523	1.04605	3.1258	3.44361	3.3204	3.95793	4.96566
0.652958	2.37274	4.42848	5.35212	2.47739	1.92473	4.75365	4.36643
2.80253	0.954893	2.41652	5.24827	3.50822	6.97448	4.20566	4.73715
1.6276	2.23365	3.48367	6.76783	3.68636	5.35826	2.77648	3.79031
4.88143	3.24486	3.75723	4.35225	2.36806	4.78062	3.2171	3.7757
0.471997	3.46985	0.769575	3.56185	3.14299	4.39048	1.72022	5.29938
2.12896	6.89867	4.85295	3.45805	4.06101	6.51312	4.99153	3.29324
1.65739	6.39055	1.1113	4.98209	6.82852	3.38552	3.84682	5.62946
1.26106	1.83786	5.32849	2.92966	3.41909	2.21617	4.34432	3.97787
	2.08916	0.433213	6.12809	7.0034	7.55827	7.44652	4.59088
1.32544	2.1841	1.62934	4.41144	1.21953	5.73092	4.74732	7.12335
1.87041	2.0075	0.538582	6.15888	3.09773	3.19083	4.54903	2.30937
1.31864	1.51069	4.53236	3.75468	3.455	2.56362	4.16829	3.31495
3.25495	1.68735	2.81865	5.82515	2.78733	7.15483	3.03668	6.60647
1.71231	1.77867	5.57666	6.9728	1.89612	4.70696	2.89144	5.32665
	3.68844	4.25587	4.14607	4.5143	4.65438	5.4977	6.59679
	5.47676	4.28786	1.15542	4.64084	3.72508	6.74092	2.64762
1.53733	0.483295	3.28282	5.02445	4.71282	4.94966	2.24254	1.92312
2.13822	3.09273	2.40115	3.86341	3.59011	5.69461	8.02487	6.11359
0.779278	4.86975	2.23579	4.43508	4.79317	5.2956	5.72876	3.95142
1.55545	3.12879	4.92158	2.76173	3.58847	1.44191	7.13388	7.91893
2.92083	4.18233	3.21681	4.13189	4.0778	2.09463	2.77177	8.29526
1.93993	3.62928	3.1545	4.07895	7.84927	2.43481	4.24871	3.02383
2.46382	0.849891	2.51697	0.649066	5.01172	4.49585	4.50999	5.12783
0.857005	0.0361846	4.06042	2.64621	1.72329	2.71723	9.31043	3.68249
2.25812	0.199055	3.39629	3.40688	2.20214	4.2623	5.04554	3.98631
0.382766	0.465772	2.27232	3.47349	5.42158	1.38336	5.39506	3.80884
0.486159	4.85161	5.40846	3.80484	4.90653	4.74657	6.27126	4.48317
1.0076	1.4994	5.15995	5.53523	2.47819	5.7582	4.4629	5.43575
0.440753	0.808555	3.87537	3.15215	4.98816	3.62743	3.28556	4.27588
1.07237	0.197935	1.82498	2.11233	4.00569	4.77473	2.57045	15.8907
0.269149	0.990305	3.88718	4.54839	4.8649	2.89823	1.81316	3.47495
2.91435	0.807995	1.37113	3.26059	2.89621	3.77446	4.01646	5.26339
2.22835	3.1445	1.26875	1.91271	2.8655	2.44193	3.12976	4.83938
2.39557	2.02626	4.51239	7.05922	3.90024	5.85599	4.37441	8.96971
1.9623	4.10744	6.18904	5.32851	5.41315	1.65296	0.460428	6.18878
0.8025	3.53066	1.17284	3.49236	4.43131	4.68485	2.04693	5.09413
0.213689	3.86277	4.27366	3.55865	4.04933	4.09947	2.77619	3.23304
0.118983	1.36833	3.61167	1.62481	3.54896	4.34864	5.43261	3.89589
1.99884	3.34634	5.73739	6.13775	4.02702	4.24716	2.02167	2.7438
0.575649	4.02768	1.37266	3.68108	1.66403	3.48104	4.57814	2.09295
0.677456	2.8848	3.82991	2.93075	2.01521	2.03275	3.49078	4.99677
1.63406	0.231962	1.16758	3.75172	2.61572	1.53043	3.77743	6.75402
3.99862	3.04875	3.43812	4.43279	5.03703	5.35567	5.11457	3.85252
0.312182	7.95553	2.40402	3.87368	3.64609	6.13731	3.41884	4.43181
1.424	3.8234	3.17592	4.48698	4.33389	8.24545	3.31663	4.68277
0.977247	4.37633	1.83345	3.40783	4.4416	4.30534	1.44674	4.96247
2.44209	2.08086	5.67001	3.27994	4.46983	2.95589	4.47947	1.25258
	4.46854	0.980034	3.58242	2.81138	2.57717	3.90562	5.58909
0.377911	4.35628	3.46119	5.34265	2.73041	3.00898	3.87272	8.03163
2.55502	2.86828	2.13013	1.57384	1.57505	4.52897	6.55624	1.98863
3.86039	1.96313	1.98701	0.966398	3.36265	3.30086	1.21935	4.35658
0.601692	0.472251	2.01888	2.46431	1.56622	2.40603	4.04458	5.68216
0.515	1.58692	3.08483	3.92674	2.59945	6.25518	3.44256	4.05929
0.281227	1.38429	2.83907	3.52782	2.04896	3.34098	0.676306	3.88148
0.0323609	1.34546	3.3605	7.0095	3.43871	3.66024	3.03318	7.30904
1.94986	0.710477	1.91862	5.76956	4.18147	2.32822	3.79244	7.53207
3.12568	2.07827	2.20858	5.19959	1.43324	4.26389	3.99369	6.9216
4.49124	0.237669	0.863083	1.39976	4.62014	2.54752	8.90778	0.702323
2.75782	5.03495	3.9957	4.61107	2.62012	4.37665	4.13275	6.44445
2.78015	1.06926	2.00251	5.96458	3.49818	6.01028	4.28001
0.0209001	0.703227	1.07831	4.11581	4.05241	4.80439	2.15657
2.28671	0.214302	1.91879	3.69345	5.54789	4.27881	6.43668
2.51633	1.72248	3.45769	2.37889	2.81778	2.91817	4.18542
0.499549	3.58555	2.21528	3.14205	3.97633	2.97174	4.54518
4.01554	3.50374	5.95356	2.48031	2.42852	3.84298	4.6038
3.03323	0.0199276	0.330224	6.8092	6.3705	1.77755	6.20997
0.0238902	2.17542	2.1231	2.27467	2.32035	4.22758	6.41869
4.39564	3.81946	1.90528	6.70296	4.75726	2.88877	2.35019
1.20054	2.89365	2.25893	0.65662	3.31499	2.32973	6.19978
0.728288	0.624266	3.54146	2.84766	3.93595	5.32113	6.66444
0.0240999	2.8594	3.53767	5.44071	3.86654	5.83795	5.01101
0.367137	2.22856	2.00972	2.88377	3.68443	1.32485	3.60521
3.3644	1.44645	4.58423	3.78188	6.02342	3.16494	4.43074
1.04595	0.980779	2.40099	0.972802	4.06225	9.12741	4.84349
0.935842	2.96712	1.16715	5.48513	5.1624	5.30802	0.930592
1.53938	0.944095	6.60678	6.53957	4.80644	7.69209	4.21155
0.886049	1.65829	5.17801	3.51215	2.00459	4.63565	2.78204
3.1834	4.86295	2.55832	3.14567	2.45415	2.7824	3.58481
0.125613	3.2003	1.89157	4.93551	8.17904	3.10571	3.72388
0.739246	0.516998	4.42702	1.16062	2.1586	4.93771	4.7443
0.80646	0.427539	3.96563	4.06272	6.66797	2.77511	7.0322
5.81379	2.18505	1.3806	0.637659	2.55587	6.49983	5.65093
0.691856	4.03475	2.52754	2.55211	3.9546	3.71586	5.43445
4.22753	5.04054	3.32195	1.91303	6.09784	2.59661	5.27008
	3.51362	6.02695	6.14277	3.20451	3.59523	2.84845
1.60132	2.24407	0.520423	2.68236	4.55444	8.13445	4.29206
0.0283737	2.66523	2.35303	5.01261	5.20948	3.90912	1.26619
0.762451	0.628515	2.86016	1.29421	4.13585	1.83111	4.89903
4.03551	2.86592	4.96092	4.73772	5.00654	3.37976	4.58412
1.5495	2.612	7.00727	1.2804	2.06721	2.26041	5.43873
2.17117	0.260515	1.58449	3.60587	2.85677	4.62188	4.72682
0.152034	4.98563	3.05009	3.39899	5.23127	3.48275	6.08931
0.448996	2.60673	2.1904	5.62473	5.16933	3.94657	4.1681
2.5445	4.66746	1.13595	4.19986	5.26476	3.10205	4.89864
0.995307	2.11731	1.119	5.78058	6.03633	6.60915	3.28845
2.88297	4.73443	3.31579	0.539806	5.3378	4.43381	7.196
0.415056	1.57965	2.31385	2.5091	2.65487	4.99667	1.66412
3.3274	3.75575	4.09394	2.81996	4.34942	5.20302	3.18012
0.0326076	1.85168	4.64423	3.02187	4.5652	2.9505	3.4724
5.99542	3.00436	2.81022	8.6742	3.21985	1.94041	7.10445
0.567018	5.06001	4.69388	3.91781	3.72528	3.29082	2.43434
0.326022	2.05991	2.62947	4.38435	5.7442	0.428591	3.83796
4.21722	0.136178	1.49401	3.772	4.68103	4.21545	4.26469
4.14782	3.98855	4.6736	5.6095	2.81095	2.97624	5.9756
3.54526	5.35594	3.06515	4.59217	2.58453	4.27801	2.07542
0.442304	3.57855	2.0953	3.47133	3.69476	4.3681	6.70545
1.66388	2.38944	3.19314	3.63158	6.06926	4.32095	4.58777
5.02087	5.5991	1.90857	3.02118	1.91816	4.00985	5.51377
5.26479	2.1062	2.61931	7.53538	4.28491	4.39375	3.79691
4.81066	3.19156	0.594319	2.37972	3.06162	4.01473	2.90371
1.88384	3.73268	1.93764	1.45864	3.20233	2.82323	4.99075
0.717694	0.268605	3.28794	1.40119	2.98544	1.01653	3.39119
0.689236	1.17929	3.38842	1.81843	3.32312	2.8984	1.56074
2.98278	1.80223	4.99095	2.46364	5.43548	3.71132	3.08682
0.909064		2.58139	4.25064	2.20456	3.95281	5.84531
2.06548	1.00553	2.9411	1.09911	4.66523	3.55367	2.757
1.71678	4.34737	3.11011	2.2135	5.27419	4.74961	5.20569
1.90608	2.0933	4.94965	5.21815	6.33684	2.99303	2.80272
3.9501	0.835624	3.41081	2.39731	6.15271	4.60539	4.72151
0.286242	3.7889	1.89218	4.60585	6.17703	4.29798	6.11954
1.8195	4.51152	3.32172	3.05421	4.44832	1.51433	2.98597
	2.34185	3.8184	3.77303	3.94885	6.40803	4.07652
0.0504587	1.57665	4.50063	2.94161	2.14101	4.10186	5.26736
2.68907	2.12205	2.96865	4.4524	5.12954	5.54765	2.56907
0.5746	3.47853	3.86964	3.8703	7.12297	4.24609	2.96089
2.90465	2.16643	3.78689	3.851	6.4572	5.70655	3.02117
0.604052	1.18968	1.75391	2.96055	2.98323	3.31363	4.69175
0.306086	0.881048	4.6076	1.64825	2.76389	4.06428	5.52592
1.00633	2.9065	3.66414	4.60878	4.58059	1.82026	1.44822
1.60992	5.15999	4.87107	7.02503	3.17963	9.73205	4.25376
2.33168	1.96797	4.45873	4.67831	6.97069	2.72729	5.64382
3.11348	1.67942	2.29738	2.42436	4.27833	4.3654	4.66014
0.417365	0.500065	2.20236	2.55089	3.84085	4.41151	5.98882
0.246716	2.69326	4.08761	2.64968	3.60399	0.500643	4.11269
4.52133	3.97609	2.48752	1.92591	3.10904	1.51006	5.83758
0.54645	0.775495	0.739659	4.28771	4.28909	1.73352	3.84247
4.8266	0.409963	3.47436	3.09111	2.9476	5.29996	4.20051
2.3451	3.86955	4.50336	4.41582	1.73921	4.25881	4.7351
2.60543	0.85573	5.4568	4.11942	5.77062	6.13319	2.58293
2.44406	4.13278	0.251829	1.32036	4.31481	3.63921	7.58564
0.377764	0.795983	3.60516	0.983956	6.37121	6.9379	0.846877
0.635118	6.16433	3.19165	3.21583	5.3709	9.4922	5.77944
1.9353	1.29788	3.88945	0.122539	1.78167	4.69707	5.74933
0.817207	2.22696	0.0110807	2.73751	5.45776	3.63004	4.95575
0.274711	0.697617	2.46402	7.41729	2.00743	3.58253	1.83618
0.567195	0.285929	1.97709	2.64541	2.62922	2.26329	3.35266
2.55834	1.96918	2.99135	1.33915	1.86497	4.57074	2.17112
2.18357	1.08031	1.6561	3.62262	2.66202	5.50819	3.35016
1.25371	1.897	3.13164	3.46466	3.05961	6.5647	4.34283
4.1345	2.83859	2.28326	1.72826	3.51809	4.00585	2.5246
0.310351	2.13439	3.82655	6.37775	1.64893	3.88923	2.64948
0.3626	4.0295	1.36963	2.76506	3.97826	3.55305	5.94651
4.28574	2.49784	1.37508	1.78589	2.94796	2.56058	2.30634
1.56636	5.51856	2.66812	2.29717	3.90817	5.5869	3.738
0.585311	0.562024	1.98796	1.93599	2.90534	6.02302	2.82444
0.178264	3.29623	1.56765	2.16457	4.14061	2.60144	4.03729
5.91917	3.39368	0.82913	1.98282	5.76412	5.18415	5.22794
0.38075	2.55287	2.12386	0.934011	3.60821	2.96381	5.52294
1.75292	2.66423	4.70226	3.95172	3.82923	3.95635	5.60215
0.177935	1.21717	3.42049	5.13794	4.14874	3.59636	9.22444
4.16729	3.99998	0.681718	2.85014	2.17378	7.64725	4.6379
1.22754	1.14022	1.0931	1.98174	6.51919	4.41277	4.30006
0.790179	1.95145	4.22641	3.70756	2.57969	3.75591	4.84757
1.27117	1.42517	4.56666	5.65207	6.14166	5.24434	4.18325
0.0869913	2.49443	7.44295	3.38224	2.89263	3.81489	3.92068
		1.93089	1.7917	2.73661	4.26393	3.59031
0.908215	1.72142	5.34102	3.67921	2.90958	3.89731	3.75384
0.462198	3.77339	0.12451	5.77786	3.76723	4.68137	2.86819
0.0232565	0.293282	3.08382	5.19038	3.00725	3.44352	4.76883
2.28729	3.42315	3.90217	5.14293	2.75322	6.50791	6.2503
6.0574	2.08765	1.00625	3.78909	2.62163	4.4445	5.28566
0.697412	3.706	6.03761	4.87027	1.86579	5.37287	3.00805
2.97311	2.74318	4.68252	4.79077	6.47253	4.97432	3.09449
0.045289	2.66251	0.888053	3.20453	3.19132	4.40966	5.39854
0.148787	6.31329	2.2814	1.1615	4.11072	3.19353	3.68765
1.86937	2.05007	0.266335	2.1297	5.14807	3.5158	5.93618
2.80888	4.35698	4.50738	3.64019	4.18905	5.80383	8.16959
0.14122	3.42859	2.93142	6.92413	5.08161	2.72391	4.85507
0.378791	5.10815	2.60721	2.97133	5.34	5.76726	5.38555
0.999867	4.37867	3.18923	3.76218	3.62984	4.9443	5.03956
0.0482641	1.98748	2.87341	1.28005	6.37528	4.2103	2.54051
1.55013	2.99884	1.7442	3.8774	2.05892	4.29189	2.51387
5.16557	4.85142	5.49978	2.69707	6.49555	5.07516	2.36886
3.26471	2.77945	2.16805	2.25855	2.954	2.74596	3.25902
0.735246	3.70665	3.22399	4.04212	1.92401	4.12486	3.51125
4.90519	0.793125	1.61596	2.98802	2.48365	7.92194	4.16448
0.186776	4.2258	2.72956	1.78103	4.57537	5.06699	1.31225
2.1116	2.30015	2.69331	4.40927	8.27064	2.64548	4.677
0.849636	3.45119	4.2691	3.14876	6.35681	4.35001	8.46583
0.297414	4.2054	1.26799	1.45414	2.99187	4.45745	6.44495
1.4999	2.30023	1.18633	4.83659	3.48705	6.09289	8.47825
0.707322	3.23094	0.619141	4.1668	3.20948	3.78118	3.68963
1.9391	1.80103	3.35013	1.25675	2.48557	5.82548	1.34056
0.394449	5.16217	3.19591	6.56153	3.39476	4.45925	7.17925
0.862968	2.85818	3.05128	1.73973	5.42942	3.63816	6.45417
2.16672	4.46448	1.43303	2.4928	3.53188	3.94453	0.354927
0.0302102	2.18161	0.822944	3.80796	3.48465	3.76365	5.05069
0.0219434	2.59658	1.99225	5.37243	4.41388	3.52379	6.17293
0.68012	2.74799	3.99625	3.17663	4.78844	2.69667	7.71092
2.35014	3.51082	1.12706	2.56937	3.39982	3.30099	0.0117887
1.22915	2.61868	5.99197	3.52882	4.88	5.84602	4.76834
5.25897	2.01626	1.98221	2.39857	3.78729	2.66258	5.85609
1.53356	1.42139	2.39064	4.64946	2.1421	4.9522	3.53104
0.36252	3.7354	1.31672	0.769261	1.60176	4.97995
0.233788	1.02314	3.51235	5.07392	5.05757	3.05636
4.62097	0.129803	2.78481	3.3833	2.57818	7.08199
0.080236	2.56047	2.37887	2.33006	4.99129	2.08585
1.56461	2.83748	6.26559	4.05416	5.23639	2.61482
1.00919	2.24019	1.67787	2.7398	6.74124	2.39052
2.98955	3.16416	4.77059	2.83147	0.0322524	4.18041
3.42098	3.27322	3.70858	3.01959	3.27108	0.630553
2.73755	5.12078	2.84431	2.87633	3.72909	5.94102
1.41117	0.5293	5.27668	5.189	4.00351	3.07203
4.59088	2.63069	0.389103	2.73204	3.79824	2.06105
0.376971	1.71474	3.77637	0.919887	2.66615	4.69728
1.78374	2.10759	5.54695	1.62423	2.941	2.8272
0.458093	1.6638	4.78288	3.49674	3.70137	4.06498
3.80364	0.656621	2.625	1.8018	4.38345	1.38428
1.86721	4.12351	2.66058	1.13482	2.74535	3.00169
0.0714786	3.23261	3.72013	3.95282	2.75658	3.61276
2.99822	3.23413	1.04465	1.71252	0.908398	4.66411
2.48528	0.430466	4.17811	3.22379	5.33847	4.05788
2.61117	3.58346	2.06274	1.83202	3.63764	5.71017
1.59884	1.86656	3.28501	5.48676	2.57781	2.04043
3.84799	0.591244	0.0254609	4.08832	3.54904	4.14024
5.21209	2.19221	2.77274	2.54384	5.42661	3.71004
3.18421	2.77192	4.13056	2.27298	1.79288	6.53949
0.82221	1.38784	1.49941	2.75484	3.86687	5.80356
4.52485	4.75486	1.58993	2.96645	5.69295	1.83518
1.36725	3.12623	2.61264	0.968785	3.56636	4.38926
0.104427	2.43745	2.48635	3.67947	2.87236	4.70148
0.0709182	1.82847	3.8257	3.5917	1.54782	2.09559
5.31686	1.52669	5.77727	7.65019	4.62937	6.74925
0.847793	2.32375	8.01858	4.17882	5.61236	2.2478
	2.33398	3.01939	1.90652	3.38702	5.70126
3.17231	1.42665	3.24885	4.39481	3.91531	4.75215
1.92334	3.07312	1.90731	0.744481	6.42048	5.34214
0.0888758	0.179316	3.38938	4.32783	2.3041	3.17627
0.456047	0.622841	3.79976	0.723882	0.834298	1.60808
2.22945	0.36826	5.50519	2.68323	0.673961	2.71165
0.82763	0.356651	5.70675	3.33442	3.84243	3.78202
0.0266133	3.79483	5.90871	5.0082	0.732691	4.49925
2.04506	2.99272	2.74312	2.93253	3.07407	4.08503
0.833279	2.4484	4.6844	3.62142	2.96766	6.40049
0.785668	3.78502	6.00584	4.25326	2.79388	5.1687
5.27883	5.63295	3.23068	3.23991	2.45475	6.87363
0.384193	4.52494	3.35411	2.23845	1.79667	6.39418
5.00532	1.07598	4.22736	2.91072	3.30229	5.94682
0.101206	4.19678	4.94223	2.30991	1.11016	2.83661
1.04151		4.4546	5.61001	4.0292	5.99273
2.02286	2.34507	1.57812	0.662043	0.838383	6.00362
2.42108	3.37687	5.5752	6.14514	3.79072	1.76078
0.19012	0.313014	6.92412	1.17778	3.66288	8.56942
0.470922	1.88587	1.30325	1.48575	4.89101	4.73675
0.0903959	3.5235	3.40665	2.17326	2.38973	4.55534
3.77404	2.04196	2.91675	2.62174	2.88939	5.51846
0.684123	3.49197	1.65893	3.81842	4.39201	2.77066
1.78968	2.20545	2.72414	4.02933	3.84568	2.96549
3.24934	1.20695	1.68248	3.96497	3.6604	0.476785
0.996968	2.80334	2.45021	1.74765	4.29514	3.69489
2.1235	2.12277	6.36695	2.32639	4.35647	2.21464
2.29771	2.3924	3.09919	2.32789	5.73141	3.35052
0.814921	1.89037	2.82424	3.53605	4.55469	2.49869
0.0849617	0.00459056	5.38267	4.77126	3.66706	2.35366
2.65077	0.409646	0.89988	5.03002	3.286	3.00379
5.26593	4.96896	1.26783	2.39935	2.57052	7.5123
1.54441	2.75588	5.06627	1.0123	4.28672	2.23889
2.5057	1.85739	2.022	3.7968	4.23521	1.90651
0.253887	3.16329	4.7114	3.35294	3.76877	4.65047
1.22503	3.90011	2.89505	0.321884	4.65751	7.88422
0.797647	1.02184	0.7042	2.44471	2.67195	4.5129
0.0800136	3.02267	2.82619	3.03408	5.08815	4.24786
0.578556	1.13538	3.73756	4.34915	3.52494	3.93624
0.204457	4.11088	3.48461	3.97311	5.2117	5.1901
0.485397	1.61711	3.83301	5.70754	4.77157	5.91543
0.722557	0.187918	1.30818	4.76086	5.05912	3.71759
2.05867	2.46215	3.05884	3.78935	3.74119	0.504139
	2.79152	3.05166	5.61658	3.42166	4.26003
1.78617	3.60809	0.621623	2.53946	2.27061	1.92105
3.86877	3.89872	4.90796	1.48195	3.79967	3.83278
5.73828	0.0897305	2.96861	5.04507	3.11141	4.77144
1.30514	1.0274	2.52823	4.92505	3.74149	3.93999
6.19855	2.77912	1.64783	3.47368	3.05348	4.71424
	1.72321	2.93184	2.98542	3.46043	5.13676
0.104558	2.48543	4.92044	5.41378	5.50771	3.61676
5.87845	2.69805	0.827693	2.04502	3.63015	4.57826
1.38266	2.47126	6.62652	1.58575	1.77886	4.46841
3.2083	3.01688	0.998779	4.25753	6.09387	3.78247
0.578184	0.40227	4.04924	3.53005	2.16791	4.67353
0.130722	2.27899	2.99915	1.89611	1.77372	0.40344
0.249925	1.42425	2.98884	1.85915	5.52063	9.49523
0.178996	0.388599	2.24791	3.59806	6.02259	4.91468
1.03551	1.34843	2.05203	1.68906	3.68865	4.22383
0.486017	0.754189	1.99437	2.56454	4.67284	4.3708
0.0404963	6.15775	2.83531	1.91485	2.74503	2.55733
1.51056	2.22516	3.63503	4.45487	4.65454	4.85131
0.0113078	0.331717	1.8598	4.32663	5.37604	6.17664
2.0045	3.60807	3.29491	4.11088	2.94508	6.52317
1.93758	1.44708	1.13779	3.18343	3.30745	4.86017
0.024189	2.68196	2.0505	3.25807	4.4773	1.74931
1.97528	0.220841	0.610778	5.16125	4.74713	4.09617
3.01982	5.28061	1.36427	1.76363	3.44663	5.33238
3.08458	2.64975	3.51761	1.86344	2.7366	3.81846
0.521493	1.29213	2.19414	4.35165	4.10124	5.90292
0.308422	0.791826	2.08261	4.31425	3.8202	7.67131
1.5429	0.602416	2.29203	7.13171	4.4141	6.14739
0.282224	2.07686	2.44541	3.39936	1.57053	6.54025
0.986334	2.2422		2.30589	2.09796	2.80616
2.45257	1.00448	1.24724	2.82924	5.45581	6.20121
1.43717	6.32255	1.12256	2.35777	2.13075	5.42181
0.782864	0.103271	3.59445	2.88889	4.44388	0.00679838
1.77831	1.47257	1.89046	2.04829	3.42335	4.52065
0.00818796	3.44266	1.94366	4.13719	3.1168	2.57433
2.3445	4.98383	0.735709	2.89247	2.15195	0.3659
2.01135	2.44364	6.83514	4.58889	7.93322	1.1607
2.53343	2.29725	3.16187	1.49494	5.99643	3.335
0.186859	3.23419	1.18783	3.27728	5.42563	2.52967
0.0563388	6.06769	4.56807	3.13327	3.13864	0.536792
0.744689	3.60126	1.4007	6.96589	2.76175	2.84067
3.17701	4.91772	1.24639	1.98419	5.09094	5.98423
3.73952	6.71946	1.70916	4.13215	2.97018	4.02566
3.74788	3.66488	1.75518	3.36311	2.50283	0.816776
2.53788	2.69607	3.55192	0.288602	1.80422	6.52054
2.84515	6.21009	5.01262	3.35215	3.69693	0.155818
0.676863	1.90486	1.23823	4.74773	6.02054	5.73209
0.804579	0.522816	4.42095	5.85763	1.13518
0.272139	2.69556	2.29628	3.01259	3.1575
3.81095	5.02142	1.8127	1.85794	4.40768	4.31129
0.208672	2.0307	6.12339	1.05679	3.41837	1.63902
1.69465	1.71058	4.10745	2.54419	5.88066	4.98142
1.21238	0.556953	2.11383	3.18976	4.14558	3.45199
0.660649	4.12196	0.789534	2.33525	2.79739	3.51405
5.31311	0.878001	4.37149	3.61236	4.53897
0.588012	1.73122	0.955263	4.29941	1.71892	5.44335
0.234198	1.21457	4.13778	5.45105	1.32259	4.79405
0.701305	0.182493	0.587334	2.34744	4.27999	0.861992
0.956454	1.18183	2.18531	4.36729	1.31779	5.94936
0.0244598	0.536837	1.31339	1.08006	3.904	2.44505
4.23959	1.81529	1.6796	1.81929	2.2744	4.96578
4.97604	2.23739	1.91965	4.3574	0.208975
4.44848	0.946422	3.91956	4.14862	4.38526	3.90377
1.07774	0.555721	4.62175	3.27534	2.89457	0.61834
1.78018	4.25842	2.94926	4.75462	1.96757
1.13364	2.30381	0.770389	1.57064	3.5963
0.146424	1.30922	1.20223	3.23359	3.73109
2.16687	3.18011	1.51943	5.33618	4.03226
0.824338	1.79085	0.598646	3.63279	1.37603
3.35322	1.55185	1.9959	1.54824	1.95426
0.413852	2.40913	3.64804	4.45111	3.75188
1.29357		2.19153	2.95007	1.87908
0.0019773	1.08822	1.08211	3.14416	3.14981
2.89633	2.19587	0.470516	3.22055	3.71093
5.12574	1.78273	5.09038	2.71629	3.23572
0.639985	2.66273	1.74887	3.66958	6.76235
1.86904	1.18856	2.373	3.22285	5.33108
1.73123	3.26967	5.81139	2.81365	6.6471
0.880013	3.58283	3.08882	3.94702	2.50762
0.0407445	3.65485	5.91586	2.83721	2.39454
0.828412	4.60909	1.82072	6.08209	1.27822
1.14482	5.07361	2.18357	4.10867	2.38108
0.0804435	2.48533	3.32095	1.63405	0.714037
2.19349	2.5894	2.14347	2.03243	3.39982
2.94851	6.93036	3.76323	1.99479	4.62696
2.76469	0.134729	3.44459	1.36423	2.30579
0.753956	0.911225	1.46125	2.45102	2.95423
1.20223	4.66585	3.5129	5.70629	5.09152
0.206528	0.766049	1.45639	3.21756	5.14026
2.0241	4.03291	2.06821	1.28762	3.14157
1.8392	1.32736	2.76672	3.01084	6.63248
0.0769537	2.28622	3.20205	2.16504	2.44396
1.65353	3.81385	2.33676	3.78419	2.46233
0.495021	4.22347	1.43354	4.64682	4.41206
0.922151	0.143697	2.61609	2.65194	0.164011
6.3378	1.32202	4.36871	4.16029	4.13795
0.918464	5.26203	2.71793	2.35052	4.02104
1.03493	1.95921	4.84651	3.61264	0.911718
3.77408	3.36528	3.02665	3.40822	1.6596
1.12994	2.04692	4.16774	1.60766	5.39684
2.40974	1.0254	1.59276	2.70406	4.79667
1.67141	1.88914	1.68243	2.32659	3.05684
2.68122	2.08338	2.49832	2.0355	5.58887
1.22338	3.7595	1.29973	3.84946	1.37829
1.68353	1.35817	0.955869	2.11399	5.00793
1.74972	0.265873	2.27593	3.77555	6.62089
	2.56364	0.861181	2.99888	2.05744
3.34074	2.39299	3.01099	4.46003	3.51657
0.0575903	2.39049	1.57033	4.00724	2.42297
0.122837	0.0365966	2.7707	0.497053	5.26371
2.5967	3.23965	4.18552	3.84932	2.48878
0.601877	1.96978	3.15543	2.53535
2.78722	2.83381	1.70195	3.6921	3.13021
0.0105053	2.66962	2.80753	2.89336	3.40809
3.92194	2.74926	3.76339	3.98607	4.32257
0.708814	2.0886	2.76259	3.02588	3.85141
1.12703	4.24072	1.37876	1.0421	2.94894
2.81301	1.2813	5.86431	3.26469	3.76712
1.42772	2.50212	4.18479	4.20582	0.865098
1.0488	1.35708	4.0915	2.5204	7.30545
2.81204	2.42649	3.56938	3.59143	0.338781
2.89869	3.37802	0.284943	3.31621	4.90127
0.25359	2.50954	2.37055	2.18727	7.56315
0.826072	3.00991	1.98516	2.29069	3.93192
0.785852	3.84058	1.8764	4.21326	4.95163
0.952084	1.6771	3.66194	2.28297	3.45758
3.16356	5.16882	2.0641	4.03705	6.12386
2.75397	9.42144	0.882855	6.94722	1.55203
3.53586	4.31814	3.56659	4.26161	3.87413
3.51649	4.65359	2.95189	4.05923	4.56502
3.97971	0.605172	2.44501	7.38325	6.28279
1.8294	0.733706	2.6131	1.66614	5.70182
0.0896135	1.78886	1.41697	3.11798	2.79658
0.0858798	1.73732	3.49616	1.80613	3.88299
3.78465	0.626076	0.674947	1.72037	2.9606
4.60871	2.11758	6.97606	3.97847	1.48344
0.309555	2.06521	4.72719	2.34851	4.27179
4.63363	3.93186	8.09953	5.90596	3.51739
0.601163	1.96355	2.5338	2.86265	3.64515
1.90917	0.175149	3.66191	3.14544	4.14631
0.112631	0.893809	1.94069	3.23735	8.82031
0.232428	1.50214	1.24307	2.07905	4.14831
0.087243	0.412583	0.0254647	1.31802	2.22764
0.353926	2.47997	0.390857	4.30597	4.52314
1.50306	1.5111	4.65653	1.88831	1.13526
	2.77835	1.55799	3.99825
0.417932	0.0720818	3.10387	3.03407	4.7103
1.69511	2.20924	6.32738	4.39898	2.95571
0.282821	6.17678	1.35018	3.36912	2.99016
0.877768	0.706029	1.63108	2.79332	4.01802
2.49098	2.08606	2.6916	2.1121	2.45294
	2.20061	5.8913	4.19754	3.151
4.12726	1.10475	4.44484	1.88431	2.25687
3.32008	1.17184	1.33687	3.66517	0.954544
0.0314008	0.0674429	2.38088	2.49433	2.92552
2.91197	3.87226	5.2469	3.59387	7.41225
0.00786946	3.64867	5.27344	3.64531	3.93778
6.40556	1.23343	2.54696		1.80586
0.831609	1.46267	6.24114	3.13133	7.07314
2.15191	6.79077	4.99566	5.78537	4.80871
0.0145615	4.46196	2.49062	3.3755	5.18643
2.27568	4.04975	0.906271	2.40786	3.27922
1.07644	5.4824	3.56312	2.21736	0.936208
1.80011	1.67087	6.74977	7.30225	0.48705
3.3557	3.8273	0.343569	2.34215	4.67891
2.08048	0.803547	3.29446	3.82221	7.17863
2.55387	1.08547	2.0106	3.20046	4.47
4.56207	6.28269	1.61569	7.39086	5.68658
0.465028	1.48851	0.458265	4.86227	4.89462
2.53247	1.01139	2.48707	4.71037	7.31035
1.18955	1.59347	6.86488	0.148777	6.94092
0.201535	3.41418	1.86977	2.33544	5.59359
1.1661	2.0535	0.968192	1.40335	5.07498
1.80412	1.42607	4.13455	5.44368	7.5249
0.989304	2.46939	3.51335	6.32443	3.72861
2.34435	0.433514	2.84713	5.55039	2.70916
0.435388	0.554447	2.82148	1.36334	8.10606
2.18698	0.212541	1.06048	1.2718	4.02038
5.91808	0.63197	1.11568	4.04456	4.23162
4.62361	2.32102	0.648728	5.7882	4.7275
0.919076	2.1799	1.50147	1.20157	5.60777
0.809861	2.76907	3.80204	4.22298	1.64782
1.8918	3.32395	1.3748	3.67691	3.53388
2.66731	1.48694	0.863595	3.02542	3.65723
1.02299	4.63823	3.04137	4.85038	2.56369
0.00188279	2.18049	1.06638	5.22242	4.75612
0.622202	0.88762	3.50818	4.9016	4.74413
0.925263	3.37424	4.85547	4.67362	3.0548
3.28809	0.866105	2.71183	2.571	5.18731
1.00987	1.13179	0.396907	2.44344	1.4695
1.41433	3.19189	2.32895	3.71201	3.57915
2.42837	0.878147	1.73281	4.47848	3.11497
0.660604	0.63883	4.73971	6.31237	5.85991
0.792753	3.04482	0.060579	1.09097	2.19915
0.60228	3.08975	4.69467	5.0933	2.26453
1.72905	0.627363	1.50798	3.72117	4.15719
3.16129	3.85328	3.98487	2.64835	4.56189
0.212011	4.71684	4.91515	3.74054	6.03051
1.90429	0.649928	3.16994	2.29912	3.97893
3.51242	0.324313	5.17268	4.24747	6.30628
3.81351	3.61706	0.669014	2.48655	2.2525
0.777586	2.34064	0.224807	3.76699	2.433
0.362959	2.51707	4.13377	5.56587	3.42591
0.184744	0.217553	3.99463	5.95446	0.00837674
0.596762	1.17308	0.532163	1.59103
6.98329	1.34279	2.72193	3.92645	3.79014
0.140332	2.41381	2.774	5.62428	5.69555
0.274254	2.046	1.89491	4.09905	6.86118
0.500359	2.7841	4.50256	3.99816	4.40067
0.562663	1.41667	1.08891	3.67284	7.42853
1.998	0.0237249	2.91009	5.07895	6.03794
1.3486	1.46352	2.63419	4.03128	5.26499
0.597607	2.46741	2.73226	3.37794	5.04664
0.709825	4.38728	0.803786	3.55619	3.66197
5.83407	0.687594	2.07321	3.75105	4.81445
0.630439	0.0546221	0.981426	0.726488	1.81537
2.77899	1.82506	4.50293	2.10166	2.06447
1.84905	0.197665	0.141165	3.26936	4.73328
4.0578	7.94835	3.7298	5.19528	2.834
2.35909	0.897136	3.6995	0.550974	2.72582
1.35248	0.274271	0.514271	2.7681	1.01585
3.44262	3.07496	2.02349	3.78938	2.33106
1.15383	2.25907	0.527779	1.58736	2.4039
0.493981	0.78458	3.63764	3.10618	1.87492
	2.19761	5.38251	1.14384
0.0759566	3.18968	1.19247	1.58814
3.73485	1.38767	3.26967	3.3251	0.109849
3.63724	0.578656	3.03192	8.45392	4.19359
1.32426	4.38945	3.11213	3.39013	3.97628
4.22013	2.86639	3.80094	2.49823	5.0051
1.08931	1.64198	2.37387	2.99744	4.48456
0.0115646		1.56966	4.89021	1.06161
0.509938	4.04858	1.76043	2.82568	2.1218
4.48871	0.250221	5.00198	4.89351	5.3438
0.908512	2.36881	2.06985	4.05787
0.682218	4.57753	3.86548	3.65923	0.846812
0.234704	7.99956	3.63751	4.31901
0.04227	0.4439	2.06734	2.38034	4.8239
0.0429258	3.99904	5.10252	1.66739	0.601851
0.0760213	1.06092	2.18471	7.51685	0.526891
1.0975	2.13333	1.47178	2.88382	3.6651
3.15821	2.42023	3.45884	0.715378	1.62037
0.220677	2.43306	0.382307	0.189738	2.66483
3.09203	1.83254	1.79127	3.8069
3.70889	1.69046	3.46212	3.32331	1.95261
0.248924	1.83671	5.66745	3.62952	2.15511
3.99487	0.0389471	2.29988	1.44281	2.83393
	2.60162	1.60017	4.31955	6.00482
0.151967	3.39641	2.50647	2.36115	0.0625109
3.46898	1.84001	1.5485	3.33262
	2.93147	3.17747	7.80085	3.95883
1.82454	7.069	5.31832	1.8243	4.56277
2.55148	0.250115	2.75891	5.96263	3.73542
0.802103	0.193704	2.0506	0.68472	2.93781
0.776028	5.26905	6.38551	1.51128	2.95018
	3.31393	2.3088	4.08539	6.70866
1.82707	2.00096	4.51634	3.66409
0.304103	0.75399	4.40319	0.606963	1.65031
2.71263	5.17454	1.40944	3.91633	0.179999
0.432626	3.36725	2.26243	4.74669
1.75649	3.2456	2.83183	4.15068	0.218995
0.0917955	1.50527	3.06348	2.84215	0.988397
0.682413	1.50251	0.0279799	3.27399
1.35158	4.59294	3.17062	6.41682
3.97459	0.185055	3.02218	5.78713
1.98343	0.756388	2.3907	4.39273
0.287934	4.06981	3.13822	0.25851
3.44709	0.137905	4.15848	5.35941
	5.22871	3.02472	3.00326
2.26365	0.961826	4.08674	5.96716
0.0920032	0.326344	2.48689	4.76839
1.54658	1.40649	0.113127	3.01498
1.19175	0.402802	2.56828	2.65108
0.961553	0.859293	2.4801	3.04975
3.70478	0.0624836	0.749164	3.6306
1.65876	3.63845	1.68651	2.1615
2.00415	0.389989	1.20075	0.323869
0.192488	2.78725	5.07313	4.64722
0.618493	5.09654	0.818514	0.303393
0.626535	2.22777	5.0109	2.70671
6.17584	1.36431	3.41436	0.0488762
3.91321	0.867895	2.71801	1.33432
2.18545	0.0390745	1.24234	7.33366
0.980346	3.55144	4.11381	3.49418
5.19133	5.6799	2.32729	1.37287
5.30904	2.43296	2.47177	2.63277
3.03416	0.389995	2.07906	7.45074
4.38101	3.99086	1.46469	4.66237
0.0681086	0.638543	5.89777	2.42275
	4.8081	1.44406	4.08238
5.33259	1.58553	1.47058	7.11309
2.27314	1.10327	2.78572	4.20833
2.02056	3.70583	1.1288	3.4933
0.451771	1.76951	0.21059	2.08202
1.89476	5.25425	2.51483	5.17999
1.53432	0.0550167	6.13974	3.30405
5.22926	1.93691	6.336	8.0596
2.16989	1.37914	3.80907	1.67531
0.299615	2.73953	5.23349	3.59349
1.78288	0.482974	2.94614	3.12019
1.09961	1.19348	2.23522	1.21606
2.56368	1.35597	3.0978	4.30924
1.11879	0.434958	1.87078	2.71166
1.3778	5.46825	3.81943	2.33305
0.00618727	3.51903	1.13304	1.88028
2.00249	2.08441	1.99361	3.70068
0.999422	1.5809	0.220469	5.20541
2.87436	0.934136	0.721192	0.792806
3.19099	5.72459	0.47482	5.98765
1.12613	4.97015	6.30421	2.9852
0.176259	3.21533	4.7904	2.00411
1.01128	1.73508	8.54822	5.16495
0.503579	1.38971	1.47351	4.56499
0.904807	4.12028	2.67442	3.29693
	3.40065	1.42456	0.5593
1.52495	0.301526	6.06121	3.47003
2.09578	1.06298	2.89232	3.62253
2.71404	0.22687	1.50542	5.49969
1.04025	1.93041	4.04541	5.7334
1.55216	1.53233	2.9089	5.55907
4.05351	1.65618	4.45077	4.60228
2.44459	1.00234	0.222742	1.82868
0.00488879	1.79768	0.454372	3.1072
3.06225	2.17907	1.77598	5.11258
0.66188	2.40209	1.18173	1.38677
0.058332	2.12128	2.8399	6.19136
2.83838	3.1818	3.05176	0.0181351
1.32868	3.37324	1.51389	6.46801
0.0310708	0.643581	0.823168	6.04396
0.720959	2.3992	2.38994	2.80755
1.72168	2.78093	0.864312	0.292234
0.181033	0.845087	1.95356	3.45045
0.00332029	0.367238	1.66821
0.90149	0.231519	2.61121	3.3924
0.327825	2.33569	4.76391	4.4667
8.22251	6.16709	0.520439	4.03812
1.82919	0.799678	2.70904	3.47184
1.48492	1.47486	0.632581	6.15268
0.449622	2.12133	3.9842	3.62201
0.196671	3.91505	0.812067	2.49881
0.0174743	3.69091	0.821368	7.05934
2.83431	1.31621	4.02072	0.881079
2.12825	1.27586	6.13145	1.87472
2.85484	4.33785	4.07239	2.01471
4.14225	0.501342	2.83125	6.11871
0.366195	2.7485	5.25953	1.41824
3.53348	2.59685	2.72318	0.985863
	1.03104	5.85092	2.57885
1.51026	2.90191	1.60648	3.16244
2.01973	1.88934	2.70956	1.25171
0.645404	1.40766	3.82027	7.5686
0.935072	1.36956	5.31528	2.3573
3.32421	5.61696	1.28233	2.94894
1.75291	0.520911	0.00500424	2.23142
1.541	1.27973	3.75663	4.05035
0.284363	2.95101	4.50197	7.28199
3.47126	3.08676	0.467201	6.56534
3.15082	3.5263	4.2102	2.81661
0.300384	1.12097	1.17843	5.66146
1.53799	1.34322	3.85785	3.07636
1.01984	3.85957	1.65262	4.27865
0.579445	3.11685	2.13729	2.27365
	2.72551	0.474949	4.67221
2.67527	6.13799	7.27936	3.84986
0.163274	0.995707	1.3687	2.35396
0.224289	3.42935	2.91909	2.39802
0.978998	1.46019	1.79209	1.60164
3.00208	2.00991	3.41605	4.80932
2.50943	1.86368	3.72821	3.66075
0.0667629	0.236618	3.0105	4.21571
2.18584	1.74294	2.25638	3.38793
3.62049	2.31661	1.38798	4.29919
0.194525	0.025268	1.3569	2.32577
1.24485	5.24209	0.330301	3.93297
0.774274	2.58861	1.71994	4.03906
0.74825	0.494192	3.57239	6.57123
1.98571	0.626854	4.60302	10.5639
2.39382	2.88452	0.738316	5.73275
1.75726	4.16902	1.21316	5.46374
2.8182	2.67779	1.17506	0.766918
4.82904	2.17267	2.68541	0.952237
0.999272	3.15835	3.40398	3.71261
4.18437	5.87003	0.78634	5.03944
0.184057	1.27963	4.70175	4.58414
2.60809	3.76361	1.22617	1.76189
0.553413	1.26694	3.15551	3.61371
6.10229	0.834729	0.96455	4.41762
0.0212268	2.26729	4.07022	2.49285
3.67203	2.01073	4.38285	2.85511
0.15275	2.16611	2.81177	6.55466
1.19292	5.40996	2.50993	2.35426
3.04676	0.757652	2.01216	3.52658
1.54546	4.4239	4.49499	1.22059
1.93747	2.26327	0.860142	3.05906
0.552487	1.85461	2.796	2.25064
2.93523	2.11113	0.392814	4.7789
0.294443	1.50621	4.0239	1.29838
0.0494035	2.44513	1.44656	2.29186
0.048984	1.78105	0.687529	1.57229
1.86942	4.92423	5.74097	5.65758
0.201246	0.37108	4.47366	2.12668
4.23806	0.902719	2.5408	4.70594
1.25507	3.58272	2.20043	2.82835
0.673096	1.71172	3.10608	7.7233
1.5442	0.206513	2.90117	6.2312
1.47654			2.50368
3.64377	4.78273	1.92367	3.53884
2.98514	0.0412654	1.29236	5.63179
1.70971	4.02102	0.532218	3.78295
0.0555448	0.204307	0.779096	3.94922
0.0137921	5.50509	6.16967	2.91305
0.855549	1.54032	2.4308	4.36231
1.45712	3.66556	1.08963	1.51334
2.10537	4.28033	3.87383	4.6634
1.82489	1.48325	1.55056	2.48745
6.23696	2.12087	3.84196	0.284513
1.80384	0.423658	4.15793	3.07525
	1.25227	1.31551	6.86705
0.352638	5.12869	2.45573	3.09715
0.0979736	0.914069	0.443751	1.00025
	2.43673	1.45077	1.70592
1.45389	4.22496	4.09786	6.88867
3.99691	1.29812	1.59087	5.86333
3.02591	1.47109	3.67616	4.00374
1.78123	3.34932	2.97789	3.96643
1.58292	4.82621	0.802905	2.18873
2.12002	3.47278	2.55354	3.92863
3.00428	3.49	6.47178	1.55132
	3.34425	2.67004
1.38781	0.302233	0.0506406	2.7489
0.536225	1.54486	3.33155	0.0466025
2.66264	0.864858	3.29184	4.29726
2.35804	3.80213	2.86089
2.18955	2.86094	0.681638	3.27042
0.217317	3.84132	3.84317	2.4868
	1.63429	5.58704
0.102629	0.342425	4.82406	1.1793
1.16963	0.143583	9.46919	4.2071
1.65642	0.414074	4.17148	3.88228
2.10668	1.39612	2.69944
0.0153728	1.81057	3.01264
0.366145	6.11733	2.20761
0.0997824	7.33129	1.61301	2.50751
0.929621	5.17105	1.4396	5.2463
2.86381	1.09702	3.99466	0.138084
1.4395	3.21944	4.8728	0.682956
0.34323	1.74645	1.72992	2.23313
1.18229	0.697246	0.0679515	5.10537
0.540917	1.80316	2.83199	3.02194
0.019932	2.78453	1.97169	0.122954
0.379127	1.36833	1.83793	1.77588
1.27087	1.49227	6.33404	2.40375
0.135946	0.708977	3.76984	2.72917
0.0353887	2.66776	0.477286
0.523697	4.47007	2.99734	7.92699
0.812965	2.27653	3.21401	0.603016
0.442071	0.5584	5.21334	3.79216
0.76984	2.17342	0.697474	4.54683
1.07509	5.52472	0.825582	0.066898
0.166196	3.2813	4.09715	6.31766
1.14881	3.70754	0.369556	0.114677
1.0804	0.547076	0.465708	1.75788
3.0512	0.354008	4.05939	0.79572
0.199878	3.7117	3.96102	5.50826
	1.19704	1.50585	4.11772
0.235444	2.58306	2.30148
5.33505	0.617906	3.20509	5.92718
1.96021	2.10146	3.13053	0.00470503
0.693695	1.01094	5.21856
0.08531	0.283488	2.09459	0.0278537
0.73746	2.02282	1.4867	0.1847
3.77505	7.58174	3.56875	3.20329
0.715837	0.897031	1.4363	0.477878
0.00230229	2.97387	2.12013	0.0224074
0.0787351	4.24791	3.89241	0.190917
2.00841	0.592907	2.84786	1.46393
0.056949	1.75788	3.23222	3.45115
0.149384	1.94257	1.17893	2.75999
4.54454	3.08864	0.887706	0.609639
0.730594	0.0670241	4.11419	2.17771
0.092303	3.12118	5.11973	5.67965
0.769377	2.70973	1.78659	0.202082
0.160114	1.62201	1.82395	3.17479
1.28728	2.96853	4.17123	4.53812
2.77223	3.07639	3.35883	0.184097
1.26656		1.15325
0.0195449	3.3483	3.9419	4.86644
0.799996	1.54979	3.85718	4.24672
	1.84839	2.12848	0.206125
3.35982	3.06408	2.65174	0.931983
1.72449	2.26621	2.90331
0.111465	4.70574	2.90089	1.07049
0.423092	1.14772	4.60701	0.113531
0.83994	1.8063	0.987485	4.79644
2.81777	3.42593	5.46394	0.2977
0.814505	0.172585	0.776972	0.155827
0.629388	3.74498	6.20059	6.95356
4.75607	0.97083	4.85557	0.0408624
0.362435	2.63345	1.45535	3.63242
2.24638	0.0283382	4.91972	2.68197
1.29303		3.32668
0.49444	0.366937	1.26867	0.267406
1.29645	1.11932	2.92611	3.43565
0.718496	4.09635	4.99837	3.15465
0.459771	1.23431	5.81118	1.81122
0.706656	2.81965	3.28815	4.04203
0.0772077	4.00719	10.6443	3.00814
	5.50271	0.585408	2.73073
0.802107	2.4935	1.30334	3.112
2.44062	0.3884	0.0169042	8.49012
0.289843	1.92323	2.61385	0.669172
1.77858	1.83385	2.33349	0.0490985
0.404302	1.50563	1.89807	1.688
0.0538436	0.977588	5.3973	1.68284
0.0557972	1.60103	2.8399	4.52243
2.43518	0.948337	1.8833	3.58228
2.66127	0.66805	2.84037
0.519051	1.79113	2.33733	5.0792
0.76037	0.518425	4.72979
0.0676093	6.58915	1.309
0.0589484	3.54749	1.74483
3.7754	0.605432	0.480144
3.25533	2.47169	0.783982
1.029	0.618911	6.16956
1.42043	5.19943	2.77003
0.846375	3.64514	6.48615
0.131526	1.79716	2.13695
2.07043	0.125708	3.0821
0.0334417	3.33567	6.60182
0.862531	4.00716	1.85249
0.0290206	0.0336034	0.957043
2.908	1.71009	5.78617
1.59288	1.79583	2.49924
0.263701	4.98626	4.87893
0.73714	3.13734	5.51149
2.53431		4.98158
1.95393	0.461773	0.407474
0.451481	2.95136	4.30217
1.76637	1.47654	3.25694
0.675505	1.47852	2.2536
0.326917	2.76519	2.44941
2.04431	1.35479	2.31732
	2.76596	0.0139813
0.247282	0.728003	2.92873
	0.417117	2.45438
0.9451	1.89353	2.34575
3.47565	2.03492	2.47033
1.55706	3.15327	3.52631
2.41522	2.02749	2.11827
1.06253	4.73836	5.12784
1.45947	3.36095	6.72738
1.04198	2.43949	4.68029
3.79595	0.178774	1.12266
0.369632	0.477556	1.01863
0.593168	2.28992	4.17224
3.6292	4.57629	1.63248
0.0109325	3.79336	0.757623
0.509016	1.91875	3.86418
1.03485	1.227	1.52711
0.872551		3.3498
0.36696	0.668188	0.644785
0.261098	2.73676	5.90573
2.07451	1.37073	3.34123
2.09767	4.15112	1.50644
2.7502	2.17996	7.62235
0.737322	2.64028	5.36393
2.23596	0.131888	7.01627
0.631863	0.0656032	7.45484
3.31438	3.06449	8.55261
1.1537	7.64523	1.68524
0.374484	1.23022	7.09473
3.24676	1.50703	3.50513
3.04129	0.0832221	2.16683
2.32651	2.04583	0.875028
	1.09413	5.3618
0.0767032	1.29376	2.02253
0.281469	1.11654	1.98393
2.47751	1.45351	1.87382
1.27296	0.709809	6.06088
0.0496616	0.520471	1.18321
2.03051	4.00585	1.13762
0.774982	0.346031	6.95052
0.948219	1.53535	5.58599
1.51995	0.365651	2.98774
0.0171635	1.07213	4.48905
0.197524	0.742396	5.52125
1.03818	2.50025	6.19697
1.30328	2.4925
0.645056	1.67772	3.61006
1.01783	7.05949	1.36473
4.0072	3.15534	1.27339
3.17485	2.18187	0.136051
0.799368	0.889223	2.68506
0.78334	3.78508	9.06589
8.79778	0.484085	4.45089
0.562162	2.21136	1.45572
2.48884	1.74716	2.06952
2.68648	1.27807	2.52463
0.336749	7.30461	1.75849
0.226133	2.78488	1.62349
0.454235	1.55635	1.24092
0.35756	1.06977	3.87586
	2.9677
2.02036	6.67961	3.33459
0.0476221	0.509913	0.501387
0.19739	4.12076	0.0319034
2.96366	1.70036	2.59363
3.13458	3.2746	8.47677
4.64053	4.65971	0.390558
1.47265	0.983564	3.05803
0.252886	2.23083	1.21019
0.765825	2.11317	0.0662796
5.90883	0.0880564	0.970662
9.56998	1.86037	3.86857
1.75904	1.32659	3.27917
1.36227	4.3093	1.28524
0.850142	1.14666	2.29127
2.50766	3.46726	5.19565
1.01997	1.12437	1.02187
4.3144	3.57994	7.19883
2.30812	1.11487	0.626655
	5.55717	2.24268
0.801718	0.579336	1.49553
4.05578	7.63383	3.41798
2.98301	1.80657	6.27071
0.0845906	0.43944	2.4728
1.2386	0.117108	1.61928
1.85302	0.480937	3.54212
0.0550103	0.824135	0.371388
1.04111	4.77217	2.38487
0.190587	2.89077	5.74703
4.05512	2.46322	5.20615
0.0152157	2.68077	3.82379
0.659898	4.70977	2.632
1.05987	0.040598	2.58681
4.51678	0.406264	5.14455
0.245884	2.06831	0.8055
2.36571	0.0628477	1.94481
0.0680384	2.55656	2.01628
0.517095	3.3757	2.33295
	7.08777	1.6819
	1.43565
0.237978	3.38086	4.30411
6.6401	1.18174	4.85546
1.72949	2.32983	2.41572
2.46659	2.86361	0.110606
1.7639	1.58852	7.95877
5.69487	0.296276	0.0148332
0.452217	1.54939
0.147183	0.207172
0.619576	4.24563	0.113815
0.970823	0.861624	2.32089
0.285677	2.29744	0.0456079
0.329621	0.0766133
0.252505	0.00772253	3.82206
0.0774889	5.84157	0.215538
1.00685	2.57497	0.301536
0.885759	3.97801
0.163569	3.38069	1.1765
5.26515	2.69542	0.181877
0.514038	3.53716	4.5119
0.580414	3.03192	1.21178
1.0162	3.60212	3.03143
0.00588255	1.75828
0.267595	2.16017	0.111595
1.04948	2.92833	0.950692
0.860007	2.43784	3.31842
4.33429	3.5477	0.0757183
4.7077	1.75001	3.12637
2.2866	4.06261	1.09965
5.97375	1.34505	0.00644668
0.289731	1.63263	2.5029
0.474978	2.48738	5.16203
2.24258	1.95847	2.56177
0.804874	2.41759	2.05451
2.45234	0.000605228	0.0239748
2.16075	0.0178187
2.60672	1.75184
	2.06761	2.24743
	0.186988	4.39952
0.913516	1.11683	1.3539
0.132649	1.09755	0.939671
0.73341	0.680804	4.21394
0.475934	4.29515	0.443668
3.74018	2.01579	0.863498
4.54815	3.33054	2.96433
2.68155	3.07573	3.55329
2.50987	0.141185	4.7329
0.211679	1.36664
0.846733	0.852381	5.29138
1.7871	1.30319	4.42346
	0.354319	3.02493
0.410866	3.05238
0.215559	1.41349	7.28895
0.591041	0.991911	3.41051
0.842247	0.165114	0.130305
1.12605	5.49119	1.12
3.77411	1.01031	0.0289763
1.95018		0.25708
1.44981	0.70989	6.27146
3.86844	1.16603	3.02703
0.64172	1.48172
3.13617	0.699695	4.42782
1.07232	0.266885	2.93895
0.594062	1.57364	1.69473
4.40434	1.03702	7.34093
1.24825	0.857188	2.32353
0.503182	1.431	2.96617
0.417926	1.91331	2.60695
0.0509552	0.286285	1.3165
0.309224	2.79172
1.90088	2.25064
0.738913		1.36781
1.57351	0.632392	4.19977
1.27216	5.08512	0.0211877
2.68566	5.73625
0.684254	1.84625	4.0126
0.412109	2.80294
0.85308	3.43564	0.389729
	5.07324	1.47027
0.375027	0.922149	3.44036
5.78918	1.59584	0.0617035
2.33128	2.62023	2.426
0.157718	0.690977	2.72487
2.13347	3.8535	4.45381
0.229476	5.62542	1.66264
3.58922	0.679602	0.913668
0.820654	1.17876	1.93486
1.07507	0.748671	4.85577
5.08563	3.10914
0.315549	5.30431	0.41877
1.54164	1.07998	4.25446
0.974262	3.647	6.55424
1.34778	0.456275
0.199638	2.95127
3.39417	2.6488	2.50171
1.28063	0.530902
	2.23989	0.250267
2.38024	3.92208
2.84574	0.719168	0.490315
0.19616	0.466399	0.338692
0.178143	0.866799	3.78606
1.96174	4.3564
0.0907799	0.643591	5.32765
0.903356	2.30822
0.00387636	1.93258	6.224
3.09358	6.17509	0.769816
0.00265399	0.00844802	5.32201
0.0758798	0.041668	1.27785
0.609747	2.14009	0.139842
4.62022	0.198929
2.73601	4.49371	0.124649
3.31258	1.20214	1.94039
0.0756093	1.76388	1.96765
2.20643	2.42232	1.48705
0.243888	6.02785	0.254357
5.0566	1.26863	3.33932
0.480458	2.07916	4.04671
0.845681	0.484976	0.614166
0.304983	0.16787	1.86842
1.16944	2.3449	0.073978
2.21428	0.28842	0.447123
0.144923	3.9682	0.540644
	0.471976	0.140286
6.02352	3.35337	3.13361
1.17862	5.11722	0.560716
1.81425	3.02075	2.16602
1.50619	6.17431	1.7261
1.4341	0.327278	0.0150972
2.10793	0.0551901	0.000605084
1.84822	0.511784	0.553222
1.122	2.61256
0.574492	1.29222
1.28015	1.1492	4.64536
0.89609	1.20787	1.47783
3.43136	1.72046	5.5039
0.727541	2.05363	2.36112
2.32481	6.27037	1.9438
0.732443	1.56272	2.44713
2.16822	3.82723	0.00582393
0.730845	0.041255	0.328168
0.764331	5.8824	1.70354
1.79853	4.67969
3.11102	5.82695
0.945827	0.281743	3.09167
0.483048	1.35847	0.69836
1.75015	4.54741	5.75497
0.181566	1.64991	4.17185
0.626797	0.643173	3.09695
1.9474	5.39537	2.08869
0.216087	1.60431	4.56249
0.011678	7.11878
0.255679	3.85843	0.977272
0.233167	0.802958	2.78525
	0.648361	2.36129
1.23185	0.0655559	3.21474
0.0351319	2.18046	0.0840146
2.55511	3.11444	1.68796
4.389	0.901151
0.147162	6.1417
0.141	3.92494	2.20447
4.92892	1.66833	4.61832
2.01128	0.672155	0.380812
3.61494	2.97995	3.22025
0.420584	2.92499	0.00377909
0.802991	4.0824	1.22462
0.418778	5.25203
1.00443	2.60382
0.461849	0.411173
0.501765	3.00222
5.29117	2.75318
0.995199	3.49827
1.35765	2.34684
0.253498	3.56628
0.483149	0.250643
3.22424	3.54969
	1.72186
2.35582	0.808109
1.03449	0.208493
4.80071	5.0717
0.330552	4.02939
1.33905	1.68061
4.84403	3.64196
1.77904	1.49733
1.20759	4.96884
2.36443	6.05395
1.5366	1.01344
1.91895	8.75109
2.49436	2.03206
1.9654	1.35748
0.0174063	0.731019
0.354059	0.22062
3.75539	3.14781
1.29953	2.9053
0.697947	0.746726
0.0997533	4.76008
1.81206	1.11373
1.1142	0.701478
3.99848	0.57399
0.612829	2.31031
0.54821	0.256971
0.15266	5.45764
1.15654
0.0106097	2.93876
1.30273	6.0814
1.8944	1.74148
0.63037	1.40803
3.31743	1.66585
0.409342	1.11436
2.58058	5.60618
0.510546	0.563263
0.642049	0.124044
1.03617	2.08117
0.580044	1.42662
0.611748	0.873902
1.13594	4.0739
2.9388	5.24829
0.567841	2.94148
0.835485	4.31995
0.406632	5.07598
0.405612	0.677838
0.916871	1.25182
3.00165	0.741891
1.37464
1.33113	2.78857
0.0466204	1.11961
1.56469	3.50491
0.00444257	3.56063
1.81277	2.20019
0.244799	8.09144
2.03574	0.90857
0.122766	4.42584
3.41638	3.05243
1.54192	6.27603
1.04897	2.17296
2.02296	3.38441
0.758645	3.89285
0.561518	1.7847
5.10542	1.48361
4.14884	3.63815
2.28326	0.812475
0.192546	4.4032
0.977572	3.88062
5.14262	3.79297
1.55505	0.274054
1.74738	0.928281
1.40222	0.850092
2.7219	4.13649
0.982447	2.41198
2.5003	1.0709
0.597943	2.12971
0.841359	0.0103059
3.64413	3.54727
0.940728	2.32737
0.0170989	0.846227
2.48797	1.59022
0.968013	0.00644482
	2.189
0.427261	3.32667
0.878447	1.77737
1.37281	1.04237
5.57908	3.54607
0.363085	3.06718
1.93986	0.0388592
0.546522	0.31169
1.93547	3.25458
0.0985773	2.70859
1.26463	3.39914
3.46283	1.42891
1.19808	2.92265
1.42966	0.0514303
1.00239	5.86721
1.59675	5.7189
3.59491	1.57553
1.91606	3.46755
3.70191	6.56222
5.43997	0.970857
1.54627	0.194367
2.62528	2.34882
0.120747	2.3458
3.42251	0.628891
	8.41148
0.955981	1.31944
2.27251	1.33583
0.32519	3.18585
0.883552	1.71828
	0.782594
0.183639	0.350878
0.969096	2.35901
2.09722	3.16546
0.144695	1.28535
0.522076	2.3623
	1.7471
3.11064	5.46096
5.42431	2.87024
1.7276	0.964745
0.0387865	0.80072
1.81913	3.5912
0.766668	3.73945
0.232668	2.29181
0.0120467
0.0965979	0.0755894
2.42483	4.49529
0.960412	2.79377
2.46425	2.9714
1.38193	4.09438
0.0799819	1.9554
0.58482	5.32487
	2.83506
1.05946	7.24852
1.11081
6.62485	0.553306
2.42289	1.18333
0.145493	4.73285
1.65359	4.16061
	3.71968
5.95503
0.24705	4.34505
2.2216	0.721874
1.84872	1.72423
2.35113	1.74525
0.271895	0.54252
0.0527968	1.03437
3.65526	1.4144
1.03343	1.02027
0.0316011	1.67201
1.06814
	2.78547
1.886	0.115507
0.28963	0.516644
1.74432	1.34112
	5.57906
0.981792	3.93842
1.41522	2.92749
1.13314	3.25697
0.202247	1.06151
0.948311	6.85702
0.00638665	3.86618
1.47351	0.800492
4.11724	3.73717
0.341865	4.45048
0.211954	2.99224
2.7144	0.799797
0.282165	3.95512
4.19373	4.66754
	2.9049
2.89373	3.77639
0.130345	1.64759
	0.204098
0.581587	5.1829
0.0728588	0.137085
1.60146	4.41752
0.552375	2.03626
2.06104	1.2441
0.178242	0.504226
0.624199
0.80966	1.06615
0.995637	2.31938
1.02506	3.18625
2.00866	0.117189
2.0037	0.31855
2.37731	0.02216
0.349231	0.00173337
3.23002	1.55204
0.00542888	0.611793
0.989099	0.0677853
0.207646
0.488899	1.57218
3.80802
1.77839
0.83305
0.182343	4.03197
0.0379451	1.54179
8.768	1.47542
	0.00987771
0.0576567
0.124668
5.89271	0.14255
4.62686	0.932127
4.30731
6.44683	1.59994
0.0752736
0.15712	0.206041
3.32193	0.131112
0.343734	0.550606
2.67014
1.5362	2.44262
1.23189	2.87607
1.32528	1.18654
1.30224	0.588853
0.39844	0.00512285
0.258302	1.14232
1.24855	0.574326
0.181314
2.39147
0.144752
0.0242326	3.86715
0.269646
1.65034	5.20485
0.192581	0.694392
0.304326	0.440489
3.45948	0.0992637
2.62406
0.873645	0.0310028
0.0492135
0.190205	0.0560308
1.09459	0.95667
0.998317	1.37779
0.11532	1.4082
3.52249
0.416807	2.7091
4.3287
0.0506984	3.5966
2.818	0.895264
0.232185	2.23147
0.25248	0.00171391
0.210558
1.30782	3.79453
0.0242872	4.03978
6.47137	4.67335
7.52688	3.35818
3.6266	0.0162624
2.95795
0.341672	4.82792
2.92412	0.295167
0.31465	4.40982
3.36896	0.0563645
0.561657	0.338891
0.0847724	1.39896
3.08987
0.34096	0.19388
0.726931	1.08703
1.01376	4.06819
0.711388	4.12593
1.44326	2.3025
0.0487522	1.35717
6.55942	0.0365168
2.0839	0.838865
0.0942863
0.669252	1.7068
6.14397	0.0861216
0.0204996	0.0652418
1.50217	0.294265
0.358745
0.728966	4.43293
2.78078	2.70378
2.14261	1.37111
3.8306	1.80565
2.3743	0.362458
4.67977	0.153346
1.56007	0.182906
3.30619
0.359081	2.27033
3.13945	1.41604
0.989889
1.32951	5.24221
1.44757	3.61168
1.34714	3.41797
3.11156
0.985998	2.59185
0.221176	0.650978
1.29665	0.298696
2.7666
1.79581	3.08235
1.94058	0.0299682
1.69681	5.95955
0.386396	0.853144
0.831515	2.58488
0.030974	3.1229
1.8854
1.11198	0.215479
1.46004	0.540279
0.669896	0.847285
0.674116	0.0511892
0.388375	1.16262
0.0778334	4.40664
	0.0702905
6.36451	6.01633
2.46774
0.175606	5.1167
4.0005	0.677557
0.11758	0.240552
	0.0796185
1.51107	0.975078
0.00867505	1.41557
0.607505	2.07266
0.97896	1.28543
1.56047	0.932552
1.06953	0.255609
0.983847	2.33661
	0.0483584
0.999109
0.119689
0.735302	0.0777308
0.0897454	2.12077
1.94657	1.17328
	1.6896
0.39043
2.70802	0.204008
0.753112	0.349377
0.072184
0.562185
8.61355
0.280753	1.5331
0.101382	0.269122
1.51895
0.31347
4.16482	0.0306566
2.71781	0.45358
2.17306	3.09073
0.162304	0.0681312
0.609275	0.118896
2.20494	0.184848
0.0627506	0.362726
1.00244	4.27754
3.33959	3.61497
0.14224	3.08238
1.24228	2.2042
4.73991
0.601664	3.7279
1.89188	0.566998
	3.2507
0.316107	4.82625
0.844853
2.48315	1.10109
0.0146217	1.19137
2.3527
1.45323	0.302455
1.29231	0.48924
0.113852	2.90803
3.51213	1.93484
1.23433	0.03399
4.67117	0.111234
0.0175746	2.26105
3.95703	0.313968
1.25122
	2.26501e-05
1.13422	6.21987
0.584825	2.37273
0.910408	0.661073
0.164741	1.51852
2.47821	0.797838
1.55958	3.3856
3.18545
0.967901
0.298586	0.221434
0.736147	3.6938
1.08215	1.21799
0.0156076	3.93046
0.246368	5.84696
3.08098	1.62001
1.03489	4.33531
0.419566	2.93047
4.07541	5.62022
3.19955	0.0357324
3.60324
1.2969	3.73544
2.81888	5.58929
4.93699	0.274223
1.23861	0.246011
1.0494	5.06183
3.61885
4.54578	0.026445
4.77736	1.73151
2.91949	0.205114
1.28114
4.58801	0.171652
1.06793	1.33922
[truncated: 1,419 more rows]

## Sheet: Figure3
Fig. 3a: The umap distance of each GV oocyte caculated by m6A data set						Fig. 3b : The umap distance of each GV oocyte caculated by input data set							Fig. 3c,d : The UMAP distance matrix caculated using merged data, gloable m6A level and genome type of each GV oocytes						Fig. 3g: The normalized mapped reads of each GV oocytes					Fig. 3i: The normalized expression value of different expressed genes among different GV oocytes and publised data sets										Figure 3h
only-m6A						only-input								UMAP1	UMAP2	m6ALevel			SN-WT	NSN-WT	SN-KO	NSN-KO			This-work-rna-seq				Public-data					The original data can be downloaded from the following link
	UMAP1	UMAP2	cellType	color			UMAP1	UMAP2	cellType	color			YH.BM15.GV.cKO.WT.12	-0.99558	-1.63516	-1.16551	WT		5.16274	4.75787	5.12452	5.1486		geneName	WT-SN	cKO-SN	WT-NSN	cKO-NSN	P10	P14	FGO			https://data.mendeley.com/datasets/dhskwr3r5f/draft?a=69360c62-93e5-415a-b5cf-36b51dcfe0f9
YH.BM16.GV.cKO.WT.m6A.13.pooled_1_N4uniq_AAGCTA	0.596291	2.3736	WT	blue		YH.BM14.GV.cKO.WT.trans.13.pooled_1_N4uniq_AAGCTA	1.14189	-2.05331	WT	blue			YH.BM15.GV.cKO.WT.13	1.57743	1.71101	-3.67325	WT		5.19761	5.12504	5.11107	4.96147		Ncald	0.058595	0.600293	0.128349	-0.787236	-0.781506	0.18597	0.595536			https://data.mendeley.com/datasets/cnx2bb37d2/draft?a=b74110fa-349b-49e6-8eaf-efe0e066ed7b
YH.BM16.GV.cKO.WT.m6A.13.pooled_1_N4uniq_ACATCG	-2.05327	-0.0409768	WT	blue		YH.BM14.GV.cKO.WT.trans.13.pooled_1_N4uniq_ACATCG	1.35708	1.36496	WT	blue			YH.BM15.GV.cKO.WT.15	0.192292	-0.605286	-1.3808	WT		5.44018	4.92831	5.04117	4.95972		Rmdn3	-0.009709	0.80316	-0.255204	-0.538247	-0.633454	-0.129425	0.762879
YH.BM16.GV.cKO.WT.m6A.13.pooled_1_N4uniq_CACTGT	-2.13975	0.660918	WT	blue		YH.BM14.GV.cKO.WT.trans.13.pooled_1_N4uniq_CACTGT	1.81599	-0.856788	WT	blue			YH.BM15.GV.cKO.WT.17	1.15931	-1.23243	-2.1371	WT		5.28787	5.18884	5.11874	5.05708		Dmap1	-0.115303	0.845399	-0.312674	-0.417422	-0.784099	0.19484	0.589259
YH.BM16.GV.cKO.WT.m6A.13.pooled_1_N4uniq_CGTGAT	1.35173	2.14807	WT	blue		YH.BM14.GV.cKO.WT.trans.13.pooled_1_N4uniq_CGTGAT	1.16744	-1.53578	WT	blue			YH.BM15.GV.cKO.WT.2	0.394717	-1.05844	-1.65722	WT		5.14705	4.91318	5.27358	5.0489		Mfn1	-0.011853	0.817045	-0.338837	-0.466355	-0.761921	0.126782	0.635139
YH.BM16.GV.cKO.WT.m6A.13.pooled_1_N4uniq_CTCTAC	2.23556	1.79262	WT	blue		YH.BM14.GV.cKO.WT.trans.13.pooled_1_N4uniq_CTGATC	0.559232	0.696366	WT	blue			YH.BM15.GV.cKO.WT.20	1.32594	1.38814	-4.21729	WT		5.70219	4.89871	5.65304	5.18101		Ints5	-0.03086	0.826253	-0.39399	-0.401404	0.397427	0.418975	-0.816402
YH.BM16.GV.cKO.WT.m6A.13.pooled_1_N4uniq_CTGATC	1.01404	1.39928	WT	blue		YH.BM14.GV.cKO.WT.trans.13.pooled_1_N4uniq_GATCTG	0.574593	-1.39614	WT	blue			YH.BM15.GV.cKO.WT.21	1.29357	0.309374	-3.70653	WT		5.0104	5.06928	5.30824	5.0626		Bmp2k	-0.295539	0.865587	-0.30668	-0.263369	-0.349412	-0.464382	0.813794
YH.BM16.GV.cKO.WT.m6A.13.pooled_1_N4uniq_GATCTG	0.893104	1.97655	WT	blue		YH.BM14.GV.cKO.WT.trans.13.pooled_1_N4uniq_GCCTAA	0.0161128	0.17619	WT	blue			YH.BM15.GV.cKO.WT.22	-0.36115	0.809424	-1.90372	WT		5.39174	5.07953	5.36907	5.078		Zranb1	-0.088753	0.835163	-0.462817	-0.283593	0.371821	0.443623	-0.815444
YH.BM16.GV.cKO.WT.m6A.13.pooled_1_N4uniq_GCCTAA	1.77115	-0.887047	WT	blue		YH.BM14.GV.cKO.WT.trans.13.pooled_1_N4uniq_GTAGCC	1.25699	-0.657685	WT	blue			YH.BM15.GV.cKO.WT.23	0.98933	0.777124	-3.14215	WT		5.19538	4.84442	5.58976	5.15684		Ncstn	0.053823	0.766682	-0.600894	-0.219611	0.442603	0.372902	-0.815504
YH.BM16.GV.cKO.WT.m6A.13.pooled_1_N4uniq_GCGGAC	1.67489	-1.45748	WT	blue		YH.BM14.GV.cKO.WT.trans.13.pooled_1_N4uniq_TACAAG	-0.719929	0.757941	WT	blue			YH.BM15.GV.cKO.WT.25	1.50946	-0.809025	-2.95843	WT		5.48255	5.26563	5.20408	5.07054		Sh3bgrl2	-0.15129	0.794424	-0.585377	-0.057757	-0.426061	-0.390173	0.816234
YH.BM16.GV.cKO.WT.m6A.13.pooled_1_N4uniq_GGAACT	-0.387509	-2.09917	WT	blue		YH.BM14.GV.cKO.WT.trans.13.pooled_1_N4uniq_TCAAGT	1.46254	0.306883	WT	blue			YH.BM15.GV.cKO.WT.26	2.17648	0.613659	-4.09372	WT		5.02648	5.04016	5.59935	4.67283		Gfer	0.810715	-0.058514	-0.208149	-0.544051	-0.468848	-0.344486	0.813333
YH.BM16.GV.cKO.WT.m6A.13.pooled_1_N4uniq_GGACGG	-0.0961907	-1.0172	WT	blue		YH.BM14.GV.cKO.WT.trans.13.pooled_1_N4uniq_TGGTCA	0.67803	1.33523	WT	blue			YH.BM15.GV.cKO.WT.27	0.205457	1.42624	-2.1776	WT		5.45762	5.02985	5.47008	4.65055		Aass	0.839835	-0.228172	-0.472489	-0.139174	0.565374	0.227475	-0.792848
YH.BM16.GV.cKO.WT.m6A.13.pooled_1_N4uniq_GGCCAC	-0.946134	-0.220288	WT	blue		YH.BM14.GV.cKO.WT.trans.14.pooled_1_N4uniq_AAGCTA	0.728053	-2.08665	WT	blue			YH.BM15.GV.cKO.WT.32	1.85577	1.42322	-3.26546	WT		5.58987		5.21754			Srgap1	0.840796	-0.19195	-0.475613	-0.173233	-0.692781	-0.027829	0.720611
YH.BM16.GV.cKO.WT.m6A.13.pooled_1_N4uniq_GTAGCC	-0.541778	1.92759	WT	blue		YH.BM14.GV.cKO.WT.trans.14.pooled_1_N4uniq_ACATCG	0.891334	1.74995	WT	blue			YH.BM15.GV.cKO.WT.33	0.294549	-1.74972	-0.729045	WT		5.19361		5.0508			Ankrd13c	0.657846	-0.372132	0.297563	-0.583277	0.714817	-0.015681	-0.699136
YH.BM16.GV.cKO.WT.m6A.13.pooled_1_N4uniq_TACAAG	-1.85362	-1.76908	WT	blue		YH.BM14.GV.cKO.WT.trans.14.pooled_1_N4uniq_CACTGT	1.9075	-1.23869	WT	blue			YH.BM15.GV.cKO.WT.34	-0.420322	-0.326414	-3.38035	WT		5.07493					Fbxo46	0.639427	-0.525388	0.33579	-0.449828	-0.378412	-0.437374	0.815787
YH.BM16.GV.cKO.WT.m6A.13.pooled_1_N4uniq_TCAAGT	-1.71761	1.83919	WT	blue		YH.BM14.GV.cKO.WT.trans.14.pooled_1_N4uniq_CGTGAT	1.00498	-1.41098	WT	blue			YH.BM15.GV.cKO.WT.36	1.33426	-0.0769607	-1.7642	WT		5.30073					Mlxip	-0.801899	-0.035628	0.368952	0.468575	0.567723	0.224339	-0.792062
YH.BM16.GV.cKO.WT.m6A.13.pooled_1_N4uniq_TGACAT	-0.539021	2.49199	WT	blue		YH.BM14.GV.cKO.WT.trans.14.pooled_1_N4uniq_CTGATC	0.108424	0.942007	WT	blue			YH.BM15.GV.cKO.WT.39	1.01269	1.06848	-4.5521	WT		5.11265					Csnk1d	-0.538938	-0.196719	-0.079526	0.815183	0.203895	0.582757	-0.786652
YH.BM16.GV.cKO.WT.m6A.13.pooled_1_N4uniq_TGGTCA	2.1395	0.235694	WT	blue		YH.BM14.GV.cKO.WT.trans.14.pooled_1_N4uniq_GATCTG	0.678579	-1.01764	WT	blue			YH.BM15.GV.cKO.WT.4	0.489922	0.521161	-3.00122	WT		5.51561					Dhx32	0.066307	-0.818702	0.521597	0.230798	0.739327	-0.069586	-0.669741
YH.BM16.GV.cKO.WT.m6A.13.pooled_1_N4uniq_TTGACT	1.21133	-2.2544	WT	blue		YH.BM14.GV.cKO.WT.trans.14.pooled_1_N4uniq_GCCTAA	0.109076	0.0630442	WT	blue			YH.BM15.GV.cKO.WT.40	0.694631	-0.389682	-2.92677	WT		4.96555					Fbxo10	-0.181529	-0.69725	0.221715	0.657064	0.486534	0.324591	-0.811126
YH.BM16.GV.cKO.WT.m6A.13.pooled_1_N4uniq_TTTCAC	-1.64134	-2.04615	WT	blue		YH.BM14.GV.cKO.WT.trans.14.pooled_1_N4uniq_GTAGCC	0.901799	-0.454923	WT	blue			YH.BM15.GV.cKO.WT.41	0.369359	0.26923	-1.99697	WT							Ercc2	-0.387298	-0.453104	0.802012	0.03839	0.048633	0.681535	-0.730168
YH.BM16.GV.cKO.WT.m6A.14.pooled_1_N4uniq_AAGCTA	-0.0940187	2.38135	WT	blue		YH.BM14.GV.cKO.WT.trans.14.pooled_1_N4uniq_TCAAGT	1.52462	-0.132263	WT	blue			YH.BM15.GV.cKO.WT.42	1.08978	0.677421	-3.77208	WT							Chmp2b	-0.462382	-0.382908	0.798362	0.046929	0.440724	0.374887	-0.815611
YH.BM16.GV.cKO.WT.m6A.14.pooled_1_N4uniq_ACATCG	-1.90676	-0.2326	WT	blue		YH.BM14.GV.cKO.WT.trans.14.pooled_1_N4uniq_TGGTCA	0.3003	1.51054	WT	blue			YH.BM15.GV.cKO.WT.44	0.914072	-1.62757	-2.64113	WT							Dnajb2	-0.503156	-0.439581	0.705063	0.237674	-0.212565	0.789006	-0.576442
YH.BM16.GV.cKO.WT.m6A.14.pooled_1_N4uniq_CACTGT	-2.14883	0.789714	WT	blue		YH.BM14.GV.cKO.WT.trans.18.pooled_1_N4uniq_ACATCG	0.370722	1.95673	WT	blue			YH.BM15.GV.cKO.WT.45	2.00045	0.77434	-2.601	WT							Noc2l	-0.384708	-0.323474	0.85239	-0.144208	-0.811311	0.326087	0.485224
YH.BM16.GV.cKO.WT.m6A.14.pooled_1_N4uniq_CGTGAT	0.444961	0.42099	WT	blue		YH.BM14.GV.cKO.WT.trans.18.pooled_1_N4uniq_CACTGT	1.68348	-1.395	WT	blue			YH.BM15.GV.cKO.WT.46	0.396157	1.17806	-3.13785	WT							Nsmce4a	-0.381453	-0.266854	0.859472	-0.211165	-0.611031	-0.163505	0.774536
YH.BM16.GV.cKO.WT.m6A.14.pooled_1_N4uniq_CTCTAC	2.17469	1.85866	WT	blue		YH.BM14.GV.cKO.WT.trans.18.pooled_1_N4uniq_CGTGAT	1.21245	-1.24964	WT	blue			YH.BM15.GV.cKO.WT.5	1.4171	0.694004	-3.04077	WT							Slc4a5	-0.302213	-0.15363	0.852889	-0.397046	-0.733873	0.056979	0.676893
YH.BM16.GV.cKO.WT.m6A.14.pooled_1_N4uniq_CTGATC	1.26551	1.1013	WT	blue		YH.BM14.GV.cKO.WT.trans.18.pooled_1_N4uniq_CTGATC	-0.250337	1.12714	WT	blue			YH.BM15.GV.cKO.WT.51	1.46718	1.81395	-3.35806	WT							Vamp3	-0.57819	0.023308	0.783013	-0.228131	0.360657	0.454057	-0.814714
YH.BM16.GV.cKO.WT.m6A.14.pooled_1_N4uniq_GATCTG	1.00037	1.95371	WT	blue		YH.BM14.GV.cKO.WT.trans.18.pooled_1_N4uniq_GATCTG	0.364616	-1.12416	WT	blue			YH.BM15.GV.cKO.WT.53	0.0608953	-0.109721	-3.20407	WT
YH.BM16.GV.cKO.WT.m6A.14.pooled_1_N4uniq_GCCTAA	2.03933	-0.915783	WT	blue		YH.BM14.GV.cKO.WT.trans.18.pooled_1_N4uniq_GGCCAC	-0.785128	1.88927	WT	blue			YH.BM15.GV.cKO.WT.55	0.874911	-0.892223	-2.61511	WT
YH.BM16.GV.cKO.WT.m6A.14.pooled_1_N4uniq_GCGGAC	1.87629	-1.48616	WT	blue		YH.BM14.GV.cKO.WT.trans.18.pooled_1_N4uniq_GTAGCC	0.878846	-0.182004	WT	blue			YH.BM15.GV.cKO.WT.6	0.748473	-1.519	-2.07109	WT
YH.BM16.GV.cKO.WT.m6A.14.pooled_1_N4uniq_GGAACT	-0.174392	-2.19829	WT	blue		YH.BM14.GV.cKO.WT.trans.18.pooled_1_N4uniq_TCAAGT	1.12555	0.626572	WT	blue			YH.BM15.GV.cKO.WT.7	1.88341	0.635047	-3.79669	WT
YH.BM16.GV.cKO.WT.m6A.14.pooled_1_N4uniq_GGACGG	-0.0495116	-2.35958	WT	blue		YH.BM14.GV.cKO.WT.trans.18.pooled_1_N4uniq_TGGTCA	-0.0501738	1.71507	WT	blue			YH.BM15.GV.cKO.WT.1	1.09665	1.28434	-1.91131	KO
YH.BM16.GV.cKO.WT.m6A.14.pooled_1_N4uniq_GGCCAC	-0.842306	-0.836389	KO	red		YH.BM14.GV.cKO.WT.trans.13.pooled_1_N4uniq_CTCTAC	-1.30001	0.0326653	KO	red			YH.BM15.GV.cKO.WT.10	-1.07893	0.0205115	-3.12073	KO
YH.BM16.GV.cKO.WT.m6A.14.pooled_1_N4uniq_GTAGCC	-0.625766	2.13287	KO	red		YH.BM14.GV.cKO.WT.trans.13.pooled_1_N4uniq_GCGGAC	-0.092918	-1.88538	KO	red			YH.BM15.GV.cKO.WT.11	-0.699726	-2.33753	-2.50781	KO
YH.BM16.GV.cKO.WT.m6A.14.pooled_1_N4uniq_TACAAG	-1.99911	-1.68501	KO	red		YH.BM14.GV.cKO.WT.trans.13.pooled_1_N4uniq_GGAACT	-1.25409	-1.28927	KO	red			YH.BM15.GV.cKO.WT.14	0.297661	-2.12871	-1.94897	KO
YH.BM16.GV.cKO.WT.m6A.14.pooled_1_N4uniq_TCAAGT	-1.44582	2.19458	KO	red		YH.BM14.GV.cKO.WT.trans.13.pooled_1_N4uniq_GGACGG	-1.68473	1.82845	KO	red			YH.BM15.GV.cKO.WT.16	-1.86891	1.14206	-3.14159	KO
YH.BM16.GV.cKO.WT.m6A.14.pooled_1_N4uniq_TGACAT	-0.559219	2.48086	KO	red		YH.BM14.GV.cKO.WT.trans.13.pooled_1_N4uniq_GGCCAC	-0.508754	2.08329	KO	red			YH.BM15.GV.cKO.WT.18	-1.68714	0.283608	-4.00074	KO
YH.BM16.GV.cKO.WT.m6A.14.pooled_1_N4uniq_TGGTCA	2.13067	0.211416	KO	red		YH.BM14.GV.cKO.WT.trans.13.pooled_1_N4uniq_TGACAT	0.00904461	-1.12417	KO	red			YH.BM15.GV.cKO.WT.19	-0.948848	-1.03108	-2.1678	KO
YH.BM16.GV.cKO.WT.m6A.14.pooled_1_N4uniq_TTGACT	0.977319	-2.50708	KO	red		YH.BM14.GV.cKO.WT.trans.13.pooled_1_N4uniq_TTGACT	-0.380352	-1.26621	KO	red			YH.BM15.GV.cKO.WT.24	-2.04281	-0.110131	-4.22783	KO
YH.BM16.GV.cKO.WT.m6A.14.pooled_1_N4uniq_TTTCAC	-1.92445	-1.89836	KO	red		YH.BM14.GV.cKO.WT.trans.13.pooled_1_N4uniq_TTTCAC	-1.31104	1.24781	KO	red			YH.BM15.GV.cKO.WT.28	-0.691941	1.75605	-4.85006	KO
YH.BM16.GV.cKO.WT.m6A.18.pooled_1_N4uniq_AAGCTA	0.389949	2.38587	KO	red		YH.BM14.GV.cKO.WT.trans.14.pooled_1_N4uniq_CTCTAC	-1.50708	0.473978	KO	red			YH.BM15.GV.cKO.WT.29	-1.31489	0.465215	-4.20072	KO
YH.BM16.GV.cKO.WT.m6A.18.pooled_1_N4uniq_ACATCG	-1.90907	-0.465482	KO	red		YH.BM14.GV.cKO.WT.trans.14.pooled_1_N4uniq_GCGGAC	-0.513733	-1.8634	KO	red			YH.BM15.GV.cKO.WT.3	-1.91205	-0.473645	-3.8841	KO
YH.BM16.GV.cKO.WT.m6A.18.pooled_1_N4uniq_CACTGT	-2.09554	0.918524	KO	red		YH.BM14.GV.cKO.WT.trans.14.pooled_1_N4uniq_GGAACT	-1.52809	-0.824356	KO	red			YH.BM15.GV.cKO.WT.30	-0.633894	-2.1244	-2.87803	KO
YH.BM16.GV.cKO.WT.m6A.18.pooled_1_N4uniq_CGTGAT	1.32883	2.08628	KO	red		YH.BM14.GV.cKO.WT.trans.14.pooled_1_N4uniq_GGACGG	-1.38516	1.8913	KO	red			YH.BM15.GV.cKO.WT.31	-1.70172	-1.21648	-2.74066	KO
YH.BM16.GV.cKO.WT.m6A.18.pooled_1_N4uniq_CTCTAC	2.23287	1.61642	KO	red		YH.BM14.GV.cKO.WT.trans.14.pooled_1_N4uniq_GGCCAC	-0.552089	1.63753	KO	red			YH.BM15.GV.cKO.WT.35	-1.53861	1.33056	-4.39784	KO
YH.BM16.GV.cKO.WT.m6A.18.pooled_1_N4uniq_CTGATC	0.959967	1.11007	KO	red		YH.BM14.GV.cKO.WT.trans.14.pooled_1_N4uniq_TACAAG	-0.952726	0.781661	KO	red			YH.BM15.GV.cKO.WT.37	-1.1039	0.990263	-5.00931	KO
YH.BM16.GV.cKO.WT.m6A.18.pooled_1_N4uniq_GATCTG	1.04802	2.00483	KO	red		YH.BM14.GV.cKO.WT.trans.14.pooled_1_N4uniq_TGACAT	-0.161911	-0.847671	KO	red			YH.BM15.GV.cKO.WT.38	-0.775196	-0.862424	-2.90007	KO
YH.BM16.GV.cKO.WT.m6A.18.pooled_1_N4uniq_GCCTAA	1.95887	-0.943817	KO	red		YH.BM14.GV.cKO.WT.trans.14.pooled_1_N4uniq_TTGACT	-0.639131	-0.95498	KO	red			YH.BM15.GV.cKO.WT.43	-1.73987	-0.625253	-2.78663	KO
YH.BM16.GV.cKO.WT.m6A.18.pooled_1_N4uniq_GCGGAC	1.80427	-1.46733	KO	red		YH.BM14.GV.cKO.WT.trans.14.pooled_1_N4uniq_TTTCAC	-1.02403	1.51897	KO	red			YH.BM15.GV.cKO.WT.47	-0.881035	1.54953	-3.48886	KO
YH.BM16.GV.cKO.WT.m6A.18.pooled_1_N4uniq_GGAACT	-0.3628	-2.33802	KO	red		YH.BM14.GV.cKO.WT.trans.18.pooled_1_N4uniq_AAGCTA	1.35808	-2.15658	KO	red			YH.BM15.GV.cKO.WT.48	-1.12093	0.287979	-4.44331	KO
YH.BM16.GV.cKO.WT.m6A.18.pooled_1_N4uniq_GGACGG	2.17679	-1.07682	KO	red		YH.BM14.GV.cKO.WT.trans.18.pooled_1_N4uniq_CTCTAC	-1.31334	0.569702	KO	red			YH.BM15.GV.cKO.WT.49	-0.444463	-2.03524	-3.97284	KO
YH.BM16.GV.cKO.WT.m6A.18.pooled_1_N4uniq_GGCCAC	-0.827966	-2.08721	KO	red		YH.BM14.GV.cKO.WT.trans.18.pooled_1_N4uniq_GCCTAA	-0.279598	0.377303	KO	red			YH.BM15.GV.cKO.WT.50	-1.0868	-1.5421	-1.36535	KO
YH.BM16.GV.cKO.WT.m6A.18.pooled_1_N4uniq_GTAGCC	-0.776872	1.66952	KO	red		YH.BM14.GV.cKO.WT.trans.18.pooled_1_N4uniq_GCGGAC	-0.786676	-1.74396	KO	red			YH.BM15.GV.cKO.WT.52	0.0311964	-1.72292	-2.03336	KO
YH.BM16.GV.cKO.WT.m6A.18.pooled_1_N4uniq_TACAAG	-2.03613	-1.58645	KO	red		YH.BM14.GV.cKO.WT.trans.18.pooled_1_N4uniq_GGAACT	-1.28521	-0.944885	KO	red			YH.BM15.GV.cKO.WT.54	-1.33753	1.44531	-4.60823	KO
YH.BM16.GV.cKO.WT.m6A.18.pooled_1_N4uniq_TCAAGT	-1.79842	1.46274	KO	red		YH.BM14.GV.cKO.WT.trans.18.pooled_1_N4uniq_GGACGG	-1.88455	1.49492	KO	red			YH.BM15.GV.cKO.WT.56	-1.80113	0.597057	-3.98835	KO
YH.BM16.GV.cKO.WT.m6A.18.pooled_1_N4uniq_TGACAT	-2.25676	-0.243354	KO	red		YH.BM14.GV.cKO.WT.trans.18.pooled_1_N4uniq_TACAAG	-0.799206	1.2766	KO	red			YH.BM15.GV.cKO.WT.57	-0.536297	-1.42302	-2.17401	KO
YH.BM16.GV.cKO.WT.m6A.18.pooled_1_N4uniq_TGGTCA	2.15714	-0.178433	KO	red		YH.BM14.GV.cKO.WT.trans.18.pooled_1_N4uniq_TGACAT	-0.100936	-0.471863	KO	red			YH.BM15.GV.cKO.WT.8	0.255485	1.05615	-0.502457	KO
YH.BM16.GV.cKO.WT.m6A.18.pooled_1_N4uniq_TTGACT	0.7712	-2.41674	KO	red		YH.BM14.GV.cKO.WT.trans.18.pooled_1_N4uniq_TTGACT	-0.766175	-0.602655	KO	red			YH.BM15.GV.cKO.WT.9	-0.684923	1.36604	-2.05193	KO
YH.BM16.GV.cKO.WT.m6A.18.pooled_1_N4uniq_TTTCAC	-1.96709	-1.85599	KO	red		YH.BM14.GV.cKO.WT.trans.18.pooled_1_N4uniq_TTTCAC	-1.37026	1.33501	KO	red

## Sheet: Figure6
Fig. 6c-g: The UMAP distance and cell lables of each blastomers														Fig. 6i: The normalised expression level and m6A level of several identified important transcription factors
cellID	cell-lable	cellType	Paired	m6A_level	PCA_1	PCA_2	GROUP	Pcolar	Elable	Mlable	Llable				RNA-seq								m6A
YH.BM19.GV.4cell.21	early2-cell-1-1	early2	yes	-5.27087	-7.29984	1.77927	1	steelblue							gene	NAME	GWEIGHT	MII & zygote	class-1	Class_2	4-cell		MII & zygote	class-1	Class_2	4-cell
YH.BM19.GV.4cell.25	early2-cell-1-1	early2	yes	-4.73333	-6.24488	-0.343587	1	steelblue							Irf3	Irf3	1	0.154701	0.239147	0.745021	0.603175		0	0	0	0
YH.BM19.GV.4cell.22	early2-cell-1-2	early2	yes	-4.61954	-1.97716	-2.4246	1	steelblue							Klf3	Klf3	1	0.289831	0.31079	0.801988	0.419789		0.279879	0.302927	0.771871	0.483857
YH.BM19.GV.4cell.26	early2-cell-2-1	early2	yes	-6.58131	-5.6593	0.302047	1	steelblue							Rarg	Rarg	1	0.284424	0.275437	0.840427	0.370027		0	0	0	0
YH.BM19.GV.4cell.23	early2-cell-10-1	early2	yes	-5.40815	-6.17603	-0.78655	1	steelblue	E10-1						Mecp2	Mecp2	1	0.442634	0.693548	0.322884	0.467773		0	0	0	0
YH.BM19.GV.4cell.24	early2-cell-10-2	early2	yes	-4.89191	-4.16093	-1.89	1	steelblue	E10-2						Nr4a2	Nr4a2	1	0.299857	0.931065	0.207855	0		0	0	0	0
YH.BM19.GV.4cell.27	early2-cell-3-1	early2	yes	-5.19581	-0.329649	-3.60846	1	steelblue	E3-1						Klf4	Klf4	1	0.314787	0.498024	0.63277	0.502477		0	0	1	0
YH.BM19.GV.4cell.28	early2-cell-3-2	early2	yes	-7.68836	-4.19851	4.35699	1	steelblue	E3-2						Irf1	Irf1	1	0.48349	0.475454	0.510131	0.529101		0.499563	0	0.651162	0.571336
YH.BM19.GV.4cell.29	early2-cell-4-1	early2	yes	-3.33064	-3.51043	-2.39441	1	steelblue	E4-1						Evx1	Evx1	1	0.543176	0.460618	0.477153	0.514894		0	0	1	0
YH.BM19.GV.4cell.30	early2-cell-4-2	early2	yes	-5.20089	-3.95677	-1.07803	1	steelblue	E4-2						Jund	Jund	1	0.45105	0.49546	0.571151	0.474193		0.679421	0	0.733748	0
YH.BM19.GV.4cell.31	early2-cell-5-1	early2	yes	-4.18456	-2.22278	0.334013	1	steelblue	E5-1						Mafg	Mafg	1	0.464502	0.508602	0.546246	0.476631		0	0	0.703864	0.710335
YH.BM19.GV.4cell.32	early2-cell-5-2	early2	yes	-5.27277	-3.21433	1.53869	1	steelblue	E5-2						Nfyc	Nfyc	1	0.441609	0.542709	0.385476	0.601545		0.594972	0.803747	0	0
YH.BM19.GV.4cell.33	early2-cell-6-1	early2	yes	-3.75799	-4.1017	-0.0460955	1	steelblue	E6-1						Smad4	Smad4	1	0.536471	0.473555	0.487338	0.500446		0	1	0	0
YH.BM19.GV.4cell.34	early2-cell-6-2	early2	yes	-9.08483	-5.00812	0.581385	1	steelblue	E6-2						Etv6	Etv6	1	0.825814	0.203562	0.420291	0.316148		0.76173	0.374006	0	0.529043
YH.BM19.GV.4cell.35	early2-cell-7-2	early2	yes	-3.92519	-1.33731	-3.38879	1	steelblue	E7-1						Atf1	Atf1	1	0.544336	0.518741	0.491094	0.43981		0	1	0	0
YH.BM19.GV.4cell.36	early2-cell-7-2	early2	yes	-6.67517	-0.31344	-1.04544	1	steelblue	E7-2						E2f1	E2f1	1	0.471719	0.518774	0.534282	0.47212		0.611853	0.587598	0.338456	0.407201
YH.BM19.GV.4cell.37	early2-cell-8-1	early2	yes	-3.66628	-2.70998	-8.05059	1	steelblue	E8-1
YH.BM19.GV.4cell.38	early2-cell-8-2	early2	yes	-5.47994	-1.65012	0.186278	1	steelblue	E8-2
YH.BM19.GV.4cell.39	early2-cell-9-1	early2	no	-3.50736	-2.31571	1.96177	1	steelblue	E9-1
YH.BM19.GV.4cell.40	early2-cell-9-2	early2	no	-4.51753	1.00816	2.23669	0	steelblue	E9-2
YH.BM19.GV.4cell.62	Late-2cell- 9-2	Late	yes	-6.91201	2.29137	-4.40671	0	red			L9-2
YH.BM19.GV.4cell.71	Late-2cell-1-1	Late	yes	-5.90569	3.56434	2.62819	0	red			L1-1
YH.BM19.GV.4cell.73	Late-2cell-1-2	Late	yes	-4.75975	2.19605	-1.7144	0	red			L1-2
YH.BM19.GV.4cell.83	Late-2cell-4-1	Late	no	-6.51302	-2.58364	5.91227	1	red			L4-1
YH.BM19.GV.4cell.63	Late-2cell-4-2	Late	no	-5.76111	1.05152	-5.20412	0	red			l4-2
YH.BM19.GV.4cell.64	Late-2cell-5-1	Late	no	-5.965	-1.51769	1.74613	1	red			L5-1
YH.BM19.GV.4cell.65	Late-2cell-5-2	Late	no	-2.54933	2.98022	-0.218911	0	red			L5-2
YH.BM19.GV.4cell.66	Late-2cell-6-1	Late	no	-6.68847	-1.90987	7.99626	1	red			L6-1
YH.BM19.GV.4cell.72	Late-2cell-6-2	Late	no	-5.18666	3.13139	5.27806	0	red			L6-2
YH.BM19.GV.4cell.67	Late-2cell-7-1	Late	yes	-6.56977	1.09304	1.00927	0	red			L7-1
YH.BM19.GV.4cell.84	Late-2cell-7-2	Late	yes	-3.77441	0.65296	-1.11064	0	red			L7-2
YH.BM19.GV.4cell.68	Late-2cell- 8-1	Late	no	-4.10427	1.02528	1.03069	0	red			L8-1
YH.BM19.GV.4cell.69	Late-2cell- 8-2	Late	no	-5.43865	-1.40372	-0.793023	1	red			L8-2
YH.BM19.GV.4cell.70	Late-2cell- 9-1	Late	yes	-5.80699	2.32584	-3.26725	0	red			L9-1
YH.BM19.GV.4cell.93	Mid-2cell-10-1	Mid	yes	-5.44986	-3.35982	-0.400855	1	green3		M10-1
YH.BM19.GV.4cell.86	Mid-2cell-10-2	Mid	yes	-1.50524	-3.67504	-1.25583	1	green3		M10-2
YH.BM19.GV.4cell.88	Mid-2cell-2-1	Mid	yes	-6.54127	-2.37491	-0.422042	1	green3		M2-1
YH.BM19.GV.4cell.87	Mid-2cell-2-2	Mid	yes	-5.409	-3.26318	-6.85933	1	green3		M2-2
YH.BM19.GV.4cell.89	Mid-2cell-3-1	Mid	yes	-5.87443	6.14406	3.13297	0	green3		M3-1
YH.BM19.GV.4cell.90	Mid-2cell-3-2	Mid	yes	-6.12056	2.15152	0.0315527	0	green3		M3-2
YH.BM19.GV.4cell.92	Mid-2cell-4-1	Mid	no	-5.47826	3.13587	2.52805	0	green3		M4-1
YH.BM19.GV.4cell.91	Mid-2cell-4-2	Mid	no	-5.4765	-0.587877	3.46353	1	green3		M4-2
YH.BM19.GV.4cell.98	Mid-2cell-6-1	Mid	no	-6.60667	0.92002	1.75626	0	green3		M6-1
YH.BM19.GV.4cell.99	Mid-2cell-6-2	Mid	no	-7.27945	-3.64936	-0.274772	1	green3		M6-2
YH.BM19.GV.4cell.100	Mid-2cell-7-1	Mid	no	-5.32178	1.58957	1.74659	0	green3		M7-1
YH.BM19.GV.4cell.101	Mid-2cell-7-2	Mid	no	-5.25433	-1.16811	-4.82438	1	green3		M7-2
YH.BM19.GV.4cell.102	Mid-2cell-8-1	Mid	no	-6.2418	2.21539	2.67401	0	green3		M8-1
YH.BM19.GV.4cell.103	Mid-2cell-8-2	Mid	no	-4.64133	-0.818567	7.22755	1	green3		M8-2
YH.BM19.GV.4cell.94	Mid-2cell-9-1	Mid	yes	-4.91684	3.35103	2.48975	0	green3		M9-1
YH.BM19.GV.4cell.104	Mid-2cell-9-2	Mid	yes	-3.11137	1.30828	0.0214389	0	green3		M9-2
YH.BM19.GV.4cell.60	Late-2cell-2-2	Late	N/A	-4.01438	-2.82763	1.82629	1	grey
YH.BM19.GV.4cell.59	Late-2cell-2-2	Late	N/A	-3.03655	6.69086	-2.98787	0	grey
YH.BM19.GV.4cell.74	Late-2cell-10-1	Late	N/A	-4.55978	3.10156	-1.32853	0	grey
YH.BM19.GV.4cell.75	Late-2cell-11	Late	N/A	-5.45835	1.61112	1.93719	0	grey
YH.BM19.GV.4cell.76	Late-2cell-12	Late	N/A	-8.08318	-2.4497	0.276385	1	grey
YH.BM19.GV.4cell.77	Late-2cell-14	Late	N/A	-5.77656	5.27163	1.93995	0	grey
YH.BM19.GV.4cell.78	Late-2cell-16	Late	N/A	-5.23473	11.6453	-1.30295	0	grey
YH.BM19.GV.4cell.79	Late-2cell-17	Late	N/A	-4.47405	11.7138	-5.69442	0	grey
YH.BM19.GV.4cell.80	Late-2cell-18	Late	N/A	-4.9073	11.1095	1.51835	0	grey
YH.BM19.GV.4cell.81	Late-2cell-2	Late	N/A	-5.57108	3.17115	0.257688	0	grey
YH.BM19.GV.4cell.82	Late-2cell-2-1	Late	N/A	-5.35358	-0.100789	-0.147126	1	grey
YH.BM19.GV.4cell.61	Late-2cell-3-2	Late	N/A	-5.56412	5.69203	1.36122	0	grey
YH.BM19.GV.4cell.85	Mid-2cell-1-1	Mid	N/A	-6.4626	-4.59611	1.57842	1	grey
YH.BM19.GV.4cell.95	Mid-2cell-5-1	Mid	N/A	-8.42449	1.27345	8.55926	0	grey
YH.BM19.GV.4cell.96	Mid-2cell-5-2	Mid	N/A	-4.73194	-3.23159	-8.95322	1	grey
YH.BM19.GV.4cell.97	Mid-2cell-5-2	Mid	N/A	-2.98674	2.48831	-6.9815	0	grey

## Sheet: Figure S3
Fig. S3a: The umap distance and genome type of each single GV oocytes						Fig. S3f : The expression level and H3K36me3 level of development-silenced genes in GV oocytes of different growing stages. And the normalized expression of these genes in control and Mettl3 cKO SN GV oocytes.												Fig. S3e: The expresion level of presentative genes in GV oocytes in different growing stages
Only-minus						RNA-seq					H3K36me3			Normalized expression						P7	P10	P14	FGO	MII
	UMAP1	UMAP2	cellType	color		geneID	P7	p10	P14	8w	P7	P14	FGO	WT	cKO				Gata3	0.358492	1.47794	2.08554	2.5901	3.8008
YH.BM15.GV.cKO.WT.minus.13.pooled_1_N4uniq_AAGCTA	1.01076	-1.74894	WT	blue		ENSMUSG00000059625.6	9.66255	2.86582	2.39678	0.0720413	0.999516	0.03102	0.002418	0	0				Mapk7	4.54887	2.66412	2.24942	2.22867	0.193376
YH.BM15.GV.cKO.WT.minus.13.pooled_1_N4uniq_ACATCG	1.10584	-0.779455	WT	blue		ENSMUSG00000015090.13	8.72842	1.64076	1.81484	1.50994	0.887211	0.209308	0.411153	0.133315	0.991074				Mettl3	6.79883	4.27726	4.78872	4.76762	4.84056
YH.BM15.GV.cKO.WT.minus.13.pooled_1_N4uniq_CACTGT	-0.7773	-0.585697	WT	blue		ENSMUSG00000094497.1	8.49437	1.56435	1.58396	1.40764	1	0	0	0.959399	0.282052				Mettl14	0	4.31518	4.24261	4.36078	3.11607
YH.BM15.GV.cKO.WT.minus.13.pooled_1_N4uniq_CGTGAT	-0.20277	-1.49164	WT	blue		ENSMUSG00000045394.9	8.45494	0.714653	0.237865	0.255944	0.991077	0.125261	0.045566	0	0				Wtap	9.77265	5.86196	5.64657	6.12355	7.23598
YH.BM15.GV.cKO.WT.minus.13.pooled_1_N4uniq_CTGATC	0.665675	-0.446456	WT	blue		ENSMUSG00000057134.6	8.28961	3.09969	2.32393	1.30525	0.661865	0.691355	0.289762	0.854304	0.519773				Mettl16	3.31309	1.55395	1.67968	2.02906	1.5966
YH.BM15.GV.cKO.WT.minus.13.pooled_1_N4uniq_GATCTG	0.314238	-2.47365	WT	blue		ENSMUSG00000061111.8	8.15867	3.44631	2.97671	1.032	0.768853	0.461305	0.44279	0.070417	0.997518				Ythdc1	0	2.53899	1.86824	2.46379	3.62884
YH.BM15.GV.cKO.WT.minus.13.pooled_1_N4uniq_GCCTAA	1.82412	-0.0821017	WT	blue		ENSMUSG00000066553.5	8.07979	1.00712	0.558606	0.831647	0.774486	0.263494	0.575102	1	0				Ythdf2	0	6.58246	6.45758	5.3008	5.46623
YH.BM15.GV.cKO.WT.minus.13.pooled_1_N4uniq_GTAGCC	1.34498	-1.56683	WT	blue		ENSMUSG00000094777.2	8.02819	1.02843	0.817815	0.801034	1	0	0	0.442881	0.89658				Ythdf3	0	6.49935	6.00862	6.18033	6.8129
YH.BM15.GV.cKO.WT.minus.13.pooled_1_N4uniq_TACAAG	0.646998	1.41527	WT	blue		ENSMUSG00000021477.9	7.98442	1.97463	2.14278	1.79673	0.863562	0.328174	0.382835	0.402746	0.915312				Gdf9	9.96425	12.3188	12.4213	12.2275	12.0054
YH.BM15.GV.cKO.WT.minus.13.pooled_1_N4uniq_TCAAGT	-0.0968298	-0.0668305	WT	blue		ENSMUSG00000023147.17	7.92174	2.59466	2.12858	1.77655	0.673355	0.555708	0.487629	0.026127	0.999659
YH.BM15.GV.cKO.WT.minus.13.pooled_1_N4uniq_TGGTCA	0.489878	-1.14326	WT	blue		ENSMUSG00000092341.3	7.78112	4.04203	3.19116	1.045	0.662114	0.620639	0.420015	0.37666	0.926351
YH.BM15.GV.cKO.WT.minus.14.pooled_1_N4uniq_AAGCTA	0.717408	-1.72389	WT	blue		ENSMUSG00000034714.9	7.72284	1.58608	1.77472	0.665892	0.971537	0.119254	0.204683	0.022222	0.999753
YH.BM15.GV.cKO.WT.minus.14.pooled_1_N4uniq_ACATCG	0.876429	0.200896	WT	blue		ENSMUSG00000014226.10	7.72166	3.59071	3.31435	1.86558	0.573989	0.558925	0.598447	0.912563	0.408936
YH.BM15.GV.cKO.WT.minus.14.pooled_1_N4uniq_CACTGT	-0.441617	-0.695817	WT	blue		ENSMUSG00000015365.15	7.69285	3.1223	2.72926	1.85018	0.811635	0.349459	0.46811	0.083137	0.996538
YH.BM15.GV.cKO.WT.minus.14.pooled_1_N4uniq_CGTGAT	0.0292951	-1.68785	WT	blue		ENSMUSG00000090258.7	7.6513	0.24798	0.427807	0.385028	0.933679	0.259621	0.246658	0	0
YH.BM15.GV.cKO.WT.minus.14.pooled_1_N4uniq_CTGATC	1.09599	0.79599	WT	blue		ENSMUSG00000019878.8	7.62802	3.87105	3.49436	1.52303	0.415234	0.63137	0.654945	0.276988	0.960873
YH.BM15.GV.cKO.WT.minus.14.pooled_1_N4uniq_GATCTG	0.509199	-2.26257	WT	blue		ENSMUSG00000024537.5	7.53938	3.0703	2.66466	1.51737	0.62956	0.521833	0.575625	0	0
YH.BM15.GV.cKO.WT.minus.14.pooled_1_N4uniq_GCCTAA	1.68168	-0.143686	WT	blue		ENSMUSG00000016179.11	7.51675	0.653289	2.54298	0.792276	0.990616	0.134362	0.025034	0	0
YH.BM15.GV.cKO.WT.minus.14.pooled_1_N4uniq_GTAGCC	1.62058	-1.15974	WT	blue		ENSMUSG00000060935.6	7.49538	3.3418	2.77299	1.59417	0.431444	0.617384	0.657795	0.44174	0.897143
YH.BM15.GV.cKO.WT.minus.14.pooled_1_N4uniq_TCAAGT	0.138602	-0.665892	WT	blue		ENSMUSG00000021665.9	7.43225	0.301438	0.0671265	0.410391	0.966041	0.191162	0.173846	0.103098	0.994671
YH.BM15.GV.cKO.WT.minus.14.pooled_1_N4uniq_TGGTCA	1.62409	0.888041	WT	blue		ENSMUSG00000034781.5	7.42282	2.37069	2.15212	0.963612	0.786483	0.490527	0.37527	0.885408	0.464814
YH.BM15.GV.cKO.WT.minus.18.pooled_1_N4uniq_ACATCG	0.626473	0.605615	WT	blue		ENSMUSG00000020484.19	7.35165	2.725	2.62884	0.971335	0.741703	0.549844	0.384119	0.544441	0.838799
YH.BM15.GV.cKO.WT.minus.18.pooled_1_N4uniq_CACTGT	-0.154642	-0.918843	WT	blue		ENSMUSG00000094248.1	7.32129	0.830325	0.566484	0.742822	0.904924	0	0.425573	0.619003	0.785389
YH.BM15.GV.cKO.WT.minus.18.pooled_1_N4uniq_CGTGAT	0.303493	-1.48827	WT	blue		ENSMUSG00000102687.1	7.32072	0.886775	0	0.041257	0.377001	0.773417	0.509604	0	0
YH.BM15.GV.cKO.WT.minus.18.pooled_1_N4uniq_CTGATC	0.81122	0.990135	WT	blue		ENSMUSG00000026603.13	7.25581	2.3542	2.22616	1.05893	0.898353	0.245578	0.364216	0.152817	0.988254
YH.BM15.GV.cKO.WT.minus.18.pooled_1_N4uniq_GATCTG	0.314409	-2.13419	WT	blue		ENSMUSG00000068397.4	7.2473	0.37183	0.612966	0.834465	0.971666	0	0.236359	0.213868	0.976863
YH.BM15.GV.cKO.WT.minus.18.pooled_1_N4uniq_GGCCAC	0.182475	1.78561	WT	blue		ENSMUSG00000022228.14	7.20961	2.28208	1.2548	0.602875	0.937661	0.297068	0.180396	0.285337	0.958427
YH.BM15.GV.cKO.WT.minus.18.pooled_1_N4uniq_GTAGCC	1.79681	-0.987277	WT	blue		ENSMUSG00000083282.3	7.19954	0.760612	0.791001	0.417736	0.974077	0.156064	0.163761	0	1
YH.BM15.GV.cKO.WT.minus.18.pooled_1_N4uniq_TCAAGT	0.325169	0.00991122	WT	blue		ENSMUSG00000026209.15	7.08566	1.54898	1.42538	1.79555	0.795029	0.446297	0.410789	0.082811	0.996565
YH.BM15.GV.cKO.WT.minus.18.pooled_1_N4uniq_TGGTCA	1.45651	1.28371	WT	blue		ENSMUSG00000022812.14	7.08284	3.03155	2.38127	1.48428	0.531744	0.675215	0.511207	0.798815	0.601576
YH.BM15.GV.cKO.WT.minus.13.pooled_1_N4uniq_CTCTAC	-1.67372	1.22865	KO	red		ENSMUSG00000064373.12	6.98572	0	0.0614527	1.77788	0.7749	0.191329	0.602431	0.045668	0.998957
YH.BM15.GV.cKO.WT.minus.13.pooled_1_N4uniq_GCGGAC	-1.06022	-0.108839	KO	red		ENSMUSG00000022528.8	6.97309	0.212224	0	0	0.922935	0.294286	0.248165	0	0
YH.BM15.GV.cKO.WT.minus.13.pooled_1_N4uniq_GGAACT	-1.96789	-0.431535	KO	red		ENSMUSG00000016541.10	6.97289	2.41117	2.2129	1.79752	0.980744	0.159841	0.112215	1	0
YH.BM15.GV.cKO.WT.minus.13.pooled_1_N4uniq_GGACGG	-0.517253	1.62941	KO	red		ENSMUSG00000083061.1	6.93694	0.828152	0.828489	0.652481	0.419444	0.745618	0.517804	0	1
YH.BM15.GV.cKO.WT.minus.13.pooled_1_N4uniq_GGCCAC	-0.241963	2.04854	KO	red		ENSMUSG00000024423.6	6.92228	3.22007	2.92405	1.87485	0.428848	0.714605	0.552656	1	0
YH.BM15.GV.cKO.WT.minus.13.pooled_1_N4uniq_TGACAT	-1.91604	0.31604	KO	red		ENSMUSG00000023046.6	6.89054	1.61146	1.86707	1.48936	0.779021	0.569253	0.262826	0.256607	0.966516
YH.BM15.GV.cKO.WT.minus.13.pooled_1_N4uniq_TTGACT	-1.27682	-1.15043	KO	red		ENSMUSG00000033644.5	6.88515	4.331	3.95568	1.7676	0.64771	0.594426	0.476581	0.085561	0.996333
YH.BM15.GV.cKO.WT.minus.13.pooled_1_N4uniq_TTTCAC	-0.485578	0.665497	KO	red		ENSMUSG00000112858.2	6.86353	1.89695	1.63181	1.54566	0.839426	0.280168	0.465694	1	0
YH.BM15.GV.cKO.WT.minus.14.pooled_1_N4uniq_CTCTAC	-1.24012	1.32522	KO	red		ENSMUSG00000022663.3	6.86021	3.24737	2.57335	1.82358	0.547322	0.643853	0.534688	0.54989	0.835237
YH.BM15.GV.cKO.WT.minus.14.pooled_1_N4uniq_GCGGAC	-1.08537	0.348689	KO	red		ENSMUSG00000022641.15	6.82814	2.70251	1.9213	1.33741	0.890298	0.337842	0.305339	0.998679	0.051389
YH.BM15.GV.cKO.WT.minus.14.pooled_1_N4uniq_GGAACT	-1.89236	-0.168345	KO	red		ENSMUSG00000071654.6	6.7555	0.86414	0.742919	0.412978	0.396061	0.758576	0.517396	0	1
YH.BM15.GV.cKO.WT.minus.14.pooled_1_N4uniq_GGACGG	-0.221067	1.39472	KO	red		ENSMUSG00000026489.13	6.74815	1.69369	1.98218	1.48816	0.878063	0.383343	0.286449	0.890004	0.455954
YH.BM15.GV.cKO.WT.minus.14.pooled_1_N4uniq_GGCCAC	0.430197	1.99919	KO	red		ENSMUSG00000079941.1	6.7135	2.0293	2.304	1.95598	0.405463	0.47654	0.78007	0.551984	0.833854
YH.BM15.GV.cKO.WT.minus.14.pooled_1_N4uniq_TACAAG	1.00112	1.74366	KO	red		ENSMUSG00000036748.16	6.70516	1.22465	1.20199	0.783372	0.808685	0.50334	0.304428	0.376232	0.926526
YH.BM15.GV.cKO.WT.minus.14.pooled_1_N4uniq_TGACAT	-1.59398	0.533375	KO	red		ENSMUSG00000026585.13	6.6409	2.71122	2.03829	0.884335	0.61046	0.553412	0.566634	0	1
YH.BM15.GV.cKO.WT.minus.14.pooled_1_N4uniq_TTGACT	-1.46028	-0.685766	KO	red		ENSMUSG00000033128.9	6.62531	2.06456	2.38403	1.68414	0.84146	0.369606	0.394127	0.701451	0.712718
YH.BM15.GV.cKO.WT.minus.14.pooled_1_N4uniq_TTTCAC	0.153963	1.16423	KO	red		ENSMUSG00000115938.1	6.62108	0.564274	0.31468	0.387757	0.914075	0	0.405544	0	0
YH.BM15.GV.cKO.WT.minus.18.pooled_1_N4uniq_AAGCTA	0.875041	-1.33616	KO	red		ENSMUSG00000022437.7	6.6053	2.79707	2.88782	1.91841	0.731781	0.513752	0.447833	0.878619	0.477523
YH.BM15.GV.cKO.WT.minus.18.pooled_1_N4uniq_CTCTAC	-1.4377	1.5259	KO	red		ENSMUSG00000020644.9	6.60254	2.31507	2.6253	1.75645	0.845433	0.445642	0.294357	0.069741	0.997565
YH.BM15.GV.cKO.WT.minus.18.pooled_1_N4uniq_GCCTAA	1.59216	0.309437	KO	red		ENSMUSG00000098948.1	6.60174	0.273524	3.53599	0.00731608	0.7144	0.63384	0.296446	0.829421	0.558624
YH.BM15.GV.cKO.WT.minus.18.pooled_1_N4uniq_GCGGAC	-0.928321	0.479883	KO	red		ENSMUSG00000047044.7	6.59796	3.65064	2.70353	1.02174	0.441918	0.573021	0.690185	0.40128	0.915955
YH.BM15.GV.cKO.WT.minus.18.pooled_1_N4uniq_GGAACT	-1.79425	-0.217369	KO	red		ENSMUSG00000057262.2	6.55733	1.68694	1.49887	1.74052	0.726337	0	0.687339	0.456692	0.889625
YH.BM15.GV.cKO.WT.minus.18.pooled_1_N4uniq_GGACGG	-0.508835	1.4441	KO	red		ENSMUSG00000035834.11	6.54763	2.58646	2.12258	1.72469	0.632881	0.511274	0.58143	0.081811	0.996648
YH.BM15.GV.cKO.WT.minus.18.pooled_1_N4uniq_TACAAG	0.930599	1.49757	KO	red		ENSMUSG00000078853.8	6.52814	0.216306	0.463414	0.241774	0.302162	0.718096	0.626925	0	0
YH.BM15.GV.cKO.WT.minus.18.pooled_1_N4uniq_TGACAT	-1.61211	0.712079	KO	red		ENSMUSG00000021226.7	6.4915	0.913308	0.700679	1.1395	0.820228	0.367774	0.438142	0.053957	0.998543
YH.BM15.GV.cKO.WT.minus.18.pooled_1_N4uniq_TTGACT	-1.75059	-0.987471	KO	red		ENSMUSG00000007836.6	6.44	2.62135	2.04097	1.51206	0.473039	0.824403	0.310795	0.637276	0.770636
YH.BM15.GV.cKO.WT.minus.18.pooled_1_N4uniq_TTTCAC	-0.157784	0.997415	KO	red		ENSMUSG00000021679.4	6.43983	0.843346	0	0	0.980903	0.1945	0	0	0
						ENSMUSG00000044934.13	6.43549	3.12128	2.30859	0.912918	0.61783	0.633286	0.466085	0.178774	0.98389
						ENSMUSG00000075602.10	6.42696	2.40307	4.14021	1.62937	0.973179	0.229352	0.017878	0	0
						ENSMUSG00000023067.14	6.42543	0.769377	0.598957	0.392884	0.983823	0.12461	0.128702	0.551906	0.833906
						ENSMUSG00000061482.7	6.40593	0.424238	0.430587	0.456592	0.334591	0.874341	0.351535	0.359382	0.93319
						ENSMUSG00000006369.14	6.40086	1.2819	1.5205	0.580846	0.975429	0.148121	0.163088	0	1
						ENSMUSG00000094974.1	6.39594	0.858452	0.658853	0.916745	1	0	0	0.721516	0.692398
						ENSMUSG00000096681.1	6.38244	0.862186	0.653131	0.953939	1	0	0	0.073576	0.99729
						ENSMUSG00000049892.7	6.37573	0.538556	0.392774	1.02094	0.692411	0.453633	0.561056	0.088485	0.996077
						ENSMUSG00000021182.16	6.3443	3.31892	2.75479	1.65918	0.734123	0.566194	0.374817	0.923561	0.383453
						ENSMUSG00000025137.15	6.34224	2.2759	2.24897	1.82024	0.725111	0.550073	0.414287	0.999375	0.035357
						ENSMUSG00000069301.5	6.33715	0.34556	0.498037	0.397647	0.10095	0.978833	0.178034	0.34883	0.937186
						ENSMUSG00000051185.9	6.32492	2.6873	1.91658	1.22406	0.431417	0.71752	0.54685	0.762109	0.647449
						ENSMUSG00000021646.9	6.27834	3.03145	2.98338	1.75566	0.731893	0.585698	0.348268	0.345844	0.938292
						ENSMUSG00000047714.14	6.27429	3.60347	3.16429	1.70536	0.478218	0.63718	0.604408	0.698962	0.715159
						ENSMUSG00000084883.2	6.27354	1.29719	1.31493	1.5495	0.647286	0.612978	0.453077	0.679973	0.733237
						ENSMUSG00000020956.14	6.26755	3.10283	2.87693	1.71756	0.681974	0.555853	0.475331	1	0
						ENSMUSG00000026926.14	6.26601	2.67196	2.42227	1.73493	0.625726	0.558916	0.544132	0.716199	0.697896
						ENSMUSG00000094446.1	6.26052	0.111324	1.63679	0.0113153	0.555979	0.513418	0.653674	0.972557	0.232664
						ENSMUSG00000026003.5	6.25256	1.20071	0.671519	1.62244	0.876978	0.124184	0.464207	0.722928	0.690923
						ENSMUSG00000020311.17	6.25233	0.882526	0.747547	0.705893	0.517969	0.671256	0.530211	0.29163	0.956531
						ENSMUSG00000059058.7	6.24007	0.429409	0.22709	0.599144	0.202014	0.979383	0	0.268778	0.963202
						ENSMUSG00000022960.13	6.22768	1.75923	1.44843	1.57926	0.639947	0.592965	0.488733	0.864611	0.502441
						ENSMUSG00000021417.15	6.17328	2.63387	2.9569	1.80407	0.829393	0.334383	0.447544	0	1
						ENSMUSG00000002280.11	6.15825	2.13279	2.02364	1.99754	0.732623	0.448014	0.512394	0.144044	0.989571
						ENSMUSG00000062382.9	6.15822	1.59542	1.7738	1.4949	0.756792	0.24059	0.607769	0.407873	0.913039
						ENSMUSG00000025869.11	6.13573	1.65465	1.66854	0.836272	0.695764	0.441119	0.566857	0.68055	0.732702
						ENSMUSG00000090000.2	6.13322	1.7455	1.51761	1.26926	0.655307	0.576011	0.488656	0.373205	0.927749
						ENSMUSG00000062866.16	6.12809	0.0976121	0.144848	0.290869	0.859104	0.198561	0.471713	0	1
						ENSMUSG00000068391.8	6.12297	2.52702	2.34341	0.974911	0.66022	0.429814	0.61593	1	0
						ENSMUSG00000026104.14	6.11583	1.45625	1.66314	1.34325	0.802505	0.479762	0.354703	1	0
						ENSMUSG00000008859.8	6.10518	2.74415	2.51783	1.85726	0.50174	0.660336	0.55876	0.593237	0.805028
						ENSMUSG00000017386.10	6.09586	1.91086	2.13121	1.81509	0.870892	0.370883	0.322479	0.769875	0.638195
						ENSMUSG00000014980.14	6.06921	2.09301	0.74772	0.700415	0.563358	0.612088	0.554956	0	0
						ENSMUSG00000020087.5	6.06354	1.12897	1.15708	0.899823	0.491464	0.714543	0.497887	0.465307	0.885149
						ENSMUSG00000116165.1	6.03105	1.422	0.405421	0.970934	0.786927	0.52587	0.322809	0.488365	0.872639
						ENSMUSG00000022503.10	6.01458	2.78993	2.57469	1.9076	0.871076	0.377458	0.314248	0.593791	0.804619
						ENSMUSG00000039168.15	6.00969	2.12605	1.45755	1.37175	0.980411	0.136642	0.141859	0.447843	0.894112
						ENSMUSG00000023932.9	6.00375	1.85579	1.30223	1.93368	0.690915	0.496329	0.525636	0.329784	0.944056
						ENSMUSG00000041654.15	5.98544	2.48296	1.95897	1.44133	0.811111	0.443542	0.381273	0.953801	0.30044
						ENSMUSG00000024601.9	5.96997	0.927074	0.651835	1.11726	0.839912	0.390762	0.376635	0.417029	0.908893
						ENSMUSG00000021752.13	5.9587	0.943235	1.17132	0.83742	0.758085	0.576511	0.304864	0.384439	0.923151
						ENSMUSG00000081824.5	5.938	1.28395	1.50287	1.5498	0.682666	0.110321	0.722355	0.644785	0.764364
						ENSMUSG00000038936.13	5.93424	1.91621	1.69648	0.425652	0.710071	0.589959	0.38438	1	0
						ENSMUSG00000067722.4	5.92453	1.82552	1.65603	0.730023	0.684021	0.606882	0.404734	0	1
						ENSMUSG00000063275.15	5.92286	2.42186	2.64918	1.50474	0.55409	0.477212	0.682094	0.860972	0.508652
						ENSMUSG00000020186.7	5.90901	1.22498	1.28133	1.30498	0.932971	0.261217	0.247651	0.778136	0.628096
						ENSMUSG00000055128.15	5.90062	1.50139	1.8708	0.661967	0.911669	0.378203	0.160695	0	1
						ENSMUSG00000103979.1	5.89092	0.146405	0.258819	0.274138	0.987798	0.155738	0	0	0
						ENSMUSG00000042323.17	5.89003	2.50045	2.01091	1.79231	0.590862	0.591769	0.548354	0.990305	0.138909
						ENSMUSG00000022270.16	5.88958	0.370591	0.551151	0.259171	0.972402	0.187804	0.138436	0	1
						ENSMUSG00000024790.8	5.8799	3.14629	2.09166	1.05558	0.473178	0.742641	0.473905	0.486279	0.873804
						ENSMUSG00000117809.1	5.87623	0.325389	0.00244042	0.00238137	0.528558	0.634201	0.564283	0	0
						ENSMUSG00000020973.7	5.86016	1.5637	1.27288	0.675471	0.596888	0.535884	0.597121	0.190393	0.981708
						ENSMUSG00000059363.10	5.85853	1.62734	1.90252	1.50475	0.915799	0.314533	0.249763	0.038468	0.99926
						ENSMUSG00000049086.8	5.85316	0.0964009	0.112581	0.745941	0.365742	0.90931	0.198465	0	1
						ENSMUSG00000024642.17	5.83663	3.24191	3.13247	1.59358	0.569338	0.655625	0.495994	0.665861	0.746076
						ENSMUSG00000022856.9	5.81715	1.01757	0.473821	0.584248	0.976647	0.156246	0.147469	1	0
						ENSMUSG00000074748.3	5.81401	2.77986	2.5833	1.70496	0.736314	0.527307	0.424015	0.813779	0.581175
						ENSMUSG00000026201.12	5.79742	2.05861	2.07871	1.61052	0.780626	0.526899	0.336156	0.829078	0.559133
						ENSMUSG00000110841.1	5.79398	2.00195	1.74247	1.82612	0.900382	0.293951	0.320788	0.753202	0.657789
						ENSMUSG00000043998.10	5.7918	2.77856	2.17858	0.74065	0.665558	0.629599	0.400797	0.806634	0.591051
						ENSMUSG00000021259.5	5.78736	3.33261	3.39432	1.78769	0.760345	0.613782	0.212476	0.73397	0.679182
						ENSMUSG00000059040.5	5.77924	1.56923	1.78591	1.16557	0.995935	0.033973	0.083417	0.785104	0.619364
						ENSMUSG00000040785.19	5.77204	2.69801	2.48343	1.58352	0.601845	0.599925	0.527135	0.234213	0.972185
						ENSMUSG00000004394.12	5.76222	3.10637	2.85479	1.99209	0.815785	0.462147	0.347729	1	0
						ENSMUSG00000020544.14	5.76101	2.76109	2.50867	1.08612	0.386545	0.617951	0.684631	0.315709	0.948856
						ENSMUSG00000021327.19	5.75884	0.890449	0.284051	0.072302	0.791148	0.481753	0.376828	0	0
						ENSMUSG00000042207.17	5.75691	1.05644	0.982985	1.11473	0.862499	0.339032	0.375703	0.761857	0.647745
						ENSMUSG00000025371.12	5.75488	3.22487	2.48653	0.984742	0.816651	0.377067	0.436922	0	0
						ENSMUSG00000069208.9	5.74565	1.59226	1.36071	1.3283	0.931367	0.272892	0.241008	0	0
						ENSMUSG00000063434.6	5.73435	2.76528	2.26875	1.80535	0.767691	0.389205	0.509087	0.906435	0.422344
						ENSMUSG00000063754.7	5.73245	1.72424	1.47796	1.62148	0.90899	0.236083	0.343515	0.534097	0.845423
						ENSMUSG00000080076.4	5.71728	0.321207	0.194845	0.257646	0.470399	0.82929	0.301667	0.479104	0.877758
						ENSMUSG00000034707.7	5.71169	1.98469	1.32803	1.37482	0.682345	0.556362	0.474201	0.699523	0.71461
						ENSMUSG00000043648.7	5.71099	1.85934	2.25209	1.34214	0.35754	0.777909	0.516743	0.236052	0.97174
						ENSMUSG00000090935.10	5.71	2.87913	2.57365	1.85705	0.41922	0.682338	0.59889	0.163115	0.986607
						ENSMUSG00000067608.5	5.70983	1.49444	1.61852	1.54952	0.653014	0.511658	0.558372	0.412721	0.910858
						ENSMUSG00000066877.11	5.70009	1.9628	1.66795	0.877784	0.679029	0.575795	0.455391	0.68468	0.728844
						ENSMUSG00000019851.8	5.69417	2.19534	2.07321	1.19934	0.966331	0.150226	0.208894	0.813292	0.581856
						ENSMUSG00000047379.7	5.68549	2.40619	2.39603	1.99856	0.900804	0.351131	0.255459	0.598517	0.80111
						ENSMUSG00000037573.5	5.68309	2.43869	1.86495	1.21118	0.62504	0.673393	0.394799	0.19401	0.981
						ENSMUSG00000112908.1	5.67401	1.29736	1.64725	1.17806	1	0	0	0.332207	0.943206
						ENSMUSG00000022617.15	5.6657	2.4944	2.37528	1.43098	0.837178	0.426575	0.342295	0.833917	0.551889
						ENSMUSG00000038576.15	5.65565	1.44671	1.65137	1.07256	0.936164	0.281063	0.211187	1	0
						ENSMUSG00000022307.16	5.65375	1.96581	1.66929	1.66715	0.570201	0.61784	0.541429	0.430617	0.902535
						ENSMUSG00000075704.16	5.6496	0.827582	1.09205	0.762758	0.972139	0.177264	0.153371	1	0
						ENSMUSG00000026955.13	5.64733	2.42784	2.54112	1.55211	0.920751	0.249411	0.300019	0.402129	0.915583
						ENSMUSG00000022863.15	5.59772	1.09104	0.688791	0.347878	0.562054	0.63315	0.532181	0.318199	0.948024
						ENSMUSG00000022544.14	5.5853	0.649152	0.693392	0.80467	0.751884	0.451173	0.480742	1	0
						ENSMUSG00000034764.15	5.58118	1.40287	1.65959	1.19683	0.63378	0.52795	0.565324	0	1
						ENSMUSG00000024640.9	5.57717	0.20897	0.0725271	0.168419	0.973126	0.187713	0.133375	1	0
						ENSMUSG00000004864.13	5.56944	1.53073	1.80124	1.37099	0.944511	0.237567	0.22685	0	1
						ENSMUSG00000039395.8	5.569	1.29981	0.763122	1.60717	0.55397	0.598729	0.578481	0.921462	0.388468
						ENSMUSG00000025193.14	5.55773	2.50395	2.27065	1.98087	0.647836	0.633139	0.423608	1	0
						ENSMUSG00000043445.7	5.54473	2.4524	2.32152	1.16316	0.73188	0.565056	0.380871	0.522075	0.852899
						ENSMUSG00000020679.11	5.54037	3.22201	1.6809	1.74661	0.664164	0.675019	0.321303	0.585223	0.810873
						ENSMUSG00000067613.6	5.52492	0	0	0	0.992081	0.11803	0.042935	0	0
						ENSMUSG00000052253.6	5.50746	2.11834	1.07743	0.107159	0.541135	0.686649	0.485476	0.267539	0.963547
						ENSMUSG00000025068.8	5.50282	0.966196	1.8151	1.34592	0.89027	0.33143	0.312368	0	1
						ENSMUSG00000022529.11	5.499	3.10808	3.47056	1.33423	0.855945	0.462742	0.230711	0.603921	0.797044
						ENSMUSG00000049339.16	5.49294	1.25969	1.93714	0.544372	0.710786	0.529883	0.46261	0.782187	0.623044
						ENSMUSG00000039954.9	5.48284	0	0	0.159734	0.344712	0.154897	0.925841	0	0
						ENSMUSG00000046879.7	5.48168	0	0	0	0.89193	0.348405	0.288227	0	0
						ENSMUSG00000025875.14	5.47551	1.90407	1.30933	1.39206	0.677932	0.420824	0.602756	0	1
						ENSMUSG00000044147.8	5.47502	1.25486	1.30004	1.97555	0.604866	0.723594	0.332487	0.788546	0.614975
						ENSMUSG00000036478.8	5.47366	1.0767	1.08157	0.763562	0.656477	0.574989	0.488289	0.830569	0.556916
						ENSMUSG00000038967.13	5.47037	0.547843	0.808232	1.51301	0.939629	0.25022	0.233426	1	0
						ENSMUSG00000020629.12	5.46155	2.72687	2.12006	1.41585	0.72825	0.473185	0.49573	0.992589	0.121518
						ENSMUSG00000113625.1	5.46005	1.29648	1.00731	1.12796	0.915013	0	0.403424	0.532309	0.84655
						ENSMUSG00000021918.10	5.45187	3.51908	2.82075	1.91314	0.652036	0.602672	0.460039	1	0
						ENSMUSG00000079144.7	5.44914	1.83225	2.37218	1.78531	0.884068	0.428607	0.186334	0	1
						ENSMUSG00000083563.1	5.44644	0.551965	0.786175	0.493901	0.482291	0.556552	0.676495	0.50785	0.861446
						ENSMUSG00000056899.10	5.44175	1.71636	1.80202	1.24556	0.558076	0.475632	0.679945	0.849747	0.527191
						ENSMUSG00000067575.5	5.43959	0.916328	0.966845	0.988837	0.99795	0	0.063999	0	1
						ENSMUSG00000037461.10	5.43091	1.42187	1.49386	0.954661	0.581297	0.575329	0.575405	0	0
						ENSMUSG00000043061.10	5.42946	1.35182	0.868167	0.493539	0.470616	0.632486	0.615209	0	0
						ENSMUSG00000062611.4	5.427	1.31263	1.29182	1.27356	0.814371	0.50944	0.277975	0.788912	0.614506
						ENSMUSG00000024012.18	5.41991	1.07318	1.47963	1.2326	0.844499	0.452778	0.28603	0.881974	0.471298
						ENSMUSG00000020525.17	5.40968	0.747273	0.943876	0.891466	0.586688	0.619854	0.521131	0.958412	0.285387
						ENSMUSG00000076137.1	5.40776	0.998247	1.40542	0.543415	0	0	1	1	0
						ENSMUSG00000002329.7	5.39845	2.30343	2.00622	1.49818	0.886583	0.204679	0.414822	0.38486	0.922975
						ENSMUSG00000110298.1	5.38702	2.1071	1.02294	0.858183	0.399678	0.647393	0.648953	0	0
						ENSMUSG00000000325.16	5.38351	2.63378	2.74516	1.70317	0.660313	0.581091	0.475731	0.928344	0.371723
						ENSMUSG00000020481.15	5.38344	1.76974	1.88077	1.30377	0.334222	0.645993	0.686286	0.880755	0.473572
						ENSMUSG00000000326.13	5.38203	0.911261	0.99887	0.315259	0.879472	0.217948	0.423117	0	1
						ENSMUSG00000039801.7	5.37626	1.86093	1.5058	0.935282	0.660286	0.546858	0.514751	0.778648	0.627461
						ENSMUSG00000091931.5	5.36172	2.16287	2.77562	1.5055	0.510825	0.647052	0.566023	1	0
						ENSMUSG00000020326.7	5.36023	2.83317	2.73421	1.92443	0.454311	0.637604	0.622144	0.977548	0.210715
						ENSMUSG00000061024.8	5.35526	0.399774	0.543704	0.0367228	0.772465	0.619611	0.139214	0.2474	0.968913
						ENSMUSG00000026064.16	5.35143	1.67133	1.62514	1.51438	0.814659	0.429252	0.389967	0.42185	0.906666
						ENSMUSG00000003559.8	5.34473	0.814381	1.22627	1.61982	0.982022	0.118081	0.147271	0	0
						ENSMUSG00000060121.15	5.3428	2.6623	2.59085	1.9425	0.585358	0.604099	0.540759	0.266737	0.963769
						ENSMUSG00000052102.15	5.3395	2.35571	2.31641	1.01424	0.721213	0.438326	0.536398	0	1
						ENSMUSG00000020268.14	5.33566	3.76725	3.25036	1.1821	0.65569	0.546786	0.520668	0	0
						ENSMUSG00000021241.7	5.33557	3.31005	3.3673	1.69829	0.810754	0.267936	0.520469	0.863666	0.504064
						ENSMUSG00000042569.13	5.32855	1.19855	1.8643	1.76134	0.685906	0.498475	0.530147	0.266983	0.963701
						ENSMUSG00000026335.16	5.32542	0.595538	0.269668	0.0989868	0.912228	0.253682	0.321692	0.567083	0.82366
						ENSMUSG00000025069.15	5.325	0.19361	0.178877	0.099407	0.91263	0.373598	0.165927	0	0
						ENSMUSG00000022855.9	5.32169	2.42927	1.95616	0.953401	0.552277	0.634284	0.540993	0.511252	0.859431
						ENSMUSG00000039253.7	5.3184	1.97964	2.01243	0.451563	0.664649	0.669457	0.331765	0	0
						ENSMUSG00000020263.14	5.30986	1.54026	1.55512	1.1817	0.906011	0.248643	0.342521	0	1
						ENSMUSG00000024726.10	5.30362	1.40738	1.22751	0.965174	0.436472	0.697249	0.568627	0.392121	0.919914
						ENSMUSG00000020691.13	5.29854	2.43072	2.25877	1.51863	0.75562	0.484367	0.440938	0	0
						ENSMUSG00000034158.9	5.29306	1.94591	1.38972	0.951653	0.675857	0.558743	0.480649	0.477437	0.878666
						ENSMUSG00000022253.15	5.28537	2.05064	1.5733	0.780306	0.665131	0.641192	0.382719	0.955164	0.296079
						ENSMUSG00000021910.15	5.28174	1.72769	1.59569	1.12165	0.772942	0.530193	0.348505	0.51888	0.854847
						ENSMUSG00000006058.10	5.28068	1.54141	1.60826	1.59496	0.549453	0.618138	0.562144	0.997698	0.067808
						ENSMUSG00000022792.16	5.27612	0.626273	0.900406	0.831709	0.457017	0.634401	0.623434	0.714853	0.699274
						ENSMUSG00000020718.12	5.2683	1.7305	1.9286	1.27754	0.654753	0.564807	0.502286	0.208663	0.977988
						ENSMUSG00000019863.7	5.26721	2.63525	2.60093	1.75291	0.574455	0.563721	0.593481	0	0
						ENSMUSG00000020553.8	5.26175	1.31764	0.469939	0.674882	0.971069	0.176392	0.160967	0	0
						ENSMUSG00000024782.7	5.25574	0.258779	0.223566	0.506077	0.746257	0.334424	0.575553	0.03754	0.999295
						ENSMUSG00000020034.7	5.25423	2.84266	2.21649	0.742544	0.910321	0.381578	0.160354	1	0
						ENSMUSG00000081214.3	5.25197	1.24978	1.27128	1.3443	0.995458	0.083569	0.045599	0	1
						ENSMUSG00000020358.17	5.24594	2.04551	2.18684	1.98474	0.771575	0.475315	0.422785	0.647069	0.762432
						ENSMUSG00000026313.16	5.24321	1.82594	1.91299	1.91897	0.676286	0.588108	0.443584	0.147985	0.98899
						ENSMUSG00000046991.12	5.24234	1.65528	1.95673	1.59511	0.573853	0.436409	0.692994	0	1
						ENSMUSG00000021474.9	5.24157	0.367997	0.587622	0.421437	0.96999	0.210165	0.122271	0	1
						ENSMUSG00000002320.15	5.24144	3.09701	2.43061	1.92935	0.739402	0.54514	0.395104	0.847611	0.530619
						ENSMUSG00000069255.13	5.24105	1.24313	1.10112	1.05638	0.567551	0.550286	0.61243	0	1
						ENSMUSG00000024922.2	5.23493	3.56582	3.18107	1.86823	0.886241	0.361254	0.289954	0.219969	0.975507
						ENSMUSG00000022711.16	5.23322	2.99613	3.43827	1.93327	0.720833	0.495394	0.484753	1	0
						ENSMUSG00000115986.1	5.20136	0.334963	0.708417	0.347703	0.870862	0.274903	0.407465	0	0
						ENSMUSG00000096942.1	5.19942	1.6507	1.17746	1.68402	0.894968	0.373238	0.244389	0.984265	0.1767
						ENSMUSG00000035370.9	5.19709	0.969317	1.02076	1.12732	0.820289	0.386405	0.421684	0.01263	0.99992
						ENSMUSG00000007029.16	5.19537	2.24721	2.13265	1.3127	0.87232	0.325606	0.364746	0.112007	0.993707
						ENSMUSG00000042363.14	5.1792	2.89341	2.27311	1.9116	0.59129	0.629211	0.50445	0.270108	0.96283
						ENSMUSG00000021072.12	5.17875	3.37542	3.2121	1.21941	0.456234	0.649778	0.607979	0.162661	0.986682
						ENSMUSG00000033053.4	5.17756	1.66865	1.54942	0.964912	0.443784	0.700442	0.558961	0	0
						ENSMUSG00000118642.1	5.17702	3.04847	1.91762	0.669966	0.639283	0.746717	0.183659	0.508832	0.860866
						ENSMUSG00000022114.5	5.17693	0.238629	0.0593207	0	0.901811	0.386481	0.19331	1	0
						ENSMUSG00000092116.1	5.17164	0.364914	0.385281	0.224412	0.224074	0.965629	0.131724	0.377555	0.925987
						ENSMUSG00000020732.13	5.1686	0.810093	1.0231	0.322965	0.781032	0.374401	0.499813	0	0
						ENSMUSG00000039219.18	5.16463	2.61162	2.43859	1.42614	0.56071	0.662644	0.496496	0.88655	0.462632
						ENSMUSG00000041961.14	5.15809	2.5599	2.48966	1.77615	0.550841	0.70917	0.440059	0.916052	0.401059
						ENSMUSG00000018433.14	5.15685	2.77205	2.26175	1.58633	0.629691	0.54563	0.552971	0.510484	0.859887
						ENSMUSG00000022223.9	5.15675	1.11601	0.764431	0	0.844378	0.510863	0.161383	0	1
						ENSMUSG00000022629.17	5.15198	0.746844	0.271576	0.685365	0.97468	0.166589	0.149154	1	0
						ENSMUSG00000013833.15	5.15187	3.30152	3.56174	1.92286	0.812351	0.420548	0.404012	1	0
						ENSMUSG00000117822.1	5.15019	0.633254	0.764902	0.441364	0.751451	0.551987	0.36143	0.719935	0.694042
						ENSMUSG00000116972.1	5.1491	0.837472	0.902606	0.67928	0.290893	0.646378	0.705391	0.774002	0.633183
						ENSMUSG00000100078.1	5.14852	0.665765	0.764983	0.371157	0.091829	0.445196	0.890712	0.568936	0.822382
						ENSMUSG00000018820.13	5.14593	1.81423	1.81117	0.854647	0.66984	0.57702	0.467292	0.971225	0.238166
						ENSMUSG00000096712.1	5.14505	1.79158	2.11364	1.63302	0.578264	0	0.81585	1	0
						ENSMUSG00000057411.9	5.14369	2.19426	2.12016	1.37571	0.798257	0.516005	0.310684	0.865818	0.500359
						ENSMUSG00000034157.12	5.14348	3.09232	2.44191	1.48777	0.857286	0.488104	0.163753	0.206857	0.978371
						ENSMUSG00000036743.4	5.14319	0.604114	0.532278	0.116411	0.966546	0.190141	0.172148	0	0
						ENSMUSG00000024505.16	5.14272	2.80516	2.65511	1.80281	0.506328	0.666104	0.547666	0.565746	0.824579
						ENSMUSG00000048087.6	5.14012	2.32649	2.32296	1.91092	0.34602	0.745576	0.56955	0.568176	0.822907
						ENSMUSG00000085442.1	5.13977	2.17925	2.42724	1.96718	0.904349	0.330272	0.27032	0.326663	0.945141
						ENSMUSG00000021681.8	5.13821	1.53741	1.33633	1.23786	0.56344	0.588955	0.579369	0.674621	0.738164
						ENSMUSG00000045098.19	5.13572	3.59591	2.8283	1.58215	0.654557	0.537155	0.531995	0.865724	0.500521
						ENSMUSG00000033983.14	5.13464	3.5959	3.36248	1.84129	0.680705	0.531499	0.504132	0.9509	0.309497
						ENSMUSG00000038417.4	5.13309	3.13753	3.01289	1.46353	0.634588	0.593813	0.494656	0.03166	0.999499
						ENSMUSG00000043319.5	5.13206	0.922086	1.04601	1.79934	0.352234	0.487905	0.798674	0.629197	0.777246
						ENSMUSG00000024772.9	5.12584	2.49581	2.29156	1.67112	0.855386	0.40709	0.320301	0.446037	0.895015
						ENSMUSG00000033228.8	5.12495	2.66657	2.29521	1.96544	0.602184	0.607744	0.517707	0.731199	0.682164
						ENSMUSG00000113616.1	5.12344	0.488224	0.862137	0.17071	0.896545	0.301216	0.324772	0	0
						ENSMUSG00000034667.8	5.11678	2.96417	2.5565	0.760733	0.720377	0.556936	0.413375	0.929195	0.369589
						ENSMUSG00000072501.5	5.11226	2.03041	1.61547	1.02768	0.467645	0.684297	0.559504	0.643273	0.765637
						ENSMUSG00000043346.9	5.1079	3.37727	1.80137	0.723362	0.987117	0.158531	0.021626	0	1
						ENSMUSG00000024429.9	5.10618	1.97729	2.23717	1.18642	0.745674	0.459854	0.482187	0.915315	0.402738
						ENSMUSG00000073563.3	5.10473	1.52253	1.8371	1.82039	0.519619	0.650883	0.553486	0.426099	0.904676
						ENSMUSG00000045867.10	5.10348	1.47323	1.26086	1.79923	0.590197	0.608064	0.530966	0.021005	0.999779
						ENSMUSG00000046668.9	5.10098	0.872131	0.893446	0.37103	0.86596	0.188015	0.463425	0.679429	0.733741
						ENSMUSG00000050088.9	5.09725	1.3296	1.51558	1.56453	0.688054	0.594409	0.416245	0.325966	0.945381
						ENSMUSG00000037031.10	5.09461	0.867226	0.398251	0.212734	0.783109	0.351346	0.513124	0.315191	0.949028
						ENSMUSG00000038046.4	5.09248	1.9911	1.69043	0.710967	0.586638	0.676955	0.444509	0	1
						ENSMUSG00000075549.2	5.07996	0.0257914	0	0	0.946324	0.180506	0.26812	0	0
						ENSMUSG00000046311.13	5.07828	1.9081	2.7641	1.40051	0.621604	0.667633	0.409725	0.559203	0.829031
						ENSMUSG00000015363.13	5.07093	1.19197	0.94381	0.387644	0.784686	0.444776	0.431789	0	0
						ENSMUSG00000054321.7	5.06005	1.75068	1.52255	1.0749	0.456945	0.668381	0.586914	0.723562	0.690259
						ENSMUSG00000001211.15	5.05852	1.66513	1.91331	1.39532	0.787209	0.536657	0.303811	0.683797	0.729673
						ENSMUSG00000065442.1	5.05587	0.378563	0	0	0.46759	0.877518	0.106404	0	0
						ENSMUSG00000026618.11	5.05526	3.1484	2.54149	1.3213	0.638041	0.594214	0.489707	1	0
						ENSMUSG00000023961.16	5.05464	2.39596	1.89233	1.9097	0.609022	0.625777	0.487335	0.941941	0.33578
						ENSMUSG00000086859.4	5.05235	0.0622323	0.755958	0.0293384	0.844616	0.467323	0.261214	0	0
						ENSMUSG00000024201.12	5.05176	2.90372	2.26564	1.62133	0.737662	0.485447	0.469251	0.130712	0.99142
						ENSMUSG00000040097.16	5.05042	1.86429	1.9584	1.67029	0.69597	0.582831	0.419445	0.984721	0.174141
						ENSMUSG00000048814.11	5.04712	1.37885	1.02926	1.2701	0.946856	0.28096	0.156607	0.155331	0.987863
						ENSMUSG00000036188.4	5.04686	1.24519	1.28902	1.39012	0.857758	0.43019	0.281404	1	0
						ENSMUSG00000025134.2	5.04401	0.848613	0.618181	0.551815	0.771599	0.45343	0.446134	0.724676	0.68909
						ENSMUSG00000035757.16	5.0434	0.5713	0.419695	0.104251	0.708649	0.527922	0.468097	0.964183	0.26524
						ENSMUSG00000030446.17	5.04187	2.39966	2.09181	1.62989	0.925211	0.268122	0.268505	0	1
						ENSMUSG00000036955.16	5.03891	2.0616	1.81574	1.83958	0.653399	0.524229	0.546126	0.579282	0.815128
						ENSMUSG00000018599.5	5.02492	1.38316	1.18728	0.280213	0.874581	0.409032	0.260386	1	0
						ENSMUSG00000026017.13	5.02247	1.43135	1.0896	0.968142	0.578534	0.645332	0.498844	1	0
						ENSMUSG00000062619.6	5.00739	1.83844	1.52451	1.90035	0.882252	0.413261	0.225495	0.797139	0.603795
						ENSMUSG00000074794.10	5.00329	1.91585	1.41803	1.44706	0.614932	0.536025	0.57839	0.085025	0.996379
						ENSMUSG00000087373.7	5.0009	0.295637	0.142884	0	0.431929	0.546593	0.717407	0	0
						ENSMUSG00000054855.13	4.99629	1.18324	1.54644	1.33861	0.94888	0.263946	0.17309	0.188609	0.982052
						ENSMUSG00000087370.3	4.99012	1.22136	0.860889	0.265652	0.611676	0.620446	0.490815	0.021787	0.999763
						ENSMUSG00000007411.16	4.98957	1.54586	1.54317	1.46099	0.677808	0.534634	0.504721	0.349269	0.937022
						ENSMUSG00000020246.13	4.98925	2.07257	1.77189	1.57236	0.671837	0.537475	0.509662	0.805721	0.592295
						ENSMUSG00000045665.5	4.98849	2.87593	2.74568	1.64093	0.644068	0.558658	0.522568	0.209466	0.977816
						ENSMUSG00000024830.17	4.98675	2.53715	1.89589	1.74256	0.814613	0.443461	0.373829	0.140484	0.990083
						ENSMUSG00000023830.14	4.97728	2.0176	2.00939	1.76268	0.662456	0.525462	0.533893	0.758907	0.651199
						ENSMUSG00000042590.17	4.9772	3.13588	2.87194	1.99903	0.555483	0.590656	0.585289	0.801928	0.597421
						ENSMUSG00000057561.10	4.97713	3.61053	3.52218	1.64398	0.480586	0.607377	0.632559	0.021407	0.999771
						ENSMUSG00000035828.11	4.97541	2.24916	1.75179	0.738301	0.955176	0.215935	0.202511	0.631157	0.775655
						ENSMUSG00000021816.11	4.96931	1.66138	1.8645	1.00656	0.503636	0.629131	0.592068	0.892237	0.451568
						ENSMUSG00000059835.1	4.96557	1.10319	1.22945	1.24472	0.993631	0.112684	0	0.992708	0.12054
						ENSMUSG00000034757.15	4.96231	2.95566	2.89316	1.47247	0.739808	0.535889	0.406826	1	0
						ENSMUSG00000096278.8	4.96154	0.414457	0	0.559786	0.890025	0.289247	0.352409	0	0
						ENSMUSG00000038880.13	4.96137	2.36662	2.70027	1.39195	0.730902	0.532855	0.426437	0.182592	0.983189
						ENSMUSG00000022175.9	4.95965	2.57886	2.44979	1.90289	0.831811	0.42198	0.360586	0.296011	0.955185
						ENSMUSG00000024205.7	4.95674	1.37344	1.6477	1.55184	0.898749	0.438464	0	0.394309	0.918978
						ENSMUSG00000036278.7	4.95371	0.856323	1.04066	1.99459	0.800068	0.294159	0.522839	0.281198	0.95965
						ENSMUSG00000085175.7	4.953	0.902631	2.16712	1.10596	0.307911	0.115384	0.944393	0	0
						ENSMUSG00000099404.1	4.95273	0	0	0	0.800414	0.443483	0.403312	0	0
						ENSMUSG00000057531.14	4.95015	1.989	1.37402	1.37001	0.592035	0.599112	0.539035	0.921234	0.389009
						ENSMUSG00000019143.15	4.93802	1.13796	0.539617	0.0877656	0.647286	0.514969	0.561985	0	0
						ENSMUSG00000060002.14	4.93159	0.319223	0.153254	0.237585	0.666867	0.493334	0.558489	0	1
						ENSMUSG00000021731.10	4.92672	1.26355	0.907551	0.722805	0.467894	0.636441	0.613203	0.199131	0.979973
						ENSMUSG00000005251.15	4.92576	2.78086	2.62938	1.19506	0.736339	0.591016	0.329401	0	1
						ENSMUSG00000076256.1	4.92525	0.0249352	0	0	0.109158	0.940819	0.320848	0	0
						ENSMUSG00000071532.6	4.92198	1.83099	1.9879	1.66871	0.999746	0	0.022532	0.767265	0.64133
						ENSMUSG00000020954.16	4.92028	1.79586	1.52893	0.787462	0.476846	0.666869	0.572629	0.19867	0.980066
						ENSMUSG00000040651.9	4.9169	2.76613	2.19382	1.46977	0.523774	0.651418	0.548923	0.539021	0.842292
						ENSMUSG00000059326.7	4.91679	2.10628	2.41291	1.67174	0.492238	0.771366	0.403357	0.424029	0.905649
						ENSMUSG00000078965.5	4.90884	2.35335	2.41982	1.25516	0.076667	0.991172	0.108167	0.732775	0.680471
						ENSMUSG00000003721.14	4.90826	2.02539	1.59735	1.18143	0.711178	0.568049	0.414181	0.011618	0.999933
						ENSMUSG00000096842.1	4.90453	0.441116	0.443781	0.952183	0	0.416531	0.909122	0.994869	0.101174
						ENSMUSG00000042099.16	4.90393	0.15054	0.222802	0.206709	0.62378	0.484761	0.613111	0	1
						ENSMUSG00000069302.5	4.90321	0.215759	0.291409	0.525209	0.151511	0.979385	0.133601	0.540752	0.841182
						ENSMUSG00000025816.15	4.8997	2.49056	2.30476	0.669257	0.698846	0.505682	0.505866	1	0
						ENSMUSG00000064090.14	4.89772	1.97153	1.97029	1.4938	0.663393	0.526224	0.531976	0	1
						ENSMUSG00000006732.14	4.89624	2.36906	1.99389	1.67412	0.883118	0.413609	0.221427	0.929654	0.368433
						ENSMUSG00000038332.13	4.89359	1.65848	1.46682	0.993525	0.605888	0.593512	0.529758	0.056807	0.998385
						ENSMUSG00000042208.15	4.88209	2.31013	1.85128	1.60793	0.486151	0.702527	0.519725	0.903495	0.428598
						ENSMUSG00000041323.6	4.88185	0.539059	0.373922	1.14169	0.725782	0.148441	0.671719	1	0
						ENSMUSG00000026393.10	4.88153	1.78067	3.05679	1.91746	0.612399	0.567205	0.550678	0.704516	0.709688
						ENSMUSG00000086487.1	4.87833	0	0	0.94066	0.81138	0.320847	0.488589	1	0
						ENSMUSG00000017176.17	4.87071	1.00645	0.990498	0.730753	0.913631	0.317157	0.25434	0	0
						ENSMUSG00000012429.9	4.86701	2.87297	3.02458	1.56479	0.401584	0.717218	0.569499	0.012136	0.999926
						ENSMUSG00000071632.10	4.86276	0.871218	0.199571	0.359646	0.650463	0.365936	0.665574	1	0
						ENSMUSG00000024513.16	4.86125	2.48162	1.32579	1.20932	0.674579	0.511117	0.532638	0.400432	0.916327
						ENSMUSG00000024294.14	4.86045	1.566	1.48559	1.5769	0.564539	0.722001	0.400012	0.522683	0.852527
						ENSMUSG00000037119.4	4.85933	1.48119	1.50976	1.27061	0.594616	0.609778	0.524025	0.75282	0.658226
						ENSMUSG00000022378.14	4.85376	0.632165	0.633932	0.0895537	0.742701	0.575339	0.342608	0.308693	0.951162
						ENSMUSG00000033819.16	4.85366	1.06319	0.789274	0.307574	0.712974	0.568525	0.410423	0	1
						ENSMUSG00000040594.19	4.85314	2.1636	2.01967	1.86939	0.576671	0.58254	0.572799	0.133612	0.991034
						ENSMUSG00000037275.14	4.85295	1.86961	2.4746	1.58129	0.632297	0.56151	0.533767	0.103805	0.994598
						ENSMUSG00000073647.4	4.85159	1.59539	1.64971	0.806208	0.991508	0.08135	0.10146	0	1
						ENSMUSG00000062461.7	4.84876	1.10317	0.64792	1.21285	0.937137	0.245112	0.248384	0.972587	0.232541
						ENSMUSG00000011158.8	4.84458	2.17537	2.33604	1.8076	0.666263	0.563153	0.488828	0.734651	0.678446
						ENSMUSG00000054509.7	4.83783	3.16429	2.68166	1.51402	0.58151	0.657692	0.47884	0.986043	0.166491
						ENSMUSG00000020190.13	4.83714	1.25441	1.04402	0.853546	0.815914	0.453499	0.358641	0.864453	0.502714
						ENSMUSG00000083394.2	4.8365	1.19214	1.23114	1.62723	0.940913	0	0.338647	0.42883	0.903385
						ENSMUSG00000037628.10	4.82968	2.09511	1.93766	1.81551	0.439501	0.48626	0.755242	0	0
						ENSMUSG00000006281.8	4.82615	2.26522	2.20535	1.74704	0.656146	0.605131	0.450877	0.546528	0.837441
						ENSMUSG00000115699.1	4.82101	1.17397	1.26031	1.78523	0.640617	0.397994	0.656667	0	0
						ENSMUSG00000046404.5	4.81527	0.276368	0.122111	0.0555094	0.818473	0.507422	0.269491	0	0
						ENSMUSG00000114184.1	4.81377	1.62045	1.54892	1.75937	0.724235	0.260087	0.638622	0.198126	0.980177
						ENSMUSG00000041935.10	4.81186	3.60285	2.84735	1.82203	0.531954	0.662641	0.527193	0.275118	0.961411
						ENSMUSG00000026094.14	4.80988	0.52662	0.626602	0.0233476	0.856418	0.462283	0.229877	1	0
						ENSMUSG00000054611.17	4.79674	1.68128	1.16788	1.06551	0.65323	0.588737	0.476109	0.726416	0.687255
						ENSMUSG00000019872.13	4.79575	0	0	0.218982	0.55558	0.17543	0.812745	0	0
						ENSMUSG00000024308.15	4.79434	1.10955	1.33153	1.39675	0.798076	0.470005	0.377054	0.618559	0.785739
						ENSMUSG00000025025.14	4.79027	1.30736	1.10136	0.544061	0.798342	0.49873	0.337519	0.741215	0.671267
						ENSMUSG00000117804.1	4.78698	1.56829	1.63047	1.4615	0.77036	0.265585	0.579664	0.519096	0.854716
						ENSMUSG00000075574.2	4.78662	0	0	0	0.841735	0.234531	0.486289	0	0
						ENSMUSG00000080776.1	4.78631	1.11745	1.1974	0.778591	0.434487	0.064565	0.898361	0.279537	0.960135
						ENSMUSG00000095427.2	4.78337	0.682455	0.66307	0.685373	1	0	0	0.579732	0.814807
						ENSMUSG00000020280.12	4.78054	3.00161	2.92075	1.85321	0.560789	0.604419	0.565857	0.384393	0.92317
						ENSMUSG00000004931.11	4.77972	1.99063	2.01258	1.82173	0.92586	0.252526	0.281093	0.069491	0.997583
						ENSMUSG00000071256.4	4.77893	1.88929	1.78485	0.858057	0.740546	0.506229	0.441955	0	1
						ENSMUSG00000061306.16	4.77507	2.85361	2.84345	1.64048	0.744492	0.511529	0.429035	0.62953	0.776976
						ENSMUSG00000020175.15	4.77308	0.499896	0.447353	0.710477	0.983657	0.140315	0.11283	0.472941	0.881094
						ENSMUSG00000022752.9	4.77305	2.78423	1.76991	0.870897	0.515468	0.644321	0.564927	0.556515	0.830838
						ENSMUSG00000034820.4	4.76693	3.1372	2.35706	1.44942	0.508565	0.614372	0.603249	0.689974	0.723834
						ENSMUSG00000115548.1	4.76257	1.22476	0.900922	1.18223	0.637031	0.425787	0.642571	1	0
						ENSMUSG00000042063.11	4.75774	2.9119	1.78849	1.2002	0.729437	0.55547	0.399217	0	1
						ENSMUSG00000021482.10	4.75544	0.411286	0.263218	0.0813478	0.847772	0.418868	0.32532	1	0
						ENSMUSG00000034292.13	4.75298	2.34695	2.49704	1.02396	0.649025	0.570737	0.503017	0.952093	0.305809
						ENSMUSG00000084168.3	4.75166	1.615	1.66886	1.84573	0.957838	0.284672	0.038833	0.807228	0.590239
						ENSMUSG00000041846.15	4.75159	2.98772	2.39121	1.44048	0.548772	0.636253	0.542247	0.803124	0.595812
						ENSMUSG00000020925.16	4.7512	1.0386	0.595781	0.401178	0.964352	0.246256	0.096871	0	1
						ENSMUSG00000021702.7	4.75107	2.72712	2.44274	1.82392	0.985183	0.132053	0.109437	0.821907	0.569622
						ENSMUSG00000037012.18	4.75103	0.0250997	0.0296324	0.189359	0.890112	0.387475	0.239924	0.931274	0.364321
						ENSMUSG00000022965.8	4.74935	0.661958	0.163938	0.206969	0.923632	0.229915	0.306663	1	0
						ENSMUSG00000061062.5	4.7482	0.224994	0.140025	0.0897002	0.947409	0.280926	0.153287	0	0
						ENSMUSG00000093686.1	4.74751	0.116253	0.412573	0.0659969	0.704369	0	0.709834	0.458555	0.888666
						ENSMUSG00000049233.7	4.74237	0.885339	1.32076	0.763174	0.97524	0.207827	0.075601	0.974212	0.225636
						ENSMUSG00000049396.6	4.7412	2.19728	1.84009	1.36837	0.67325	0.570284	0.47065	0	0
						ENSMUSG00000086938.9	4.74079	0.643346	0.611038	1.47761	0.843019	0.38836	0.37215	1	0
						ENSMUSG00000026679.3	4.73617	0.46831	1.06633	0.243513	0.917424	0.303864	0.256905	0	0
						ENSMUSG00000025792.9	4.73541	2.76179	2.47186	1.34954	0.772262	0.471797	0.425463	0.072566	0.997364
						ENSMUSG00000020921.6	4.73509	0.541793	0.51008	1.27694	0.661334	0.330538	0.673336	0	1
						ENSMUSG00000019132.11	4.73497	1.10084	1.1155	1.02058	0.639188	0.546164	0.541427	0.764509	0.644613
						ENSMUSG00000032965.11	4.73399	0.781547	0.628527	0.79869	0.940741	0.253744	0.224988	0	0
						ENSMUSG00000081382.1	4.73298	0.62255	0.849244	0.515033	0.525323	0.503076	0.686258	0.523558	0.85199
						ENSMUSG00000003360.15	4.72947	1.92861	1.88066	1.22911	0.760766	0.429906	0.486226	0.744301	0.667845
						ENSMUSG00000062376.7	4.72669	2.40384	2.51392	1.56405	0.697336	0.529605	0.48295	0	1
						ENSMUSG00000006289.14	4.72473	2.9693	2.61808	1.57763	0.760878	0.430846	0.485218	0.690699	0.723142
						ENSMUSG00000113061.1	4.7244	1.39991	1.52236	1.50104	0.606787	0.377149	0.699691	0.610507	0.792011
						ENSMUSG00000066491.4	4.72097	0.896864	0.966435	0.590496	0.077119	0.997022	0	0	0
						ENSMUSG00000053205.9	4.71925	2.39788	1.24104	0.563065	0.539729	0.637806	0.549451	0.299462	0.954108
						ENSMUSG00000052397.8	4.71924	2.55803	1.45898	1.79163	0.968652	0.182751	0.168274	0	1
						ENSMUSG00000092203.7	4.71921	0.461717	1.80305	0.91809	0.749992	0.509326	0.422019	1	0
						ENSMUSG00000021938.12	4.71187	2.32497	2.00698	1.63191	0.555434	0.587001	0.589001	0	1
						ENSMUSG00000021244.15	4.71124	2.35135	2.16574	1.90753	0.543456	0.628165	0.556835	0.753734	0.657179
						ENSMUSG00000020519.5	4.70724	2.14832	2.26443	1.97077	0.763813	0.583484	0.275927	0.932796	0.360404
						ENSMUSG00000053411.16	4.70458	1.81778	2.96338	1.15511	0.666126	0.576567	0.473125	0.118686	0.992932
						ENSMUSG00000021098.14	4.70318	0	0	0.0361938	0.844509	0.411247	0.343048	0	0
						ENSMUSG00000022974.12	4.70297	1.59967	1.63598	1.31957	0.532125	0.629639	0.566036	0.276439	0.961031
						ENSMUSG00000024594.9	4.69794	1.44578	1.5366	1.61073	0.896318	0.172537	0.408467	0.822635	0.568569
						ENSMUSG00000026421.14	4.6968	2.27988	2.89274	1.81965	0.644451	0.677418	0.354665	0.341133	0.940015
						ENSMUSG00000022763.18	4.69633	0.246548	0.08989	0.0285522	0.987047	0.141836	0.074974	0	0
						ENSMUSG00000006705.13	4.6944	3.33247	2.87559	1.76487	0.613787	0.647472	0.451713	0.810655	0.585524
						ENSMUSG00000053783.5	4.69114	1.18251	1.20882	1.10238	0.813158	0.40883	0.414286	0	1
						ENSMUSG00000061833.6	4.6885	1.20074	1.13944	1.41315	0.981831	0	0.189757	0.892086	0.451865
						ENSMUSG00000023007.15	4.68722	1.62288	1.45991	1.1052	0.724454	0.469817	0.504419	0.093107	0.995656
						ENSMUSG00000035161.7	4.68507	1.98607	1.70628	1.33752	0.551571	0.63642	0.539201	0.462264	0.886742
						ENSMUSG00000081453.1	4.68383	1.37069	0.988627	0.917952	0.432189	0.744994	0.508131	0.901076	0.433661
						ENSMUSG00000022048.8	4.68324	0.527932	0.244765	0.340701	0.556074	0.265848	0.787468	0	0
						ENSMUSG00000079283.2	4.67854	1.5697	1.77597	1.34649	0.706946	0.640127	0.300772	0.425682	0.904873
						ENSMUSG00000024959.14	4.6766	2.15422	2.15214	1.92992	0.608864	0.655967	0.446085	0.101002	0.994886
						ENSMUSG00000024644.17	4.67463	2.44658	2.05754	1.07834	0.828938	0.449193	0.333297	0.311389	0.950282
						ENSMUSG00000056209.7	4.66398	2.69528	2.16978	1.81747	0.431028	0.470402	0.770024	0.626509	0.779414
						ENSMUSG00000021262.15	4.66344	2.04908	1.76721	1.43396	0.63169	0.586637	0.506779	0.781592	0.62379
						ENSMUSG00000058542.3	4.66225	1.51668	2.09788	1.02118	0.574989	0.426519	0.69819	0.639118	0.769109
						ENSMUSG00000041716.7	4.66127	2.4174	2.24402	1.96873	0.569565	0.544881	0.615387	0.929672	0.368387
						ENSMUSG00000071547.4	4.65789	0.818626	0.195909	0.496414	0.973247	0.207078	0.099541	0.99708	0.076369
						ENSMUSG00000091509.7	4.65722	1.72355	0.708962	0.474527	0.290395	0.681449	0.671787	1	0
						ENSMUSG00000039851.11	4.65422	0.116578	0	0.510591	0.929256	0.283411	0.236985	0	0
						ENSMUSG00000066257.4	4.65419	3.1957	3.9515	1.96957	0.100958	0.824	0.557523	0	1
						ENSMUSG00000069309.2	4.65232	0.288114	0.141752	0.26501	0.11119	0.718748	0.686322	0.613036	0.790055
						ENSMUSG00000051236.13	4.64788	2.51309	2.17357	1.99533	0.585557	0.589514	0.556414	0.888787	0.458321
						ENSMUSG00000041817.14	4.64767	1.88288	1.371	1.51262	0.599117	0.606063	0.523208	0.932823	0.360335
						ENSMUSG00000095690.2	4.64591	1.62864	1.80373	1.02392	0.544835	0.838543	0	0	1
						ENSMUSG00000115224.1	4.6391	0.606734	0.175832	0	0	0.503739	0.863856	0.279996	0.960001
						ENSMUSG00000042298.18	4.6354	1.22313	1.15674	0.608067	0.63073	0.540811	0.556509	0.707418	0.706795
						ENSMUSG00000021775.11	4.6349	3.10175	2.83219	1.27323	0.681683	0.587424	0.436166	0.357463	0.933927
						ENSMUSG00000058240.14	4.63442	2.01479	1.97072	1.44482	0.640847	0.619294	0.453641	1	0
						ENSMUSG00000035133.9	4.63433	1.87945	1.49648	0.365037	0.416113	0.724214	0.549876	0.440422	0.897791
						ENSMUSG00000025076.11	4.63352	0.0453703	0.311296	0.224792	0.898187	0.392499	0.198003	0	0
						ENSMUSG00000036181.2	4.63218	3.39325	3.86184	1.71119	0.749602	0.616703	0.24036	0.191012	0.981588
						ENSMUSG00000000804.14	4.62857	2.48695	2.19395	1.6508	0.560161	0.622322	0.546749	0.804214	0.59434
						ENSMUSG00000025578.9	4.6283	1.25697	1.54483	0.5873	0.816916	0.463504	0.343236	0.977934	0.208915
						ENSMUSG00000045799.6	4.62632	1.9417	1.89559	1.31677	0.095363	0.986308	0.134544	0.943836	0.330415
						ENSMUSG00000042699.11	4.62435	1.26042	1.26327	0.600929	0.628973	0.550443	0.549004	0.592698	0.805425
						ENSMUSG00000021245.15	4.62265	1.70947	1.58975	0.813585	0.652311	0.572898	0.496264	0	0
						ENSMUSG00000062510.12	4.61817	2.55884	1.92798	1.70619	0.558418	0.589408	0.583753	0.039071	0.999236
						ENSMUSG00000026930.15	4.61628	0.576516	0.944162	0.15247	0.972521	0.179146	0.148691	1	0
						ENSMUSG00000085281.3	4.6126	2.18176	1.82815	1.47495	0.878239	0.199194	0.434761	0.984163	0.177265
						ENSMUSG00000058756.13	4.604	2.42065	2.46112	1.7614	0.866073	0.356983	0.349971	0.611707	0.791084
						ENSMUSG00000054901.7	4.60283	0.492862	0.197589	0.269922	0.685647	0.49122	0.537206	0.584032	0.81173
						ENSMUSG00000067430.7	4.60271	2.58265	1.4585	1.16376	0.76974	0.420923	0.479921	1	0
						ENSMUSG00000058317.12	4.60136	1.43772	1.96857	1.60544	0.422638	0.57594	0.699765	0.479733	0.877415
						ENSMUSG00000018761.14	4.59974	2.46557	2.66935	0.155635	0.702392	0.522539	0.48332	0	1
						ENSMUSG00000026172.12	4.59916	2.08899	1.40141	1.96588	0.702608	0.509299	0.496947	1	0
						ENSMUSG00000020009.13	4.59753	0.483548	0.112507	0	0.943988	0.205348	0.2583	1	0
						ENSMUSG00000060579.13	4.59713	1.92388	2.17349	1.81977	0.348939	0.490171	0.798733	1	0
						ENSMUSG00000078607.6	4.59614	1.83109	1.51604	1.94775	0.695172	0.304657	0.651091	0.955586	0.294711
						ENSMUSG00000024055.15	4.59553	0.458185	0.831908	0.360647	0.929251	0.189227	0.31731	0	0
						ENSMUSG00000023953.9	4.59501	1.47279	1.40189	1.01819	0.61985	0.523429	0.584643	0.948897	0.315587
						ENSMUSG00000002504.15	4.58589	1.6619	1.71459	1.06265	0.537308	0.644125	0.544429	0.424338	0.905504
						ENSMUSG00000078921.3	4.58588	0	0	0	0.972151	0.217346	0.087657	0	0
						ENSMUSG00000072946.12	4.58511	1.73562	1.33885	1.06183	0.646248	0.568454	0.50914	0	0
						ENSMUSG00000069844.12	4.57812	3.15556	3.24766	1.90473	0.633495	0.612225	0.473144	0.348068	0.937469
						ENSMUSG00000024381.16	4.57618	0.614577	0.855226	0.73687	0.946024	0.26382	0.188247	0.290023	0.95702
						ENSMUSG00000025158.7	4.57185	1.49795	1.31161	1.45832	0.791678	0.468269	0.392392	0.850041	0.526716
						ENSMUSG00000020085.15	4.57093	1.2674	1.29838	0.879779	0.986608	0.138088	0.086814	0	0
						ENSMUSG00000018932.9	4.57045	1.71585	1.54525	0.869465	0.851513	0.432383	0.296598	0.771308	0.636462
						ENSMUSG00000067653.12	4.56451	0.142164	0.307406	0.0662435	0.591298	0.533689	0.604601	0	0
						ENSMUSG00000102824.1	4.5586	1.3947	1.41964	0.967754	0.823514	0.295739	0.484111	0.98055	0.196269
						ENSMUSG00000016496.7	4.556	0	0	0.0926161	0.940723	0.268771	0.206888	0	0
						ENSMUSG00000034194.18	4.54884	0.517155	0.498082	0.401554	0.98067	0.128973	0.147146	0.924709	0.380675
						ENSMUSG00000053477.17	4.54857	1.88051	0.977739	0.705869	0.873844	0.462555	0.1498	0.370343	0.928895
						ENSMUSG00000022443.17	4.54785	2.84998	2.66206	1.74696	0.726286	0.531376	0.436061	0.931155	0.364624
						ENSMUSG00000038235.4	4.54772	0.488877	0.150916	0.682497	0.935093	0.246427	0.254704	0	0
						ENSMUSG00000114003.1	4.54593	1.01737	1.31285	0.919474	0.877891	0.420356	0.229367	0.833986	0.551786
						ENSMUSG00000067199.4	4.54207	0	0.0490173	0	0.849405	0.445189	0.283404	0.81439	0.580318
						ENSMUSG00000040124.5	4.53445	2.72049	2.51319	1.78537	0.593655	0.589003	0.548315	0	1
						ENSMUSG00000097318.2	4.53213	1.49446	1.77521	1.77401	0.528339	0.803589	0.274049	0.09161	0.995795
						ENSMUSG00000024213.14	4.53126	1.37265	1.15942	1.58455	0.611558	0.587823	0.529586	0.534217	0.845347
						ENSMUSG00000018707.13	4.52985	2.02044	2.17644	1.07631	0.749124	0.501578	0.432704	0.479382	0.877606
						ENSMUSG00000051346.9	4.52873	0.784852	0.64389	0.220893	0.940431	0.282243	0.189546	0	1
						ENSMUSG00000075581.5	4.52798	0.814319	0.779142	0.510858	0.207109	0.510012	0.834862	1	0
						ENSMUSG00000024750.11	4.52219	1.04119	1.90114	1.07261	0.596504	0.626561	0.501601	0.769744	0.638353
						ENSMUSG00000020894.16	4.52068	0.626121	1.2035	0.23869	0.968659	0.231633	0.089697	0.15429	0.988026
						ENSMUSG00000094002.3	4.51789	0.893193	1.15823	0.991893	0.780648	0.452939	0.430622	0	1
						ENSMUSG00000061207.11	4.51691	2.68747	2.70232	1.89949	0.789706	0.477816	0.384781	0.328612	0.944465
						ENSMUSG00000097891.1	4.51481	0	0	0.606466	0.998136	0.059631	0.013015	0	0
						ENSMUSG00000021754.17	4.51461	0.64274	0.512176	0.396607	0.790328	0.502946	0.349895	0.588946	0.808172
						ENSMUSG00000050891.10	4.50826	0.475976	0.148348	0.267565	0.550847	0.572193	0.607587	0	0
						ENSMUSG00000098281.1	4.50774	1.24514	0.277654	0.967039	0.936262	0.237337	0.259007	0.895734	0.444591
						ENSMUSG00000095478.2	4.50334	1.00372	1.35453	0.728004	0.43211	0.310358	0.846734	0.645832	0.763479
						ENSMUSG00000060244.1	4.50206	1.86636	1.45994	1.20415	0.204011	0.959096	0.196248	0	1
						ENSMUSG00000112003.1	4.50064	0.00797478	0.0875769	0.0521014	0.093606	0.100847	0.990489	0	0
						ENSMUSG00000013766.11	4.48032	1.16309	1.51123	1.51849	0.958903	0.213741	0.186603	0	1
						ENSMUSG00000061669.6	4.47926	0.0558037	0.0422143	0.0427606	0.353598	0	0.935397	0	0
						ENSMUSG00000055013.16	4.47656	2.16032	1.96274	1.82111	0.691464	0.550608	0.467662	0.574301	0.818644
						ENSMUSG00000040950.13	4.47434	1.21287	1.23699	0.874956	0.719972	0.528116	0.450259	0	0
						ENSMUSG00000094111.2	4.47344	1.88265	1.8758	1.98379	0.207986	0	0.978132	0.389231	0.92114
						ENSMUSG00000013787.15	4.47292	1.41902	1.57882	0.637242	0.772221	0.466253	0.431604	0.644138	0.764909
						ENSMUSG00000114616.1	4.47171	0.0524382	0	0	0.898447	0.076182	0.432423	0	0
						ENSMUSG00000008976.16	4.46887	2.65428	2.38617	0.890883	0.610975	0.591772	0.525848	0.735759	0.677244
						ENSMUSG00000069565.12	4.4675	1.50074	1.50052	1.42836	0.726305	0.505231	0.466071	0.564849	0.825195
						ENSMUSG00000039914.6	4.46476	1.79	1.67418	1.17226	0.740472	0.454058	0.495512	0.835412	0.549624
						ENSMUSG00000023143.10	4.4646	1.97628	2.20367	1.74169	0.664884	0.276719	0.693798	0.689241	0.724532
						ENSMUSG00000117679.1	4.46435	0.558764	0.435303	0.822338	0.697889	0.502441	0.510395	0	1
						ENSMUSG00000101316.1	4.46341	0.209641	0.394783	0.240743	0.045586	0.343789	0.93794	1	0
						ENSMUSG00000061848.5	4.45738	0.462323	0.421829	0.918001	0.562589	0.743859	0.360789	0.523894	0.851784
						ENSMUSG00000026124.4	4.45711	0.490443	0.625742	0.812452	0.823894	0.362024	0.436047	0	0
						ENSMUSG00000024843.15	4.45512	0.644369	0.621917	0.609517	0.729103	0.581574	0.360807	0.979217	0.202817
						ENSMUSG00000017718.15	4.45288	2.84544	2.05183	1.66911	0.613458	0.635707	0.468558	0.744958	0.667112
						ENSMUSG00000007570.16	4.45279	2.07295	1.48127	1.28415	0.738442	0.539263	0.404845	0.438727	0.89862
						ENSMUSG00000024037.13	4.45213	2.11479	1.45066	0.890234	0.777791	0.48836	0.395658	0	0
						ENSMUSG00000057409.7	4.45176	2.73809	2.81066	1.99864	0.588281	0.584847	0.558462	1	0
						ENSMUSG00000026500.6	4.44398	1.15991	1.50899	1.39501	0.63989	0.49129	0.59091	0	0
						ENSMUSG00000079018.10	4.43852	0.470178	1.14411	0	0.995584	0.020963	0.091507	0	0
						ENSMUSG00000095280.1	4.43616	1.88056	0.794262	0.460328	0.998868	0.043337	0.019586	0.21897	0.975732
						ENSMUSG00000057605.4	4.42845	0.499681	0.390942	0.508547	0.612357	0.673765	0.413594	0.920334	0.391134
						ENSMUSG00000115194.1	4.4221	0.817345	0.937036	0.607342	0.942146	0.315008	0.11459	0	1
						ENSMUSG00000021476.9	4.42097	0.968614	0.949322	0.604867	0.513601	0.59991	0.613451	0.917599	0.397507
						ENSMUSG00000100405.1	4.41865	0.801645	0.641439	0.706984	1	0	0	1	0
						ENSMUSG00000113722.1	4.41856	0.727727	0.724657	1.26603	0.195559	0.570093	0.797966	0.94561	0.325304
						ENSMUSG00000020300.14	4.41826	2.36177	2.04947	1.96533	0.442909	0.672009	0.593494	0.781861	0.623453
						ENSMUSG00000097589.9	4.41822	0.416442	0.322851	1.20101	0.460845	0.641131	0.613656	0	1
						ENSMUSG00000090737.1	4.41689	2.63294	2.58154	1.92084	1	0	0	0.825539	0.564345
						ENSMUSG00000022790.14	4.41393	0.98427	0.369771	1.38807	0.566423	0.517911	0.641041	0.347232	0.937779
						ENSMUSG00000034789.8	4.41223	0.364697	0	0.178442	0.3459	0.665664	0.661245	0	1
						ENSMUSG00000019945.10	4.41023	0	0	0	0.859918	0.467	0.206038	0	0
						ENSMUSG00000025086.13	4.40918	1.9597	1.87944	1.03453	0.709121	0.579725	0.401332	0	1
						ENSMUSG00000024900.5	4.40727	0.514601	0.293029	0.569888	0.919029	0.160015	0.360251	0	0
						ENSMUSG00000026942.13	4.40355	2.55248	2.7395	1.08043	0.607788	0.583608	0.538512	0.139146	0.990272
						ENSMUSG00000082935.3	4.40326	0.313702	0.577066	0.280826	0.330662	0.582941	0.742188	1	0
						ENSMUSG00000117924.1	4.40213	1.00205	1.12488	0.456445	0.4984	0.477862	0.723357	0	1
						ENSMUSG00000035840.7	4.40021	2.89051	1.65356	1.41807	0.610198	0.590107	0.528614	0.330849	0.943684
						ENSMUSG00000017831.8	4.39908	1.50865	1.26563	0.844989	0.578261	0.586392	0.567237	0.319709	0.947516
						ENSMUSG00000036775.13	4.39899	2.036	1.71369	0.632116	0.864826	0.463019	0.194138	0.3782	0.925724
						ENSMUSG00000049800.13	4.39426	2.55815	2.3911	1.71079	0.547386	0.72764	0.413411	0.263061	0.964779
						ENSMUSG00000057594.12	4.39321	1.52367	1.16058	1.21046	0.784892	0.33887	0.518759	0	0
						ENSMUSG00000003346.14	4.38523	2.45857	1.80492	1.8278	0.823354	0.43918	0.359457	0.78131	0.624143
						ENSMUSG00000001542.7	4.38518	3.55955	3.85324	1.95387	0.448673	0.710727	0.541811	0.716671	0.697411
						ENSMUSG00000045767.9	4.38258	2.86409	2.13481	0.65541	0.939009	0.243054	0.243286	0.178324	0.983972
						ENSMUSG00000036561.9	4.3813	2.43183	2.09394	1.51107	0.614876	0.535453	0.578981	0.187614	0.982243
						ENSMUSG00000074832.11	4.3811	2.86813	0.399819	0.873927	0.713293	0.080553	0.696222	0.870634	0.491931
						ENSMUSG00000044715.7	4.37997	2.05617	1.81493	1.32388	0.637764	0.538574	0.550632	0.718386	0.695645
						ENSMUSG00000078789.9	4.37931	1.57945	1.86698	0.918371	0.86178	0.402657	0.308549	0.243135	0.969992
						ENSMUSG00000060377.4	4.37447	0.362618	0.992704	0.566118	1	0	0	0	1
						ENSMUSG00000106406.1	4.374	0	0	0	0.864644	0.399227	0.304973	0	0
						ENSMUSG00000024811.11	4.37327	2.12486	1.83309	1.83777	0.558125	0.626853	0.543647	0.811014	0.585026
						ENSMUSG00000018196.18	4.37269	0.749707	0.907671	0.718574	0.848979	0.393027	0.353219	1	0
						ENSMUSG00000022124.15	4.36866	2.93912	2.49579	1.88187	0.516495	0.634303	0.575233	0.585975	0.810329
						ENSMUSG00000111080.1	4.36715	0.199662	0	0.0441857	0.524872	0.594472	0.60919	0	0
						ENSMUSG00000020829.9	4.36648	0.224748	0.1618	0.135013	0.98402	0.148966	0.09754	0	0
						ENSMUSG00000025034.9	4.361	0.640233	0.628733	0.154295	0.545154	0.633805	0.548725	0.903872	0.427803
						ENSMUSG00000041346.11	4.35879	1.38828	1.54492	0.490875	0.646277	0.551317	0.527613	1	0
						ENSMUSG00000064120.14	4.35828	2.67567	2.41736	1.56301	0.755266	0.5349	0.378754	0.810772	0.585362
						ENSMUSG00000057580.4	4.35773	0.658498	0.593377	0.959318	0.947519	0.166664	0.27282	1	0
						ENSMUSG00000066407.3	4.35286	0.0965331	0.265509	0.403449	0.244337	0.868687	0.430908	0.571636	0.820507
						ENSMUSG00000016757.11	4.35092	2.96444	2.78762	1.61731	0.707586	0.488157	0.510905	0.794685	0.607021
						ENSMUSG00000061911.15	4.34578	1.45278	1.68037	1.28024	0.711771	0.293022	0.638373	0.999159	0.040995
						ENSMUSG00000117875.1	4.34176	0.516604	0.388246	0.220425	0.845673	0.43157	0.313981	0.890141	0.455685
						ENSMUSG00000024259.9	4.34094	2.51442	2.25316	1.51388	0.609229	0.615282	0.500268	0.484941	0.874547
						ENSMUSG00000024614.7	4.34051	2.94854	2.31419	1.55226	0.412241	0.685779	0.599804	0	0
						ENSMUSG00000055447.19	4.34014	0.894062	0.596658	0.20373	0.838319	0.428148	0.337506	0	1
						ENSMUSG00000024948.15	4.33883	1.83478	1.69586	1.45914	0.779949	0.479976	0.401625	0.846365	0.532603
						ENSMUSG00000039656.17	4.33865	1.31706	1.46527	0.734153	0.846908	0.395663	0.355242	0.402071	0.915609
						ENSMUSG00000081552.1	4.3361	0.707097	1.21213	1.05516	0.812213	0.583361	0	0.995513	0.094622
						ENSMUSG00000103996.1	4.33496	0.316494	0.215106	0.0748205	0.323702	0.74915	0.57792	0	0
						ENSMUSG00000110165.1	4.33443	0.855625	0.316179	0.856671	0.780298	0.578815	0.236872	1	0
						ENSMUSG00000035595.6	4.32717	1.47429	1.65421	1.47058	0.602396	0.610819	0.513827	0	0
						ENSMUSG00000037525.5	4.32656	2.12885	1.76024	1.98191	0.685429	0.547615	0.479901	0.01269	0.999919
						ENSMUSG00000072437.4	4.32655	2.52515	2.15576	1.57198	0.738559	0.500017	0.452233	0.900344	0.435178
						ENSMUSG00000051864.10	4.32183	2.27018	2.03525	1.33687	0.687729	0.555492	0.467394	0	1
						ENSMUSG00000020728.17	4.3203	0.502069	0.453097	0.294188	0.973722	0.172483	0.148711	0	1
						ENSMUSG00000021188.14	4.31756	2.34689	1.91887	1.60392	0.589392	0.570859	0.571609	0.577296	0.816535
						ENSMUSG00000055670.14	4.31552	1.43173	1.88717	1.2134	0.588962	0.587276	0.555185	0.838994	0.544141
						ENSMUSG00000020070.18	4.31499	1.29008	1.24388	0.977803	0.733641	0.51494	0.443404	1	0
						ENSMUSG00000011256.16	4.31357	0	0	0.0120408	0.973856	0.195882	0.115042	0	0
						ENSMUSG00000043889.6	4.31311	1.46032	1.33663	0.674882	0.425622	0.773796	0.469134	0.445394	0.895335
						ENSMUSG00000049658.13	4.31214	2.02472	2.25235	1.38109	0.515882	0.62208	0.588967	0.412537	0.910941
						ENSMUSG00000026668.10	4.31067	0	0	0	0.690626	0.363691	0.625111	0	0
						ENSMUSG00000044595.10	4.31007	0	0.646341	0.324222	0.663831	0.36032	0.655362	0	0
						ENSMUSG00000022708.16	4.30755	1.93613	1.94237	0.594468	0.70471	0.496357	0.506965	0.785803	0.618477
						ENSMUSG00000040423.11	4.30311	2.4281	1.73038	1.40416	0.585876	0.657042	0.474389	0.641028	0.767517
						ENSMUSG00000037735.7	4.30117	1.30124	0.874603	1.07357	0.502655	0.668825	0.547732	0.899235	0.437466
						ENSMUSG00000073568.2	4.30063	3.73775	3.38248	1.38593	0.54243	0.619443	0.567504	0.731034	0.682341
						ENSMUSG00000034201.13	4.299	3.16162	2.7267	1.26493	0.65791	0.636927	0.401843	0.833761	0.552125
						ENSMUSG00000078922.9	4.29798	0	0.257835	0.0194742	0.980004	0.184153	0.075362	0	1
						ENSMUSG00000062456.4	4.29671	1.94774	2.00671	1.05698	0.98462	0.153366	0.083684	0.403892	0.914807
						ENSMUSG00000045942.13	4.29473	0.903721	0.979117	0.42797	0.851571	0.445675	0.276044	0	0
						ENSMUSG00000040123.17	4.29066	2.84142	2.54168	1.20877	0.648647	0.629847	0.427258	0.079539	0.996832
						ENSMUSG00000068114.7	4.2877	3.0448	2.82657	1.37963	0.662414	0.525678	0.533733	0.029086	0.999577
						ENSMUSG00000089726.2	4.28504	0.230078	0.0544859	0.0324197	0.594721	0.716446	0.364707	0	0
						ENSMUSG00000021051.10	4.28426	1.54576	1.0894	1.58855	0.518133	0.642642	0.564402	0.638555	0.769576
						ENSMUSG00000024695.16	4.28408	1.84594	1.88417	1.54892	0.496356	0.621552	0.606056	0.754659	0.656117
						ENSMUSG00000026632.17	4.27741	1.68158	1.86745	1.9523	0.796879	0.493503	0.34848	0	0
						ENSMUSG00000035469.17	4.27505	1.79011	1.6104	0.672049	0.665651	0.648518	0.369234	0.183129	0.983089
						ENSMUSG00000057723.3	4.27313	0.670146	0.858448	0.0715252	0.964635	0.243394	0.101187	0	0
						ENSMUSG00000025175.12	4.2703	0	0	0.0199538	0.951601	0.25266	0.174981	0	0
						ENSMUSG00000026932.14	4.26819	1.97025	2.29466	1.67747	0.734625	0.569582	0.368649	0.498345	0.866979
						ENSMUSG00000020064.9	4.26258	2.30996	2.35657	1.84492	0.511921	0.628516	0.585581	0.754195	0.65665
						ENSMUSG00000020818.16	4.26191	2.71712	2.74983	1.80887	0.703733	0.51363	0.490861	0.339785	0.940503
						ENSMUSG00000006931.15	4.26167	0	0	0.0326087	0.985907	0.133817	0.100399	0.917717	0.397234
						ENSMUSG00000024241.7	4.26094	1.05146	0.598853	0.446308	0.574505	0.642818	0.506685	0.961107	0.276176
						ENSMUSG00000117942.1	4.25938	0.99703	1.38996	1.7637	0.485868	0.634765	0.600838	0.266215	0.963914
						ENSMUSG00000016495.12	4.25592	0.486073	0.12294	0.502601	0.832101	0.443141	0.333517	0	0
						ENSMUSG00000022781.8	4.24936	2.66348	2.20806	1.12658	0.643771	0.564695	0.51641	0.381387	0.924416
						ENSMUSG00000043183.18	4.24919	4.26011	3.73201	1.87036	0.642295	0.563707	0.519319	0	1
						ENSMUSG00000005125.13	4.24661	0.0902776	0	0.0261287	0.99549	0.089517	0.0314	0	1
						ENSMUSG00000024525.7	4.2464	1.93386	2.08222	1.94723	0.75458	0.556354	0.347964	0.283068	0.9591
						ENSMUSG00000026074.15	4.24584	2.25258	2.32309	1.93298	0.676369	0.636682	0.370352	0.98359	0.180421
						ENSMUSG00000010175.13	4.24544	0.445532	0.0429903	0.20989	0.990277	0.130726	0.047554	0	0
						ENSMUSG00000022455.4	4.24384	1.01214	0.828695	1.44059	0.710086	0.519801	0.474957	1	0
						ENSMUSG00000115090.1	4.24278	0.789478	1.48878	0.275102	0.347269	0.543842	0.763964	0	0
						ENSMUSG00000021703.9	4.24256	2.13531	1.87013	1.48742	0.860975	0.416202	0.2924	0.921951	0.387306
						ENSMUSG00000054723.6	4.24235	1.78222	1.7205	0.841059	0.766162	0.413598	0.491866	0.119616	0.99282
						ENSMUSG00000022016.17	4.23835	1.36164	1.43547	0.862292	0.573129	0.617746	0.538436	0.927423	0.374014
						ENSMUSG00000039781.14	4.23342	2.40926	2.1243	1.94004	0.769394	0.528697	0.358487	0.957506	0.288413
						ENSMUSG00000025027.18	4.23103	1.46914	1.60835	0.850099	0.766068	0.509408	0.391975	0	1
						ENSMUSG00000034427.17	4.23011	0.679772	0.430986	0.64733	0.976892	0.147768	0.154426	1	0
						ENSMUSG00000022415.12	4.22858	0.443118	0.467267	0.353922	0.791743	0.332509	0.512426	0	0
						ENSMUSG00000025731.16	4.22814	1.43032	1.69131	1.09196	0.677813	0.6179	0.398458	0.018207	0.999834
						ENSMUSG00000021504.14	4.227	1.01323	0.810399	0.31488	0.705736	0.433613	0.560283	0	0
						ENSMUSG00000034974.13	4.2256	0.706209	0.829245	0.600779	0.647789	0.570759	0.504582	0.941026	0.338335
						ENSMUSG00000032932.15	4.21906	2.43013	2.10099	1.58478	0.604081	0.596064	0.528955	0.375124	0.926975
						ENSMUSG00000039879.9	4.21424	1.87834	1.47216	1.46309	0.53262	0.690944	0.488786	0.835918	0.548854
						ENSMUSG00000063383.5	4.21168	1.7269	0.898195	1.74442	0.482147	0.29158	0.826145	1	0
						ENSMUSG00000022148.16	4.21167	0.0444683	1.17467	1.48644	0.505179	0.482549	0.715501	0	1
						ENSMUSG00000073664.11	4.21051	3.24405	2.62099	1.9578	0.486769	0.664073	0.567506	0.758699	0.651442
						ENSMUSG00000020576.10	4.21	2.54198	2.40825	1.47195	0.497662	0.644277	0.580724	0.547251	0.836968
						ENSMUSG00000026255.15	4.2055	0.501104	1.23971	1.5855	0.903846	0.307106	0.297906	0.165014	0.986291
						ENSMUSG00000113036.1	4.20514	0.222714	0.401772	0.177973	0.977906	0	0.209043	0.615216	0.788358
						ENSMUSG00000061759.15	4.20366	1.60318	1.20978	0.875262	0.626116	0.545863	0.556787	0.636634	0.771166
						ENSMUSG00000041426.12	4.20079	0.454202	0.343559	1.18078	0.822091	0.304852	0.480866	0	0
						ENSMUSG00000042275.9	4.19992	0.961561	0.380312	0.686517	0.852921	0.363521	0.374671	0.435415	0.90023
						ENSMUSG00000021959.16	4.19713	0.96194	0.631191	0.258676	0.957747	0.266803	0.107407	0.088603	0.996067
						ENSMUSG00000110344.1	4.19458	0.943815	1.43605	0.656785	0.835113	0.511471	0.202444	3.7e-05	1
						ENSMUSG00000022515.6	4.19238	1.94186	1.80344	1.88735	0.735113	0.450255	0.506833	0.138593	0.990349
						ENSMUSG00000020747.18	4.19165	1.55393	1.45002	1.17045	0.862943	0.4145	0.288997	0.317896	0.948125
						ENSMUSG00000037353.9	4.18494	1.50461	1.58159	1.76976	0.707371	0.45399	0.541774	0.293985	0.95581
						ENSMUSG00000075609.3	4.17834	1.96006	1.95993	1.65073	0.970085	0.190666	0.150275	0.151052	0.988526
						ENSMUSG00000055065.7	4.17409	1.54186	1.44848	1.17717	0.774189	0.491363	0.398991	0.659649	0.751574
						ENSMUSG00000116780.1	4.17333	1.47198	1.37671	0.432032	0.998675	0.046436	0.022171	0	0
						ENSMUSG00000038002.9	4.16755	2.08622	1.9211	1.26675	0.616657	0.617786	0.487928	0.661905	0.749587
						ENSMUSG00000040712.16	4.16059	1.58098	1.84744	1.83584	0.814773	0.455256	0.35901	0.966172	0.2579
						ENSMUSG00000116041.1	4.15992	2.07548	2.00306	1.78146	0.353862	0.895076	0.271332	0.64668	0.762761
						ENSMUSG00000036208.13	4.14984	2.81982	2.26906	1.94867	0.689336	0.571206	0.445578	0.204918	0.978779
						ENSMUSG00000022066.16	4.14983	2.59873	1.37925	1.27188	0.999996	0.002858	0	0.360022	0.932944
						ENSMUSG00000024276.7	4.14921	2.7265	2.32347	1.85153	0.595385	0.616554	0.515148	0.705345	0.708864
						ENSMUSG00000041736.7	4.14833	0.561757	0.473299	0.647414	0.757224	0.250777	0.603094	0.996108	0.088137
						ENSMUSG00000024817.13	4.14766	1.77219	1.24701	0.525677	0.620287	0.63211	0.464416	0	1
						ENSMUSG00000020097.14	4.14657	1.96488	1.71549	0.500986	0.651533	0.638486	0.409683	0.65738	0.75356
						ENSMUSG00000045055.5	4.14551	0.737348	0.561383	0.579185	0.099409	0.44487	0.890061	0.324474	0.945895
						ENSMUSG00000042684.8	4.14067	0.171299	0.257359	0.041948	0.929839	0.285767	0.231813	0	1
						ENSMUSG00000024824.7	4.13664	3.19886	2.71676	1.85364	0.841465	0.413597	0.347668	0.206122	0.978526
						ENSMUSG00000020170.4	4.13134	2.12478	1.97342	1.40355	0.573877	0.681256	0.454483	0.768961	0.639296
						ENSMUSG00000018678.13	4.12932	2.2215	2.19174	1.98463	0.749063	0.459008	0.477719	0.532283	0.846566
						ENSMUSG00000044442.11	4.1243	0.744004	0.590603	0.0818086	0.666179	0.540056	0.514339	0	0
						ENSMUSG00000057286.6	4.12394	1.57338	1.46612	1.09903	0.744631	0.500147	0.442015	0	0
						ENSMUSG00000003070.6	4.12032	1.5699	1.30237	1.22579	0.732909	0.600071	0.320559	0.909259	0.41623
						ENSMUSG00000039652.16	4.11861	1.7616	1.21673	1.19276	0.584759	0.609724	0.535064	0.762386	0.647122
						ENSMUSG00000026944.18	4.1185	1.80495	1.97921	1.06533	0.838133	0.490062	0.239525	0.668514	0.7437
						ENSMUSG00000020605.9	4.11729	1.78336	2.05162	1.30894	0.806801	0.534777	0.25117	0.398949	0.916973
						ENSMUSG00000113389.1	4.1167	0.0850588	0.494213	0.240867	0.015265	0.98675	0.161526	0.454806	0.89059
						ENSMUSG00000054072.12	4.11406	0	0	0	0.8035	0.449206	0.390642	0	0
						ENSMUSG00000084368.1	4.11289	0.028374	0.0358224	0.0346609	0.103948	0.671934	0.73328	0	0
						ENSMUSG00000037253.8	4.10665	2.16347	1.90831	1.85036	0.538162	0.640541	0.547804	0.726076	0.687614
						ENSMUSG00000059923.13	4.10656	1.34566	1.64886	1.12467	0.644117	0.594183	0.481727	0.545122	0.838357
						ENSMUSG00000051977.16	4.10603	0.976108	0.767209	0.517377	0.762628	0.48708	0.425619	0	0
						ENSMUSG00000116762.1	4.1025	0	0	0	0.843566	0.25481	0.472725	0	0
						ENSMUSG00000022125.7	4.10155	0.0436343	0	0.0281462	0.915206	0.120546	0.384535	0	0
						ENSMUSG00000026782.15	4.10019	2.64573	2.3325	1.19508	0.460332	0.683462	0.566546	0.572119	0.820171
						ENSMUSG00000039345.16	4.09577	1.26373	1.38082	1.1517	0.679431	0.559047	0.475226	0.997764	0.066831
						ENSMUSG00000024639.5	4.09487	2.03964	1.95419	1.3006	0.556169	0.68126	0.475984	0.435551	0.900164
						ENSMUSG00000034206.15	4.0904	1.42088	1.37272	0.784829	0.589703	0.600036	0.540562	0.11508	0.993356
						ENSMUSG00000026771.14	4.08923	1.66068	1.55605	1.49087	0.549923	0.599364	0.581676	1	0
						ENSMUSG00000094220.5	4.08851	0	0.0292988	0.189343	0.988352	0.117767	0.096389	0	0
						ENSMUSG00000033166.11	4.08823	2.23699	1.22136	1.26028	0.562099	0.559303	0.609283	0.445257	0.895403
						ENSMUSG00000054517.9	4.08784	0.264138	0.916103	0.542605	0.960484	0.250661	0.120992	0.742005	0.670394
						ENSMUSG00000089872.10	4.087	0.673612	0.339135	1.55249	0.886909	0.181773	0.424677	1	0
						ENSMUSG00000056671.7	4.08392	0	0.248939	1.66065	0.444526	0.187813	0.875856	0	0
						ENSMUSG00000079179.9	4.08378	1.43031	1.389	0.71928	0.546482	0.661918	0.513052	0.965093	0.261909
						ENSMUSG00000026694.19	4.08033	1.11404	0.588202	0.298214	0.644422	0.591588	0.484504	0	1
						ENSMUSG00000002763.16	4.07469	1.24223	1.19302	0.753089	0.705981	0.499671	0.501916	0.060134	0.99819
						ENSMUSG00000089803.3	4.07385	1.32895	1.47533	1.50215	0.867576	0.467345	0.170004	0.975608	0.219518
						ENSMUSG00000001313.12	4.06743	1.04086	1.06054	0.202533	0.905875	0.313783	0.284481	1	0
						ENSMUSG00000112605.1	4.06257	0.697581	0.635639	0.679424	1	0	0	0.48489	0.874575
						ENSMUSG00000086567.1	4.06074	0.48064	0.922529	0.918558	0.82813	0.246122	0.503612	1	0
						ENSMUSG00000024298.15	4.0604	0.412499	0.044492	0.0395708	0.968005	0.225236	0.11061	0	0
						ENSMUSG00000072640.11	4.05923	1.25643	1.65966	1.83863	0.769975	0.497176	0.399944	0.591286	0.806462
						ENSMUSG00000112096.1	4.05809	0.182982	0.194919	0	0.383762	0.587532	0.712414	0	0
						ENSMUSG00000079707.10	4.05782	1.27613	1.41784	0.593053	0.99967	0.009771	0.023749	1	0
						ENSMUSG00000048164.9	4.05724	0.646589	0.802362	0.393336	0	0.794663	0.60705	0.185825	0.982583
						ENSMUSG00000086004.1	4.05625	0.307538	0	0	0.340546	0.150091	0.928171	0	0
						ENSMUSG00000056758.14	4.05475	3.1931	2.61482	1.43937	0.424294	0.684121	0.593256	0.601474	0.798893
						ENSMUSG00000023883.13	4.05465	1.69763	1.79594	1.53634	0.69163	0.600885	0.400732	0.05599	0.998431
						ENSMUSG00000034163.10	4.05065	2.20235	1.80861	1.86924	0.585553	0.60527	0.539237	0.720791	0.693152
						ENSMUSG00000025912.16	4.05047	1.45551	1.47662	1.34903	0.40705	0.723123	0.558035	0.461107	0.887344
						ENSMUSG00000061046.9	4.04613	2.97216	2.75741	0.281359	0.706167	0.503162	0.498153	0	1
						ENSMUSG00000023018.5	4.04261	1.25475	0.715186	0.337469	0.855493	0.357564	0.374539	0.838875	0.544324
						ENSMUSG00000000296.8	4.04212	1.6992	1.42018	1.6838	0.539266	0.540797	0.645546	1	0
						ENSMUSG00000045410.18	4.04095	1.36738	1.58331	1.78907	0.810246	0.420323	0.408448	0	0
						ENSMUSG00000025192.13	4.0407	0.0293667	0.149055	0	0.974842	0.167212	0.147386	1	0
						ENSMUSG00000025008.15	4.03721	1.90415	1.69688	1.13743	0.733158	0.537251	0.416943	1	0
						ENSMUSG00000046345.5	4.03229	0.312401	0	0.207537	0.265977	0.889301	0.372022	0	0
						ENSMUSG00000049038.3	4.02898	1.0893	1.32086	0.0440933	0.382558	0.674836	0.631067	0	0
						ENSMUSG00000045667.14	4.02704	0	0	0.0214456	0.986498	0.144626	0.076838	1	0
						ENSMUSG00000106200.1	4.0262	1.24316	1.7026	1.38726	0.647889	0	0.761735	1	0
						ENSMUSG00000037466.13	4.0231	2.6297	2.19894	1.58217	0.786292	0.456203	0.416682	0.817819	0.575476
						ENSMUSG00000022075.7	4.0203	0.965914	0.929864	0.916312	0.681005	0.639806	0.356203	0.382138	0.924105
						ENSMUSG00000025226.11	4.01404	2.42695	2.26633	1.00878	0.613931	0.692919	0.37809	0	1
						ENSMUSG00000117916.1	4.01002	0.0410453	0.0739833	0	0.982912	0.151563	0.104464	0	0
						ENSMUSG00000071516.2	4.00502	0.269188	0.102643	0.136859	0.713555	0.615003	0.335576	0.913437	0.40698
						ENSMUSG00000069662.5	4.0039	0.246533	0.249715	0.328449	0.897663	0.386841	0.21108	0.141544	0.989932
						ENSMUSG00000033323.14	4.00341	1.1407	0.987015	1.42609	0.754167	0.502	0.423353	0.299149	0.954206
						ENSMUSG00000037254.18	4.00263	0.206268	0.0609397	0.57753	0.873644	0.313581	0.372038	0	0
						ENSMUSG00000024731.15	3.99941	1.29581	1.5323	1.1032	0.218815	0.69615	0.683737	1	0
						ENSMUSG00000117114.1	3.99837	0.487232	0	0.0736571	0	0.36554	0.930796	0	0
						ENSMUSG00000021144.14	3.99807	2.04494	1.92828	1.88991	0.807704	0.47681	0.346794	0.527697	0.849433
						ENSMUSG00000113260.1	3.99626	2.03574	1.35725	1.8921	0.912457	0.102717	0.396069	0.303997	0.952673
						ENSMUSG00000117869.1	3.99124	0.541878	0.879997	0.174899	0.718764	0.55506	0.418672	0.79577	0.605599
						ENSMUSG00000025956.10	3.9905	1.55904	1.38859	0.376171	0.558952	0.636815	0.531073	0	0
						ENSMUSG00000021578.17	3.98983	2.34274	2.33174	1.80609	0.49832	0.604732	0.62127	0.702724	0.711463
						ENSMUSG00000026495.8	3.98824	0.655266	0.750522	1.14839	0.704467	0.31348	0.636754	0	0
						ENSMUSG00000054874.12	3.98724	3.13668	3.18344	1.84101	0.740521	0.495956	0.453494	0.469252	0.883065
						ENSMUSG00000018405.7	3.98698	1.62306	1.60091	0.494833	0.905468	0.401426	0.137782	0	1
						ENSMUSG00000026925.16	3.98663	2.37702	2.22066	1.35494	0.755152	0.476523	0.450191	0.258094	0.96612
						ENSMUSG00000032740.17	3.97581	1.89727	1.36903	0.84593	0.473156	0.62337	0.622521	0.818154	0.574999
						ENSMUSG00000118353.1	3.96959	1.3964	1.51453	1.46413	0.461811	0.473843	0.749803	0.954115	0.299441
						ENSMUSG00000099950.1	3.96255	0.796039	0.706196	0.713479	0.448492	0.645546	0.618163	0	1
						ENSMUSG00000025140.15	3.96153	2.48172	2.36934	1.79709	0.54323	0.515557	0.662648	1	0
						ENSMUSG00000024286.8	3.95962	0.573211	0.396626	0.241059	0.564525	0.650089	0.508621	0.370482	0.92884
						ENSMUSG00000038366.15	3.95959	1.13878	1.06111	0.662899	0.964609	0.204259	0.166756	0.054994	0.998487
						ENSMUSG00000035293.13	3.95929	2.41553	2.37527	1.06153	0.421827	0.678736	0.601149	0	1
						ENSMUSG00000026274.11	3.95867	2.36459	2.00804	1.58256	0.652497	0.569051	0.500428	0.909461	0.41579
						ENSMUSG00000062480.12	3.95857	0.599485	0.561955	0.419544	0.667409	0.499798	0.552057	0	1
						ENSMUSG00000024095.15	3.95273	2.93157	3.28432	1.78251	0.547237	0.588535	0.595112	0.984147	0.177353
						ENSMUSG00000083022.1	3.95025	0.568924	0.72391	0.309135	0.279408	0.842862	0.459907	0	1
						ENSMUSG00000084497.1	3.94865	0.498525	0.820913	1.39523	0.349573	0.903874	0.246599	1	0
						ENSMUSG00000024378.9	3.94634	2.30959	2.27867	1.73116	0.543377	0.614074	0.572411	0.768553	0.639786
						ENSMUSG00000062078.15	3.9459	2.17634	1.89653	1.97064	0.413461	0.700055	0.582214	0.644392	0.764696
						ENSMUSG00000019189.13	3.94334	1.59671	1.39199	1.67687	0.623027	0.629485	0.464312	0.770035	0.638001
						ENSMUSG00000095463.8	3.9429	2.48168	1.45563	1.26653	1	0	0	0.400441	0.916322
						ENSMUSG00000017405.14	3.94064	2.50546	2.72529	1.77531	0.684375	0.467724	0.559343	0.587861	0.808962
						ENSMUSG00000040414.8	3.94032	0.448873	0.485682	0.214129	0.661508	0.632009	0.403698	0.547988	0.836486
						ENSMUSG00000021069.17	3.94018	0.302413	0	1.80874	0.877383	0.179924	0.444778	0.967296	0.253651
						ENSMUSG00000068220.6	3.93829	1.11123	1.17055	0.862164	0.971301	0.169693	0.166667	0	1
						ENSMUSG00000015597.17	3.93652	1.26649	1.44026	0.969521	0.718637	0.580944	0.382184	0.42238	0.906419
						ENSMUSG00000020349.4	3.9361	1.60503	1.46369	1.87901	0.650126	0.580042	0.490803	0.577837	0.816152
						ENSMUSG00000026192.13	3.93524	2.10608	2.02476	1.76984	0.671048	0.48149	0.563792	0.670934	0.741517
						ENSMUSG00000083863.1	3.93352	0.610109	0.624356	0.648244	0.915314	0.215153	0.340454	0	1
						ENSMUSG00000079436.3	3.92898	1.26849	1.19562	1.17082	0.550388	0.631742	0.545871	0	0
						ENSMUSG00000021866.15	3.92352	0.60593	0.888539	0.490775	0.980602	0.175851	0.086579	0.810481	0.585765
						ENSMUSG00000096699.1	3.9216	0.270573	0.504058	0.285672	0.88297	0.35124	0.311438	0.988869	0.148786
						ENSMUSG00000025078.9	3.92087	2.88986	2.08927	1.88927	0.584196	0.598011	0.548724	0.512504	0.858685
						ENSMUSG00000026662.13	3.92069	1.98361	1.65589	1.35917	0.670872	0.547014	0.500706	0	1
						ENSMUSG00000068604.4	3.91995	0	0.797674	0	0.999266	0	0.03831	1	0
						ENSMUSG00000024130.16	3.91888	2.55502	2.37115	1.2306	0.866868	0.387845	0.313236	0.281947	0.95943
						ENSMUSG00000048445.6	3.9137	1.26533	1.5062	1.75137	0.697179	0.459252	0.550481	1	0
						ENSMUSG00000023906.3	3.91082	0.916918	0.707769	0.392067	0.813156	0.215424	0.540712	0	1
						ENSMUSG00000034126.5	3.91052	2.47648	2.56872	1.85812	0.666255	0.585395	0.461971	0.971942	0.235223
						ENSMUSG00000019080.8	3.91036	0.463846	0.700948	0.358454	0.793151	0.469893	0.387444	0	1
						ENSMUSG00000035992.15	3.90848	2.16201	2.02146	1.99086	0.515592	0.63047	0.580235	0.673646	0.739054
						ENSMUSG00000040018.9	3.90789	2.44932	1.94226	1.16751	0.642035	0.60299	0.473492	0.078979	0.996876
						ENSMUSG00000117098.1	3.90785	0	0	0	0.775091	0.473015	0.418916	0	0
						ENSMUSG00000072421.4	3.90769	0.229178	0.172302	0.418568	0.817141	0	0.576437	0	0
						ENSMUSG00000051285.17	3.90659	1.73443	2.10353	1.24041	0.426571	0.642565	0.636511	0.903757	0.428045
						ENSMUSG00000111356.1	3.90474	0.975081	1.13508	0.841296	0.737786	0.404928	0.540098	0.906057	0.423157
						ENSMUSG00000042104.18	3.90439	1.50542	0.954864	1.26321	0.933129	0.257923	0.250493	0.055817	0.998441
						ENSMUSG00000090374.1	3.90328	0.459449	0.362922	0.113003	0.979504	0.082948	0.183555	0	0
						ENSMUSG00000085400.1	3.89883	0	0	0	0.959701	0.260303	0.10591	0	0
						ENSMUSG00000097164.2	3.89505	1.42211	1.48405	0.835061	0.658937	0.645135	0.386784	0.988114	0.153722
						ENSMUSG00000024561.11	3.89479	1.92188	2.34481	1.80306	0.784146	0.489885	0.380957	0.035073	0.999385
						ENSMUSG00000092368.1	3.89306	0.72336	1.30379	1.19914	0.653716	0.550239	0.519512	0.067639	0.99771
						ENSMUSG00000003199.16	3.8909	2.57354	2.66848	1.43559	0.671051	0.612883	0.417211	0.08848	0.996078
						ENSMUSG00000064208.6	3.88847	0.865177	0.993437	0.775637	0.389598	0.861561	0.325462	0	1
						ENSMUSG00000004798.14	3.88824	1.29124	1.101	0.956115	0.600593	0.623487	0.500551	0.350839	0.936436
						ENSMUSG00000013663.7	3.88816	1.18052	0.895392	0.915905	0.502199	0.694783	0.514852	0.699393	0.714737
						ENSMUSG00000103046.1	3.88709	0.0322504	0	0	0.436501	0.653656	0.618224	0	0
						ENSMUSG00000055491.14	3.88249	2.56249	2.40444	1.90622	0.814104	0.462156	0.351634	0.365093	0.930971
						ENSMUSG00000045211.5	3.88202	1.42448	1.81571	0.732766	0.794309	0.441808	0.416989	1	0
						ENSMUSG00000026276.20	3.87939	2.35002	4.26889	1.12951	0.598656	0.584291	0.547919	0.399081	0.916916
						ENSMUSG00000116679.1	3.87918	1.13548	1.67217	1.5048	1	0	0	0.992738	0.120295
						ENSMUSG00000055053.18	3.87816	1.55641	1.55656	0.558522	0.811067	0.446502	0.377898	0.968412	0.249355
						ENSMUSG00000086468.1	3.87753	0.159366	0.584113	0.300336	0.896319	0.163001	0.412364	0	0
						ENSMUSG00000046961.8	3.87389	0.133174	0.0858883	0.262615	0.930983	0.121928	0.344098	0	1
						ENSMUSG00000095325.3	3.87352	1.87118	1.14591	1.55054	0.945591	0.292958	0.141536	0	1
						ENSMUSG00000079710.10	3.8706	1.41096	1.55718	0.491954	0.999494	0.024148	0.020688	1	0
						ENSMUSG00000094388.1	3.86684	1.28926	1.03437	1.65854	0.999885	0	0.015136	0.959643	0.281222
						ENSMUSG00000115785.1	3.8668	2.09566	0	1.91947	1	0	0	0.36931	0.929306
						ENSMUSG00000041488.16	3.86463	1.71933	1.13946	0.695597	0.492727	0.639448	0.590191	0.947835	0.318762
						ENSMUSG00000057181.15	3.86234	1.84567	1.63586	1.57704	0.678239	0.561423	0.474128	0.43304	0.901375
						ENSMUSG00000069996.3	3.86114	0.109232	0.0735735	0.025121	0.849248	0.466019	0.2482	0	0
						ENSMUSG00000048755.9	3.8572	1.83565	1.56741	1.17274	0.810137	0.44519	0.381423	0.689052	0.724712
						ENSMUSG00000021096.11	3.85669	1.35716	1.25243	1.54175	0.604239	0.619259	0.501411	0.653994	0.7565
						ENSMUSG00000081201.1	3.85303	1.45326	1.71123	1.42107	0.986186	0	0.16564	0	1
						ENSMUSG00000037965.14	3.84955	1.92696	1.24829	0.974654	0.749973	0.545926	0.373503	0.593269	0.805004
						ENSMUSG00000096592.1	3.84935	1.30988	1.07033	1.59331	0.999488	0.028091	0.015328	0.761905	0.647688
						ENSMUSG00000096740.8	3.84843	0.944178	0.933259	1.10611	0.835981	0.365265	0.409533	1	0
						ENSMUSG00000113870.1	3.84585	0	0.463733	1.18328	0.997753	0.045261	0.049393	0	0
						ENSMUSG00000005501.14	3.84075	1.75257	1.53252	0.725605	0.624051	0.568503	0.536064	0	0
						ENSMUSG00000020843.15	3.83957	1.68802	1.3195	0.949066	0.721802	0.428988	0.543112	0	1
						ENSMUSG00000036833.16	3.83933	1.88224	1.26155	1.00572	0.731019	0.503402	0.460649	0.996582	0.082608
						ENSMUSG00000034327.17	3.83774	1.58688	1.70083	1.34988	0.493264	0.624405	0.605648	0.952747	0.303766
						ENSMUSG00000046567.10	3.83716	0.888648	1.08708	0.0999186	0.457154	0.669141	0.585884	1	0
						ENSMUSG00000026080.13	3.83565	0.880633	0.153194	0.789339	0.984033	0.078297	0.159841	1	0
						ENSMUSG00000043311.7	3.83458	0	0	0.0697407	0.886302	0.092406	0.453794	0	1
						ENSMUSG00000033762.8	3.83345	2.22265	2.41057	1.83392	0.848256	0.365182	0.383541	0.5167	0.856167
						ENSMUSG00000083992.1	3.83319	0.504222	0.754606	0.648492	0.448331	0.508436	0.735182	0.86789	0.496757
						ENSMUSG00000116953.1	3.83177	1.50321	1.44617	1.32897	0.999476	0.02142	0.024252	0	0
						ENSMUSG00000097119.2	3.83149	1.26183	0.98972	1.12088	0.716252	0.526077	0.458505	0.925495	0.378759
						ENSMUSG00000074635.3	3.83055	1.49739	1.3845	1.26955	0.614284	0.340357	0.711907	0.258072	0.966126
						ENSMUSG00000116627.1	3.82874	2.2801	1.87787	1.63844	0.795838	0.513962	0.320133	1	0
						ENSMUSG00000055240.17	3.82543	2.37552	2.10396	1.78912	0.665213	0.530083	0.525837	0.302556	0.953132
						ENSMUSG00000064816.1	3.82399	0	0.0521543	0	0.869838	0.295934	0.39472	0	0
						ENSMUSG00000032763.11	3.82296	1.42047	1.30137	0.0242445	0.740489	0.464743	0.485479	0	0
						ENSMUSG00000078920.3	3.82182	3.62069	2.74813	0.0841759	0.28281	0.941973	0.180847	0	0
						ENSMUSG00000045259.4	3.82177	0	0.114479	0	0.342142	0.628693	0.698344	0	0
						ENSMUSG00000113135.1	3.82129	0.193989	0.157511	0.216098	0.996955	0.044637	0.063935	0	0
						ENSMUSG00000022178.11	3.81844	0.177942	0	0.0986378	0.906551	0.207329	0.367668	1	0
						ENSMUSG00000024050.18	3.81738	1.28414	1.33928	1.3184	0.875099	0.424586	0.232225	0.310834	0.950464
						ENSMUSG00000111342.1	3.81705	0.129382	0.236304	0.792754	0.6292	0.662942	0.405728	0	0
						ENSMUSG00000060096.5	3.81528	1.61292	1.56169	1.95196	1	0	0	0.114809	0.993388
						ENSMUSG00000087497.7	3.81306	1.20777	1.42749	1.33301	0.361924	0.567157	0.739827	0.428703	0.903445
						ENSMUSG00000033184.14	3.81214	0.632859	0.913455	0.207186	0.53883	0.48026	0.692107	0.82185	0.569705
						ENSMUSG00000022401.12	3.81074	2.23615	2.30762	1.38757	0.604751	0.587578	0.537613	0.728978	0.684537
						ENSMUSG00000087590.2	3.80986	1.02593	0.252166	1.04742	0.811354	0.457871	0.363399	0.298563	0.95439
						ENSMUSG00000096727.3	3.80716	0	0	0.0842807	0.585862	0.763288	0.272319	0	0
						ENSMUSG00000021250.13	3.80711	0.190979	0.276349	0.425668	0.81539	0.365605	0.448856	0	0
						ENSMUSG00000003929.11	3.80509	2.48138	2.204	1.89643	0.470537	0.602787	0.644394	0.988677	0.150062
						ENSMUSG00000047434.14	3.804	1.96015	1.70997	1.05879	0.623982	0.628616	0.464207	0.764195	0.644985
						ENSMUSG00000097503.2	3.80284	2.74279	2.44473	1.75914	0.144523	0.649891	0.74616	1	0
						ENSMUSG00000033029.12	3.80266	1.35102	0.884918	1.20666	0.928767	0.193232	0.316311	0	0
						ENSMUSG00000074925.4	3.80178	1.01604	0.968226	1.09104	0.619183	0.555609	0.554898	0.984877	0.173254
						ENSMUSG00000024597.11	3.80172	2.46975	1.97788	1.37786	0.557097	0.632375	0.53828	0.748563	0.663063
						ENSMUSG00000022185.19	3.7987	2.04136	1.99731	1.59494	0.694792	0.516552	0.500438	0.228301	0.973591
						ENSMUSG00000032997.16	3.79847	1.24382	1.53673	1.10106	0.811023	0.557024	0.178788	0.747216	0.664581
						ENSMUSG00000089774.2	3.79386	1.946	1.51798	0.808819	0.516555	0.615488	0.595269	0.56568	0.824625
						ENSMUSG00000082110.1	3.79071	0.456479	0.267823	0.403151	0.934372	0.322744	0.150947	0.148455	0.988919
						ENSMUSG00000026103.14	3.78745	1.20389	1.55598	0.572787	0.41752	0.760615	0.497133	0.277437	0.960744
						ENSMUSG00000036155.13	3.78399	0.777807	1.05007	1.16389	0.621302	0.51423	0.591229	0.732188	0.681102
						ENSMUSG00000049957.14	3.78328	1.41471	1.82083	0.674836	0.670228	0.617574	0.411578	1	0
						ENSMUSG00000095620.7	3.78152	1.16228	1.49757	0.94699	0.231161	0.552284	0.800966	0	0
						ENSMUSG00000022453.8	3.78146	0.196929	0	0	0.994807	0.077396	0.0661	0	0
						ENSMUSG00000019986.17	3.7805	0.190491	0.414561	0.200826	0.925243	0.288858	0.245941	0	0
						ENSMUSG00000014349.7	3.77367	1.65082	1.76139	1.34117	0.757372	0.587627	0.28475	0.765527	0.643404
						ENSMUSG00000024177.9	3.77302	0.603177	0.25822	0.74118	0.889798	0.357455	0.283701	0.816225	0.577733
						ENSMUSG00000097333.7	3.77283	2.77182	2.28032	1.85408	0.439476	0.628327	0.641924	0.790066	0.613021
						ENSMUSG00000054263.12	3.77026	1.58063	1.30854	1.45335	0.733067	0.5544	0.394022	0.946685	0.32216
						ENSMUSG00000078676.9	3.76915	1.5299	0.882008	0.443214	0.600129	0.567475	0.563752	0.506364	0.86232
						ENSMUSG00000038037.5	3.76893	3.68511	3.06681	1.37787	0.580159	0.71125	0.396913	0.50345	0.864024
						ENSMUSG00000099250.1	3.76869	0.923949	1.47371	0.98854	0.987264	0.127636	0.09497	0.58256	0.812788
						ENSMUSG00000024940.11	3.75744	1.20113	1.48729	1.34626	0.94411	0.237627	0.22845	0.055495	0.998459
						ENSMUSG00000021234.9	3.75447	2.63971	2.36905	1.99716	0.721607	0.421392	0.549283	0.273556	0.961856
						ENSMUSG00000024393.14	3.75089	1.92938	1.95822	1.65347	0.809147	0.396982	0.433227	0.447021	0.894524
						ENSMUSG00000024654.8	3.74867	0.0506299	0.148507	0.707981	0.4657	0.220415	0.857054	1	0
						ENSMUSG00000006782.16	3.74665	0.754119	0.972853	0.788819	0.676226	0.532709	0.508861	0	1
						ENSMUSG00000020458.16	3.74318	1.72955	1.54659	1.47532	0.412309	0.668956	0.618466	0.774341	0.632769
						ENSMUSG00000059142.16	3.74261	0.457428	0.805803	0.171318	0.657668	0.34968	0.66723	0	0
						ENSMUSG00000036646.13	3.73667	1.55498	1.57365	1.0976	0.698862	0.523968	0.486876	0.82508	0.565016
						ENSMUSG00000064138.14	3.7366	1.42121	0.621329	1.41867	0.395585	0.593864	0.700599	0.439651	0.898169
						ENSMUSG00000001700.10	3.73613	0.212517	0	0.085184	0.903579	0.332715	0.269902	0	0
						ENSMUSG00000034175.13	3.73586	3.44847	3.39282	1.41027	0.798552	0.474872	0.36988	0.929523	0.368764
						ENSMUSG00000068324.5	3.7358	0.3752	0.355621	0.554504	0.255103	0.867907	0.426216	1	0
						ENSMUSG00000094410.8	3.73149	1.43459	1.27648	0.938341	0.554427	0.626833	0.54744	0.42328	0.905999
						ENSMUSG00000008855.17	3.72845	0	0.112983	0.0142053	0.984992	0.156111	0.073622	1	0
						ENSMUSG00000002803.14	3.72557	0.466339	0.0611942	0	0.436198	0.727653	0.529389	1	0
						ENSMUSG00000040009.6	3.72493	0.985301	0.98785	0.879872	0.808714	0.525518	0.264222	0.563241	0.826293
						ENSMUSG00000042182.16	3.71878	0.852631	1.19144	1.14793	0.78219	0.444658	0.436415	0	0
						ENSMUSG00000000594.7	3.71847	0.769437	0.93779	0.510735	0.870812	0.422319	0.251661	0	1
						ENSMUSG00000020086.6	3.71833	1.37565	1.424	1.7466	0.77896	0.551997	0.297524	1	0
						ENSMUSG00000046949.16	3.71816	2.39869	1.71197	1.05573	0.539507	0.673749	0.50497	1	0
						ENSMUSG00000025195.9	3.71759	4.08095	3.34141	1.99489	0.767466	0.493824	0.408821	0.374166	0.927362
						ENSMUSG00000115457.1	3.71601	0.820696	0.761688	0.543218	0.998036	0.062635	0	0.98609	0.166209
						ENSMUSG00000047284.14	3.71529	1.44639	1.60946	1.45012	0.695829	0.461841	0.550023	0.586566	0.809901
						ENSMUSG00000018846.8	3.71461	2.1714	1.58175	1.03296	0.551396	0.605181	0.574211	0.93693	0.349518
						ENSMUSG00000002617.14	3.7117	1.98304	1.81707	1.98776	0.480111	0.646266	0.593156	0.989269	0.146106
						ENSMUSG00000117439.1	3.70735	1.48192	1.16602	1.78992	0.978332	0	0.207044	0	0
						ENSMUSG00000003198.10	3.70347	1.81728	1.31017	1.28406	0.727259	0.437212	0.529093	0	0
						ENSMUSG00000037001.10	3.70288	1.00669	0.814462	1.21701	0.81674	0.479578	0.320844	0.131343	0.991337
						ENSMUSG00000107677.2	3.70149	0.727121	0.43891	0.663659	0.990357	0.109482	0.084892	0	0
						ENSMUSG00000082609.1	3.69953	0.167163	0.284072	0.0543651	0.510439	0.62578	0.589789	0	0
						ENSMUSG00000026390.7	3.69867	2.01538	2.12099	1.35729	0.397067	0.565652	0.722756	0.830488	0.557037
						ENSMUSG00000086607.7	3.69862	0.323586	0.291765	0	0.733268	0.331739	0.593521	0	0
						ENSMUSG00000061615.2	3.69644	0.193745	0.0908358	0.113006	0.178458	0.961317	0.209816	0.617948	0.786219
						ENSMUSG00000043644.4	3.69475	1.21511	1.40441	1.35913	0.998058	0.060864	0.013284	0.286917	0.957956
						ENSMUSG00000020741.17	3.69416	2.90327	2.30893	1.6886	0.746595	0.526245	0.407016	0.804021	0.594601
						ENSMUSG00000048027.9	3.69176	1.3736	1.0895	1.2149	0.644973	0.644413	0.410781	0.499718	0.866188
						ENSMUSG00000078429.9	3.69026	1.29338	0.73715	0.894634	0.817538	0.482214	0.314804	0.974329	0.22513
						ENSMUSG00000026004.15	3.68928	1.66039	1.46557	1.21053	0.390155	0.698811	0.599536	0.755718	0.654897
						ENSMUSG00000067370.4	3.6872	1.51175	1.35342	0.441088	0.025586	0.430018	0.902458	0.0598	0.99821
						ENSMUSG00000037857.16	3.68206	1.69688	1.68446	1.73754	0.596335	0.621669	0.507851	0.752428	0.658675
						ENSMUSG00000023460.13	3.68007	1.81921	1.70456	1.92724	0.611587	0.560962	0.557927	0.585228	0.810869
						ENSMUSG00000101330.1	3.67658	1.04391	1.31015	0.971763	0.981337	0	0.192296	0.774825	0.632176
						ENSMUSG00000044122.15	3.6765	2.26536	2.6782	1.90425	0.43415	0.392293	0.810938	1	0
						ENSMUSG00000051652.4	3.67617	0.266343	0.246305	0	0.987284	0.151296	0.048782	0	0
						ENSMUSG00000084384.3	3.67551	0.75974	0.853153	0.715375	0.262102	0.847135	0.462239	0.802451	0.596719
						ENSMUSG00000021469.9	3.67543	0.197181	0.0739477	0.0483687	0.975511	0.203986	0.082269	0	0
						ENSMUSG00000068964.5	3.67438	0.757343	0.615918	0.535726	0.999353	0	0.035968	0	1
						ENSMUSG00000117438.1	3.67329	0.508505	0.748343	0.433975	0.044893	0.822218	0.5674	0.492264	0.870446
						ENSMUSG00000025977.15	3.67284	0.0407045	0.490796	0.147447	0.901692	0.23982	0.359775	0	0
						ENSMUSG00000001751.9	3.67162	2.83111	2.88663	1.62212	0.800189	0.502065	0.328066	0.697365	0.716716
						ENSMUSG00000020648.3	3.67008	1.11671	1.05849	0.830631	0.549343	0.623639	0.556145	1	0
						ENSMUSG00000022615.7	3.66408	2.94863	2.78913	1.31362	0.880884	0.364708	0.301714	0.309132	0.951019
						ENSMUSG00000094096.1	3.662	0.254641	0.119704	0.276805	1	0	0	0	0
						ENSMUSG00000002326.6	3.66158	1.466	1.49046	1.11037	0.636873	0.546618	0.543692	0.995679	0.092861
						ENSMUSG00000021884.18	3.65676	0.647354	0.867444	1.02976	0.767328	0.468151	0.438226	0	0
						ENSMUSG00000038057.4	3.65331	0.255264	0.538376	0.729155	0.879899	0.332133	0.339803	0.111316	0.993785
						ENSMUSG00000083175.1	3.65171	0	0	0	0.999766	0	0.021634	1	0
						ENSMUSG00000023942.15	3.65033	0.281931	0.196767	0.436133	0.962963	0.200544	0.180233	0	1
						ENSMUSG00000020580.10	3.64987	1.14101	1.20474	0.448681	0.500176	0.666031	0.553378	0.725991	0.687704
						ENSMUSG00000039458.15	3.64541	2.10423	1.46412	1.38916	0.745848	0.555753	0.367219	0.634542	0.772888
						ENSMUSG00000022761.12	3.64203	1.86847	1.56653	0.81175	0.933457	0.231644	0.273859	0.743759	0.668448
						ENSMUSG00000036941.2	3.63948	0.885866	1.01002	0.379354	0.703483	0.529586	0.473973	0.666449	0.74555
						ENSMUSG00000040822.7	3.63726	2.73122	2.47482	0.772588	0.71278	0.554611	0.429362	0.046804	0.998904
						ENSMUSG00000046463.5	3.63582	0.669742	0.31918	0.66916	0.9571	0.243839	0.15653	0	0
						ENSMUSG00000026456.18	3.63447	0.964627	1.15175	0.314154	0.67863	0.668278	0.304739	0	1
						ENSMUSG00000091119.2	3.63376	0.169497	0	1.43807	0.645477	0.416623	0.640144	0	0
						ENSMUSG00000021796.15	3.63216	2.05221	1.94647	1.99916	0.618098	0.636048	0.461949	0.291642	0.956528
						ENSMUSG00000020100.15	3.63176	1.37598	1.2426	1.45955	0.94794	0.23817	0.211387	0.409673	0.912232
						ENSMUSG00000112693.1	3.62793	0.55837	0.628148	0.381432	0.915067	0.403303	0	0	1
						ENSMUSG00000065767.1	3.62469	0.132212	0.585074	0.544235	0	0.675594	0.737274	0.667347	0.744747
						ENSMUSG00000065715.1	3.62396	0	0.407706	0.640301	0.273918	0.885324	0.375726	0	0
						ENSMUSG00000049904.7	3.6226	1.70275	1.22211	1.13498	0.496049	0.720735	0.484228	0	0
						ENSMUSG00000045319.13	3.6221	1.28693	1.26954	0.549033	0.477922	0.685711	0.548992	1	0
						ENSMUSG00000022702.16	3.62053	1.30563	1.51454	1.07924	0.559229	0.558421	0.612723	0.895224	0.445616
						ENSMUSG00000015312.9	3.62002	1.92406	1.93202	1.47249	0.916932	0.372777	0.142384	0.071575	0.997435
						ENSMUSG00000048249.14	3.61915	2.58368	2.41795	1.16229	0.627619	0.561944	0.538807	0.16126	0.986912
						ENSMUSG00000024777.10	3.61852	2.12654	2.88367	1.86509	0.635796	0.582531	0.50638	0.850588	0.525832
						ENSMUSG00000004451.14	3.61539	0.556751	0.198636	0.181742	0.906909	0.333682	0.257242	0	0
						ENSMUSG00000021697.12	3.61522	0.437971	0.460137	1.0458	0.749459	0.53387	0.391529	0	0
						ENSMUSG00000021130.8	3.61196	0.548989	1.60168	0.954955	0.536808	0.425745	0.728409	0.072265	0.997385
						ENSMUSG00000024220.14	3.61143	1.61815	1.43863	1.11943	0.789495	0.500481	0.35527	0.945463	0.325731
						ENSMUSG00000022797.16	3.60769	3.62284	2.63695	1.98961	0.554714	0.598067	0.578453	1	0
						ENSMUSG00000084817.3	3.60769	0.548574	0.69727	0.895422	0.732087	0.40275	0.549401	0.835563	0.549395
						ENSMUSG00000082171.1	3.60682	0.210639	0.293712	0.0691302	1	0	0	0	0
						ENSMUSG00000020736.12	3.60617	0.296991	0.495324	0.53045	0.86987	0.385134	0.308217	0.732739	0.680509
						ENSMUSG00000021054.6	3.60617	0.656092	0.630372	0.315048	0.665765	0.592406	0.453665	0.455357	0.890309
						ENSMUSG00000078627.9	3.60541	0.698908	0.760143	1.5854	0.735447	0.412103	0.537856	1	0
						ENSMUSG00000019841.15	3.60474	2.18081	2.23904	1.67363	0.423559	0.695624	0.580263	0.876853	0.480759
						ENSMUSG00000022236.10	3.59806	0.964413	0.942554	0.940215	0.803424	0.170924	0.570346	0.965107	0.261857
						ENSMUSG00000078958.9	3.59621	1.1634	0.921768	1.67163	0.340168	0.486325	0.804844	0	1
						ENSMUSG00000117831.1	3.59365	0.341034	0.639492	0.547713	0.730854	0.277902	0.623397	0.992337	0.123559
						ENSMUSG00000026269.14	3.59294	1.21074	1.29124	0.892124	0.712001	0.579689	0.396252	0.809968	0.586475
						ENSMUSG00000074868.2	3.59248	0.0124271	0.0409317	0.050765	0.973707	0.118758	0.194401	0	0
						ENSMUSG00000110393.2	3.58816	1.10652	0.854254	0.948656	0.538994	0.60147	0.589677	1	0
						ENSMUSG00000036461.16	3.58718	2.92983	2.33014	1.98806	0.488525	0.66392	0.566175	0.605649	0.795732
						ENSMUSG00000057135.12	3.58534	0	0	0.505078	0.811297	0.44382	0.380553	0	0
						ENSMUSG00000021027.17	3.58376	0.771788	0.659581	0.509364	0.498245	0.661603	0.560387	0.960943	0.276746
						ENSMUSG00000063889.16	3.58068	2.19296	1.99034	1.73658	0.397125	0.744542	0.53661	0.480056	0.877238
						ENSMUSG00000001323.17	3.57988	2.20255	1.6639	1.85732	0.552542	0.609988	0.56799	0.445699	0.895183
						ENSMUSG00000086725.1	3.57975	0.408941	0.331278	0.140802	0.570037	0.716489	0.402121	1	0
						ENSMUSG00000044751.5	3.57972	0.291331	0.18906	0.345469	0.671458	0.741043	0	0	1
						ENSMUSG00000067336.6	3.57566	1.62562	1.42948	1.9138	0.48061	0.644524	0.594645	0.629175	0.777264
						ENSMUSG00000114349.1	3.57519	0.427148	0.348651	0.549932	0.731652	0	0.681678	0.919578	0.392906
						ENSMUSG00000021418.15	3.57337	1.89871	1.84404	1.73315	0.587624	0.59934	0.543589	0.212112	0.977245
						ENSMUSG00000034949.18	3.57282	1.5108	1.14394	1.20409	0.832736	0.409143	0.373032	0.271017	0.962575
						ENSMUSG00000013858.14	3.57115	1.52086	1.83498	1.63311	0.638549	0.540227	0.548097	0.641474	0.767145
						ENSMUSG00000021339.4	3.56956	1.06373	0.818057	0.779934	0.759144	0.465537	0.454946	0.593963	0.804493
						ENSMUSG00000021534.8	3.56858	0.0973047	0.198577	0.939494	0.741344	0.329029	0.584935	0	0
						ENSMUSG00000038150.7	3.56608	0.942433	0.334456	0.192207	0.810576	0.455282	0.368353	1	0
						ENSMUSG00000038773.11	3.56563	2.39022	2.1825	1.79854	0.651608	0.563409	0.507915	0.823012	0.568024
						ENSMUSG00000049680.17	3.56361	1.66652	1.56269	0.0609867	0.643854	0.593604	0.48279	1	0
						ENSMUSG00000099032.2	3.56322	0.850884	0.470217	0	0.503538	0.658925	0.558808	0	1
						ENSMUSG00000021264.12	3.56164	1.06552	0.810935	0.474407	0.591685	0.628636	0.504703	0.422613	0.90631
						ENSMUSG00000038984.4	3.56142	0.832496	0.178442	0.381726	0.602796	0.674404	0.426399	0.91051	0.413487
						ENSMUSG00000036083.15	3.55743	0.327778	0.128161	0.0555497	0.975453	0.188223	0.114299	0	1
						ENSMUSG00000000078.7	3.55663	0.899616	0.840768	0.511583	0.818663	0.443212	0.365176	0.969668	0.244424
						ENSMUSG00000037138.18	3.55602	0.672262	0.37654	1.33172	0.689682	0.565503	0.452267	0.471422	0.881908
						ENSMUSG00000037876.17	3.5559	1.5745	1.45987	1.11529	0.525504	0.675498	0.517251	0.8614	0.507927
						ENSMUSG00000024538.8	3.55551	0.240198	0	0.380612	0.922491	0.305255	0.236285	0	0
						ENSMUSG00000037904.14	3.55524	1.04834	1.09447	0.519603	0.715914	0.477304	0.509557	0	1
						ENSMUSG00000064032.2	3.55315	0.759745	0.434201	0.737534	0.573097	0.720891	0.389712	0	0
						ENSMUSG00000075705.12	3.55265	1.49214	2.41258	1.87833	0.797092	0.494641	0.346373	0.674826	0.737977
						ENSMUSG00000022565.15	3.55166	0.531774	0.324879	0.163089	0.891862	0.41544	0.178862	0.703987	0.710213
						ENSMUSG00000061684.6	3.55143	1.27149	1.47675	1.1229	0.067744	0.875808	0.477883	0.985787	0.167998
						ENSMUSG00000074867.4	3.54996	1.04886	0.540584	1.14682	0.754053	0.310008	0.57905	0	0
						ENSMUSG00000035007.5	3.54533	0.835969	0.668473	0.162394	0.70958	0.447926	0.543929	0	1
						ENSMUSG00000025971.6	3.54521	1.33207	1.01972	0.452376	0.64341	0.588585	0.48948	0	1
						ENSMUSG00000035936.6	3.54482	0.632479	0.714354	0.75486	0.959143	0.185312	0.213787	0.38159	0.924332
						ENSMUSG00000066487.3	3.53927	0.86132	0.949269	0.927943	0.934661	0.215778	0.282574	0.951975	0.306176
						ENSMUSG00000045316.5	3.53789	1.63007	0.71287	0.582641	0.741636	0.639204	0.203455	0	1
						ENSMUSG00000003068.17	3.53702	1.46426	1.80157	1.72593	0.687744	0.562801	0.458544	0.897326	0.441369
						ENSMUSG00000113527.1	3.53686	0	0	0	0.380849	0.864978	0.326752	0	0
						ENSMUSG00000034993.7	3.53598	3.05027	3.48932	1.37355	0.809114	0.527201	0.259602	0.435969	0.899962
						ENSMUSG00000036529.17	3.53455	2.81515	2.98958	1.88679	0.719249	0.527849	0.451727	0.74585	0.666114
						ENSMUSG00000116895.1	3.53444	1.62742	1.64729	1.42915	0.998831	0.040001	0.027143	0	0
						ENSMUSG00000082454.3	3.53321	2.66335	2.32563	1.83556	0.227655	0.89347	0.387149	0.11856	0.992947
						ENSMUSG00000022414.8	3.52825	0.774823	0.609592	0.0115629	0.734798	0.4966	0.462019	0	0
						ENSMUSG00000078444.3	3.52335	0.45804	0.561838	0.491847	0.032237	0.764073	0.644324	0.560719	0.828006
						ENSMUSG00000037503.12	3.52062	1.75037	1.38185	1.31164	0.636096	0.544553	0.546667	0.567991	0.823035
						ENSMUSG00000080999.1	3.5196	0.199988	0.108648	0.198551	0.750049	0	0.661382	0.212182	0.97723
						ENSMUSG00000111262.1	3.51754	1.12355	1.01931	0.185681	0.221363	0.953951	0.202425	0	0
						ENSMUSG00000036975.5	3.51551	0.959252	0.476452	0.17069	0.547648	0.751309	0.368261	0	0
						ENSMUSG00000062373.8	3.51358	1.64236	1.73088	1.85836	0.547927	0.692825	0.468795	0.688398	0.725333
						ENSMUSG00000103649.1	3.51133	0.692685	0.416332	0.292765	0.72823	0.507735	0.460311	0	0
						ENSMUSG00000060950.12	3.51029	1.11944	0.922151	0.16855	0.843451	0.354194	0.403903	0.88849	0.458897
						ENSMUSG00000085342.1	3.50842	0.693646	0.620763	0.508268	0.809854	0.565947	0.154404	1	0
						ENSMUSG00000045817.8	3.5063	1.37066	1.43527	0.440921	0.97787	0.196271	0.072447	0.649475	0.760383
						ENSMUSG00000057554.13	3.50569	1.77381	2.02871	1.63114	0.880334	0.310559	0.35856	0	0
						ENSMUSG00000117446.1	3.50543	1.86672	1.57831	1.56068	0.749452	0.451355	0.484355	0.98169	0.190487
						ENSMUSG00000047888.10	3.50278	2.23161	2.13691	1.99284	0.646563	0.578057	0.497802	0.52547	0.850812
						ENSMUSG00000025060.15	3.50046	2.09149	1.59571	1.46735	0.639581	0.587338	0.495954	0.708806	0.705404
						ENSMUSG00000022092.11	3.49765	1.05584	1.18982	1.04212	0.523892	0.669163	0.527027	0.250818	0.968034
						ENSMUSG00000068117.10	3.49166	0.279407	0.165039	0.186991	0.911222	0.347868	0.220595	0	0
						ENSMUSG00000062582.6	3.49047	0.563289	0.726503	0.432584	0.682206	0.083205	0.72641	0	0
						ENSMUSG00000049321.17	3.49021	0.251333	0.089772	0	0.950431	0.235187	0.203391	0	0
						ENSMUSG00000059751.7	3.48962	0.46573	0.851599	0.656077	0.024108	0.748011	0.663248	0.352026	0.93599
						ENSMUSG00000021189.11	3.48848	2.09526	1.89767	1.88801	0.68825	0.529996	0.495395	0.807825	0.589423
						ENSMUSG00000035011.15	3.4862	1.624	1.33609	0.910739	0.724602	0.506852	0.466961	0.906914	0.421316
						ENSMUSG00000022463.8	3.48174	1.56227	1.26946	0.861547	0.768049	0.325035	0.551772	0.51636	0.856372
						ENSMUSG00000113204.1	3.48073	2.32831	1.48286	1.50436	0.680367	0.51326	0.52313	1	0
						ENSMUSG00000014547.10	3.47608	1.74275	1.54658	1.74403	0.490541	0.633997	0.597845	0.74222	0.670156
						ENSMUSG00000021709.14	3.4758	1.80099	1.14609	0.536997	0.514346	0.705403	0.487703	0.333	0.942927
						ENSMUSG00000065126.1	3.47436	0	0	0.191886	0.39147	0.920191	0	0.547987	0.836487
						ENSMUSG00000034064.14	3.47318	1.39876	1.22552	1.4079	0.79758	0.493735	0.346543	0.960183	0.27937
						ENSMUSG00000078134.1	3.4724	1.65563	1.53393	1.36636	0.292351	0.944897	0.147309	1	0
						ENSMUSG00000020491.15	3.46947	1.93256	1.73877	1.44595	0.664282	0.55254	0.503417	0.105646	0.994404
						ENSMUSG00000050628.6	3.46677	0.496872	0.797503	0.949258	0.933121	0.21743	0.286374	0.58462	0.811307
						ENSMUSG00000038217.13	3.4632	2.32181	1.53764	1.45638	0.531348	0.586499	0.611301	0	0
						ENSMUSG00000090038.7	3.45807	0.524922	1.19111	0.803551	0.69363	0.569315	0.441314	0	0
						ENSMUSG00000049295.17	3.45759	1.12936	1.44676	0.846578	0.965032	0.218791	0.14437	0.906402	0.422417
						ENSMUSG00000059839.9	3.45461	0.153136	0.0845746	0.114988	0.620997	0.425181	0.658471	0	0
						ENSMUSG00000069376.2	3.4541	0.369661	0.42668	0.142152	0.845628	0.341641	0.410115	0	1
						ENSMUSG00000117192.1	3.45306	2.3884	1.28908	1.39534	0.788008	0.155932	0.595591	0	0
						ENSMUSG00000036368.8	3.45108	2.76106	2.24645	1.5178	0.830576	0.492665	0.259664	0	0
						ENSMUSG00000117775.1	3.44596	0.729688	0.473689	0.201024	0.720857	0.641725	0.261828	1	0
						ENSMUSG00000073411.12	3.44576	0.490096	0.588924	0.0660299	0.929309	0.351484	0.113329	0.058766	0.998272
						ENSMUSG00000113008.1	3.44436	0.0834176	0.202211	0.883155	0.89331	0.154674	0.421987	0	0
						ENSMUSG00000045691.14	3.44421	2.37937	1.04839	0.47814	0.743361	0.587168	0.320387	0	1
						ENSMUSG00000051098.6	3.44384	2.03196	2.10992	1.08148	0.601282	0.609237	0.517002	0.43459	0.900629
						ENSMUSG00000109561.1	3.44188	0.594668	0.960484	0.770625	0.458012	0.620122	0.636925	1	0
						ENSMUSG00000062588.4	3.44136	1.17178	1.68564	1.17071	0.366981	0.801423	0.472278	0.690764	0.72308
						ENSMUSG00000015222.18	3.44047	1.43717	2.15967	1.83356	0.501969	0.660656	0.558176	0.868607	0.495502
						ENSMUSG00000073478.6	3.43995	0.813986	0.932736	1.03903	0.825581	0.499238	0.263015	0	0
						ENSMUSG00000025323.10	3.43917	1.81469	1.11916	0.595815	0.510504	0.649721	0.563248	0	0
						ENSMUSG00000091269.2	3.43726	2.56574	2.72435	1.7782	0.988423	0.102502	0.11186	0.3554	0.934714
						ENSMUSG00000079610.9	3.43722	1.09263	1.16234	0.563994	0.603691	0.664473	0.440491	0.989632	0.143629
						ENSMUSG00000113600.1	3.43675	0.772729	0.508015	0.548806	0.304289	0.327827	0.894392	0.941188	0.337884
						ENSMUSG00000026601.14	3.43613	1.3181	1.02094	1.93735	0.377351	0.536159	0.755076	0	0
						ENSMUSG00000041782.14	3.43599	0.169771	0.421803	0.369663	0.73934	0.650502	0.173851	0	0
						ENSMUSG00000033016.16	3.43485	0.0934804	0.412579	1.55335	0.780109	0.318989	0.538216	0	0
						ENSMUSG00000021809.10	3.43304	0.249216	0.145881	0.438628	0.777479	0.286176	0.560026	0	0
						ENSMUSG00000040596.15	3.43047	1.31403	1.58765	0.339399	0.658531	0.599637	0.454723	0.331902	0.943314
						ENSMUSG00000041215.16	3.4285	1.90557	1.38288	1.11661	0.594449	0.579906	0.557082	0.736354	0.676596
						ENSMUSG00000094122.1	3.42816	0.666787	1.09232	1.07311	0.812212	0.583362	0	0.215596	0.976483
						ENSMUSG00000097906.1	3.42681	0.456914	0.708503	1.46527	0.015242	0.591158	0.806412	0.206912	0.97836
						ENSMUSG00000049832.6	3.42665	0.47159	0.904015	1.15697	0.033284	0.645451	0.763076	0.863848	0.503752
						ENSMUSG00000021704.8	3.42265	0.561837	0.398416	0.509041	0.62911	0.667065	0.399054	0	1
						ENSMUSG00000112825.1	3.42199	0.253199	0.219703	0.259803	0.32218	0.861772	0.391854	0.975453	0.22021
						ENSMUSG00000064281.7	3.42185	0.404995	0.573752	0.555162	0.821845	0.277519	0.497548	1	0
						ENSMUSG00000034771.15	3.41869	0.475935	0.3034	0.259271	0.606317	0.458542	0.649706	0	1
						ENSMUSG00000001138.13	3.41632	0.763919	0.921959	0.190127	0.729549	0.531512	0.430411	0.131237	0.991351
						ENSMUSG00000098176.2	3.41153	1.67841	1.35045	0.819887	0.873665	0.422602	0.241073	0.425058	0.905166
						ENSMUSG00000014039.18	3.41139	1.248	0.488764	0.416242	0.654071	0.573246	0.493538	0.68587	0.727724
						ENSMUSG00000114625.1	3.40806	1.09775	0.165377	1.09961	0.971288	0	0.237908	1	0
						ENSMUSG00000007035.15	3.40768	0.728136	1.00254	0.883669	0.904436	0.294559	0.308594	0	0
						ENSMUSG00000101387.1	3.40761	1.24999	1.53694	0.600749	0.074899	0.605199	0.792543	0	0
						ENSMUSG00000022286.16	3.40577	1.49409	1.3303	1.86655	0.620779	0.390432	0.67985	0.998268	0.058833
						ENSMUSG00000097328.7	3.40556	1.3654	1.47194	0.830935	0.798722	0.403121	0.446694	0.992338	0.123552
						ENSMUSG00000086089.1	3.40404	1.33816	1.57036	1.67346	0.637484	0.52052	0.568043	0	0
						ENSMUSG00000021495.10	3.3962	1.01977	1.30159	0.521821	0.669917	0.551795	0.496723	0.693148	0.720795
						ENSMUSG00000044340.7	3.395	1.12025	0.935766	0.913636	0.653541	0.521686	0.548387	0.987359	0.158502
						ENSMUSG00000001441.13	3.39335	1.80912	1.78794	0.923774	0.603187	0.710702	0.362032	0.153461	0.988155
						ENSMUSG00000019726.12	3.3923	2.04646	2.06347	1.99684	0.540158	0.620219	0.568821	0.81611	0.577896
						ENSMUSG00000087060.7	3.38902	0.824244	0.783136	1.15139	0.789319	0.325847	0.520384	0	1
						ENSMUSG00000000934.9	3.38854	0.109339	0.20578	0.402053	0.96882	0.147442	0.199118	0	0
						ENSMUSG00000055024.12	3.38765	2.24312	1.97753	1.72627	0.583736	0.575502	0.572756	0.809161	0.587587
						ENSMUSG00000116620.1	3.38578	1.35059	1.97435	1.74374	0.659479	0.468455	0.587909	0.527473	0.849572
						ENSMUSG00000025350.15	3.38333	1.69379	1.89425	1.50185	0.800458	0.465005	0.378202	1	0
						ENSMUSG00000044950.7	3.3833	1.59387	1.86094	0.807049	0.550774	0.638228	0.537879	0.482236	0.876041
						ENSMUSG00000046822.14	3.38318	2.02892	1.77855	1.37016	0.484176	0.642129	0.594343	0.285933	0.95825
						ENSMUSG00000043415.5	3.38243	1.54064	1.43263	0.962345	0.338229	0.786226	0.517155	0.941004	0.338396
						ENSMUSG00000078439.9	3.38224	0.858418	1.3977	1.25875	0.357757	0.196816	0.912838	0	0
						ENSMUSG00000038013.14	3.3813	1.01854	0.920898	0.368048	0.686725	0.535711	0.491348	0.516292	0.856413
						ENSMUSG00000053580.16	3.37248	1.37757	1.21449	1.91603	0.524128	0.585524	0.618427	0.17257	0.984997
						ENSMUSG00000094326.1	3.3721	0.0362051	0.00910921	0.050868	0.087286	0.564229	0.820991	1	0
						ENSMUSG00000044645.8	3.36714	0.326381	0.324152	0.0891117	0.858723	0.08811	0.504808	0	0
						ENSMUSG00000026014.15	3.36631	1.267	0.958976	1.31224	0.469281	0.655659	0.591512	0.458961	0.888457
						ENSMUSG00000042834.15	3.3654	2.41941	1.55565	1.76174	0.918664	0.309884	0.245005	0.2726	0.962128
						ENSMUSG00000025736.15	3.36449	2.07012	1.92052	1.3814	0.63756	0.512828	0.574913	0.459566	0.888143
						ENSMUSG00000113642.1	3.36308	0.0208499	0.178295	0.0536827	0.492903	0.610511	0.619939	1	0
						ENSMUSG00000033671.18	3.36165	1.15467	0.826865	0.668622	0.612242	0.610151	0.502867	0.335408	0.942073
						ENSMUSG00000071649.6	3.36096	0.398261	0.357678	0.252072	0.516089	0.708505	0.481324	0	0
						ENSMUSG00000022216.17	3.35977	0.291331	0	0.674753	0.594942	0.556627	0.579837	1	0
						ENSMUSG00000099021.1	3.3581	0.724977	1.38871	1.08724	0.958394	0.192846	0.210453	0.745737	0.666241
						ENSMUSG00000033356.3	3.35536	1.20088	0.488155	1.25146	0.874859	0.400848	0.271924	0.946262	0.3234
						ENSMUSG00000113203.1	3.35487	1.90634	1.08354	0.258538	0.786718	0.541892	0.295683	0	0
						ENSMUSG00000042258.13	3.35454	1.64075	1.37114	1.28722	0.567538	0.816297	0.107513	1	0
						ENSMUSG00000100215.1	3.35345	0.390736	0.650047	0.543548	0.998217	0.040329	0.044011	0	0
						ENSMUSG00000022313.10	3.3503	0.851155	0.591814	0.564646	0.589135	0.686733	0.425814	1	0
						ENSMUSG00000118161.1	3.34857	0.299634	0.208259	0.158469	1	0	0	0.688274	0.725451
						ENSMUSG00000069272.6	3.34804	0.15609	0.182963	0.183591	0.089426	0.770745	0.630836	0.494631	0.869103
						ENSMUSG00000113875.1	3.34658	0	0	0.0883492	0.909205	0.124576	0.397275	0	0
						ENSMUSG00000047139.9	3.3459	0.0871668	0.135426	0.197906	0.913836	0.394864	0.094801	0	0
						ENSMUSG00000034801.13	3.34544	1.88442	1.8721	1.82042	0.627282	0.688136	0.364674	0.479272	0.877667
						ENSMUSG00000024070.15	3.33935	1.4283	0.720597	0.59141	0.759038	0.568249	0.317732	0.563668	0.826002
						ENSMUSG00000034297.14	3.33548	1.74779	1.58476	1.56518	0.576237	0.665649	0.474196	0.851478	0.52439
						ENSMUSG00000115685.1	3.32935	0.175747	0.355685	0.251249	0.790134	0.57304	0.217516	0	0
						ENSMUSG00000025958.14	3.32842	1.39265	1.70719	1.6657	0.448871	0.654139	0.608783	0.885973	0.463737
						ENSMUSG00000084799.7	3.32736	0.284503	0.0515628	0.230401	0.558187	0.546972	0.623898	0	0
						ENSMUSG00000005718.8	3.32711	0.278135	0.438908	0.562639	0.975972	0.135017	0.171024	0.931162	0.364605
						ENSMUSG00000058357.2	3.32519	0.189141	0.0968974	0.0647794	0.636289	0.321334	0.701342	0	1
						ENSMUSG00000101841.1	3.32489	1.25011	1.3196	1.49053	0.976256	0.20357	0.074052	0.713234	0.700926
						ENSMUSG00000040560.10	3.32343	2.01953	1.58155	1.1271	0.488442	0.663281	0.566994	0.863632	0.504123
						ENSMUSG00000082884.1	3.32165	0.355163	0.333958	0.427468	0.236347	0.652896	0.71963	0	1
						ENSMUSG00000035873.8	3.31933	0.784566	0.537938	0.68246	0.661551	0.539387	0.520973	0.956325	0.292306
						ENSMUSG00000021690.10	3.318	0.328007	0.203923	0.104683	0.625666	0.619445	0.474161	0.704916	0.709291
						ENSMUSG00000046034.8	3.3178	1.82533	1.45117	1.67055	0.460794	0.584136	0.668172	0.858407	0.512969
						ENSMUSG00000037926.15	3.31647	2.02764	1.97483	1.73944	0.56283	0.581597	0.587339	0.621537	0.783385
						ENSMUSG00000019774.8	3.31391	0.359325	0.418244	0.162339	0.659482	0.559081	0.502505	0	0
						ENSMUSG00000041617.10	3.31289	1.75102	1.83512	1.29298	0.264546	0.73416	0.625319	0.958667	0.284532
						ENSMUSG00000117202.1	3.30906	0.480588	0.769534	0.419307	0.493251	0	0.869887	0.193937	0.981014
						ENSMUSG00000061718.12	3.30801	0	0.493876	0.266628	0.855023	0.477378	0.202597	1	0
						ENSMUSG00000026158.11	3.3076	0.88074	0.571226	0.571297	0.570666	0.568424	0.592651	0.284465	0.958686
						ENSMUSG00000100394.1	3.30407	0.118846	0.0363289	0	0.254035	0.646079	0.719755	0.782491	0.622661
						ENSMUSG00000019802.13	3.30303	1.15991	1.15105	1.33495	0.536366	0.637105	0.553541	0.966024	0.258453
						ENSMUSG00000064382.1	3.30174	0	0.000961957	0.0007601	0.165511	0.713258	0.68108	0.747448	0.66432
						ENSMUSG00000033557.17	3.29665	1.84647	1.36387	0.651985	0.630508	0.619395	0.467771	0.982724	0.185075
						ENSMUSG00000063875.6	3.2933	1.15324	1.09746	0.830732	0.89214	0.279045	0.355275	0.919809	0.392367
						ENSMUSG00000057156.10	3.29197	2.18379	1.60796	0.878714	0.6	0.664767	0.445067	0.080086	0.996788
						ENSMUSG00000035129.6	3.29156	1.03424	1.57416	1.3391	0.465592	0.26298	0.845024	0.92935	0.369201
						ENSMUSG00000040327.16	3.29011	1.06155	1.27751	0.31293	0.655996	0.539741	0.527588	0.956099	0.293043
						ENSMUSG00000041354.16	3.28871	2.41271	2.48061	1.7781	0.88274	0.268265	0.385751	0.99507	0.099175
						ENSMUSG00000102101.1	3.28858	2.16777	1.75961	1.09022	0.454065	0.550337	0.700681	0.940222	0.340562
						ENSMUSG00000054051.7	3.28804	2.03151	1.8609	1.21944	0.575746	0.587433	0.568717	0.912386	0.409332
						ENSMUSG00000085133.2	3.28751	0.611793	0.363801	0.107101	0.525822	0.675113	0.51743	1	0
						ENSMUSG00000039232.12	3.28695	0.596254	0.229745	0.862774	0.93903	0.25304	0.232795	0.678678	0.734436
						ENSMUSG00000024014.8	3.28636	0.244726	0.495398	0.338464	0.76193	0.55254	0.33788	0.470813	0.882233
						ENSMUSG00000022568.17	3.28634	1.00804	0.748016	0.139397	0.707015	0.490855	0.509109	0.68768	0.726014
						ENSMUSG00000021594.11	3.28413	0.829585	0.503234	0.289666	0.918522	0.346213	0.190931	0	0
						ENSMUSG00000033697.16	3.28324	2.20006	2.53642	1.75855	0.604883	0.58451	0.540801	0.454218	0.890891
						ENSMUSG00000023845.7	3.28116	1.7876	1.601	1.37164	0.486952	0.667054	0.56384	0.340928	0.940089
						ENSMUSG00000026361.9	3.2791	0.579871	0.476765	0.533398	0.455728	0.623081	0.635674	0.966621	0.256209
						ENSMUSG00000020193.3	3.2787	0.132978	0.0749219	0	0.65993	0.488892	0.570506	0	1
						ENSMUSG00000094989.1	3.27742	0.314035	0.438752	0.225171	0.931053	0	0.364885	0	0
						ENSMUSG00000026773.19	3.27607	2.79361	3.63758	1.57282	0.7203	0.530284	0.447176	0.878687	0.477398
						ENSMUSG00000117405.1	3.27265	0.450921	0.591666	0.438048	0.272764	0	0.962081	0.892853	0.450348
						ENSMUSG00000039224.1	3.27247	1.10495	0.955577	0.482452	0.904887	0.276656	0.323482	1	0
						ENSMUSG00000057897.14	3.26826	0.0754984	0	0.0190571	0.751784	0.197561	0.629119	0	0
						ENSMUSG00000049562.6	3.26464	1.74721	1.06195	0.213027	0.931077	0.346453	0.114304	0.490799	0.871273
						ENSMUSG00000060181.6	3.26398	0.253147	0.0907938	0.0324761	0.763432	0.487322	0.423898	1	0
						ENSMUSG00000022454.17	3.26329	1.31511	0.746946	0.50077	0.658574	0.537221	0.526948	0	0
						ENSMUSG00000101724.1	3.26267	1.28805	0.823198	0.316959	0.670084	0.62043	0.407497	0	0
						ENSMUSG00000118252.1	3.2608	1.24232	1.54006	1.59027	0.950589	0	0.310451	0.32676	0.945107
						ENSMUSG00000045968.7	3.254	0.124417	0.193188	0.643458	0.944656	0.274097	0.180265	1	0
						ENSMUSG00000035944.17	3.25385	1.85806	2.08096	1.72238	0.632244	0.602283	0.487363	0.756631	0.653843
						ENSMUSG00000019971.10	3.25337	1.39693	1.30209	1.16208	0.504488	0.61474	0.606289	1	0
						ENSMUSG00000019796.12	3.25208	1.79488	1.60635	1.92671	0.421237	0.740249	0.524013	0.30868	0.951166
						ENSMUSG00000118220.1	3.25104	0.0457966	0.079514	0.00888985	0.342475	0	0.939527	0.950215	0.311595
						ENSMUSG00000026504.17	3.24879	0.782393	1.20749	1.03935	0.667838	0.558997	0.49144	0	0
						ENSMUSG00000066629.2	3.2485	1.10402	0.946583	0.610556	0.116038	0.562565	0.818569	0.806158	0.5917
						ENSMUSG00000085894.1	3.24805	0	0	0	0.399348	0.671473	0.624216	0	0
						ENSMUSG00000022462.7	3.24465	0	0	0.133178	0.96442	0.2063	0.165333	0	1
						ENSMUSG00000048732.5	3.24451	1.1437	1.27522	0.934127	0.674444	0.462028	0.575896	0.962366	0.271757
						ENSMUSG00000021265.3	3.24411	1.33769	1.13751	0.5846	0.538978	0.493359	0.682715	0	0
						ENSMUSG00000020811.16	3.2383	0	0	0	0.990347	0.119164	0.070801	0	0
						ENSMUSG00000047617.11	3.23826	0.691406	1.4582	1.08495	0.93303	0.14247	0.33039	0	1
						ENSMUSG00000004748.5	3.23775	0.175624	0.246078	0.200822	0.799851	0.258518	0.541671	0	0
						ENSMUSG00000096415.1	3.23747	0	0	0	0	0.365539	0.930796	0.904841	0.42575
						ENSMUSG00000117959.1	3.23721	1.59088	1.1131	0.59311	0.346306	0.889687	0.297539	0.997713	0.067585
						ENSMUSG00000041895.15	3.23699	0.661757	0.808364	1.62465	0.876595	0.144491	0.459025	0.353325	0.935501
						ENSMUSG00000097431.2	3.23559	1.85152	1.70403	1.67956	0.676894	0.540634	0.499528	0	0
						ENSMUSG00000023905.15	3.23229	1.7181	1.50307	0.432747	0.924059	0.379013	0.049634	0	0
						ENSMUSG00000043592.15	3.23125	0.119032	0.252579	0	0.986102	0.143669	0.083433	0	0
						ENSMUSG00000025730.14	3.23095	2.20593	2.257	1.31015	0.728149	0.552794	0.405238	0.369164	0.929364
						ENSMUSG00000054708.17	3.23024	0.726459	1.02058	0.860253	0.806852	0.449776	0.383004	1	0
						ENSMUSG00000022025.13	3.22936	0.10352	0	1.41866	0.451866	0.307661	0.837354	0	0
						ENSMUSG00000081562.1	3.22627	0.539328	0.596238	0.0876122	0.932542	0.324867	0.157568	0	1
						ENSMUSG00000086965.1	3.22187	1.72936	1.42137	1.24815	0.326555	0.787306	0.522983	0.306808	0.951771
						ENSMUSG00000118134.1	3.22158	1.13687	0.718362	0.959171	0.657584	0.541889	0.523392	0	0
						ENSMUSG00000021375.11	3.22059	1.35991	0.52418	0.687639	0.651168	0.619042	0.439053	0	1
						ENSMUSG00000024371.14	3.21973	1.68003	0.148091	0.779979	0.46804	0.647235	0.601686	0.188764	0.982022
						ENSMUSG00000020275.9	3.21708	2.11314	1.76904	1.46672	0.477693	0.686026	0.548797	0.160968	0.98696
						ENSMUSG00000085738.2	3.21624	0.786783	0.818451	0.65999	0.948202	0.306467	0.083612	0.107506	0.994204
						ENSMUSG00000072825.11	3.2157	2.04766	2.30713	1.93895	0.801232	0.572369	0.174415	0.725255	0.688481
						ENSMUSG00000099519.1	3.21292	0	0.145971	0.346295	0.659962	0.548888	0.513003	0.988074	0.153977
						ENSMUSG00000117300.1	3.21271	0.546682	0.287167	0.0748109	0.355625	0.755776	0.549849	0.255742	0.966745
						ENSMUSG00000025178.9	3.21236	1.94373	1.6652	1.56261	0.614062	0.639094	0.463128	0.887233	0.461322
						ENSMUSG00000071646.9	3.21213	2.17452	2.35141	0.586431	0.785166	0.505647	0.357542	0.97972	0.200372
						ENSMUSG00000102093.1	3.212	0	0	0	0.504194	0.676434	0.536867	0	0
						ENSMUSG00000003352.14	3.2098	1.1792	0.979384	1.20849	0.486655	0.720088	0.494612	0.995009	0.099787
						ENSMUSG00000023852.14	3.20928	0.890434	0.570706	0.63139	0.554214	0.590656	0.586492	0.256449	0.966558
						ENSMUSG00000101795.2	3.20832	0.199986	0.214285	0.254058	0.515152	0.503885	0.693338	0.859697	0.510804
						ENSMUSG00000016200.14	3.20825	1.08534	0.59466	0.315287	0.7144	0.607684	0.34692	0.478066	0.878324
						ENSMUSG00000071478.6	3.20659	0.45134	0.098088	0.0899876	0.321936	0.876227	0.358585	0.458789	0.888545
						ENSMUSG00000117771.1	3.20344	1.08112	1.43141	1.51175	0.91335	0.407175	0	0.701815	0.71236
						ENSMUSG00000018569.12	3.20039	1.03719	1.91362	0.556039	0.7306	0.645548	0.222468	0.106879	0.994272
						ENSMUSG00000061242.6	3.19982	0.330661	0.439383	0.657063	0.077119	0.997022	0	0.093666	0.995604
						ENSMUSG00000118345.1	3.1991	0.0857319	0.203159	0.0274612	0.040556	0.907478	0.418138	0.848696	0.52888
						ENSMUSG00000022210.7	3.19887	0.331671	0.439021	0.448526	0.912126	0.321076	0.254827	1	0
						ENSMUSG00000101236.1	3.1977	0.673589	0.272672	0.320151	1	0	0	1	0
						ENSMUSG00000101810.1	3.19531	1.52517	0.911239	0.141077	0.735483	0.472647	0.485458	0	0
						ENSMUSG00000026473.16	3.19308	2.36788	2.16795	1.37317	0.819696	0.418503	0.391093	0.529816	0.848112
						ENSMUSG00000024431.15	3.19304	1.10862	1.06717	1.16582	0.405765	0.578967	0.707214	0.128	0.991774
						ENSMUSG00000046841.5	3.1921	0.0863177	0.120994	0.0247707	0.972323	0.164879	0.165538	0	1
						ENSMUSG00000021139.17	3.19047	1.60229	1.43114	1.64872	0.430295	0.479528	0.764787	0.727229	0.686395
						ENSMUSG00000087120.1	3.18899	0.422762	1.34957	1.65336	0.664383	0.589463	0.459487	0	0
						ENSMUSG00000058809.8	3.18855	0.550991	0.319098	0.251031	0.359519	0.881508	0.306087	0.98999	0.141141
						ENSMUSG00000026070.15	3.18839	0.561935	0.505658	1.23897	0.653572	0.250482	0.714214	1	0
						ENSMUSG00000114251.1	3.18837	0.605961	0.423961	1.11839	0.462636	0.794952	0.392454	0.761135	0.648593
						ENSMUSG00000112540.1	3.18783	0	0	0.0385472	0.969306	0.245714	0.00838	0	0
						ENSMUSG00000091705.8	3.18765	1.05326	0.94774	0.466302	0.640139	0.757655	0.127204	0	0
						ENSMUSG00000050530.14	3.18735	0.383226	0.184223	0.450175	0.722609	0.430039	0.541205	0.020082	0.999798
						ENSMUSG00000116930.1	3.18678	3.12275	2.9053	1.79402	0.51328	0.646689	0.564213	1	0
						ENSMUSG00000020362.13	3.18377	2.17444	1.9237	1.76667	0.540999	0.605584	0.583599	0.588313	0.808634
						ENSMUSG00000026705.16	3.18367	2.00394	1.73737	1.27395	0.611837	0.580513	0.537271	0.45355	0.891231
						ENSMUSG00000063894.15	3.18251	1.88983	1.715	1.21297	0.640081	0.624247	0.447898	0.589036	0.808107
						ENSMUSG00000048029.10	3.17773	0.706791	0.996224	0.753876	0.614485	0.618545	0.489705	0	0
						ENSMUSG00000020027.18	3.17475	1.62544	1.28394	0.954694	0.600303	0.631651	0.490565	0.584811	0.81117
						ENSMUSG00000072884.10	3.16727	1.76152	1.41506	1.7867	0.612104	0.52713	0.58946	0	1
						ENSMUSG00000007617.18	3.16721	1.53502	1.3594	1.0267	0.455301	0.715304	0.530133	0.963953	0.266074
						ENSMUSG00000071647.5	3.16698	1.14613	1.30417	0.414743	0.75281	0.5804	0.310505	0	1
						ENSMUSG00000100720.1	3.16608	1.41952	1.41717	1.09884	0.931053	0	0.364885	0	0
						ENSMUSG00000080486.1	3.16549	0.0167987	0.0589288	0	0.642035	0.673006	0.367225	0.630497	0.776192
						ENSMUSG00000034520.14	3.16531	0.885216	0.613757	0.077712	0.838157	0.531838	0.121001	1	0
						ENSMUSG00000058745.4	3.16469	1.91272	1.49933	1.47023	0.599739	0.631109	0.491949	0.989244	0.146278
						ENSMUSG00000021779.17	3.16204	0.0636175	0.244897	1.06252	0.49817	0.24388	0.832075	0.522045	0.852918
						ENSMUSG00000022240.10	3.16162	0.855428	0.612125	0.254153	0.687287	0.60575	0.40088	0.954309	0.298821
						ENSMUSG00000042678.17	3.16132	0.0196948	0.0110791	0.0703069	0.89106	0.304601	0.336496	1	0
						ENSMUSG00000036327.18	3.15993	1.20335	0.795153	1.08793	0.749882	0.470689	0.464896	0.12909	0.991633
						ENSMUSG00000026380.10	3.15913	2.75527	2.52084	1.14682	0.642276	0.621514	0.448556	0.154966	0.98792
						ENSMUSG00000021010.9	3.15722	0.842211	1.10363	1.23907	0.588258	0.578256	0.565308	0.40054	0.916279
						ENSMUSG00000022100.14	3.15567	2.55995	2.95465	1.96265	0.588539	0.661745	0.464452	0.093227	0.995645
						ENSMUSG00000037646.10	3.15461	2.31377	2.54992	1.58434	0.476743	0.585971	0.655251	0.762386	0.647123
						ENSMUSG00000039704.7	3.15448	0.797331	0.992118	1.24861	0.501681	0.625295	0.597765	0.714296	0.699844
						ENSMUSG00000113504.1	3.15156	0.322822	0.341743	0.143451	0.020137	0.846074	0.532685	1	0
						ENSMUSG00000026213.15	3.15062	1.82044	1.90778	0.948085	0.722062	0.471943	0.505862	0.974578	0.22405
						ENSMUSG00000082530.1	3.14871	0.724806	0.712082	0.613105	1	0	0	0.998981	0.045135
						ENSMUSG00000043870.9	3.14741	0.740906	0.966741	1.12838	0.915906	0.401392	0	0.609104	0.793091
						ENSMUSG00000022558.16	3.14619	2.64115	2.64404	1.80849	0.631365	0.565312	0.530848	0.997782	0.066568
						ENSMUSG00000000197.8	3.14282	0.589562	0.308694	0.258334	0.500179	0.591994	0.631953	0	1
						ENSMUSG00000024219.16	3.14064	1.74944	2.01422	1.06471	0.62985	0.561346	0.536824	0.654609	0.755968
						ENSMUSG00000040828.10	3.14004	1.21505	0.720706	1.38899	0.573802	0.549844	0.606978	1	0
						ENSMUSG00000096600.5	3.13866	0.0683833	0.029016	0	0.456711	0.744263	0.487327	0	0
						ENSMUSG00000022113.6	3.13611	0.123419	0.469201	0.0736023	0.463857	0.517393	0.719125	0	1
						ENSMUSG00000118164.1	3.13558	0.10191	0.179302	0.849231	0.197641	0.511032	0.836531	1	0
						ENSMUSG00000051615.14	3.13514	0.800426	0.754528	0.738877	0.548133	0.656349	0.518417	0.746937	0.664894
						ENSMUSG00000115160.1	3.13402	0.41673	0.306906	0.327987	0.322087	0	0.94671	1	0
						ENSMUSG00000048280.18	3.12925	1.65842	1.59444	1.54261	0.64949	0.496987	0.575471	0.645768	0.763534
						ENSMUSG00000116606.1	3.12864	0	0.265222	0	0.893948	0.363936	0.261547	0	0
						ENSMUSG00000037991.9	3.12684	0.128094	0.241175	0.322808	0.72148	0.479631	0.49942	0.918979	0.394307
						ENSMUSG00000024867.14	3.12631	0.0414939	0.263352	0.284514	0.909372	0.320269	0.265462	1	0
						ENSMUSG00000022074.6	3.12587	0.06334	0	0.113539	0.988872	0.101158	0.10908	0	0
						ENSMUSG00000082424.4	3.12253	1.64727	1.65795	0.758498	0	0	1	0	1
						ENSMUSG00000116875.1	3.12222	0.333008	0.225771	0.209017	0.70723	0.477633	0.52124	0.846715	0.532047
						ENSMUSG00000003226.7	3.1188	2.63291	2.30002	1.61828	0.519817	0.623906	0.58355	0.968023	0.250862
						ENSMUSG00000078938.9	3.11823	0.302879	0	0	0.800163	0.545383	0.249591	0	0
						ENSMUSG00000113690.1	3.11799	0.012377	0.0415051	0.0331389	0.867217	0.096414	0.488507	0	1
						ENSMUSG00000086420.1	3.11607	0	0	0	0.957366	0.124602	0.260624	0	0
						ENSMUSG00000114104.1	3.11319	0.572297	0.777081	0	0.686403	0.471565	0.553605	0	1
						ENSMUSG00000112909.1	3.10999	1.01995	1.28591	0.980074	0.385708	0.623315	0.680226	0.804555	0.593878
						ENSMUSG00000117730.1	3.10897	0	0	0	0.656707	0	0.754146	0	0
						ENSMUSG00000020228.11	3.10857	2.10511	1.89908	1.7443	0.60233	0.60277	0.523323	0.944553	0.328359
						ENSMUSG00000113198.1	3.1083	0.320427	0.0829301	0.0722183	0.070701	0	0.997498	0	0
						ENSMUSG00000022905.12	3.10777	1.53188	1.03022	0.683911	0.473516	0.663227	0.57958	0	1
						ENSMUSG00000093483.1	3.10734	0	0.120596	0.265013	0.239873	0.586194	0.773846	0	0
						ENSMUSG00000110960.1	3.10539	0.469614	0.617716	0.574556	0.295575	0.95532	0	0.817066	0.576543
						ENSMUSG00000105194.1	3.09793	1.02448	1.13525	1.11401	1	0	0	0.973704	0.227819
						ENSMUSG00000021972.14	3.09625	1.7332	1.61345	1.85966	0.493457	0.570437	0.656584	0.812779	0.582573
						ENSMUSG00000098428.6	3.09581	0.343325	0.391063	0.366868	0.999949	0.008836	0.004822	0	0
						ENSMUSG00000026311.16	3.09574	1.2667	0.693079	1.04277	0.616897	0.521194	0.589741	1	0
						ENSMUSG00000073436.11	3.09095	2.41418	2.37666	1.86241	0.772646	0.484868	0.409781	0.966439	0.256897
						ENSMUSG00000112567.1	3.09084	0.507757	0.581326	1.53313	0.990642	0.071152	0.116472	0.727034	0.686602
						ENSMUSG00000021831.9	3.08757	1.96035	1.77413	0.885187	0.623406	0.622202	0.473529	0.256341	0.966586
						ENSMUSG00000033405.4	3.08727	1.94621	1.40268	0.906985	0.695584	0.403682	0.594309	0	1
						ENSMUSG00000020389.19	3.08668	0.694594	0.382196	0.250671	0.901251	0.306989	0.305783	0	0
						ENSMUSG00000085783.3	3.08598	1.20541	1.53176	1.41366	0.864265	0.46556	0.190525	0.896975	0.442081
						ENSMUSG00000033114.11	3.08374	0.495531	1.01739	0.563979	0.646609	0.358646	0.673254	0	0
						ENSMUSG00000078932.8	3.08182	0.105195	0	0.037326	0.670047	0.329793	0.665037	0	0
						ENSMUSG00000035206.10	3.07741	1.61727	1.8262	1.16496	0.759358	0.543775	0.357329	1	0
						ENSMUSG00000041702.7	3.07285	1.55193	1.14086	0.857889	0.539516	0.638139	0.549273	0.965586	0.260083
						ENSMUSG00000099118.1	3.07268	2.17161	1.64059	1.59696	0.611829	0.79099	0	0.128564	0.991701
						ENSMUSG00000080904.1	3.07193	1.20284	0.809783	0.297387	0.947946	0	0.318432	0	0
						ENSMUSG00000001497.18	3.07101	0.0234087	0	0	0.898636	0.432067	0.075966	0	0
						ENSMUSG00000024590.8	3.06998	0.274606	0.45885	0.40184	0.714287	0.582151	0.38845	0.664799	0.747023
						ENSMUSG00000046994.9	3.06929	1.1534	0.793873	0.627235	0.496379	0.629861	0.597397	0.952699	0.303915
						ENSMUSG00000089657.1	3.06735	0.246757	0.0341664	0.00722421	0.574484	0.538195	0.616696	1	0
						ENSMUSG00000022199.12	3.06568	0.0217753	0.0699358	0	0.932098	0.341371	0.121075	0	0
						ENSMUSG00000020660.6	3.06529	0.401867	0.406908	0.159643	0.647973	0.609252	0.457103	1	0
						ENSMUSG00000073233.4	3.06477	1.05064	1.54669	1.6094	1	0	0	0.864806	0.502106
						ENSMUSG00000044231.3	3.0637	2.12539	1.33713	0.820821	0.752636	0.566813	0.335055	0.426857	0.904319
						ENSMUSG00000118145.1	3.06276	0.0216389	0.0115758	0.0764715	0.986186	0	0.16564	0	0
						ENSMUSG00000102691.1	3.06268	0.496093	0.859431	0.367162	0.560769	0.605887	0.564304	1	0
						ENSMUSG00000033416.15	3.06002	1.80847	1.87845	1.06678	0.44561	0.608694	0.656448	0.988101	0.153806
						ENSMUSG00000084277.1	3.05911	0.3188	0.642581	0.363963	0.922169	0.161109	0.351637	0	1
						ENSMUSG00000020680.15	3.05384	0.483776	0.87464	1.03173	0.548382	0.594583	0.588003	0.779241	0.626725
						ENSMUSG00000032688.9	3.05159	1.6103	1.33744	0.278218	0.53909	0.610018	0.580741	0.691386	0.722486
						ENSMUSG00000035910.15	3.04983	0.972701	0.423155	1.33672	0.742374	0.359408	0.565426	1	0
						ENSMUSG00000021567.15	3.04683	0.698197	0.516398	0.567229	0.941449	0.205885	0.266993	0.968631	0.248504
						ENSMUSG00000019461.12	3.04652	1.07038	1.15387	0.552774	0.890083	0.320154	0.324427	0.985587	0.169168
						ENSMUSG00000101932.1	3.04265	0.540694	0.241463	0.364439	1	0	0	0	0
						ENSMUSG00000078451.5	3.04115	0.549703	0.245239	1.00861	0.719633	0.247983	0.648562	0	0
						ENSMUSG00000020846.6	3.04071	1.08816	1.39264	0.22256	0.947773	0.261818	0.182148	0.855603	0.517632
						ENSMUSG00000025612.5	3.04032	1.28981	1.09962	1.55844	0.657666	0.590686	0.467511	0.809461	0.587174
						ENSMUSG00000079137.3	3.0387	0.579999	0.782563	0.576852	1	0	0	0.798576	0.601893
						ENSMUSG00000113899.1	3.03638	0	0.014788	0.10686	0.626335	0.526664	0.574744	0	0
						ENSMUSG00000113450.1	3.03271	2.06007	2.02083	1.64497	0.633418	0.542087	0.552198	0	0
						ENSMUSG00000019975.12	3.02941	0.778039	0.601439	0.801246	0.851631	0.411274	0.324928	0	0
						ENSMUSG00000117269.1	3.02915	0.210095	0	0	0.855616	0.436644	0.277964	0	0
						ENSMUSG00000093956.1	3.02772	0	0	0.0204076	0	0	1	0.668745	0.743492
						ENSMUSG00000040447.15	3.02511	0.177303	0.0964535	0.272665	0.957723	0.190461	0.215619	0	0
						ENSMUSG00000054258.9	3.02391	0.998109	0.595695	1.48098	0.762567	0.515103	0.391357	0.805255	0.592928
						ENSMUSG00000024535.16	3.02112	0.0494245	0.074526	0.0946712	0.95396	0.249035	0.167159	0	0
						ENSMUSG00000069206.14	3.0196	0.765044	0.475706	1.23456	0.767727	0.245504	0.591881	0	1
						ENSMUSG00000092889.1	3.01844	0.946276	1.11985	0	1	0	0	0	0
						ENSMUSG00000053436.15	3.01669	0.784112	1.53826	1.20239	0.673595	0.540737	0.503858	0.920247	0.391339
						ENSMUSG00000018861.8	3.01619	1.26559	1.14856	1.69572	0.701345	0.536444	0.469407	1	0
						ENSMUSG00000065160.1	3.01575	0	0.0521696	0	0.383846	0.29191	0.876042	0	0
						ENSMUSG00000038843.18	3.01326	0.31344	0.135191	0	0.976178	0.175323	0.127821	0	0
						ENSMUSG00000118181.1	3.01029	0.80019	0.494056	0	0.520551	0.576843	0.629507	0	0
						ENSMUSG00000067424.13	3.00748	1.22271	1.62734	1.55937	0.463997	0.606172	0.645958	0.853582	0.520959
						ENSMUSG00000090101.1	3.00707	0.216137	0	0.828409	0.630441	0.776237	0	0.094161	0.995557
						ENSMUSG00000021846.9	3.00706	0.172457	0.0218293	1.32723	0.930271	0.126372	0.344422	0.234058	0.972223
						ENSMUSG00000018849.6	3.00407	1.54105	1.03702	1.58678	0.410271	0.858377	0.308003	0.663414	0.748253
						ENSMUSG00000034522.10	3.00393	1.41508	1.15464	0.210111	0.731693	0.607496	0.30915	0.328804	0.944398
						ENSMUSG00000040365.14	3.00239	1.99028	1.6163	1.91961	0.72655	0.560389	0.397605	0.693475	0.720481
						ENSMUSG00000024140.10	3.00234	0.911863	0.154748	0.360461	0.987346	0.122529	0.100673	0.989859	0.142052
						ENSMUSG00000022159.16	3.00144	1.08828	1.37242	1.18112	0.6375	0.546229	0.543348	0	0
						ENSMUSG00000037847.14	2.99994	2.47193	2.57798	0.756974	0.389579	0.756338	0.52553	0	0
						ENSMUSG00000026469.14	2.99962	1.08733	1.19385	1.29131	0.504385	0.622114	0.598807	0.466382	0.884584
						ENSMUSG00000052632.16	2.99726	1.80593	1.98965	1.76291	0.726139	0.571488	0.382261	0.550659	0.83473
						ENSMUSG00000054452.10	2.99624	1.19736	0.993959	1.06879	0.869458	0.410519	0.274803	0.260647	0.965434
						ENSMUSG00000017485.11	2.99487	1.27947	0.933535	1.50339	0.57706	0.669407	0.467863	0.733004	0.680224
						ENSMUSG00000015377.10	2.99181	0.55707	0.609078	0.357639	0.812682	0.43753	0.384858	1	0
						ENSMUSG00000006526.13	2.98654	1.10543	0.703564	0.364377	0.617914	0.57625	0.5349	0.968137	0.250421
						ENSMUSG00000020877.11	2.983	3.49457	3.19795	0.751138	0.413789	0.862836	0.290331	0	0
						ENSMUSG00000020319.9	2.97835	0.7985	0.649712	1.64507	0.453882	0.336728	0.824988	0.995179	0.098075
						ENSMUSG00000114150.1	2.97734	0.590375	0.410815	0.208527	0.500904	0.661726	0.557866	0.987615	0.156899
						ENSMUSG00000013646.17	2.97592	1.42786	1.17948	0.386116	0.689208	0.564687	0.454005	0.713408	0.700749
						ENSMUSG00000061244.14	2.97437	2.6535	2.62655	1.90376	0.394246	0.713014	0.579811	0.792012	0.610505
						ENSMUSG00000078700.10	2.97208	1.36221	1.54465	1.03508	0.643579	0.54089	0.54152	0.988013	0.154369
						ENSMUSG00000002325.15	2.96862	0.139173	0.104871	0.0546596	0.643987	0.671566	0.366441	0	0
						ENSMUSG00000047423.10	2.96822	0.82956	0.84066	0.323406	0.881278	0.386428	0.27207	0.347604	0.937641
						ENSMUSG00000026409.14	2.9675	1.79786	2.0598	1.78079	0.721698	0.508664	0.469481	0.427473	0.904028
						ENSMUSG00000049521.2	2.96566	0	0.0502467	0.0830459	0.977345	0.189294	0.094681	0	1
						ENSMUSG00000039989.7	2.96349	0.0872143	0.0422969	0	0.945866	0.316853	0.070296	0.296778	0.954947
						ENSMUSG00000025351.14	2.96243	0.514437	0.114052	0.164154	0.687657	0.285465	0.667561	0.065527	0.997851
						ENSMUSG00000103591.1	2.96048	0.014341	0	0	0.658273	0.54721	0.516951	0	0
						ENSMUSG00000103050.1	2.95593	0.113887	0.150777	0.138957	0.528903	0.433251	0.729764	0	0
						ENSMUSG00000074746.3	2.95585	2.00088	1.54431	1.66252	0.52476	0.71494	0.462047	0.767171	0.641443
						ENSMUSG00000003948.17	2.95402	2.08945	1.6214	1.1641	0.921102	0.27811	0.272445	0.980407	0.196983
						ENSMUSG00000076999.1	2.95264	0	0	0.00941597	0.291908	0.707598	0.643502	1	0
						ENSMUSG00000073371.4	2.95043	0.00674755	0.0043777	0.00891709	0	0	0	0	0
						ENSMUSG00000098931.1	2.94855	0.194835	0	0.123466	0	0	0	0	0
						ENSMUSG00000020988.9	2.94847	1.50351	1.53105	0.975596	0.519169	0.676931	0.521755	0.505263	0.862966
						ENSMUSG00000097239.7	2.94834	0.320572	0.641354	1.0265	0.607351	0.509619	0.609437	0.100089	0.994978
						ENSMUSG00000024170.15	2.94422	1.83657	1.79469	1.4733	0.662732	0.585411	0.46699	0.574893	0.818229
						ENSMUSG00000065281.1	2.94183	0	0.169834	0	0.484386	0.677003	0.55411	0	0
						ENSMUSG00000044986.10	2.94156	0.370974	0.611294	0.200965	0.809927	0.473516	0.346123	0.867527	0.49739
						ENSMUSG00000060216.15	2.93983	1.94349	2.10107	1.2704	0.826741	0.435353	0.356325	0.94884	0.315758
						ENSMUSG00000116586.1	2.93978	0	0	0	0.812296	0.304054	0.497721	0	0
						ENSMUSG00000013089.15	2.93942	1.76583	1.74272	1.41743	0.216541	0.743161	0.633105	0.497247	0.867609
						ENSMUSG00000078185.3	2.93719	1.54924	0.847217	0.52889	0.54232	0.680234	0.493124	1	0
						ENSMUSG00000086909.1	2.9359	0.411054	0.696989	1.909	0.590933	0.187045	0.784737	0.095802	0.9954
						ENSMUSG00000082580.3	2.93533	0.418711	0.44511	0.290913	0	0	1	0.992761	0.120109
						ENSMUSG00000037535.5	2.93323	0.492855	0.365766	0.227586	0.79731	0.3707	0.476318	0	0
						ENSMUSG00000084948.1	2.93288	0	0	0	0.270911	0.612662	0.742464	0	0
						ENSMUSG00000085340.1	2.9308	0.91923	0.349235	0.630742	0.667585	0.42621	0.610471	0	1
						ENSMUSG00000040919.13	2.92967	0.104578	0.125986	0.071506	0.844408	0.292011	0.449116	0	0
						ENSMUSG00000113611.1	2.92789	0.330175	0	0.0707905	0	0.877823	0.478985	0	1
						ENSMUSG00000019808.8	2.92753	0.784505	0.698643	0.533829	0.746817	0.480971	0.459273	0	0
						ENSMUSG00000097729.2	2.9257	0.0258169	0	0.177882	0.936086	0.321266	0.143287	0	0
						ENSMUSG00000041801.5	2.92482	0	0	0	0.95109	0.262734	0.162476	0	0
						ENSMUSG00000026426.10	2.92406	0.948947	1.09478	1.01536	0.545654	0.746134	0.381504	0.488774	0.87241
						ENSMUSG00000112649.1	2.92206	0	0	0.75612	0.542556	0.412607	0.731702	1	0
						ENSMUSG00000054519.8	2.91984	1.19993	0.869011	0.713783	0.699971	0.587315	0.406327	0	0
						ENSMUSG00000073434.12	2.91948	1.88705	2.07128	1.49239	0.705476	0.569124	0.422376	0.688182	0.725538
						ENSMUSG00000044982.7	2.91893	0.184706	0.26345	0.123113	0.611789	0.539276	0.578702	1	0
						ENSMUSG00000063652.10	2.9178	0.403347	0.521923	0.198555	0.990194	0.1181	0.074616	0	0
						ENSMUSG00000056427.10	2.91607	1.2819	1.1932	0.616184	0.781249	0.498717	0.375408	0.483619	0.875279
						ENSMUSG00000025915.14	2.91453	0.202671	0.143017	0.107715	0.936206	0.242099	0.254766	0	1
						ENSMUSG00000118087.1	2.9136	1.09484	1.04308	1.36932	0.854301	0.284657	0.434903	0.987504	0.157594
						ENSMUSG00000034675.17	2.91335	0.492303	0.503191	0.646026	0.584678	0.366622	0.723699	0.254852	0.96698
						ENSMUSG00000020709.15	2.9132	0.0596917	0.0585368	0	0.976019	0.184937	0.11483	0	0
						ENSMUSG00000039126.10	2.91262	0.218513	0.0299447	0.0203365	0.607758	0.486458	0.627686	0	1
						ENSMUSG00000114483.1	2.91125	0	0.145927	0	0.528254	0.546877	0.649518	0	0
						ENSMUSG00000074553.4	2.91105	0.67319	0.619639	0.374745	0.937471	0	0.348064	0.90696	0.421217
						ENSMUSG00000080717.10	2.90834	1.75618	1.48926	1.32317	0.660884	0.579103	0.47736	0	0
						ENSMUSG00000078154.3	2.90798	1.04457	1.15345	0.454543	0.984852	0.173399	0	0.310769	0.950485
						ENSMUSG00000066632.3	2.90619	0.961851	1.01675	0.827323	0.977668	0.197494	0.071841	0.971711	0.236172
						ENSMUSG00000021271.5	2.9058	2.03569	1.95109	1.77922	0.573029	0.596207	0.562295	0.729779	0.683683
						ENSMUSG00000060680.2	2.90355	0.438814	0.40771	0.385009	0.360712	0.932677	0	0	1
						ENSMUSG00000118382.1	2.90164	0.0585936	0.0723857	0.12019	0.977911	0.190275	0.08652	0	0
						ENSMUSG00000111894.1	2.8986	0.191463	0	0.089631	0.636286	0.593345	0.493034	0	0
						ENSMUSG00000022095.9	2.89758	0.952735	1.2836	1.24854	0.825567	0.378092	0.41891	0.79529	0.60623
						ENSMUSG00000117416.1	2.89714	0.0328414	0.0576333	0.0693131	0.045348	0.781688	0.622019	0.355262	0.934767
						ENSMUSG00000104315.1	2.89632	0.103424	0	0.0253152	0.482444	0.611977	0.626683	0	0
						ENSMUSG00000098192.1	2.89625	1.13971	1.1031	0.336278	0.454557	0	0.890718	0.18349	0.983022
						ENSMUSG00000113001.1	2.8945	0.652479	0.459978	0	0.457189	0.532587	0.71227	0	0
						ENSMUSG00000078180.4	2.89436	0.807656	0.958456	0.690046	0.946413	0.273302	0.172069	0.535857	0.844309
						ENSMUSG00000048720.8	2.89315	0.397575	0.0306369	0.197397	0.752456	0.316169	0.577796	0	1
						ENSMUSG00000043019.12	2.88769	1.96567	1.12551	0.88387	0.564521	0.642001	0.518797	0.880997	0.473121
						ENSMUSG00000022057.8	2.88702	0	0	0	0.536733	0.1521	0.82993	0	0
						ENSMUSG00000092190.1	2.88676	0.592921	0.343698	0.0447214	0.684441	0.52199	0.508986	0	0
						ENSMUSG00000069303.7	2.88641	0.491255	0.644408	0	0.998964	0.026906	0.036703	0.88576	0.464143
						ENSMUSG00000114902.1	2.88115	0.559348	1.47433	0.422374	0	0.877825	0.478982	0	1
						ENSMUSG00000117621.1	2.88102	0.564022	0.445433	0.547229	0.111817	0.240933	0.964079	0.351798	0.936076
						ENSMUSG00000066643.12	2.88083	0	0.188674	0.31199	0.922185	0.313428	0.226577	0	1
						ENSMUSG00000081296.1	2.88041	0	0	0	0.999706	0	0.024234	0	0
						ENSMUSG00000019917.10	2.8785	0.861762	0.732554	0.537747	0.629099	0.653404	0.421067	0	0
						ENSMUSG00000004296.14	2.8771	0.0542039	0.126357	0.114915	0.656222	0.619161	0.431291	0	1
						ENSMUSG00000068141.5	2.87168	0.924939	1.46782	1.44253	0.945362	0.135799	0.296394	0.939515	0.342509
						ENSMUSG00000035592.2	2.87154	0	0	0	0.902632	0.326745	0.280167	0	0
						ENSMUSG00000026176.13	2.87084	1.75508	1.61205	0.985775	0.909233	0.32098	0.265081	0.577374	0.81648
						ENSMUSG00000039850.16	2.87009	1.18179	1.33105	0.874924	0.807052	0.394756	0.439129	1	0
						ENSMUSG00000064672.1	2.86986	0	0	0.442851	0.505123	0.583069	0.636303	1	0
						ENSMUSG00000117345.1	2.86682	0.417444	0.309873	0.191794	0.110397	0.30584	0.945661	0.270204	0.962803
						ENSMUSG00000097494.7	2.86662	0.433087	0.19397	1.01574	0.404468	0.751039	0.521868	0	1
						ENSMUSG00000020916.8	2.86478	1.55702	1.26811	0.781038	0.931884	0.325613	0.159903	0	0
						ENSMUSG00000113907.1	2.86457	0	0	0	0.573094	0.587153	0.571677	0	0
						ENSMUSG00000081984.3	2.86174	0.958198	0.908756	0.286503	0.317804	0.948156	0	1	0
						ENSMUSG00000026156.8	2.86085	0.903973	0.889607	1.61295	0.265327	0.741572	0.616176	0.999637	0.026932
						ENSMUSG00000022408.7	2.85752	3.45466	2.72596	1.65445	0.597165	0.629873	0.496643	0.635238	0.772317
						ENSMUSG00000048875.3	2.8573	2.37684	2.51353	1.09535	0.32641	0.739546	0.588666	0.886235	0.463236
						ENSMUSG00000025375.15	2.8557	0.0259884	0.00165959	0.0117532	0.985451	0.150302	0.079345	0	0
						ENSMUSG00000064437.1	2.8544	0	0.552994	0.507257	0.925794	0.130097	0.354938	0.508652	0.860972
						ENSMUSG00000039046.15	2.85405	1.50403	1.07369	0.886634	0.625344	0.621385	0.472044	0.885819	0.464031
						ENSMUSG00000116811.1	2.85327	0.422118	0.393732	0.200871	1	0	0	0.283437	0.958991
						ENSMUSG00000081070.1	2.85281	0.612121	0.910614	1.08935	0.204011	0.959096	0.196249	0.443856	0.896098
						ENSMUSG00000040280.10	2.85062	1.70007	1.82035	1.72297	0.935658	0.15778	0.315672	0.418262	0.908326
						ENSMUSG00000027520.16	2.84748	0.179831	0.0103273	0.0182183	0.893829	0.378266	0.240801	0	1
						ENSMUSG00000044857.8	2.84724	1.16319	0.877936	0.314293	0.88235	0.369978	0.290818	0.156084	0.987744
						ENSMUSG00000113234.1	2.8448	0.0367424	0	0	1	0	0	0.639527	0.768769
						ENSMUSG00000024246.9	2.84327	1.33561	1.27625	1.72811	0.438313	0.66748	0.601957	0	0
						ENSMUSG00000094191.1	2.84059	0.544524	0.4305	0.676139	0.551734	0	0.83402	0.239896	0.970799
						ENSMUSG00000094772.2	2.84013	0.668551	0.785495	0.661044	0.391346	0.421619	0.817977	1	0
						ENSMUSG00000091586.2	2.83886	0.088276	0	0.0260139	0.394354	0.141621	0.90798	0	0
						ENSMUSG00000038305.15	2.83807	0.0648084	0.0533574	0.88162	0.511045	0.509242	0.692464	0	1
						ENSMUSG00000097537.2	2.83615	0.9475	0.746212	0.87806	0.526669	0.625715	0.575413	0.828057	0.560644
						ENSMUSG00000089874.1	2.83524	0.281911	0	0.866951	0.244359	0.796963	0.552393	0	0
						ENSMUSG00000118189.1	2.83388	0.615049	0.906704	0.287034	0.637073	0.65023	0.413931	1	0
						ENSMUSG00000115205.1	2.83059	1.43298	1.45404	0.723811	0.152881	0.988245	0	0.205649	0.978626
						ENSMUSG00000020716.16	2.83007	1.78435	1.06546	1.14536	0.530098	0.651197	0.543083	0.996392	0.084866
						ENSMUSG00000092219.1	2.8288	1.78094	2.16994	1.70293	0.181112	0.526829	0.830451	0	0
						ENSMUSG00000020364.14	2.82787	0.301733	0.0590576	0.167047	0.963542	0.22991	0.136854	0	0
						ENSMUSG00000001280.13	2.82627	1.80026	1.61706	1.37422	0.610858	0.593622	0.523895	0.873778	0.486326
						ENSMUSG00000003354.6	2.82574	0.580112	0.159783	1.32959	0.244622	0.313641	0.917491	0.96951	0.245051
						ENSMUSG00000047658.6	2.82475	0.210265	0.415282	0.657474	0.931047	0.234484	0.279586	0	0
						ENSMUSG00000024235.11	2.82416	1.56529	1.24491	0.502748	0.724228	0.593402	0.351238	0	0
						ENSMUSG00000098369.6	2.82291	0.309489	0.275634	0.312619	1	0	0	0	1
						ENSMUSG00000077457.1	2.82176	0	0	0.384663	0.817593	0.114892	0.564217	0	1
						ENSMUSG00000098296.1	2.82096	0.0120766	0.0145181	0.0200221	0.933748	0.123181	0.336068	0	0
						ENSMUSG00000112639.1	2.81771	0.241769	0.265532	0.29533	0.898621	0.243301	0.365082	0	0
						ENSMUSG00000041809.5	2.8173	0.542952	1.09566	1.0572	0.656831	0.591863	0.467195	0	1
						ENSMUSG00000085984.7	2.8168	0	0.277297	1.39847	0.572544	0.634456	0.519287	0	0
						ENSMUSG00000052384.14	2.81677	0.782127	0.283749	0.179049	0.830914	0.437404	0.343889	0	1
						ENSMUSG00000022843.17	2.81669	1.73801	1.561	1.02797	0.70671	0.488527	0.511764	0.277133	0.960832
						ENSMUSG00000097360.8	2.81485	0.235606	0.655984	0.0551012	0.665395	0.528619	0.527078	0	0
						ENSMUSG00000045374.18	2.81172	1.75457	1.7088	0.56397	0.872756	0.42348	0.242821	0.271584	0.962415
						ENSMUSG00000039840.8	2.81064	2.27152	1.70284	1.65155	0.664374	0.56194	0.492779	0.8495	0.527589
						ENSMUSG00000036304.14	2.81057	0.288858	0.207526	0.183829	0.697837	0.599778	0.391523	1	0
						ENSMUSG00000035509.17	2.80901	1.65918	1.70503	1.10302	0.654745	0.535297	0.533635	0	1
						ENSMUSG00000002664.2	2.80871	0.264103	0.182144	0.461779	0.754508	0.443386	0.483867	0	0
						ENSMUSG00000044005.13	2.80812	0.0820008	0.502894	0.333498	0.869867	0.456139	0.1878	1	0
						ENSMUSG00000020827.18	2.8068	2.1768	1.9107	1.39443	0.659869	0.536193	0.526374	0.764563	0.644549
						ENSMUSG00000017195.15	2.80483	1.59716	1.6104	1.45481	0.711411	0.652048	0.262161	0	0
						ENSMUSG00000086287.1	2.80438	0.745769	0.705746	0.64523	0.204506	0.859271	0.468861	0	0
						ENSMUSG00000002668.8	2.80032	1.30754	0.790359	0.938452	0.376752	0.468695	0.798989	0	0
						ENSMUSG00000102930.1	2.79966	0	0.0530265	0.0255703	0.409731	0.751086	0.517678	0	0
						ENSMUSG00000113047.1	2.79939	2.62955	2.02753	1.59352	0.604558	0.613625	0.507911	0	0
						ENSMUSG00000020812.18	2.79526	0	0.0715348	0.155732	0.761175	0.482761	0.433076	0	1
						ENSMUSG00000036766.12	2.79471	1.6491	1.227	0.370517	0.662618	0.341569	0.666534	0	1
						ENSMUSG00000025047.9	2.79424	1.93941	1.88627	1.50147	0.65182	0.567521	0.503041	0.257691	0.966227
						ENSMUSG00000086507.1	2.79355	0	0	0	0.980019	0.162637	0.114507	0	0
						ENSMUSG00000084835.1	2.79149	0.26323	0.427458	0.188122	0.909278	0.322066	0.263603	0	0
						ENSMUSG00000032788.15	2.78893	0.570807	0.231736	0.086978	0.791823	0.484194	0.372252	0.220023	0.975495
						ENSMUSG00000082550.1	2.78768	0.329435	0.479697	0.313913	0.647889	0	0.761734	0	0
						ENSMUSG00000036099.16	2.78587	0.615805	0.318424	0.221573	0.593638	0.559826	0.57809	1	0
						ENSMUSG00000020900.15	2.78483	2.73163	2.83742	1.74185	0.476611	0.662802	0.577526	0.609252	0.792977
						ENSMUSG00000015968.18	2.78348	2.37746	1.71147	1.66472	0.384857	0.706098	0.5944	0.077677	0.996979
						ENSMUSG00000026028.12	2.78325	1.51865	1.04249	1.03392	0.552116	0.629527	0.546684	0.965192	0.261543
						ENSMUSG00000022526.8	2.78226	1.45414	1.0875	0.658956	0.712183	0.582873	0.391221	0.911607	0.411063
						ENSMUSG00000096215.8	2.78197	1.36335	1.91178	1.15382	0.059841	0.730663	0.680111	0.614477	0.788934
						ENSMUSG00000015889.8	2.78147	0.866032	0.645656	0.836846	0.699554	0.60748	0.376288	0	0
						ENSMUSG00000089814.1	2.78128	0.133277	0.872003	0.107851	0.914331	0.34513	0.21186	0	0
						ENSMUSG00000109408.1	2.78081	0.833167	1.31086	0.47505	0.640446	0.596234	0.48408	0	1
						ENSMUSG00000097523.2	2.77833	0.122687	0.293655	0.570405	0.637464	0.576496	0.511167	0	1
						ENSMUSG00000112368.1	2.77763	0.936214	0.600064	0.647868	0.825222	0.201115	0.527789	0	0
						ENSMUSG00000118185.1	2.77638	0	0	0	0.621489	0.677089	0.394084	0	0
						ENSMUSG00000037416.13	2.77161	1.54923	1.12159	1.33072	0.457234	0.646548	0.610666	0.597961	0.801525
						ENSMUSG00000116632.1	2.76996	0.345648	0	0.354494	0.976681	0.166142	0.135983	0	0
						ENSMUSG00000045275.16	2.76799	1.15377	0.883934	0.740569	0.634419	0.554253	0.53881	0.156374	0.987698
						ENSMUSG00000118119.1	2.76766	0.0749013	0	0	0.122281	0.770675	0.625386	0	0
						ENSMUSG00000089875.2	2.76719	1.36039	1.396	1.46398	0.547444	0.628053	0.553042	0	0
						ENSMUSG00000002058.13	2.76668	1.31378	0.982478	0.444469	0.485493	0.546091	0.682701	0.133114	0.991101
						ENSMUSG00000021953.14	2.76577	0.99945	0.492542	1.08278	0.95704	0.149341	0.248538	0	1
						ENSMUSG00000079311.1	2.76149	1.51426	1.37459	0.755984	0.190141	0.955966	0.223553	0.565229	0.824934
						ENSMUSG00000057098.14	2.75996	0	0.0425715	0.0350425	0.814958	0.55403	0.169983	0	0
						ENSMUSG00000025153.9	2.75951	1.80347	2.2383	1.60547	0.825214	0.408976	0.389564	0.350611	0.936521
						ENSMUSG00000097797.6	2.75909	1.39921	1.0058	1.52116	0.389399	0.62751	0.67424	0.996544	0.083071
						ENSMUSG00000056268.15	2.75761	0.481536	0.25493	0.24274	0.673503	0.571639	0.46864	0.441038	0.897489
						ENSMUSG00000002881.14	2.7576	1.42807	1.40616	1.68772	0.695319	0.666847	0.268043	0.919407	0.393308
						ENSMUSG00000051786.15	2.7517	0.745687	1.00811	0.546399	0.733456	0.476807	0.484455	0.116197	0.993226
						ENSMUSG00000091157.1	2.75104	0.120936	0.280262	0.0532212	0.987093	0.149607	0.057143	0	0
						ENSMUSG00000102212.1	2.75039	0.478653	0.0877683	0.0435783	0.44139	0.669927	0.596969	0	0
						ENSMUSG00000020674.17	2.75017	0	0	0	0.931158	0.207612	0.299738	0	0
						ENSMUSG00000019852.7	2.74744	2.29455	2.28057	1.60152	0.4964	0.66614	0.556636	0.569654	0.821885
						ENSMUSG00000112145.1	2.74646	0.285439	0.324154	0.338033	0.01344	0.521267	0.853288	0.99471	0.10272
						ENSMUSG00000047067.7	2.74482	1.40696	0.857526	0.647322	0.639759	0.435315	0.633411	0	1
						ENSMUSG00000104521.1	2.74381	0.775136	0.982722	1.4844	0.696291	0.692452	0.188917	0	0
						ENSMUSG00000089536.1	2.73912	0	0	0	0.816358	0.52119	0.248838	0.420491	0.907297
						ENSMUSG00000103931.1	2.73828	0.479123	0.268478	0.464579	0.318617	0.870721	0.374603	0	0
						ENSMUSG00000100865.2	2.73825	0.701451	0.556468	0.363438	0.520528	0.544337	0.657836	0.658406	0.752663
						ENSMUSG00000112980.1	2.73789	1.34945	1.18298	0.929309	0.747853	0.254433	0.613171	0.62737	0.778721
						ENSMUSG00000051723.7	2.73687	0.358019	0.258365	0.42027	0.04608	0.49645	0.866842	0.352637	0.93576
						ENSMUSG00000075514.4	2.73527	1.05999	0.8971	1.0063	0.742166	0.518644	0.424498	0.829292	0.558815
						ENSMUSG00000041565.17	2.73519	1.76186	1.05714	1.18162	0.193902	0.628579	0.753187	0	1
						ENSMUSG00000116223.1	2.73518	0.977844	0.132186	0.107891	0.673073	0.485352	0.558038	0	0
						ENSMUSG00000023795.16	2.73368	0.916356	0.927076	0.903401	0.945749	0.214702	0.24385	0.877694	0.479222
						ENSMUSG00000025557.10	2.73334	0.205922	0.238408	0.128355	0.462337	0.642976	0.610594	0	0
						ENSMUSG00000116173.1	2.73331	0	0.180728	0.686636	0.357574	0.140991	0.923181	0	0
						ENSMUSG00000091649.3	2.73273	0	0.228439	0.495722	0.445073	0.11055	0.888644	0	0
						ENSMUSG00000024978.11	2.73057	1.31957	0.811715	0.592165	0.707877	0.552856	0.439615	0.999386	0.035044
						ENSMUSG00000013418.8	2.72898	0.631591	1.12557	1.23273	0.476517	0.630768	0.612424	0.382951	0.923769
						ENSMUSG00000050035.7	2.7279	2.03629	1.22256	0.820602	0.206459	0.509147	0.83555	0	1
						ENSMUSG00000078435.5	2.72777	0.997482	0.706794	0.762096	0.652593	0.577755	0.490226	0	0
						ENSMUSG00000060429.12	2.72695	0.267163	0.15638	0.0613006	0.878526	0.373546	0.297751	0	0
						ENSMUSG00000116648.1	2.7259	0.326622	0.688233	0.534858	0.626258	0	0.779616	0.303793	0.952738
						ENSMUSG00000018800.14	2.72483	0.703557	0.523518	0.529844	0.681036	0.579998	0.446981	0.918301	0.395884
						ENSMUSG00000068674.3	2.72323	0.70277	1.34215	1.39808	1	0	0	0	1
						ENSMUSG00000116757.1	2.72188	0.381226	0.284332	0.341835	0.02156	0.243889	0.969564	0.629703	0.776836
						ENSMUSG00000112922.1	2.72083	0.069452	0.139729	0.0527998	0.727944	0.520841	0.445895	0	0
						ENSMUSG00000112964.1	2.72058	1.0017	0.734822	0.980019	0.741273	0.382561	0.551507	0	0
						ENSMUSG00000042331.13	2.71961	0.24158	0.112948	0.053812	0.967269	0.218974	0.128222	0.99152	0.129951
						ENSMUSG00000052133.16	2.71934	1.91536	1.27209	0.776187	0.866177	0.45224	0.212643	1	0
						ENSMUSG00000007038.5	2.71786	2.5642	3.14357	1.6093	0.691023	0.425936	0.584009	0.101037	0.994883
						ENSMUSG00000111964.1	2.71726	1.82828	1.74581	1.37057	0.992159	0	0.124982	1	0
						ENSMUSG00000051111.16	2.71628	0.652981	0.319323	1.01954	0.943559	0.284573	0.169453	0	0
						ENSMUSG00000112879.1	2.71602	2.05099	2.13627	0.870398	0.35467	0.321774	0.877878	0	0
						ENSMUSG00000060519.11	2.71572	1.07285	0.721383	0.447958	0.555011	0.510174	0.657027	0.224198	0.974544
						ENSMUSG00000052062.14	2.71467	0.795386	0.13053	0.700987	0.670509	0.619332	0.408468	0.646073	0.763275
						ENSMUSG00000024862.16	2.70943	1.9146	1.91451	0.946797	0.78833	0.449637	0.419956	0.570952	0.820983
						ENSMUSG00000022335.17	2.7081	2.52193	2.89938	1.38507	0.511928	0.619884	0.594705	0.960604	0.277919
						ENSMUSG00000078653.4	2.70749	0.454401	0.155826	1.42264	0.758322	0.422208	0.496678	1	0
						ENSMUSG00000022364.14	2.70452	1.87756	2.14551	1.53231	0.608623	0.629546	0.482959	0	0
						ENSMUSG00000035863.14	2.70411	0.768227	0.230523	0.10216	0.876224	0.437657	0.20171	0	0
						ENSMUSG00000034674.18	2.70295	0.460279	0.0900133	0.0291193	0.985195	0.132825	0.108388	0	0
						ENSMUSG00000098905.2	2.70207	2.44967	1.7221	0.830271	0.533673	0.591076	0.604832	0	1
						ENSMUSG00000020836.15	2.69297	1.04688	1.3999	0.395929	0.893433	0.387788	0.22671	0	1
						ENSMUSG00000060176.4	2.69292	0.754075	0.670948	0.677381	0.676489	0.611541	0.410341	0	1
						ENSMUSG00000113999.1	2.6914	0.462829	0.665225	0.558967	0.99141	0.130788	0	0	0
						ENSMUSG00000023243.9	2.68732	0.7493	0.73004	0.51849	0.905853	0.305908	0.293002	1	0
						ENSMUSG00000026181.13	2.68511	2.85085	2.281	0.919314	0.659212	0.555352	0.506975	0.369966	0.929045
						ENSMUSG00000010663.5	2.6846	0.109676	0.194344	0.276978	0.772714	0.475707	0.420257	0.819318	0.573339
						ENSMUSG00000062093.5	2.68226	1.59909	1.36778	1.16665	0.914711	0.228883	0.33304	0.746182	0.665742
						ENSMUSG00000035764.5	2.68025	1.29048	0.684268	0.505598	0.544382	0.626205	0.558136	0.62223	0.782834
						ENSMUSG00000020061.18	2.67966	0	0	0.0195454	0.836407	0.453216	0.30825	0	0
						ENSMUSG00000038268.4	2.67748	1.14729	1.42739	0.801455	0.775571	0.436601	0.455926	1	0
						ENSMUSG00000059895.13	2.67743	0.00825166	0.0189176	0.0236003	0.676571	0.64641	0.352712	0.993956	0.109778
						ENSMUSG00000021566.7	2.67725	0	0.157872	0	0.960594	0.187785	0.204929	0	0
						ENSMUSG00000058881.13	2.67654	0.832722	0.694697	0.990041	0.873751	0.377542	0.306628	0.202087	0.979367
						ENSMUSG00000020700.11	2.67364	0.575315	0.313213	0.116953	0.661079	0.565733	0.492869	0.10765	0.994189
						ENSMUSG00000079139.4	2.67008	0.775189	0.652611	0.747546	0.445446	0.804546	0.392789	0.990431	0.138009
						ENSMUSG00000021481.11	2.66925	1.47613	2.55105	1.61823	0.68003	0.515434	0.521427	0.992365	0.123337
						ENSMUSG00000048731.15	2.66648	0.815325	0.318699	0.8061	0.566575	0.600048	0.564744	1	0
						ENSMUSG00000115413.1	2.66376	1.02594	0.354005	0	0.765282	0.415706	0.49146	0	0
						ENSMUSG00000025997.13	2.66182	0.392705	0.250935	0.383763	0.775558	0.451183	0.441524	0.922087	0.386982
						ENSMUSG00000021701.8	2.66005	0.244663	0.0859685	0.819105	0.430183	0.086673	0.898571	0.126	0.99203
						ENSMUSG00000037499.9	2.65909	0.566951	0.829787	0.391879	0.651649	0.643265	0.401949	0	0
						ENSMUSG00000046791.8	2.65875	0.433522	0.157634	0.0325551	0.716818	0.559766	0.415733	0.240317	0.970694
						ENSMUSG00000024960.9	2.65415	2.00314	1.90647	1.24894	0.605579	0.539998	0.584531	0.365385	0.930856
						ENSMUSG00000117813.1	2.65379	0.0572423	0.165994	0.0844453	0.098534	0.636934	0.764596	0.680527	0.732723
						ENSMUSG00000052525.14	2.65357	1.03106	0.922069	0.111644	0.856998	0.431329	0.281974	0	0
						ENSMUSG00000038879.8	2.65335	1.44227	1.56852	1.19858	0.49736	0.718891	0.485622	0.437168	0.89938
						ENSMUSG00000050240.16	2.65208	1.69921	2.00996	1.46639	0.733452	0.564889	0.378085	0.232842	0.972515
						ENSMUSG00000093178.1	2.65111	0.127682	0.494829	0	0.034817	0.675184	0.736827	0.335058	0.942197
						ENSMUSG00000093565.1	2.65109	0	0.118051	0.405808	0.220304	0.921461	0.319961	0	0
						ENSMUSG00000086240.4	2.65037	0.248307	0.170698	0.429692	0	1	0	0	0
						ENSMUSG00000034290.9	2.65013	0.414296	0.375882	0.0560882	0.751619	0.536427	0.383815	0	1
						ENSMUSG00000021187.14	2.64936	0.992468	0.553459	0.0145781	0.422187	0.753798	0.503535	0	0
						ENSMUSG00000067931.6	2.6489	1.75053	1.1188	1.12085	0.3936	0.557019	0.731307	0	0
						ENSMUSG00000022383.13	2.64711	1.26169	1.37241	1.63248	0.475041	0.492242	0.729406	0.394972	0.918693
						ENSMUSG00000117899.1	2.64677	0	0	0	0.839573	0.361809	0.405231	0	0
						ENSMUSG00000052949.14	2.64304	0.0681067	0.0978953	0.0407213	0.864196	0.385807	0.322983	0	0
						ENSMUSG00000062012.14	2.64173	0.124216	0.0596806	0	0.947772	0.222319	0.228696	0	0
						ENSMUSG00000042419.8	2.64134	1.06126	0.694203	0.374522	0.758608	0.605474	0.240657	0	1
						ENSMUSG00000084129.1	2.64038	1.62636	1.64734	1.00067	0.791134	0.590076	0.160987	0.931252	0.364376
						ENSMUSG00000048218.6	2.64028	0	0.122094	0	0.911713	0.380222	0.155601	1	0
						ENSMUSG00000025409.14	2.63801	1.14811	0.975052	0.882634	0.830362	0.424084	0.361457	0.78011	0.625642
						ENSMUSG00000069307.7	2.63799	0	0	0	0.962068	0.199233	0.186363	0.781896	0.623409
						ENSMUSG00000074734.3	2.63742	1.33138	0.900782	0.498695	0.231529	0.792338	0.564442	0	0
						ENSMUSG00000096971.2	2.63663	1.28968	0.405116	0.937668	0.61557	0.637617	0.463161	0	0
						ENSMUSG00000005986.16	2.63643	0.861573	1.61813	0.946574	0.51096	0.789586	0.339814	0.840929	0.541146
						ENSMUSG00000101751.1	2.63526	2.53117	1.92266	1.02634	0.64697	0.62039	0.443334	0	0
						ENSMUSG00000060301.6	2.63033	0.491497	0.357291	0.233866	0.639617	0.593407	0.488629	0	0
						ENSMUSG00000026510.10	2.62872	1.04275	0.947344	0.204113	0.67856	0.672121	0.296327	0	0
						ENSMUSG00000111973.1	2.62731	0.554971	0.738385	1.01388	0.892014	0.209676	0.400433	0	0
						ENSMUSG00000034653.11	2.62047	2.71257	2.15108	1.08506	0.407728	0.686073	0.602546	0.338721	0.940887
						ENSMUSG00000113585.1	2.61985	0	0	0	0.574267	0.614365	0.541086	0	0
						ENSMUSG00000053617.12	2.61806	0.867056	0.970607	0.987096	0.746881	0.556957	0.363274	0.624362	0.781135
						ENSMUSG00000065416.1	2.61664	0	0	0	0.389734	0.899746	0.196378	0	0
						ENSMUSG00000116562.1	2.61658	0.278828	0.0868544	0.0440891	0.149444	0.966029	0.210844	0	1
						ENSMUSG00000097068.2	2.61443	1.52803	1.63774	0.973851	0.310432	0.638007	0.704684	0	0
						ENSMUSG00000083545.2	2.61327	0.228164	0.706577	0.570917	0	1	0	0.922523	0.385942
						ENSMUSG00000040021.13	2.61296	1.03139	0.703284	0.482495	0.724699	0.528606	0.442026	0.633413	0.773814
						ENSMUSG00000046636.5	2.61173	0.856804	0.747712	0.541396	0.993833	0.097338	0.053112	0	1
						ENSMUSG00000039763.10	2.61068	1.11475	1.53898	0.812468	0.68569	0.633203	0.359002	0.653666	0.756783
						ENSMUSG00000051335.6	2.60855	1.83146	1.58597	1.58841	0.581676	0.629376	0.515304	0.847088	0.531452
						ENSMUSG00000085255.1	2.60811	0.770707	0	0.651172	0.463145	0.598767	0.653433	0	0
						ENSMUSG00000023952.13	2.6073	0.529397	0.531002	0.805025	0.893293	0.289957	0.343441	0.475299	0.879825
						ENSMUSG00000024049.15	2.60725	0.989745	0.820592	0.72623	0.560591	0.598437	0.572374	0	0
						ENSMUSG00000065336.1	2.60702	0.385097	0	0	0.807255	0.2899	0.514098	0	0
						ENSMUSG00000047090.13	2.60693	0.935297	1.05946	0.866555	0.65591	0.585048	0.47697	1	0
						ENSMUSG00000048234.13	2.60685	1.29141	0.599024	0.140779	0.531754	0.659503	0.531313	0.734401	0.678716
						ENSMUSG00000064823.1	2.6067	0	0.470403	0	0.754631	0.647092	0.108642	0	0
						ENSMUSG00000035620.15	2.60431	0.707879	0.824007	0.494333	0.644536	0.662694	0.381327	1	0
						ENSMUSG00000016526.8	2.60284	0.863802	0.710994	1.02014	0.553503	0.533063	0.639905	0.831934	0.554874
						ENSMUSG00000090386.10	2.602	0	0	0.0589579	0.864073	0.400625	0.304759	0.186923	0.982375
						ENSMUSG00000041341.10	2.60112	2.43594	1.76782	1.42162	0.648742	0.539606	0.536618	0.79257	0.609781
						ENSMUSG00000112124.1	2.60071	0.0457449	0.209805	0.519855	0.406762	0.826375	0.389422	0	0
						ENSMUSG00000022865.14	2.59882	2.18552	2.01515	1.03709	0.338847	0.738412	0.583035	0.184683	0.982798
						ENSMUSG00000024909.15	2.59771	0.0227868	0.0697901	0	0.784565	0.334534	0.522059	0	0
						ENSMUSG00000114550.1	2.59612	3.46672	0.0432941	0.0708715	0.541098	0.094533	0.83563	0.624624	0.780926
						ENSMUSG00000050910.5	2.59035	0.549029	0.995655	0.440428	0.799912	0.493355	0.341675	0.412067	0.911153
						ENSMUSG00000099492.1	2.59021	0.14915	0.118293	0.17207	0.040972	0.463487	0.885156	1	0
						ENSMUSG00000020261.15	2.58655	0.364405	0.3901	0.835643	0.787366	0.44372	0.42798	0.274455	0.9616
						ENSMUSG00000033488.11	2.58515	0.534758	0.185294	0.0387087	0.511684	0.602514	0.6125	0	0
						ENSMUSG00000020014.17	2.58455	0.0323985	0.0130448	0.0308403	0.987431	0.137781	0.077438	0	0
						ENSMUSG00000024325.8	2.58374	0.665785	0.6865	0.0527011	0.922964	0.297843	0.243777	0	1
						ENSMUSG00000000869.12	2.58028	0.300971	0.768834	0	0.34281	0.379621	0.859284	0	0
						ENSMUSG00000036196.16	2.57785	0.494914	0.284107	0.218072	0.852424	0.466243	0.236623	0	0
						ENSMUSG00000024232.2	2.57738	1.78763	1.79088	0.851381	0.670964	0.716049	0.192565	0.476023	0.879433
						ENSMUSG00000058900.5	2.57371	0.218205	0.336437	0.290855	0.902128	0.316704	0.293024	0	0
						ENSMUSG00000024420.9	2.57334	0.191859	0.884414	0.76317	0.854634	0.436632	0.280987	0.603975	0.797003
						ENSMUSG00000026737.12	2.56871	1.2502	0.870223	1.23203	0.570476	0.661902	0.486255	0.102268	0.994757
						ENSMUSG00000024858.14	2.56572	1.44559	1.43447	1.03155	0.858409	0.480553	0.179452	0.909827	0.414988
						ENSMUSG00000032940.16	2.5648	0.0700554	0.137288	0	0.989357	0.111447	0.093555	0	0
						ENSMUSG00000083373.1	2.56418	0	0.139708	0.366782	0.152881	0.988245	0	0.299244	0.954177
						ENSMUSG00000082157.1	2.56352	0	0.312541	0.332622	0.71484	0.396072	0.576308	0	0
						ENSMUSG00000094483.2	2.56014	0.61142	0.391831	0.0645201	0.64672	0.708045	0.283594	0.991563	0.129624
						ENSMUSG00000089764.2	2.5595	0.0987052	0.0860351	0	0.539817	0.590734	0.599692	1	0
						ENSMUSG00000045176.3	2.55424	0.787834	0.887859	0.316158	0.978399	0.167167	0.121619	0.031247	0.999512
						ENSMUSG00000025450.4	2.55391	0.304755	0	0.121572	0.517764	0.689394	0.506612	0	0
						ENSMUSG00000020807.15	2.55227	1.29327	0.0755121	1.04021	0.755031	0.483373	0.443033	0	0
						ENSMUSG00000104126.1	2.55171	0.36674	0.776087	0.537291	0.730837	0.635956	0.247864	0.657934	0.753076
						ENSMUSG00000097397.2	2.54886	0.0473765	0	0	0.684681	0.509454	0.521218	0	0
						ENSMUSG00000035560.5	2.54603	0.0992117	0.19666	0.476955	0.839593	0.315276	0.442363	0.360305	0.932834
						ENSMUSG00000038496.16	2.54466	0.134342	0.164085	0.41834	0.849026	0.236434	0.472498	1	0
						ENSMUSG00000113361.1	2.54312	0.226332	0.121546	0.0319993	0.445865	0.880652	0.160176	0	0
						ENSMUSG00000025983.11	2.54092	1.34137	0.680248	1.03525	0.529158	0.685944	0.499473	1	0
						ENSMUSG00000081643.1	2.54024	1.26639	0.881273	0.715961	0.460487	0.686918	0.562224	0.814816	0.57972
						ENSMUSG00000002741.9	2.53833	1.68804	1.43432	1.25345	0.649556	0.549409	0.525573	0.479711	0.877427
						ENSMUSG00000018537.16	2.53344	0	0	0	0.973019	0.161275	0.164999	0	1
						ENSMUSG00000080544.1	2.53086	0.355218	0.741455	0	0	0	1	0	0
						ENSMUSG00000056116.18	2.53063	0.330417	0.448513	0.0643752	0.959096	0.149993	0.240076	0.063255	0.997997
						ENSMUSG00000020262.15	2.52743	1.55953	1.43065	1.25597	0.594269	0.622876	0.508793	0.971775	0.23591
						ENSMUSG00000070271.7	2.52426	0.366175	0.299998	0.337138	0.258941	0.579402	0.772815	0.586937	0.809633
						ENSMUSG00000057329.7	2.5239	0.131233	0.0179105	0.116648	0.907932	0.366725	0.202907	1	0
						ENSMUSG00000025936.15	2.52344	1.11952	1.13121	0.463983	0.591851	0.563838	0.57602	0	0
						ENSMUSG00000086925.1	2.52052	0.474337	0.263378	0.698162	0.972069	0.20602	0.112414	0.367209	0.930138
						ENSMUSG00000040856.17	2.51946	0.044748	0.0666844	0	0.984772	0.156887	0.074905	0	0
						ENSMUSG00000022672.8	2.51914	2.00056	1.88066	0.94993	0.501723	0.680235	0.534372	0.51342	0.858138
						ENSMUSG00000101922.1	2.51832	0	0	0	0.97631	0.166867	0.137744	0	0
						ENSMUSG00000002250.16	2.51831	0.53382	0.531207	0.316174	0.693828	0.540275	0.476136	0.584195	0.811613
						ENSMUSG00000114025.1	2.51773	0.593656	0.1492	0	0.513355	0.769069	0.380787	0	0
						ENSMUSG00000098752.1	2.51729	0	0	0	0.73228	0.355017	0.581144	0	0
						ENSMUSG00000099604.1	2.51194	0.0399301	0.0145467	0.0164963	0.578264	0	0.81585	0	0
						ENSMUSG00000024766.15	2.51148	1.53943	2.40438	0.669601	0.860152	0.445871	0.247665	0.875698	0.48286
						ENSMUSG00000114354.1	2.50997	0	0.953493	0.151252	0.603005	0.566842	0.561316	0	1
						ENSMUSG00000025991.8	2.50874	0.164555	0.123595	0.907498	0.623341	0.389939	0.677786	1	0
						ENSMUSG00000091476.8	2.50711	1.30923	1.05669	0.693803	0.466363	0.694873	0.54741	1	0
						ENSMUSG00000062391.3	2.5042	0.46597	0.322326	0.238837	0.740631	0.572223	0.352175	0	0
						ENSMUSG00000016940.18	2.50383	0.609172	0.701995	0.325786	0.775875	0.513487	0.366537	0.22298	0.974823
						ENSMUSG00000018474.18	2.50286	0.935759	0.51107	0.945756	0.612098	0.586652	0.530259	0.397235	0.917717
						ENSMUSG00000093262.1	2.49895	0.149526	0	0	0.969784	0.11754	0.213785	0	0
						ENSMUSG00000060548.13	2.49653	0.385612	0.658839	0.584412	0.957432	0.239054	0.161795	0	0
						ENSMUSG00000117529.1	2.49487	0.836362	0.825141	1.26656	0.396982	0.704217	0.588629	0	1
						ENSMUSG00000022456.18	2.49449	1.52909	1.67303	1.28872	0.651913	0.6827	0.330046	0.939465	0.342646
						ENSMUSG00000087177.7	2.48935	0.494171	0.284667	0.554785	0.639722	0.540703	0.546256	0	1
						ENSMUSG00000036185.9	2.48871	0.505761	0.459288	0.690138	0.957748	0.080928	0.27599	0	0
						ENSMUSG00000083337.1	2.48763	0.308264	0.455552	0.314106	0.745741	0.642744	0.175356	0.904864	0.4257
						ENSMUSG00000047342.17	2.48711	0	0	0.0247537	0.962481	0.237181	0.131814	0	0
						ENSMUSG00000047604.3	2.48599	0.0427564	0.0533102	0	0.974966	0.20579	0.084217	0.624904	0.780702
						ENSMUSG00000041297.8	2.48594	1.08348	1.1209	0.280555	0.501357	0.683853	0.530081	0.130326	0.991471
						ENSMUSG00000048728.15	2.48592	0.164969	0	0.358265	0.936953	0.297215	0.183799	0	0
						ENSMUSG00000055313.15	2.48576	0.35622	0.384763	0.529332	0.756994	0.445275	0.478215	0	0
						ENSMUSG00000084825.1	2.48525	0.282207	0.321002	0.206239	0.847493	0.396458	0.352953	1	0
						ENSMUSG00000026519.16	2.48265	0.244792	0.166936	0.194023	0.82611	0.420049	0.375634	0	0
						ENSMUSG00000024306.13	2.48038	0	0.035828	0.4282	0.535694	0.340282	0.772813	0	0
						ENSMUSG00000025036.7	2.47686	1.12048	1.33199	0.505456	0.834815	0.418805	0.357331	0.217331	0.976098
						ENSMUSG00000065557.3	2.47569	0	0	0	0	0	0	0	0
						ENSMUSG00000104116.1	2.4735	0.107575	0.124427	0.0244885	0.47582	0.740463	0.474667	0	0
						ENSMUSG00000115662.1	2.47288	0.162659	0.25972	0.234727	0.965834	0.08919	0.243332	0.788419	0.615138
						ENSMUSG00000005124.10	2.47214	0.159846	0.188405	0.186365	0.848992	0.293034	0.439708	1	0
						ENSMUSG00000024155.8	2.46871	0.331716	0.351636	0.288994	0.906789	0.379212	0.184207	0	0
						ENSMUSG00000097533.2	2.46755	0.21811	0.277631	0.160497	0.637777	0.569658	0.518391	0	0
						ENSMUSG00000024486.6	2.46521	0.557535	0.593666	1.12955	0.901756	0.338336	0.269008	0.446189	0.894939
						ENSMUSG00000085622.9	2.46119	0.156416	0	0.0254498	0.601666	0.526265	0.600868	0	0
						ENSMUSG00000033454.6	2.45983	2.47011	2.07874	1.16647	0.650406	0.597524	0.468975	0.457785	0.889063
						ENSMUSG00000097519.2	2.45764	0.602107	0.714692	1.10962	0.489597	0.585227	0.646377	1	0
						ENSMUSG00000063388.5	2.45734	0	0	0	0.942566	0.225662	0.246265	0	0
						ENSMUSG00000102478.1	2.45427	0.310096	0.0669984	0.0820472	0.826823	0.425928	0.367353	1	0
						ENSMUSG00000021990.16	2.45389	1.01698	0.762425	0.971423	0.935792	0.278912	0.215642	0.213021	0.977048
						ENSMUSG00000022604.18	2.45104	0.904433	0.631576	0.692691	0.819094	0.467389	0.332615	0	0
						ENSMUSG00000095123.1	2.44942	0.0223124	0.0526732	0	0.60059	0.606977	0.520452	0	0
						ENSMUSG00000093858.1	2.44868	0.0500043	0	0	0.536317	0.621142	0.571443	0	0
						ENSMUSG00000100798.1	2.44628	0.0609065	0	0.0436581	0.871029	0.416826	0.259932	0	0
						ENSMUSG00000074886.11	2.44352	0.688129	0.161532	0.099174	0.740849	0.540552	0.398682	0.787646	0.616128
						ENSMUSG00000091993.2	2.44316	1.86512	1.52065	0.539029	0.302778	0.949821	0.078526	0.93178	0.363024
						ENSMUSG00000039697.16	2.44297	2.04931	2.09536	1.05043	0.251617	0.73173	0.633451	0.340704	0.940171
						ENSMUSG00000102246.1	2.4421	0.0390078	0	0.205401	0.424658	0.750442	0.506461	0	0
						ENSMUSG00000033170.14	2.4408	0.0578578	0.201306	0.0431093	0.973271	0.209711	0.093624	0.021583	0.999767
						ENSMUSG00000043991.5	2.43981	0.503897	0.303549	0.213799	0.414097	0.634875	0.65227	0.255252	0.966875
						ENSMUSG00000032845.16	2.43589	0.879853	0.399797	0.483848	0.844683	0.466784	0.261961	0	0
						ENSMUSG00000103756.1	2.43547	1.4888	0.997773	0.219691	0.665861	0.598214	0.445836	0	0
						ENSMUSG00000052291.8	2.43505	1.68638	1.83844	1.05294	0.476404	0.62678	0.616593	0.230381	0.9731
						ENSMUSG00000048013.9	2.43429	0.391774	0.184063	0.242515	0.880341	0.416388	0.227202	0	0
						ENSMUSG00000113151.1	2.43261	0.176344	0.118628	0.10554	0.186317	0.370578	0.909922	0.076405	0.997077
						ENSMUSG00000049470.13	2.43079	1.43352	1.20679	0.74684	0.578455	0.701951	0.415517	0.610239	0.792217
						ENSMUSG00000117694.1	2.42925	1.15984	0.0738943	0.882918	0.514081	0.659365	0.548597	0.970026	0.243002
						ENSMUSG00000089542.1	2.42851	0	0	0	0.438249	0.762706	0.475623	0.519868	0.854247
						ENSMUSG00000049173.8	2.4281	1.06074	0.986253	1.25655	0.550868	0.635658	0.540817	0.927578	0.373629
						ENSMUSG00000117029.1	2.4249	0.532205	0.896399	0.228095	0.699494	0.621099	0.353475	0	0
						ENSMUSG00000053749.12	2.42429	1.37471	0.81819	1.20358	0.418562	0.648935	0.635365	0	0
						ENSMUSG00000062101.12	2.42136	0.499959	0.327162	0.455839	0.760971	0.432596	0.483512	0	0
						ENSMUSG00000037331.15	2.42129	0.551823	0.691309	0.772481	0.681279	0.608429	0.407028	0.38586	0.922557
						ENSMUSG00000118380.1	2.42117	0.114484	0	0	0.649778	0.326575	0.686395	0	0
						ENSMUSG00000117861.1	2.42082	1.13079	1.44067	0.317732	0.688975	0.636233	0.347161	0	0
						ENSMUSG00000039481.5	2.42008	0.102602	0	0.0517953	0.945461	0.29652	0.13483	0.312235	0.950005
						ENSMUSG00000114738.1	2.4196	0.89638	1.0242	0.672357	0.493251	0	0.869887	0.427497	0.904017
						ENSMUSG00000111431.1	2.41911	0	0	0	0.817142	0	0.576437	0	0
						ENSMUSG00000112381.1	2.41681	0	0.310375	0.299552	0.383502	0.440713	0.811602	0	0
						ENSMUSG00000018906.14	2.41467	1.28968	0.973586	1.09303	0.93637	0.310966	0.162822	0.061185	0.998126
						ENSMUSG00000022594.14	2.41264	0	0	0	0.816495	0.55194	0.169406	0	0
						ENSMUSG00000092358.1	2.40928	0	0.100293	0.00907911	0.709937	0	0.704265	0	1
						ENSMUSG00000098625.1	2.4082	0.0934452	0	0.00979288	0	0	1	0	0
						ENSMUSG00000024301.10	2.40765	2.03623	1.96676	1.11068	0.770656	0.477184	0.422357	0.851435	0.52446
						ENSMUSG00000020160.18	2.40564	0.105982	0.0849949	0.365465	0.914068	0.343334	0.215875	0	0
						ENSMUSG00000084093.1	2.40169	0.0669737	0.0848902	0.142514	0.038292	0.990097	0.135062	1	0
						ENSMUSG00000091071.2	2.40155	0.752348	0.8923	0.415776	0.413097	0.869406	0.271079	0.475819	0.879543
						ENSMUSG00000042962.5	2.4007	0.181354	0.195806	0.15153	0.122108	0.986659	0.107674	1	0
						ENSMUSG00000022179.5	2.40058	0.647964	0.30966	0.736716	0.584781	0.311302	0.749081	1	0
						ENSMUSG00000118269.1	2.40012	0	0	0	0.888726	0.290662	0.354516	0	0
						ENSMUSG00000026620.11	2.39947	0.0381496	0	0.0802047	0.955684	0.274564	0.106224	0	1
						ENSMUSG00000104406.1	2.39808	0.136907	0.12965	0	0.158947	0.735793	0.65829	0	1
						ENSMUSG00000081929.1	2.39766	0.855708	0.19038	0.2343	0.976352	0.112701	0.184486	0.572379	0.819989
						ENSMUSG00000072978.3	2.39677	0.453931	0.406815	0.14355	0.157753	0.815789	0.556419	1	0
						ENSMUSG00000051166.10	2.39216	0.872686	0.722558	0.369345	0.501882	0.679689	0.534918	0.795016	0.606589
						ENSMUSG00000044712.15	2.39142	0.989947	0.294858	0.38542	0.675979	0.522376	0.519784	1	0
						ENSMUSG00000113753.1	2.39079	0.177941	0.172482	0.0396466	0.675297	0.545652	0.496224	1	0
						ENSMUSG00000037326.10	2.39038	1.55837	1.27542	1.16336	0.656996	0.606252	0.448125	0.120249	0.992744
						ENSMUSG00000099997.1	2.3898	0.463835	0.643594	0.560663	0.899169	0.192144	0.393162	0.989566	0.144077
						ENSMUSG00000051639.3	2.38926	0.596614	0.19433	0.762787	0.790532	0.476943	0.384168	1	0
						ENSMUSG00000099902.1	2.38824	0.11537	0.127373	0.046336	0.982637	0.162869	0.088869	0.857522	0.514446
						ENSMUSG00000061991.2	2.38647	0.0931044	0.088839	0.136762	0.209117	0.935837	0.283689	0.667511	0.7446
						ENSMUSG00000018570.17	2.38621	0.699497	0.218925	0.291609	0.816622	0.37514	0.438633	0	0
						ENSMUSG00000022838.14	2.38435	0.386798	0.291809	0.676798	0.501407	0.627453	0.59573	0	0
						ENSMUSG00000102326.1	2.38287	0.167714	0.047597	0	0.221222	0.666693	0.711746	0	0
						ENSMUSG00000033960.6	2.38285	1.37786	0.810635	0.486194	0.947644	0.216857	0.234401	0.064462	0.99792
						ENSMUSG00000117810.1	2.38282	0.305456	0.502212	0.359031	0.625848	0.652511	0.427252	0.842571	0.538585
						ENSMUSG00000063021.3	2.38139	0.0278858	0	0.00678488	0	0.855115	0.518438	0.467056	0.884227
						ENSMUSG00000056366.5	2.37811	0.156793	0.154259	0.260829	0.176585	0.456587	0.871978	0	0
						ENSMUSG00000103822.1	2.37791	0.0302598	0	0	0.542092	0.567714	0.619546	0	0
						ENSMUSG00000113749.1	2.3764	0.170333	0.31687	0.371177	0.995085	0.086924	0.04743	0	1
						ENSMUSG00000095847.1	2.37333	0.135922	0.501553	0.103522	0.777819	0.628489	0	0	0
						ENSMUSG00000082099.1	2.37305	0.227698	0.474201	0.105885	0.90118	0	0.433445	1	0
						ENSMUSG00000102117.1	2.37243	0.0650263	0.0905323	0.0989706	0.97345	0	0.228901	0.585263	0.810844
						ENSMUSG00000104053.1	2.37114	0.0664998	0	0	0.66686	0.533076	0.520699	0	0
						ENSMUSG00000046329.14	2.37061	0.934384	1.0224	0.815177	0.689893	0.607886	0.393093	0.523474	0.852042
						ENSMUSG00000017390.15	2.36639	0.427566	0.241926	0.0801187	0.480691	0.612937	0.627092	0	0
						ENSMUSG00000101279.1	2.36419	0.69896	0.766878	0.790305	0.72669	0.488555	0.482944	0	0
						ENSMUSG00000109228.2	2.36195	0.595798	0.530998	0.630436	0.426655	0.490936	0.759571	0	0
						ENSMUSG00000091876.1	2.36174	0.656127	0.730774	0.84831	0.924374	0.378715	0.045921	0	0
						ENSMUSG00000034917.8	2.36172	0.0337155	0	0.0913938	0.664734	0.692642	0.279955	0	0
						ENSMUSG00000046380.3	2.3597	0.78408	0.552529	0.0959447	0.888678	0.430449	0.158006	1	0
						ENSMUSG00000044296.10	2.35886	0.460486	0.521852	0.249381	0.993723	0.099848	0.050446	0	0
						ENSMUSG00000113836.1	2.35765	0.730275	0.640982	0.153241	0.938678	0.196121	0.283585	0	0
						ENSMUSG00000102410.1	2.35557	0.495293	0	0	0	0.836612	0.547796	0	0
						ENSMUSG00000037321.17	2.35411	0	0.0429384	0	0.812323	0.186058	0.552734	0	0
						ENSMUSG00000114321.1	2.35358	0.0692622	0.172066	0.0420601	0.86699	0.207568	0.453039	0.374036	0.927414
						ENSMUSG00000100228.1	2.35248	0.228125	0.411563	0.157724	0.932197	0.288471	0.218617	0.988414	0.151784
						ENSMUSG00000118088.1	2.34876	0.549488	0.80132	1.01373	0.295576	0.955319	0	0.8827	0.469936
						ENSMUSG00000118499.1	2.34854	0.337813	0.398043	0.323429	0.508203	0.684394	0.522814	0	1
						ENSMUSG00000114369.1	2.3478	0.815253	0	0.0979168	0.553826	0.633772	0.540009	0	0
						ENSMUSG00000103716.1	2.34769	0.131005	0	0	0.262104	0.847135	0.462238	0	0
						ENSMUSG00000024713.16	2.34315	0.0442598	0.0533964	0.890226	0.404433	0.208053	0.890588	0.76909	0.63914
						ENSMUSG00000103013.1	2.34266	0.670799	0.143412	0.151008	0.90077	0.408133	0.148465	0	0
						ENSMUSG00000060795.5	2.34261	0.340761	0.310653	0.469725	0.999462	0.032795	0	0.209708	0.977764
						ENSMUSG00000022249.14	2.33958	0	0.0878199	0.840003	0.647466	0.253013	0.718868	0	0
						ENSMUSG00000039308.6	2.33824	0.521686	1.05345	0.353784	0.800436	0.333106	0.498339	0.983723	0.179694
						ENSMUSG00000044807.13	2.33785	0.23392	0.124577	0.0567181	0.970623	0.190742	0.146656	0	0
						ENSMUSG00000099655.2	2.33763	0.300428	0.477095	0.505013	0.9238	0.366968	0.109219	0	0
						ENSMUSG00000025931.15	2.33455	0.684842	0.509383	0.685085	0.9712	0.185642	0.149356	0.649698	0.760193
						ENSMUSG00000025225.15	2.3305	1.52548	1.84086	1.25111	0.820394	0.562569	0.102322	0.73325	0.679959
						ENSMUSG00000042215.8	2.33033	0.0558773	0.0684232	0.0410817	0.904515	0.33221	0.267374	0	0
						ENSMUSG00000083676.2	2.33017	0.430617	0.278166	0.876767	0	0	0	0.984681	0.174366
						ENSMUSG00000097893.8	2.33012	1.08883	1.1533	0.926724	0.724271	0.376126	0.577893	0	0
						ENSMUSG00000004187.11	2.33006	0.311836	0.78853	0.278505	0.716797	0.652119	0.246866	0	0
						ENSMUSG00000025213.11	2.32804	0.394624	0	0.0437392	0.82716	0.504424	0.247714	0	0
						ENSMUSG00000091549.1	2.32735	0.249754	0.112643	0.214597	0.214815	0.671901	0.708804	0.774583	0.632472
						ENSMUSG00000019810.15	2.32671	0	0	0.0133236	0.91927	0.345535	0.18854	0	0
						ENSMUSG00000084098.1	2.326	0.096699	0.0392044	0.337178	0.785283	0.609143	0.110793	0	0
						ENSMUSG00000048661.14	2.32568	0.320955	0.218165	0.0143681	0.567297	0.661152	0.49097	0.977491	0.210977
						ENSMUSG00000096474.2	2.32215	0.330417	0.305241	0.190428	0.647888	0	0.761736	0.993882	0.110444
						ENSMUSG00000042644.9	2.32214	1.17507	1.53409	0.692458	0.659588	0.41201	0.628643	0.594382	0.804183
						ENSMUSG00000065911.1	2.32109	0.257253	0.332042	0.473147	0.999414	0	0.034224	0.537443	0.8433
						ENSMUSG00000085893.1	2.31876	0.520667	0.453111	0.548244	0.881261	0.356037	0.310834	0.790664	0.612251
						ENSMUSG00000038214.15	2.31876	0.749765	0.71487	0.315839	0.590267	0.654027	0.473111	0.431544	0.902092
						ENSMUSG00000094935.2	2.3181	0.06524	0	0.0548721	1	0	0	0	0
						ENSMUSG00000114742.1	2.3178	0	0	0.241728	0.60982	0.604852	0.512126	0	0
						ENSMUSG00000081944.1	2.3167	0	0	0	0.869832	0.135814	0.474285	0	0
						ENSMUSG00000037098.18	2.31636	1.00608	1.07828	0.731439	0.708139	0.566433	0.421535	0.876243	0.481869
						ENSMUSG00000090658.7	2.31573	0.808416	1.43881	0.410612	0.268614	0.713647	0.646958	0	1
						ENSMUSG00000117522.1	2.3157	0.120179	0.229112	0.547506	0	0	1	0.984426	0.175797
						ENSMUSG00000020599.13	2.31558	0.439133	0.258797	0.802991	0.599456	0.33177	0.72841	0	0
						ENSMUSG00000102496.1	2.31531	0.273817	0.170298	0.0337845	0.311716	0.841876	0.440543	0	0
						ENSMUSG00000069184.4	2.30933	1.48809	1.09249	0.934628	0.70847	0.483831	0.513788	0	1
						ENSMUSG00000064778.1	2.3083	0.296766	0.717876	0	0.126772	0.819468	0.558928	0.995465	0.095129
						ENSMUSG00000112022.2	2.30625	2.07772	0	0.420247	0.999999	0	0.001359	1	0
						ENSMUSG00000044816.10	2.30543	2.58252	2.04777	1.20354	0.418266	0.678306	0.604115	0.489642	0.871923
						ENSMUSG00000054008.9	2.30451	2.18931	2.34762	1.30424	0.645491	0.583964	0.492268	0.14841	0.988926
						ENSMUSG00000038910.7	2.30325	0.276762	0.315572	0.67465	0.873272	0.280781	0.398194	0	0
						ENSMUSG00000112690.2	2.30255	2.00509	0	0	0.999789	0.019828	0.00541	1	0
						ENSMUSG00000051427.14	2.30069	1.6508	1.72912	1.26226	0.470713	0.575007	0.669177	0.600084	0.799937
						ENSMUSG00000050965.14	2.29743	0.360409	0.13926	0.274895	0.453468	0.629496	0.630952	1	0
						ENSMUSG00000100347.1	2.29585	1.06439	1.37555	1.15701	0.614867	0	0.788631	0.981339	0.192287
						ENSMUSG00000106988.1	2.29506	0.514071	0.61082	0.610037	0.606206	0.69814	0.38094	0	1
						ENSMUSG00000090544.3	2.29347	0.115965	0.228374	0.197674	0.504979	0.034361	0.862447	0.83995	0.542665
						ENSMUSG00000116090.1	2.29139	0.134728	0.56649	0.229615	0.716603	0.579027	0.388855	1	0
						ENSMUSG00000038055.12	2.29129	0.478407	0	0.53756	0.822175	0.448005	0.35117	0.893198	0.449664
						ENSMUSG00000060068.7	2.29047	0.221886	0	0	0.034817	0.675184	0.736827	0	0
						ENSMUSG00000054057.2	2.29019	0.189453	0.138611	0.127351	0.787443	0.553273	0.271704	0	0
						ENSMUSG00000093044.1	2.28662	0.360251	0	0	0.083675	0.991625	0.098378	0.836959	0.547266
						ENSMUSG00000086522.1	2.28564	0.118566	0	0	0.729516	0.554787	0.400022	0	0
						ENSMUSG00000051255.6	2.28364	0.257145	0.541353	0.645698	0.177613	0.9841	0	0	0
						ENSMUSG00000061186.15	2.27904	0.0391244	0.0422955	0	0.95317	0.276967	0.121474	0	0
						ENSMUSG00000037649.10	2.27831	0.44696	0.486634	0.535246	0.592606	0.633142	0.497946	0	1
						ENSMUSG00000070166.1	2.27623	0.206586	0	0	0.897223	0	0.441578	0	0
						ENSMUSG00000118177.1	2.27511	0	0.0576846	0.0462913	0.557532	0.800884	0.2185	0	0
						ENSMUSG00000115188.1	2.27461	0.536453	0.39589	0.320056	0.047197	0.784509	0.618319	0.80223	0.597015
						ENSMUSG00000066475.6	2.27235	0.499621	0.529233	0.367458	0.978603	0.12165	0.165946	0.125632	0.992077
						ENSMUSG00000041653.5	2.27122	1.45854	1.25223	0.553541	0.667849	0.593412	0.449265	0.714938	0.699188
						ENSMUSG00000103614.1	2.27069	0.173271	0.198145	0.112755	0.225008	0.5733	0.787844	0	0
						ENSMUSG00000115593.1	2.27043	0.410552	0.38744	0.122809	0.593353	0	0.804943	1	0
						ENSMUSG00000103922.1	2.26998	0.0331714	0.0795727	0.10122	0.574893	0.513188	0.637287	0	0
						ENSMUSG00000088789.1	2.26947	0	0	0	0.335773	0.114236	0.93499	0.906819	0.42152
						ENSMUSG00000053279.8	2.26912	0	0.05424	0.474362	0.538626	0.280587	0.794452	0.234348	0.972153
						ENSMUSG00000069270.6	2.26901	1.01701	1.07722	0.675403	0.199182	0.835163	0.512669	0.347064	0.937842
						ENSMUSG00000084790.1	2.26754	0.117232	0.372036	0	0.517059	0.651686	0.554938	0	0
						ENSMUSG00000114291.1	2.26654	1.0521	0.459893	0.329121	0.46942	0.484132	0.738418	0	0
						ENSMUSG00000021097.15	2.26644	0.475181	0.257006	0.242624	0.994452	0.08403	0.063282	0	1
						ENSMUSG00000073737.3	2.26643	0.4934	0.532031	0.155695	1	0	0	0	1
						ENSMUSG00000024042.7	2.26603	1.27263	1.38507	0.729096	0.925689	0.307122	0.220851	0.886893	0.461975
						ENSMUSG00000037438.6	2.26581	0.0832801	0.0208997	0.0411687	0.595277	0.160332	0.787362	1	0
						ENSMUSG00000116814.1	2.26522	0	0	0	0.673072	0.62155	0.400812	0	0
						ENSMUSG00000006476.19	2.25997	1.477	1.5115	0.324223	0.714718	0.370592	0.593161	0.033083	0.999453
						ENSMUSG00000091264.3	2.25764	0.554832	0.25898	0.161	0.558234	0.567746	0.605012	0.947805	0.318852
						ENSMUSG00000117628.1	2.25683	0.109584	0	0.258594	0.805527	0.226913	0.547391	0	0
						ENSMUSG00000059033.7	2.25478	0.415716	0.407081	0.295265	1	0	0	0	1
						ENSMUSG00000024383.9	2.25406	1.10997	0.578024	0.696775	0.438163	0.638214	0.633005	0.695882	0.718156
						ENSMUSG00000081128.1	2.25115	0.320611	0.393984	0.409578	0.840169	0.061716	0.538802	0.946766	0.321922
						ENSMUSG00000020327.4	2.25048	0	0.152117	0.0937833	0.749222	0.357967	0.557249	0	0
						ENSMUSG00000085347.1	2.24768	0	0	0	0.941544	0.30013	0.153028	0	0
						ENSMUSG00000022305.13	2.24551	0.825522	0.59151	0.446643	0.487305	0.676587	0.552055	0	1
						ENSMUSG00000082795.1	2.24523	0.57361	0.256616	0.961941	0.578263	0	0.81585	0	0
						ENSMUSG00000116518.1	2.24504	0.080075	0.0967975	0	0.218894	0.816323	0.534512	1	0
						ENSMUSG00000083878.3	2.24407	0.142097	0.0722636	0.0718766	0.353598	0	0.935397	0.308004	0.951385
						ENSMUSG00000075297.10	2.24392	0.458704	0.114932	0.779479	0.867147	0.301626	0.396331	0	0
						ENSMUSG00000074852.4	2.24075	0.225675	0.0861954	0.0788598	0.478525	0.414652	0.774001	0	0
						ENSMUSG00000100075.1	2.23976	0	0	0	0.775669	0.34076	0.531244	1	0
						ENSMUSG00000112952.1	2.23494	0	0	0.0301369	0.650106	0.263282	0.712772	0	0
						ENSMUSG00000096847.2	2.23326	0	0	0	0.829828	0.48037	0.283956	0	0
						ENSMUSG00000022040.8	2.23199	0.179283	0	0.827536	0.699474	0.483986	0.525826	0.187082	0.982344
						ENSMUSG00000078994.9	2.23145	0	0	0.0344622	0.940121	0.211821	0.267029	0	0
						ENSMUSG00000066595.9	2.23022	0.632523	0.384839	0.139599	0.463332	0.76506	0.447221	0.556007	0.831177
						ENSMUSG00000115018.2	2.22771	1.17173	1.17526	0.664574	0.813634	0.471658	0.339909	0.483643	0.875265
						ENSMUSG00000112935.1	2.22641	0	0	0	0.847859	0.358214	0.390919	0	0
						ENSMUSG00000037434.7	2.22223	0.980026	0.690102	1.03778	0.580792	0.635397	0.508873	0.653013	0.757346
						ENSMUSG00000082475.2	2.22189	0	0	0	0.906966	0.251537	0.337849	0	0
						ENSMUSG00000050270.12	2.22117	0.0665577	0	0	0.89992	0.353594	0.255177	0	0
						ENSMUSG00000112243.1	2.21839	0.241394	0.155732	0.229325	0.01559	0.886802	0.461887	0	0
						ENSMUSG00000084592.1	2.21372	0.234149	0	0	0	0.756708	0.653754	0	0
						ENSMUSG00000117962.1	2.21087	0.0550776	0.247997	0.207357	0.892351	0.329616	0.308323	1	0
						ENSMUSG00000060727.4	2.2093	0.197041	0.0590285	0.0651214	0.762311	0.29201	0.577591	0	0
						ENSMUSG00000106302.1	2.20793	0.406008	0	0	0.774988	0.390363	0.497002	0	0
						ENSMUSG00000113574.1	2.20759	0.170966	0.882925	0.269551	1	0	0	0	0
						ENSMUSG00000113041.1	2.20371	0.143674	0.0624188	0	0.255327	0.91145	0.322594	0	0
						ENSMUSG00000104218.1	2.20342	0.0452375	0.189111	0.229364	0.085324	0.042427	0.99545	0	1
						ENSMUSG00000046138.15	2.20131	0.586705	0.182477	0.0584356	0.482451	0.67783	0.554787	1	0
						ENSMUSG00000115918.1	2.2007	0.133683	0.0261471	0.0299249	0.78099	0.496413	0.378984	0	0
						ENSMUSG00000094436.1	2.1987	0.544274	0.578481	0.434488	0.037673	0.36528	0.930135	0	0
						ENSMUSG00000104418.1	2.1981	0.00508806	0.0554942	0.0161882	1	0	0	0	0
						ENSMUSG00000089949.2	2.19717	0.178117	0.453872	0.808804	1	0	0	1	0
						ENSMUSG00000041798.15	2.19681	0.407739	0.188269	0.693502	0.769527	0.565018	0.297629	1	0
						ENSMUSG00000040022.14	2.19677	0.979841	0.53586	0.480241	0.521969	0.682756	0.511265	0.451026	0.892511
						ENSMUSG00000086851.1	2.1944	1.9259	1.8339	1.083	0.324043	0.761695	0.561085	1	0
						ENSMUSG00000021127.7	2.19157	0.182424	0.140495	0.137896	0.954073	0.207461	0.216111	1	0
						ENSMUSG00000044949.4	2.19095	1.18974	0.749036	0.677039	0.691081	0.637118	0.341302	0.783748	0.621079
						ENSMUSG00000112951.2	2.19027	0	0	0	1	0	0	0	0
						ENSMUSG00000021136.13	2.1902	0.276443	0.425799	0	0.937719	0.304425	0.16736	0	1
						ENSMUSG00000114113.1	2.18952	0	0	0	0.534862	0.650962	0.538675	0	0
						ENSMUSG00000040918.12	2.18405	0.34997	0.277723	0.18995	0.942754	0.304599	0.135772	0.067618	0.997711
						ENSMUSG00000089967.1	2.18234	0.202761	0.59065	0.306954	0.616918	0.531711	0.580255	0	0
						ENSMUSG00000038248.8	2.18163	0.0306497	0.170556	0.154302	0.865285	0.365635	0.342918	0	1
						ENSMUSG00000116898.1	2.18104	0.103345	0	0.223634	1	0	0	0	0
						ENSMUSG00000117600.1	2.17779	0.0721346	0.117179	0	0.639515	0.733436	0.230417	0	0
						ENSMUSG00000048939.13	2.17764	0.0349594	0	0	0.767589	0.52746	0.364133	0	0
						ENSMUSG00000038517.15	2.17473	0	0	0	0.94845	0.173927	0.264938	1	0
						ENSMUSG00000000901.17	2.17326	0	0.307452	0.0686062	0.927715	0.32145	0.189776	0	0
						ENSMUSG00000042549.10	2.17315	1.03514	0.740966	1.14012	0.850507	0.456184	0.261792	0	0
						ENSMUSG00000117165.1	2.17311	0.894093	0.723722	0.694582	1	0	0	0	1
						ENSMUSG00000091697.2	2.17307	0.0180801	0.0266202	0.0066341	0.918354	0.395759	0	0	1
						ENSMUSG00000036046.14	2.17303	0.86285	0.64778	0.714864	0.699434	0.587126	0.407522	0.624987	0.780635
						ENSMUSG00000090381.2	2.17108	0.926564	0.800103	0.292254	0.8468	0.529726	0.048174	1	0
						ENSMUSG00000020427.11	2.16913	0.572932	0.172861	0.0995699	0.541469	0.647785	0.535896	0.008346	0.999965
						ENSMUSG00000041731.13	2.16815	0.106654	0.116221	0.192438	0.924947	0.223337	0.307561	0.978588	0.205827
						ENSMUSG00000097061.2	2.16653	0.320806	0.169049	0.0648166	0.734762	0.56226	0.379459	0	0
						ENSMUSG00000033857.12	2.16187	0.456967	1.24696	0.413705	0.923985	0.341551	0.172031	0.990422	0.138073
						ENSMUSG00000026939.12	2.16028	0	0	0.184388	0.497765	0.618774	0.607741	0	0
						ENSMUSG00000065734.1	2.16013	0	0	0.391755	0.139449	0.901416	0.409882	0.411693	0.911323
						ENSMUSG00000057990.4	2.15912	0.953862	0.309903	0.223205	0.901416	0.316187	0.295761	1	0
						ENSMUSG00000026604.17	2.15839	0.150786	0.420843	0.3658	0.893014	0.383503	0.235483	1	0
						ENSMUSG00000000282.12	2.15654	1.13399	0.897237	0.684544	0.826045	0.408329	0.38848	0.647557	0.762017
						ENSMUSG00000117499.1	2.15027	0.787997	0.489028	0.258061	0.128389	0.558053	0.819813	0	0
						ENSMUSG00000021510.11	2.1497	0.825554	0.526469	0.327926	0.657516	0.566773	0.496429	0	0
						ENSMUSG00000048562.7	2.14966	0.0239877	0	0	0.637394	0.704086	0.313037	0	0
						ENSMUSG00000096678.3	2.14904	0	0	0	1	0	0	0	0
						ENSMUSG00000034248.7	2.14868	0.725007	0.588102	0.0494245	0.986447	0.151993	0.06181	0	0
						ENSMUSG00000018559.16	2.1485	0.956767	1.34678	1.0136	0.67187	0.615444	0.412091	0.625435	0.780276
						ENSMUSG00000100004.1	2.14813	0.145739	0	0.236466	0.029194	0.56615	0.823785	0	0
						ENSMUSG00000024521.8	2.14605	0.282097	0.12099	0.436903	0.905834	0.392605	0.159139	0	1
						ENSMUSG00000111961.1	2.14455	1.11555	0.377245	0.349502	0.973524	0.198726	0.112953	0	0
						ENSMUSG00000086448.1	2.1437	0.029761	0.0634491	0.0788885	0.987291	0.143415	0.068473	0.977432	0.21125
						ENSMUSG00000087691.1	2.14368	0.0569442	0.0931964	0.372033	0.713234	0.426453	0.556269	0	0
						ENSMUSG00000114086.1	2.14243	1.26629	0.898974	0.145154	0.815678	0.567824	0.110655	0	0
						ENSMUSG00000044678.11	2.14243	0.131362	0	0	0.997311	0	0.073285	0	0
						ENSMUSG00000020091.15	2.14196	1.56056	1.36859	0.911586	0.56762	0.585476	0.578814	0.579142	0.815227
						ENSMUSG00000020137.5	2.13815	1.03194	0.661028	0.882307	0.787609	0.435399	0.436004	0.948473	0.316857
						ENSMUSG00000109599.1	2.13652	0.682097	0.540283	1.11042	0.695216	0.381433	0.609249	0	0
						ENSMUSG00000097148.2	2.13348	0.100483	0	0.101692	0.534272	0.384413	0.752848	0	0
						ENSMUSG00000021514.18	2.13335	0.313818	0.128691	0.0264021	0.7354	0.343773	0.583958	1	0
						ENSMUSG00000113113.1	2.13126	0.490839	0.508928	0.775523	0.442209	0.524061	0.727881	1	0
						ENSMUSG00000113918.1	2.12683	0.439464	0.255043	0.186047	0.900657	0.30244	0.312003	0	0
						ENSMUSG00000064513.1	2.12666	0	0.0944131	0	0.10095	0.978833	0.178033	0.846011	0.533166
						ENSMUSG00000058070.14	2.1258	0.0254187	0.105405	0.523153	0.787224	0.464655	0.40543	0	0
						ENSMUSG00000112822.1	2.12537	0.0512774	0	0	0.433002	0.699745	0.568214	0	0
						ENSMUSG00000101517.6	2.12254	0.271805	0.352526	0.220005	0.631869	0.613112	0.474169	0	0
						ENSMUSG00000023911.12	2.12192	0	0	0	0.685359	0.719265	0.113758	0	0
						ENSMUSG00000115812.1	2.12011	0.028067	0	0	0.277866	0.671462	0.686971	0	0
						ENSMUSG00000077621.1	2.11963	0.888127	0	0.316379	0.885434	0.293516	0.360354	0	0
						ENSMUSG00000092762.2	2.11893	0	0.476209	0	1	0	0	0	0
						ENSMUSG00000026638.15	2.11813	0.050191	0.0558342	0.0706188	0.951564	0.247351	0.182602	0	0
						ENSMUSG00000018398.18	2.11766	0.04472	0.0765728	0.0182524	0.871532	0.296511	0.390529	1	0
						ENSMUSG00000102905.1	2.11731	0.0330318	0.107155	0.0892378	0.704369	0	0.709834	0	0
						ENSMUSG00000021457.14	2.11476	0	0	0	0.827975	0.484358	0.282586	0	0
						ENSMUSG00000020303.2	2.11381	0.211392	0.803705	0.41072	0.442302	0.837831	0.320012	0.652692	0.757623
						ENSMUSG00000022436.16	2.11285	0.860592	0.387385	0.927882	0.968803	0.172997	0.177464	0	1
						ENSMUSG00000085767.1	2.11264	0.325795	0.328853	0.236678	0.729419	0.496745	0.47031	0	0
						ENSMUSG00000071637.5	2.11254	0.119962	0.0321178	0.0599699	0.636809	0.636174	0.435611	0.613833	0.789436
						ENSMUSG00000018593.13	2.11155	0.177052	0.0983724	0.712498	0.537287	0.433128	0.723687	0	1
						ENSMUSG00000071671.5	2.11006	0.076269	0.131903	0.0145738	0.272764	0	0.962081	0	0
						ENSMUSG00000117080.1	2.10946	0.078245	0	0	0.817142	0	0.576437	0	0
						ENSMUSG00000073678.4	2.10872	1.43903	1.06179	0.920432	0.581232	0.607543	0.541351	0.909066	0.416652
						ENSMUSG00000113294.1	2.10808	0.124701	0	0	0.42723	0	0.904143	1	0
						ENSMUSG00000022332.8	2.10766	0.112515	0.362313	0.141499	0.679633	0.662896	0.314116	0	1
						ENSMUSG00000051390.10	2.10524	0.883922	0.923221	0.19349	0.84296	0.356477	0.402917	0.549258	0.835653
						ENSMUSG00000022389.15	2.10462	0.443687	0.470468	0.60392	0.800349	0.490204	0.34517	0.104226	0.994554
						ENSMUSG00000026928.14	2.10341	0.448695	1.34424	0.897659	0.679638	0.485555	0.549844	0.390363	0.920661
						ENSMUSG00000065208.1	2.09949	0.0286413	0	0.186342	0.344353	0.296792	0.890694	0	1
						ENSMUSG00000072915.3	2.09841	0.369517	0.147348	0.175655	0.6939	0.557029	0.456313	0	0
						ENSMUSG00000093954.8	2.09776	0.287665	0	0	0.999999	0.00173	0	0	1
						ENSMUSG00000021095.5	2.09684	0.983006	0.264719	0.143826	0.092756	0.81121	0.577352	0.166582	0.986028
						ENSMUSG00000114777.1	2.09609	0.250806	0.327594	0.399132	0.562	0.095601	0.821594	0	0
						ENSMUSG00000088171.1	2.09574	0	0.374511	0	0.526202	0.85036	0	0	0
						ENSMUSG00000046031.7	2.09482	0.411173	0.504477	0.300509	0.831438	0.429964	0.351913	0	0
						ENSMUSG00000090610.3	2.09404	0.078133	0.206211	0.348456	0.029521	0.610648	0.791352	0.51539	0.856956
						ENSMUSG00000081153.1	2.0921	0.286369	0.142212	0.034072	0.81719	0.556045	0.151703	1	0
						ENSMUSG00000090252.1	2.09059	0.927854	1.29269	0.0651449	0.407008	0.640211	0.651517	0	0
						ENSMUSG00000113712.1	2.09	0.100457	0.247561	0.26709	0.287969	0.398887	0.87061	0	1
						ENSMUSG00000102827.1	2.08788	0.0361952	0.120025	0.00399362	0.552108	0.771656	0.31579	0	1
						ENSMUSG00000044026.3	2.08721	1.22021	0.95597	0.703522	0.501313	0.572915	0.648424	0.767612	0.640914
						ENSMUSG00000020657.16	2.08705	1.15511	0.787795	0.43536	0.680578	0.506142	0.529749	1	0
						ENSMUSG00000116024.1	2.08665	0	0.361593	0	0.771295	0.432952	0.466537	0	0
						ENSMUSG00000113621.1	2.08204	0.0120466	0.0559147	0.0166047	0.875308	0.403152	0.267027	0	1
						ENSMUSG00000111496.1	2.08101	0	0	0	0.345424	0.587046	0.73216	0	0
						ENSMUSG00000116861.1	2.08075	0.00478757	0.038498	0.0231262	0	0	1	0	1
						ENSMUSG00000073627.7	2.08068	1.18972	0.928488	0.725145	0.838929	0.455842	0.297332	0.742629	0.669703
						ENSMUSG00000115570.1	2.07805	0.244837	0.165934	0.0912896	0.273563	0.629819	0.726974	0	0
						ENSMUSG00000064647.1	2.07699	0.443623	1.15146	0	0.957613	0.159746	0.239704	0.222758	0.974874
						ENSMUSG00000005043.13	2.06885	0.611536	0.659507	0.137683	0.944587	0.240279	0.223656	0.451284	0.892381
						ENSMUSG00000118092.1	2.06851	0	0.114769	0.273679	0.307991	0.187728	0.932684	0	0
						ENSMUSG00000049323.8	2.068	1.20412	1.09324	0.76797	0.706823	0.513343	0.486703	0.233767	0.972293
						ENSMUSG00000071855.5	2.06718	0.53704	0.451984	0.651444	0.775337	0.42667	0.465624	0.562386	0.826875
						ENSMUSG00000111104.1	2.06684	0.734507	0.83296	0.677266	0.907895	0.419197	0	0	1
						ENSMUSG00000020773.11	2.06447	1.3944	1.78797	0.971726	0.899971	0.393937	0.186725	0.07795	0.996957
						ENSMUSG00000094683.2	2.06165	1.05085	1.09014	0.79084	0.985651	0.148172	0.08085	1	0
						ENSMUSG00000100351.1	2.06071	1.29061	0.914598	0.870584	0.703655	0.329604	0.629469	0.489735	0.871871
						ENSMUSG00000050840.8	2.06066	0.986964	0.67559	0.708572	0.822934	0.495902	0.27724	0.845698	0.533662
						ENSMUSG00000062742.4	2.06046	0.262538	0.266954	0.249038	0.901936	0.43187	0	0	0
						ENSMUSG00000021798.14	2.0599	0.181783	0.315272	0.0686956	0.90422	0.396194	0.159425	0	0
						ENSMUSG00000081249.3	2.05974	0.255085	0.326414	0.478139	0.684838	0.280182	0.672678	1	0
						ENSMUSG00000034220.7	2.05967	1.13961	1.19189	0.746788	0.401821	0.651913	0.643078	0.604086	0.796919
						ENSMUSG00000050345.9	2.05771	0	1.16764	0.943056	0.52864	0.54634	0.649656	0	0
						ENSMUSG00000082662.1	2.05612	0.178049	0.211703	0	1	0	0	0	0
						ENSMUSG00000081695.1	2.05285	0.13474	0.0697709	0.140118	0.344009	0.592993	0.728023	0.981034	0.193837
						ENSMUSG00000099553.1	2.05254	0	0	0.311411	0.931883	0.267101	0.245462	0	0
						ENSMUSG00000020032.14	2.05244	0	0	0.026327	0.921449	0.308111	0.23664	0	0
						ENSMUSG00000055134.5	2.05124	0.468542	1.24333	0.817572	0.397756	0.615002	0.680854	0.311421	0.950272
						ENSMUSG00000096361.2	2.05056	0.3507	0.229067	0.181036	0	0.675593	0.737275	0.862449	0.506143
						ENSMUSG00000096445.1	2.05046	0	0	0.146533	0.995509	0.088965	0.032362	0	0
						ENSMUSG00000087991.1	2.04715	0.532959	0.476209	0.188368	0.635516	0.660224	0.400279	0	0
						ENSMUSG00000097692.2	2.04683	1.63308	2.28892	0.483312	0.838653	0.330559	0.432887	0	0
						ENSMUSG00000091785.2	2.04608	0.209572	0.0157559	0.0951008	0	0.723233	0.690604	0	1
[truncated: 36 more rows]

## Sheet: Figure S4
Fig. S4I : The normalized m6A level of each oocytes in different meiosis stages
GV	GVBD	MI	MII
-4.83613	N/A	-2.27824	-4.22607
-4.96264	-2.06162	-3.25664	-3.60607
-6.41007	-2.45473	-2.22852	-3.69386
-5.24045	N/A	-3.59103	-3.9897
-4.10452	-2.30814	-3.2899	-2.25016
-4.40565	-2.43081	-2.26671	-2.80942
-1.98492	-1.9951	-2.63843	N/A
-3.64531	-2.73977	-2.67243	-1.54016
	-2.39316	-2.50204	-3.25354
		-2.79977	-2.22119

## Sheet: Figure S6
Fig. S6h: The expression level and atac-seq signal during embryo development of presentative genes									Fig. S6g: The m6A level and gene expression level of presentative genes
	RNA-seq				Atac-seq					m6A	trans	myC
geneName	zygote	Class1	Class2	4-cells	early	late-2cell				-4.531	3.57494	Darkred
Aire	0.525844	0.641017	0.207182	0.519289	0.0408063	0.135071				-5.15487	2.8193	Darkred
B9d1	0.46107	0.809245	0	0.364055	0.139907	0.276895				3.73546	-3.02347	Darkred
Dhrs1	0.449305	0.621472	0.367789	0.525955	0.0699537	0.465994				-4.46376	2.3828	Darkred
Nr2f6	0.143929	0.512444	0	0.846573	0	0.0270141				-3.70577	2.54114	Darkred
Sri	0.47519	0.678566	0.28042	0.484878	0.125334	0.756396				-3.44656	2.68967	Darkred
Lin7b	0.245693	0.820846	0	0.515603	0.139907	0.715875				-3.55006	2.47453	Darkred
Hmox2	0.559557	0.602329	0.211621	0.528501	0.102016	0.32417				3.14789	-2.7003	Darkred
Tmem147	0.551033	0.537001	0	0.638744	0.0699537	0.263388				2.2329	-2.88944	Darkred
Aldh16a1	0.265107	0.831375	0.280093	0.400103	0.186543	1.33045				-2.61895	2.28969	Darkred
Hmgcll1	0.406992	0.477833	0.283205	0.725141	0.0757831	0.155331				2.2066	-2.49555	Darkred
Rab25	0.615748	0.640082	0	0.45951	0.0437211	0.0945496				2.71977	-2.02342	Darkred
Sdhb	0.62274	0.521674	0.234253	0.53402	0.0582947	0.135071				-2.47114	2.1031	Darkred
Ptprs	0.379365	0.610876	0.309153	0.622365	0.0262326	0.168838				-2.09421	2.28918	Darkred
Bcas1	0.508288	0.597495	0	0.620196	0.0378916	0.155331				-1.65811	2.08913	Darkred
Mrpl32	0.588006	0.581865	0.241306	0.507399	0.11076	0.628078				0.67225	-2.81478	Darkred
Plagl1	0.596272	0.623065	0.068121	0.501607	0.0524653	0.310663				0.85166	-2.16938	Darkred
Rab21	0.496124	0.588115	0.405426	0.49357	0.128249	0.249881				-0.30699	3.53572	Darkred
Wdr82	0.526386	0.539823	0.389164	0.529206	0.0349768	0.135071				-0.20261	3.75973	Darkred
Pofut2	0.494958	0.558359	0.262588	0.6118	0.171969	0.270141				-0.30428	2.14507	Darkred
Gdi2	0.567731	0.532889	0.312046	0.544369	0.209861	1.08732				0.28605	-2.15615	Darkred
Srek1ip1	0.640272	0.622671	0.17907	0.412633	0.0204032	0.189099				-0.12198	3.37546	Darkred
Kctd6	0.549729	0.593092	0.357211	0.467376	0.102016	0.256634				0	-2.21184	Grey
Comtd1	0.497865	0.67104	0.340547	0.431119	0.209861	0.425473				0	-2.15229	Grey
Rida	0.47297	0.66659	0.090354	0.569029	0.104931	1.0468				0	-2.13128	Grey
Twf1	0.51159	0.494072	0.0675	0.699723	0.0495505	0.182346				0	-3.65611	Grey
Eef2kmt	0.41542	0.762973	0.248527	0.428408	0.128248	0.945495				0	-4.1876	Grey
Arl6	0.501232	0.674904	0.326402	0.432125	0.119504	0.479501				0	-3.33425	Grey
Osbpl11	0.625214	0.617501	0.332072	0.342824	0.0728684	0.871205				0	-2.25204	Grey
Cenpq	0.493549	0.62889	0	0.600755	0.0553799	0.57405				0	-2.05818	Grey
Telo2	0.326417	0.686158	0.170416	0.627373	0.0991012	0.290402				0	-2.55374	Grey
Sec11c	0.564959	0.534395	0.265801	0.569731	0.0699536	0.682106				0	-3.31475	Grey
Vti1a	0.432521	0.570817	0.359157	0.598414	0.0466358	0.337677				0	-2.21553	Grey
Cnpy2	0.655869	0.571109	0	0.493631	0.0728684	0.364691				0	-2.07793	Grey
Jmjd8	0.309281	0.408771	0	0.858634	0.0670388	0.405212				0	-2.90467	Grey
Higd2a	0.521867	0.545607	0.26008	0.601936	0.113675	0.82393				0	-4.81814	Grey
Kansl1l	0.665926	0.648704	0.116496	0.349506	0.0349768	0.168838				0	-2.68348	Grey
Septin2	0.374432	0.730502	0.295648	0.48863	0.11076	0.628079				0	-3.57217	Grey
Tsn	0.573435	0.530571	0.295759	0.549722	0.0437212	0.513268				0	-2.66862	Grey
Dusp23	0.577619	0.598005	0.171303	0.528585	0.174884	0.445733				0	-2.20091	Grey
Phospho2	0.504202	0.591999	0.420863	0.46711	0.139907	0.614572				0	-3.95093	Grey
Polr3f	0.50707	0.676182	0.297246	0.444187	0.142822	0.45924				0	-2.05775	Grey
Rab33b	0.305852	0.856909	0.297345	0.289391	0.122419	0.641586				0	-4.23736	Grey
Slc44a1	0.580627	0.5302	0.225584	0.575216	0.0145737	0.121564				0	-2.15875	Grey
Ndufs5	0.591657	0.398603	0	0.700755	0.0932716	0.438979				0	-4.62581	Grey
Pik3r3	0.461072	0.627172	0.319481	0.54037	0.148651	0.520022				0	-2.44356	Grey
Gnpda2	0.613281	0.662566	0	0.429991	0.0961865	0.486254				0	-2.14307	Grey
Epo	0	0.686283	0.002315	0.727331	0.0524652	0.32417				0	-2.01446	Grey
Rad52	0.601292	0.471337	0.186615	0.617627	0.0378916	0.175592				0	-2.53726	Grey
Prmt3	0.493951	0.481761	0.167901	0.70408	0.0961864	0.276895				0	-2.25104	Grey
Apba2	0.486047	0.708117	0.319032	0.400683	0.0087442	0.0337677				0	-2.23685	Grey
Nfkbib	0.595244	0.571063	0.344565	0.448159	0.0641242	0.0540283				0	-2.52446	Grey
Bccip	0.590766	0.604389	0	0.534518	0.090357	0.607818				0	-2.10078	Grey
Irak1	0.648569	0.652692	0.064223	0.386298	0.0291474	0.155331				0	-3.35719	Grey
Mecp2	0.442634	0.693548	0.322884	0.467773	0.0612093	0.303909				0	-2.13579	Grey
Ankrd49	0.621571	0.680905	0.157054	0.35405	0.0845274	1.10083				0	-2.32547	Grey
Fdx1	0.576257	0.542958	0.368909	0.486859	0.0816126	0.425473				0	-3.38811	Grey
Dclk3	0.343016	0.747331	0	0.569066	0.0233179	0.141824				0	-2.03953	Grey
Resf1	0.466973	0.587707	0.40865	0.519175	0.169055	0.337677				0	-2.51689	Grey
Arap1	0.577437	0.627411	0	0.522419	0.0349768	0.0540283				0	-2.21012	Grey
Pxk	0.585573	0.593355	0.264046	0.485091	0.0320621	0.378198				0	-2.92078	Grey
Mks1	0.623908	0.646909	0.301239	0.318597	0.0845274	0.202606				0	-2.60031	Grey
8430429K09Rik	0.399436	0.559537	0	0.726202	0.131163	0.526776				0	-2.42174	Grey
Ankrd12	0.564744	0.680793	0.326904	0.332745	0.0174884	0.276895				0	-2.09458	Grey
Nudt19	0.472539	0.650123	0.375017	0.461962	0.0349768	0.216113				0	-3.42332	Grey
Cdhr2	0.273681	0.816126	0.19211	0.471308	0.067039	0.0540283				0	-3.067	Grey
Zfr2	0.42915	0.715001	0.315871	0.452581	0.05538	0.0607819				0	-2.80488	Grey
Secisbp2l	0.483027	0.641223	0.402234	0.440143	0.0903569	0.330923				0	-2.36935	Grey
Tnni3	0.544241	0.575421	0	0.610485	0.116589	0.520022				0	-2.87489	Grey
Arhgap26	0.636014	0.615956	0.351087	0.304668	0.128248	0.763149				0	-5.14083	Grey
Stag1	0.267906	0.83525	0.296935	0.377378	0.0757832	0.493008				0	-2.35969	Grey
Hhat	0.583176	0.69625	0	0.418498	0.0320621	0.202606				0	-2.06722	Grey
Card19	0.416419	0.681669	0	0.6016	0.119504	0.108057				0	-2.58852	Grey
Gng10	0.555598	0.560973	0	0.613694	0.0262326	0.135071				0	-2.33023	Grey
Taf4	0.455705	0.627343	0.460561	0.432038	0	0.0607819				0	-3.69117	Grey
Ube2h	0.496774	0.616929	0.427583	0.435645	0.0641244	0.628078				0	-2.6594	Grey
Uts2r	0.413769	0.804272	0.064861	0.421586	0.0378916	0.128317				0	-2.42517	Grey
Atp6v0e2	0.466515	0.480595	0	0.742558	0.0408063	0.263388				0	-2.15027	Grey
Ints8	0.434142	0.732143	0.336864	0.402505	0.244838	1.08732				0	-2.87903	Grey
Brca2	0.563197	0.564061	0.399633	0.452701	0.0728684	0.310663				0	-2.92373	Grey
Ankrd13a	0.579318	0.53829	0.334476	0.512601	0	0.155331				0	-3.51898	Grey
Tbca	0.615504	0.611254	0	0.497517	0.0378916	0.263388				0	-2.2445	Grey
Dpm3	0.441374	0.658628	0.432878	0.42897	0.122419	0.189099				0	-2.37573	Grey
Prss53	0.631461	0.556761	0	0.539698	0.0757832	0.297156				0	-2.35425	Grey
Gm9790	0.70108	0.624888	0	0.343514	0.0204031	0.108056				0	-2.38904	Grey
Hnf4aos	0.653105	0.450373	0	0.608784	0.0582947	0.202606				0	-3.32735	Grey
Erfe	0.713651	0.623848	0.09456	0.304259	0.0495505	0.357938				0	-2.27782	Grey
Diras2	0.47657	0.628303	0.430649	0.438929	0.0145737	0.297156				0	-2.29635	Grey
Gm6206	0.584785	0.544734	0.07003	0.596982	0.0204031	0.0877961				0	-2.8177	Grey
Arhgap42	0.050612	0.761384	0.199175	0.614868	0.0145737	0.378198				0	-2.88693	Grey
Phospho1	0.231938	0.772174	0.21846	0.549752	0.0378916	0.256634				0	-2.24675	Grey
Mtln	0.496889	0.720061	0.249661	0.415069	0.139907	0.249881				0	-2.06813	Grey
St6galnac3	0.318811	0.864122	0.195184	0.33698	0.0378915	0.168839				0	-2.63798	Grey
Dand5	0.420511	0.564951	0.27949	0.6526	0.0349768	0.526775				0	-3.85115	Grey
Adam10	0.692209	0.572645	0.037415	0.437634	0.0233179	0.405212				0	-2.08769	Grey
Mok	0.528231	0.653394	0.243759	0.484386	0.0903568	0.0945495				0	-2.34248	Grey
Fbh1	0.523441	0.586915	0.409024	0.462861	0.209861	0.87796				0	-2.3686	Grey
Rgs3	0.551273	0.611021	0.403175	0.400251	0.0174884	0.0877959				0	-2.63503	Grey
Caln1	0.563493	0.672877	0.038104	0.477766	0.0582947	0.263388				0	-2.074	Grey
Krt79	0.580425	0.414921	0	0.700676	0.0262326	0.0472747				0	-3.0801	Grey
Rbak	0.463722	0.663502	0.189389	0.555751	0.0961863	0.364691				0	-2.33715	Grey
Chchd1	0.466521	0.731481	0	0.497286	0.131163	0.594312				0	-3.04081	Grey
Gm22063	0.398652	0.436685	0	0.806463	0.043721	0.222867				0	-2.7311	Grey
Snora44	0	0.611678	0	0.791107	0.142822	0.499762				0	-2.08752	Grey
Snora75	0.290236	0.669368	0	0.683893	0.145737	0.486254				0	-2.46338	Grey
Gm24201	0.537373	0.600012	0	0.592635	0.0291473	0.297155				0	-2.22908	Grey
Mir207	0.158888	0.844152	0.188543	0.476039	0.0641241	0.384951				0	-3.4657	Grey
Snora5c	0.53693	0.71543	0.20788	0.395792	0.16614	0.135071				0	-2.13797	Grey
Snord35a	0.318361	0.661357	0	0.679157	0.0378916	0.621325				0	-2.47513	Grey
Cpped1	0.331021	0.832869	0	0.443569	0.116589	0.486254				0	-3.33639	Grey
Gm10221	0.421133	0.756413	0.272439	0.419837	0.0874424	0.520022				0	-2.01424	Grey
Macrod2	0.696817	0.441225	0.211321	0.52451	0.0757832	0.445733				0	-2.39514	Grey
Gm10250	0.678807	0.557458	0	0.477977	0.171969	1.72215				0	-2.87802	Grey
Ssbp4	0.532946	0.450411	0	0.716309	0.148651	0.128317				0	-3.37545	Grey
Tmem256	0	0.671904	0	0.740638	0.215691	0.34443				0	-5.2126	Grey
Lrrc61	0.465435	0.685817	0.37239	0.417555	0.0466358	0.168838				0	-3.74742	Grey
Osgin1	0.585265	0.609627	0.34115	0.411626	0.00291474	0.202606				0	-3.50967	Grey
Gm10849	0.29769	0.753591	0.325169	0.487592	0.067039	0.128317				0	-4.05697	Grey
Mir686	0.184753	0.803413	0.311156	0.472838	0.102016	0.378198				0	-2.37872	Grey
AF357399	0.47809	0.663691	0	0.575278	0.0728686	0.195853				0	-2.66921	Grey
Vps25	0.437892	0.515432	0	0.7366	0.0408063	0.330923				0	-2.06287	Grey
Zglp1	0.295865	0.820532	0	0.489072	0.0699537	0.168838				0	-2.86262	Grey
Gm16345	0.49225	0.607121	0	0.623773	0.0320621	0.128317				0	-2.07866	Grey
Gm16211	0.462942	0.693697	0.326611	0.44474	0.087442	0.45924				0	-2.25314	Grey
Gm11815	0.674563	0.573628	0	0.464668	0.0320621	0.243127				0	-2.47818	Grey
Gm13061	0.480638	0.5831	0.252584	0.604303	0.0145737	0.155331				0	-3.60915	Grey
Snora81	0.505205	0.582409	0.002853	0.636835	0.0408063	0.364691				0	-3.08375	Grey
Gm25835	0.540791	0.598838	0.272097	0.524311	0.104931	0.540283				0	-4.17436	Grey
Lsm5	0.482899	0.578174	0	0.657665	0.0816127	0.391705				0	-3.42426	Grey
Gm23639	0.400918	0.708611	0	0.580633	0.0349768	0.45924				0	-2.27829	Grey
Mir2861	0.125519	0.794038	0.41435	0.426687	0.0466358	0.283648				0	-3.17468	Grey
Gm22633	0.349101	0.56972	0	0.744008	0.0174884	0.0135071				0	-2.26474	Grey
Fam177a2	0.605089	0.58696	0	0.537908	0.131163	0.803671				0	-3.23992	Grey
Gm3788	0.35844	0.704988	0.134933	0.596914	0.0087442	0.0337677				0	-2.94893	Grey
Fbxw25	0.578993	0.630909	0	0.51645	0.0466359	0.155331				0	-3.47129	Grey
Ccdc85b	0.261623	0.636758	0.455153	0.564738	0.0641242	0.222867				0	-4.64819	Grey
Gm24968	0	0.536866	0	0.843667	0.00582947	0.0607818				0	-2.59082	Grey
Gm21992	0.203539	0.828029	0.282053	0.439757	0.145737	0.513268				0	-2.25017	Grey
Mfsd4b4	0.6057	0.572858	0.261317	0.486493	0.163225	0.20936				0	-4.68875	Grey
Gm6367	0.445784	0.646532	0	0.61909	0.05538	0.378198				0	-2.05058	Grey
D930030I03Rik	0.352677	0.641404	0	0.681336	0.0641243	0.486255				0	-2.91591	Grey
Gpr137b-ps	0.420015	0.672203	0.422332	0.439735	0.16031	0.817178				0	-2.34313	Grey
Mir7666	0.267354	0.615986	0	0.741002	0.0145737	0.155331				0	-2.50121	Grey
Mir8114	0.445168	0.598994	0.035477	0.66466	0.151566	1.02654				0	-3.34386	Grey
1700097N02Rik	0.553259	0.684443	0.043419	0.472819	0.136992	0.155331				0	-3.06117	Grey
Gm28863	0.490027	0.645385	0	0.585962	0.0582948	0.0877961				0	-3.65785	Grey
Lhb	0.475907	0.639067	0	0.60424	0.043721	0.398458				0	-5.46392	Grey
2310015K22Rik	0.702759	0.515982	0	0.489788	0.0291474	0.283648				0	-3.26377	Grey
	0.457907	0.657875	0	0.597931						0	-3.00243	Grey
Gm37988	0	0.859773	0.244407	0.448393	0.0262326	0.378198				0	-2.36699	Grey
Gm36241	0.585173	0.516965	0.15725	0.604642	0.134078	0.310663				0	-2.40295	Grey
Gm20362	0.485796	0.653898	0	0.580017	0.11659	0.216113				0	-2.9562	Grey
Gm4045	0.14256	0.816668	0	0.559223	0.0845274	0.128317				0	-4.87426	Grey
Rps12-ps4	0.510209	0.529646	0	0.677615	0.0349768	0.121563				0	-2.5897	Grey
Gm39147	0.596392	0.46303	0	0.655682	0.0378916	0.148578				0	-2.23305	Grey
Gm45716	0.638765	0.601312	0	0.480003	0.05538	0.222867				0	-3.07221	Grey
Gm31727	0.650634	0.614436	0	0.446255	0.0641241	0.11481				0	-3.60351	Grey
Gm32856	0	0.715906	0	0.698197	0.0991011	0.303909				0	-3.15925	Grey
Gm49367	0.220807	0.876262	0.251602	0.346562	0.0320621	0.526775				0	-2.47594	Grey
Gm4489	0.517192	0.478677	0	0.709493	0.104931	0.11481				0	-2.53365	Grey
Gm33424	0.490873	0.564618	0	0.663513	0.0932717	0.121563				0	-3.59902	Grey
Gm8075	0.432909	0.705668	0	0.560912	0.0320621	0.0472747				0	-2.82866	Grey
Gm47385	0.299683	0.68037	0.330951	0.581169	0.0728684	0.34443				0	-2.4693	Grey
Gm47456	0.616725	0.553296	0	0.559923	0.0291474	0.0945495				0	-2.8095	Grey
Gm48933	0.591745	0.63984	0.105063	0.478962	0.122419	0.22962				0	-2.65021	Grey
Gm48931	0.457601	0.597697	0.050858	0.656333	0.0961863	0.810424				0	-4.04397	Grey
Gm49030	0.492127	0.688737	0.322827	0.423362	0.119504	0.614571				0	-2.17676	Grey
Gm49870	0.348071	0.679335	0	0.646027	0.151566	0.634831				0	-3.17721	Grey
Gm50097	0.43548	0.545803	0	0.71586	0.0932717	0.378198				0	-2.64809	Grey
AC115752.1	0.286323	0.731639	0.4296	0.44516	0.0291474	0.108057				0	3.03451	Grey
Fam220a	0.439819	0.575764	0.435113	0.534538	0.0816127	0.256634				0	2.61947	Grey
Gpr107	0.425823	0.356185	0.74097	0.37785	0.0378916	0.175592				0	2.46787	Grey
Wdr77	0.263556	0.188253	0.678971	0.65886	0.0641242	0.45924				0	2.18175	Grey
Spg7	0.417237	0.311782	0.709341	0.47491	0.0524652	0.45924				0	2.7845	Grey
Rmnd5b	0.409357	0.32366	0.737108	0.429353	0.0845276	0.587558				0	3.14426	Grey
Ramp2	0.531429	0.191109	0.583396	0.583704	0.0262326	0.162085				0	2.22063	Grey
Myg1	0.278381	0.000744	0.661117	0.696726	0.0641244	0.378198				0	2.24198	Grey
Rarg	0.284424	0.275437	0.840427	0.370027	0.0320621	0.351184				0	4.08201	Grey
Smg5	0.301277	0.246625	0.720852	0.573395	0.0961863	0.411965				0	2.94219	Grey
Tmem79	0.266234	0.217416	0.861038	0.374785	0.0961862	0.317416				0	2.2844	Grey
Irx2	0.190108	0.072062	0.725471	0.65754	0.0408063	0.0945493				0	2.82236	Grey
Tcirg1	0.238609	0.090746	0.71933	0.646061	0.0728684	0.682107				0	2.00798	Grey
Folr1	0.366622	0.294849	0.650536	0.596201	0.0495505	0.43898				0	2.85591	Grey
Ccne1	0.391633	0.438603	0.670933	0.451774	0.0553801	0.405212				0	2.63865	Grey
Slc25a42	0.121378	0.132386	0.861453	0.475017	0.38183	2.65414				0	2.15408	Grey
Mien1	0.528505	0.252066	0.586857	0.559235	0.125334	0.290402				0	2.93791	Grey
Mrpl2	0.513584	0.316065	0.547584	0.580074	0.0670391	0.634832				0	2.94411	Grey
Hdgfl2	0.498635	0.396857	0.669943	0.380846	0.384745	2.82973				0	2.94439	Grey
Apoe	0.045598	0.374306	0.781572	0.496951	0.0378916	0.189099				0	2.26366	Grey
Irf3	0.154701	0.239147	0.745021	0.603175	0.0816127	0.547036				0	2.92765	Grey
Csnk1g2	0.429383	0.37681	0.601883	0.558015	0.0816126	0.803671				0	2.58569	Grey
Impdh1	0.277916	0.384184	0.684602	0.553612	0.043721	0.587558				0	3.23383	Grey
Itpkc	0.235453	0.342608	0.771873	0.481034	0.195288	1.37097				0	2.58966	Grey
Nob1	0.299194	0.38355	0.702633	0.519307	0.122419	0.749642				0	2.84394	Grey
Ulk2	0.403057	0.428738	0.747752	0.307565	0.0116589	0.121564				0	2.21138	Grey
Plod3	0.168661	0.344919	0.845515	0.371064	0.0874423	0.418719				0	2.06461	Grey
Man2b1	0.237489	0.253588	0.85661	0.38146	0.087442	0.506515				0	2.95577	Grey
Kif5b	0.611353	0.302298	0.631554	0.368786	0.128248	0.398458				0	3.03243	Grey
Nf2	0.453883	0.365886	0.600756	0.547	0.265241	1.27642				0	2.21491	Grey
Zmynd10	0	0.18845	0.780512	0.59606	0.0903569	0.0877959				0	2.05962	Grey
Rdm1	0.191847	0.38802	0.781349	0.449588	0.0699536	1.99905				0	2.22922	Grey
Nedd8	0.554606	0.367685	0.599116	0.445286	0.134078	0.756394				0	2.24841	Grey
Exoc3l2	0.337878	0.384149	0.660771	0.549226	0.0349768	0.135071				0	2.66647	Grey
Snapc2	0.289331	0.343203	0.819529	0.356189	0.169055	1.22239				0	2.44247	Grey
Tnpo3	0.107514	0.231237	0.767244	0.588479	0.154481	1.33045				0	2.43895	Grey
Etv5	0.268598	0.204424	0.825887	0.451638	0.174884	1.18187				0	2.14046	Grey
Trappc2l	0.416322	0.275683	0.583567	0.64041	0.131163	0.459241				0	2.13	Grey
Gata2	0.13749	0.167563	0.842595	0.493004	0.0204031	0.0135071				0	2.21904	Grey
Mapkapk2	0.359596	0.327828	0.67371	0.556178	0.0174884	0.182346				0	2.01963	Grey
Ints2	0.429349	0.211934	0.699858	0.53004	0.087442	0.57405				0	2.80782	Grey
Glrx2	0.265861	0.204607	0.790437	0.512507	0.034977	0.182345				0	2.08801	Grey
Gid4	0.535679	0.346654	0.544699	0.544226	0.134078	0.506515				0	2.14557	Grey
Nol11	0.306795	0	0.603355	0.736097	0.174884	0.688859				0	3.50858	Grey
Cldn7	0	0.30452	0.807185	0.505687	0.0495505	0.195852				0	2.50829	Grey
Pank3	0.358186	0.415352	0.690049	0.472247	0.151566	1.41149				0	2.17525	Grey
Slc35e1	0.264502	0.299186	0.705702	0.585245	0.0816125	0.560543				0	3.02809	Grey
Pex3	0.308329	0.261368	0.772063	0.490447	0.11659	0.87796				0	2.6539	Grey
Cep83	0.316841	0.245872	0.668654	0.626148	0.0641242	0.317416				0	2.12686	Grey
Mknk2	0.407816	0.409985	0.628836	0.519772	0.0612094	0.182345				0	2.69433	Grey
Rps27a	0.515284	0.30987	0.625567	0.49712	0.320621	1.43175				0	2.9629	Grey
Nf1	0.613342	0.257365	0.531622	0.52436	0.0582948	0.0405212				0	4.00921	Grey
Mfsd11	0.281876	0.293703	0.756712	0.511538	0.0961862	0.135071				0	2.46853	Grey
Timm22	0.421024	0	0.586914	0.691571	0.0670391	0.628079				0	2.40519	Grey
Nme2	0.356824	0.313603	0.703378	0.528762	0.154481	1.07381				0	3.07583	Grey
L2hgdh	0.154066	0.228987	0.66706	0.691996	0.099101	0.607818				0	4.86994	Grey
Ppp2r5e	0.537665	0.335702	0.617566	0.465653	0.0874421	0.243127				0	2.46012	Grey
Sgpp1	0.325093	0.318007	0.697754	0.553466	0.0816128	0.330923				0	2.11572	Grey
Barx1	0.301506	0	0.863229	0.404882	0.0233179	0.148578				0	2.10711	Grey
Zfp346	0.241234	0.244633	0.861233	0.374484	0.0903567	0.263388				0	2.40315	Grey
Trip13	0.307957	0.352222	0.703657	0.534761	0.148652	0.904973				0	2.90939	Grey
Hexb	0.244409	0.477148	0.793086	0.289152	0.0495505	0.850945				0	2.09667	Grey
Jmy	0.340441	0.305684	0.643256	0.613905	0.0262326	0.276895				0	3.34377	Grey
Nid2	0.197373	0.166469	0.703246	0.662402	0.107846	0.249881				0	2.99404	Grey
Bora	0.546544	0.347002	0.528646	0.54901	0.0699537	0.270141				0	2.37439	Grey
Spry2	0.117694	0	0.795379	0.594576	0.0378917	0.303909				0	3.12638	Grey
Tsta3	0.260137	0.24014	0.726637	0.588779	0.0320621	0.236374				0	2.05369	Grey
Cxadr	0.019211	0.185473	0.690035	0.699344	0.11659	0.513268				0	2.02624	Grey
Rfc4	0.381815	0.218986	0.810214	0.387061	0.119504	0.270141				0	2.13351	Grey
Son	0.184505	0.179034	0.709082	0.656587	0.145737	0.742889				0	2.05463	Grey
Kcnk5	0.289558	0.31672	0.722523	0.542039	0.0845272	0.506515				0	3.10124	Grey
Ube2j2	0.583366	0.339612	0.578973	0.457317	0.05538	0.202606				0	5.85764	Grey
Tnfrsf12a	0.336005	0.286053	0.711612	0.546702	0.192373	0.337677				0	2.937	Grey
Cdc5l	0.184769	0.235258	0.68445	0.664863	0.11076	0.749641				0	2.57467	Grey
Akap8	0.289642	0.421538	0.742225	0.43303	0.11659	0.871204				0	2.6957	Grey
Spata24	0.523065	0.148367	0.585925	0.600901	0.148652	0.283649				0	2.77937	Grey
Riok3	0.459227	0.414461	0.563104	0.547948	0.0845274	0.594311				0	2.30239	Grey
Slc12a2	0.38986	0.442449	0.664641	0.458804	0.0145737	0.128317				0	2.94233	Grey
Tmem216	0.384793	0.337583	0.777275	0.365808	0.0816126	0.540283				0	2.80963	Grey
Gldc	0.155028	0.308286	0.696711	0.628904	0.0349768	0.729383				0	3.29218	Grey
Minpp1	0.553447	0.026476	0.584027	0.593218	0.0408063	0.135071				0	2.13317	Grey
Slc1a1	0.373428	0.33374	0.702824	0.50518	0.0495505	0.715876				0	2.17667	Grey
Xpnpep1	0.233162	0.172603	0.808958	0.511303	0.198202	0.303909				0	2.10667	Grey
Pcyt2	0.294389	0.356373	0.776508	0.428216	0.11076	0.57405				0	3.87805	Grey
Ubtd1	0.43277	0.35755	0.632117	0.534132	0.0437212	0.55379				0	3.35398	Grey
Pa2g4	0.389504	0.404952	0.682888	0.466866	0.413893	2.27594				0	4.00471	Grey
Psmd13	0.087094	0.374244	0.787462	0.481933	0.0903569	0.34443				0	2.51132	Grey
Tma16	0.330039	0.225128	0.797896	0.45139	0.0670391	0.22962				0	2.12744	Grey
Larp1b	0.353828	0.428532	0.628852	0.543793	0.0932717	0.445733				0	2.75533	Grey
Xiap	0.670543	0.291063	0.555449	0.396396	0.0670391	0.560543				0	2.81262	Grey
Stk16	0.500924	0.151291	0.751871	0.401094	0.0320621	0.236374				0	2.23659	Grey
Slc2a8	0.150825	0.240799	0.77834	0.55987	0.0961863	0.405212				0	2.51964	Grey
Tor1b	0.230986	0.11259	0.669242	0.697197	0.0728683	0.337677				0	2.94814	Grey
Miga2	0.247221	0.365797	0.695046	0.567438	0.0670391	0.715874				0	2.37381	Grey
Sapcd2	0.428333	0.343644	0.645662	0.530622	0.104931	0.628078				0	2.28031	Grey
Timm10	0.398352	0.348704	0.675871	0.512757	0.102016	0.45924				0	2.15488	Grey
Fastkd1	0.530728	0.199153	0.686937	0.454735	0.0262326	0.55379				0	2.58875	Grey
Itgav	0.456337	0.152358	0.594856	0.643964	0.0582947	0.357937				0	2.90282	Grey
Ola1	0.230175	0	0.808618	0.54144	0.104931	0.871205				0	2.97023	Grey
Trim44	0.192673	0.267879	0.657897	0.676971	0.0174884	0.222867				0	2.09427	Grey
Hypk	0.45276	0.346589	0.731686	0.373523	0.0116589	1.3372				0	2.19274	Grey
Cdan1	0.417765	0.359249	0.709588	0.439201	0.0349768	0.479499				0	2.22457	Grey
4930402H24Rik	0.411686	0.343579	0.715255	0.448194	0.0466358	0.11481				0	2.48872	Grey
Polr1b	0.311168	0.26601	0.764176	0.498446	0.0932718	0.62808				0	3.00222	Grey
Sec23b	0.267804	0.349629	0.83665	0.325665	0.157396	0.715876				0	2.84628	Grey
Stmn3	0.311361	0.367672	0.664085	0.571719	0.0699537	0.628079				0	2.34542	Grey
Ttc14	0.522576	0.236737	0.597636	0.56009	0.16031	0.83744				0	2.17586	Grey
Cyp2u1	0.239376	0.223248	0.701005	0.633602	0.0816126	0.222867				0	2.27964	Grey
Rprd2	0.568957	0.249086	0.619432	0.480154	0.0233179	0.141824				0	2.43495	Grey
Cth	0.455681	0.092216	0.622884	0.629179	0.142822	0.695614				0	2.60785	Grey
Nans	0.388287	0.360401	0.638668	0.558075	0.11659	0.614572				0	2.09861	Grey
Caap1	0.112845	0.162958	0.847632	0.49217	0.0174884	0.76315				0	2.48981	Grey
Dmrtb1	0.541855	0.282422	0.649916	0.451928	0.0291473	0.20936				0	2.038	Grey
Tmem59	0.583609	0.258781	0.587946	0.496741	0.145737	0.567297				0	2.44725	Grey
Nipal3	0.454094	0.158851	0.586516	0.651585	0.0728686	0.148578				0	2.36689	Grey
Gpatch3	0.414888	0.397935	0.612107	0.542993	0.107845	0.715873				0	2.07725	Grey
Yrdc	0.409218	0.411907	0.616407	0.531898	0.0262326	0.0607818				0	3.93328	Grey
Klf3	0.289831	0.31079	0.801988	0.419789	0.0320621	0.0472747				0	2.99267	Grey
Pi4k2b	0.171017	0.156428	0.756665	0.611344	0.0991012	0.844192				0	2.27406	Grey
Slc34a2	0.349849	0.439288	0.661411	0.497159	0.113675	1.54656				0	2.53194	Grey
Apbb2	0.434096	0.325772	0.59365	0.594149	0.0349768	0.22962				0	2.78433	Grey
Thegl	0.52653	0	0.736388	0.424851	0.102016	0.560543				0	2.42356	Grey
Ddx55	0.3506	0.375168	0.682856	0.51965	0.0466358	0.398458				0	2.44573	Grey
Cdk2ap1	0.321353	0.381832	0.638009	0.586414	0.157396	1.93826				0	3.26113	Grey
Ddx51	0.568693	0.389806	0.639529	0.340063	0.0262326	0.0607817				0	2.4424	Grey
Pus1	0.410512	0.257603	0.724097	0.490717	0.192373	0.87796				0	2.83868	Grey
Sppl3	0.415158	0.41958	0.684114	0.428467	0.00291474	0.175592				0	2.04659	Grey
Fscn1	0.287761	0.349742	0.753561	0.476467	0.0699537	0.202606				0	3.57898	Grey
Aimp2	0.454256	0.34554	0.599347	0.561281	0.16614	0.911728				0	2.29524	Grey
Arpc1a	0.433042	0.352419	0.62816	0.541932	0.0932717	0.472747				0	3.4097	Grey
Mad2l1	0.50058	0.280637	0.702576	0.420772	0.227349	2.04632				0	2.6455	Grey
Smarcad1	0.436036	0.453894	0.712748	0.309585	0.0204031	0.472747				0	2.45421	Grey
Gfpt1	0.26074	0.224603	0.763062	0.547087	0.0291473	0.540283				0	2.63786	Grey
Wbp1	0.454483	0.276359	0.715956	0.452193	0.102016	0.850944				0	2.55886	Grey
Thumpd3	0.534976	0.341489	0.694592	0.338715	0.102016	0.965754				0	2.06858	Grey
Creld1	0.257472	0.061261	0.807746	0.526784	0.0932715	0.513269				0	2.45741	Grey
Dennd5b	0.589237	0.215139	0.595344	0.502076	0.067039	0.283648				0	2.22973	Grey
Rad51ap1	0.240664	0.344248	0.838656	0.346742	0.0757832	0.776656				0	2.08335	Grey
Ttc23	0.416574	0.339548	0.676864	0.503018	0.0116589	0.243127				0	2.09056	Grey
Spns1	0.368507	0.398772	0.639393	0.544389	0.0845275	0.992772				0	3.54476	Grey
Cttn	0.38114	0.264721	0.743376	0.481713	0.05538	0.432226				0	2.06466	Grey
Cul4b	0.541465	0.193601	0.576154	0.580845	0.148651	0.357937				0	2.92671	Grey
Gata1	0.135327	0.253637	0.748543	0.597526	0.139907	0.918481				0	2.02519	Grey
Abcb7	0.427377	0.161957	0.690926	0.560124	0.087442	0.357937				0	2.04444	Grey
Haus7	0.34655	0	0.716164	0.605816	0.192372	1.48578				0	2.52585	Grey
Fam3a	0.107398	0.134212	0.61319	0.771006	0.119504	0.911729				0	4.15061	Grey
Prps1	0.175346	0.234427	0.756905	0.584288	0.0699538	1.04005				0	3.27506	Grey
Rab20	0.238324	0.330862	0.670165	0.62017	0.0262326	0.695614				0	2.21501	Grey
Ankrd10	0.315089	0.340485	0.725766	0.507989	0.183629	1.16161				0	2.43953	Grey
Fgfr1	0.301484	0.470167	0.774374	0.297314	0.0349768	0.0675353				0	2.79994	Grey
Mt2	0.332042	0.373695	0.600561	0.624041	0.0291474	1.16161				0	2.0255	Grey
Mt1	0.376729	0.415525	0.617181	0.551816	0.11659	1.75592				0	3.27826	Grey
Arl2bp	0.523037	0.161699	0.78533	0.289037	0.0991011	0.189099				0	2.49139	Grey
Map1lc3b	0.400461	0.364555	0.655126	0.526821	0.0204031	0.479501				0	2.36903	Grey
Taf1c	0.554811	0.316734	0.710211	0.295744	0.0174884	0.398458				0	2.56999	Grey
Pbx4	0.594495	0.262769	0.635735	0.416376	0.0874422	0.769902				0	2.28065	Grey
Taf1d	0.383035	0.320039	0.641075	0.582994	0.177799	0.729381				0	2.13471	Grey
Abcb10	0.226955	0.198623	0.735413	0.606801	0.0378916	0.465993				0	2.80961	Grey
Cul5	0.413817	0.245394	0.800773	0.356793	0.262326	2.44478				0	3.07319	Grey
Zpr1	0.355938	0.399787	0.766332	0.355266	0.145737	0.965754				0	2.1319	Grey
C2cd2l	0.183223	0.207471	0.768967	0.576259	0.218605	0.45924				0	2.47352	Grey
Uba5	0.305169	0.297671	0.766666	0.480091	0.0641242	0.310663				0	2.0812	Grey
Rbm5	0.170686	0.243413	0.78705	0.540526	0.11076	0.540283				0	2.12153	Grey
Ip6k1	0.458957	0.290599	0.757752	0.361556	0.0786978	0.695612				0	2.50905	Grey
Exd2	0.314899	0.23091	0.738432	0.549761	0.0612093	0.398459				0	2.04772	Grey
Mier3	0.346367	0.398144	0.674356	0.516484	0.145737	1.8167				0	2.43892	Grey
Eif3l	0.382374	0	0.802727	0.457624	0.0786981	0.155331				0	2.87284	Grey
Cdc14b	0.137475	0.167197	0.697594	0.683014	0.0437211	1.03329				0	2.70596	Grey
Mrps17	0.502348	0.309068	0.556518	0.585159	0.0991012	0.222866				0	3.66326	Grey
AI661453	0.214544	0.39089	0.700418	0.557307	0.0874422	0.330923				0	2.77716	Grey
Pkd1l2	0.019422	0	0.68968	0.723854	0.0495505	0.243127				0	3.00702	Grey
Ccpg1	0.484606	0.394449	0.602688	0.496322	0.0816127	0.992769				0	2.47162	Grey
Mtrr	0.371281	0.256179	0.719804	0.527641	0.0612096	0.270141				0	2.83595	Grey
Zyg11a	0.324856	0.40029	0.744369	0.424442	0.0495505	0.202606				0	2.38112	Grey
Ttyh2	0.484846	0.34093	0.753402	0.28474	0.0874422	0.641586				0	2.94132	Grey
Rundc1	0.231981	0.142427	0.740506	0.614451	0.0582947	0.20936				0	2.87428	Grey
Ints6	0.494969	0.312471	0.752726	0.301284	0.0582947	0.452486				0	2.04047	Grey
Oaz1	0.437642	0.422405	0.569671	0.552738	0.169055	1.37097				0	2.72682	Grey
Tut7	0.538294	0.320658	0.739018	0.247527	0.0320621	0.499762				0	2.07636	Grey
Ankrd11	0.066747	0.387026	0.7423	0.542906	0.0961863	0.398458				0	2.82205	Grey
Mboat7	0.38721	0.403445	0.754936	0.342597	0.314792	1.83696				0	2.01728	Grey
Pip4p1	0.15483	0.459442	0.809815	0.330365	0.233179	1.15486				0	2.24729	Grey
Pcdh8	0.243206	0.243824	0.832842	0.43333	0.05538	0.506515				0	2.2278	Grey
Lipt1	0.370492	0.26806	0.813923	0.358341	0.107845	0.695614				0	2.47441	Grey
Actr1b	0.405977	0.317125	0.563371	0.645931	0.0786979	0.11481				0	3.85767	Grey
Arid5a	0.334581	0.199985	0.778021	0.492691	0.102016	0.310663				0	2.25521	Grey
Tedc1	0.394945	0.409173	0.711997	0.411894	0.250667	1.29668				0	2.57586	Grey
Bclaf1	0.441743	0.303656	0.681609	0.498062	0.163225	1.32369				0	2.32085	Grey
Sbno1	0.327785	0.361921	0.728206	0.480923	0.0524652	0.607818				0	3.23103	Grey
Ormdl3	0.21766	0.26754	0.817045	0.462044	0.102016	0.263388				0	2.23772	Grey
Bend3	0.279384	0.350689	0.682688	0.576974	0.0087442	0.270141				0	2.22296	Grey
F11r	0.101258	0.377184	0.739043	0.548903	0.157396	0.972509				0	3.80969	Grey
Nop2	0.25421	0.300555	0.821833	0.411867	0.0757832	0.695615				0	2.09547	Grey
Chmp4b	0.473511	0.342079	0.691209	0.42544	0.0845274	0.263388				0	2.12959	Grey
Rpf2	0.1696	0.314087	0.871256	0.336895	0.116589	0.729383				0	2.18789	Grey
Saxo2	0	0	0.755256	0.65543	0.0262326	0.141824				0	2.64555	Grey
Tasp1	0.476196	0	0.748958	0.460759	0.0903569	1.04004				0	2.218	Grey
Zc3hc1	0.110201	0.268149	0.775821	0.560404	0.139907	0.648338				0	3.70929	Grey
Prrc2b	0.265775	0.08936	0.669036	0.688309	0.0378916	0.0540283				0	2.24647	Grey
Tex19.2	0.219131	0.28796	0.860679	0.35818	0.0262326	0.128317				0	2.21507	Grey
Wdr70	0.369127	0.376747	0.669062	0.523606	0.0757831	0.817178				0	2.04891	Grey
Rhou	0.109512	0.11776	0.865058	0.4752	0.0116589	0.0135071				0	4.44016	Grey
Eif4h	0.440732	0.354662	0.562961	0.602532	0.0262326	0.148578				0	3.44913	Grey
Irgq	0.236098	0.389618	0.742116	0.49165	0.145737	1.19538				0	2.46633	Grey
Pif1	0.403931	0.148599	0.650707	0.625571	0.192373	0.209359				0	2.5809	Grey
Sntb2	0.317901	0.472861	0.701566	0.427957	0.0466359	0.155331				0	3.04392	Grey
Obox6	0	0.109514	0.836521	0.536879	0.107845	0.864452				0	2.75064	Grey
Slc16a6	0.244331	0.368622	0.754983	0.48417	0.0437211	0.0607818				0	2.05889	Grey
Slc35e2	0.083648	0.112724	0.782979	0.606004	0.11076	0.648339				0	2.42708	Grey
Zfp532	0.467024	0.417177	0.620619	0.471896	0.0349768	0.567297				0	2.52884	Grey
Usp22	0.449413	0.383609	0.701773	0.397978	0.0378916	0.904974				0	2.29226	Grey
Hilpda	0.336268	0.248664	0.763362	0.492308	0.174884	0.756396				0	3.06721	Grey
Mgat2	0.312764	0.412844	0.648202	0.558187	0.0757833	0.310663				0	3.24811	Grey
Gls2	0.210497	0.253161	0.832565	0.445461	0.0816126	0.783409				0	2.71825	Grey
Pheta1	0.294486	0.355897	0.695397	0.550489	0.0757832	0.243127				0	2.01985	Grey
1700001O22Rik	0.186631	0	0.830304	0.525132	0.0349768	0.621325				0	2.46084	Grey
Tigd3	0.168833	0.237645	0.869123	0.399558	0.128248	0.580804				0	2.14197	Grey
2510039O18Rik	0.385182	0.341533	0.632742	0.57847	0.0466358	0.263388				0	2.7807	Grey
Zfp367	0.146488	0.204711	0.848914	0.464736	0.142822	0.763151				0	3.12898	Grey
Ubtd2	0.283235	0.40331	0.737263	0.462129	0.0291474	0.182345				0	2.01547	Grey
Borcs6	0.1732	0.149499	0.794497	0.562518	0.0874421	0.337677				0	2.38391	Grey
Nyap1	0.194196	0.380529	0.833655	0.350007	0.0757833	0.290402				0	4.4475	Grey
Mfsd5	0.386026	0.40442	0.639925	0.527185	0.0670389	0.621325				0	2.67395	Grey
Riox1	0.25463	0.432888	0.708251	0.496137	0.0466358	0.398458				0	2.51258	Grey
Ddit4l	0.229456	0	0.731078	0.642553	0.239008	1.86398				0	2.05884	Grey
D030056L22Rik	0.312546	0.488341	0.669165	0.464818	0.131163	0.749644				0	2.1973	Grey
Rpl9	0.219626	0.315708	0.654184	0.651257	0.0349768	0.553789				0	2.42037	Grey
Ctdspl	0.401928	0.460393	0.703952	0.361861	0	0.0337677				0	2.38111	Grey
Zfp235	0.40159	0.411132	0.696191	0.430133	0.0670391	0.22962				0	2.07204	Grey
Cd3eap	0.510581	0.42882	0.65192	0.361139	0.0466358	0.357937				0	2.31213	Grey
Isg20l2	0.314864	0.406955	0.704644	0.488594	0.128249	0.357937				0	2.20394	Grey
Pdp2	0.25544	0.307762	0.773041	0.492382	0.090357	1.68838				0	4.07889	Grey
Lemd3	0.201507	0.269284	0.664973	0.666852	0.0320621	0.128317				0	2.68407	Grey
Cox7b2	0.27734	0	0.728054	0.626913	0.0349768	0.216113				0	3.50644	Grey
Zfp260	0.325483	0.256646	0.795758	0.441545	0.148652	0.513269				0	3.95032	Grey
Zfp668	0.118406	0.193508	0.815172	0.532945	0.0641243	0.317416				0	2.85044	Grey
Micos13	0.373998	0.341811	0.627243	0.591487	0.180714	1.33045				0	2.90748	Grey
Ccdc137	0	0	0.889723	0.4565	0.0699538	0.364691				0	2.4781	Grey
Plekhf2	0.279374	0.245213	0.777012	0.508009	0.0991011	1.24265				0	2.09243	Grey
Pitpnb	0.325898	0.15127	0.677853	0.641422	0.0087442	0.364691				0	2.9056	Grey
Gpatch11	0.244003	0.216487	0.629352	0.705345	0.05538	0.216113				0	2.33561	Grey
Sgms2	0.435897	0.100005	0.760305	0.471093	0	0.216113				0	2.42015	Grey
Zfp622	0.313446	0.392554	0.697247	0.511369	0.174884	1.65461				0	5.61575	Grey
Slc39a1	0.351654	0.225472	0.711512	0.565025	0.0845272	0.405212				0	2.59902	Grey
Tmco1	0.403125	0.292627	0.592942	0.632676	0.0816126	0.850945				0	2.54186	Grey
C130026I21Rik	0.26505	0.22561	0.802275	0.484978	0.661647	3.97783				0	2.41427	Grey
Smarca5-ps	0.184363	0.405042	0.824006	0.350664	0.212776	0.547036				0	2.74008	Grey
Cstf2t	0.336793	0.306982	0.73833	0.497192	0.174884	1.26291				0	2.57898	Grey
Ptrh1	0.263243	0.293354	0.675623	0.623041	0.230264	0.594311				0	2.13815	Grey
Dedd2	0.28584	0.300828	0.764719	0.492953	0.113675	0.57405				0	2.64706	Grey
Zfp771	0.469377	0.178067	0.541226	0.674575	0.075783	0.371444				0	2.24404	Grey
Foxi3	0.237576	0.340185	0.647436	0.639264	0.0495505	0.256634				0	2.94628	Grey
Pign	0.452977	0.388575	0.656302	0.461616	0.163225	1.10758				0	2.82877	Grey
Tug1	0.544547	0.364815	0.544731	0.523113	0.128248	0.243127				0	2.25789	Grey
Tatdn2	0.449305	0.415462	0.616282	0.495694	0.0699537	0.55379				0	2.64839	Grey
Fam57b	0.255034	0.290493	0.798399	0.46166	0.0728686	0.11481				0	2.82345	Grey
Trp53	0.375406	0.299381	0.734853	0.47899	0.0845274	0.465994				0	2.29629	Grey
H2aj	0.576346	0.274469	0.534694	0.553711	0.122419	0.796917				0	3.90779	Grey
Ctf2	0.178198	0.247619	0.812096	0.497423	0.0378916	0.236374				0	3.15764	Grey
Slc35e3	0	0.126485	0.785426	0.605894	0.113675	0.567297				0	2.19274	Grey
Tor3a	0.312377	0.106028	0.774914	0.539154	0.0349768	0.128317				0	2.68304	Grey
Plaat3	0.243292	0.162148	0.775325	0.559811	0.00582947	0.43898				0	4.14777	Grey
Rrs1	0.392139	0.311038	0.6789	0.537193	0.33811	1.88423				0	4.26127	Grey
Stk19	0.366898	0.284451	0.690603	0.554563	0.0204031	0.243127				0	2.92124	Grey
Cttnbp2nl	0.597607	0.273639	0.508834	0.555946	0.104931	0.560544				0	2.06357	Grey
Rpp25	0.233861	0.344427	0.710745	0.567027	0.131163	0.418719				0	3.09427	Grey
Mysm1	0.547992	0.057931	0.521098	0.651771	0.0816126	0.715874				0	3.70259	Grey
AI413582	0.369654	0.243667	0.653993	0.613412	0.0466358	0.162085				0	3.32418	Grey
Impdh2	0.158128	0.347511	0.695034	0.609228	0.0495505	0.709121				0	2.11238	Grey
Prr23a2	0.323313	0.320264	0.706357	0.542181	0.136993	0.398458				0	3.82491	Grey
Slc39a4	0.248133	0.368115	0.700506	0.558759	0.0408063	1.45201				0	3.15061	Grey
Prr36	0.194057	0	0.823036	0.533811	0.0641241	0.22962				0	2.77339	Grey
Snord21	0	0.442516	0.77512	0.450964	0.0874421	0.418719				0	2.34305	Grey
Snord35b	0	0	0.696736	0.717328	0.102016	0.216113				0	2.65127	Grey
Gm22879	0	0	0.74714	0.664666	0.0582947	0.34443				0	2.07579	Grey
Gm23442	0.588427	0.185068	0.533718	0.578488	0.0378915	0.405212				0	2.03243	Grey
Snora31	0.386338	0.335331	0.671551	0.536018	0.0816127	0.837437				0	2.65612	Grey
Snora69	0.477413	0	0.51311	0.713299	0.0612095	1.53305				0	2.92456	Grey
Gm24698	0.494442	0.218298	0.601293	0.588489	0.0262326	0.168838				0	2.49969	Grey
Flvcr1	0.238684	0.279413	0.771522	0.519338	0.239008	1.24265				0	3.47383	Grey
Fbxl18	0.492432	0.276918	0.624418	0.539379	0.11076	0.877959				0	2.57489	Grey
	0.370793	0.232042	0.641084	0.630619						0	2.96167	Grey
Aup1	0.430567	0.367926	0.622584	0.54003	0.113675	0.303909				0	2.64119	Grey
Ccdc92b	0	0.104396	0.675437	0.729991	0.0204032	0.00675353				0	3.07842	Grey
Snora57	0	0	0.713426	0.70073	0.2769	1.00627				0	2.56789	Grey
Setdb2	0.203352	0.103221	0.65715	0.718434	0.145737	0.736134				0	2.15716	Grey
Tbpl1	0.342641	0.196949	0.674484	0.623602	0.0582947	0.283648				0	2.2443	Grey
H2ac13	0.447829	0.395085	0.599288	0.533114	0.209861	0.810424				0	2.54433	Grey
6720489N17Rik	0.424084	0.048921	0.572875	0.699695	0.16614	1.09407				0	2.49888	Grey
Ppp1r3e	0.456831	0.344115	0.617467	0.540024	0.067039	0.580804				0	2.17439	Grey
H2-Q6	0.268225	0.358831	0.780953	0.435211	0.0757832	0.574049				0	2.29965	Grey
Klhl21	0.353749	0.387932	0.643821	0.556655	0.0757832	0.391705				0	2.56514	Grey
Gm6091	0.473819	0.362595	0.60144	0.53131	0.294388	2.43127				0	2.77581	Grey
Fam169b	0.272745	0.261629	0.822279	0.425462	0.0641243	0.925234				0	2.01534	Grey
Foxr1	0.433385	0.347723	0.697759	0.452105	0.087442	0.70912				0	3.37103	Grey
Gm5612	0.044156	0.248941	0.724078	0.641708	0.171969	1.08732				0	2.47947	Grey
Mocs3	0.348605	0.391618	0.705862	0.476308	0.0582947	0.526775				0	3.42715	Grey
Selenos	0.36325	0.418666	0.653049	0.516038	0.125334	1.80995				0	2.77582	Grey
Gm26377	0.153171	0.170254	0.735142	0.638059	0.05538	0.945495				0	2.53115	Grey
Gm24233	0.402972	0.305823	0.618622	0.601159	0.0757832	0.601065				0	3.12032	Grey
B020031M17Rik	0.29354	0.415342	0.694541	0.50886	0.413892	2.42452				0	2.24535	Grey
Arhgap8	0.255174	0.191424	0.776087	0.543997	0.0408063	0.0540284				0	2.42827	Grey
Alkbh1	0.311011	0.306432	0.72469	0.533101	0.0699537	0.317416				0	2.98688	Grey
Psme2	0.351382	0	0.660275	0.663752	0.0961863	0.945495				0	2.39681	Grey
Tmppe	0.295531	0.379573	0.660497	0.57648	0.0728684	1.08056				0	2.78581	Grey
Utp14b	0.20553	0.309197	0.718586	0.588038	0.0233179	0.209359				0	3.07777	Grey
Snord100	0.422768	0.292041	0.676084	0.5281	0.0553801	0.594311				0	3.76324	Grey
Mir1199	0.077384	0.046773	0.890174	0.446557	0.00582947	0.432226				0	3.27851	Grey
Gm15466	0.414637	0	0.764602	0.493416	0.0320621	0.364691				0	2.58691	Grey
2210409E12Rik	0.162924	0.168772	0.893228	0.383556	0.090357	1.08057				0	2.08473	Grey
Gm7153	0.205453	0.384031	0.79491	0.422406	0.0320621	0.175592				0	3.835	Grey
Snrp1c-ps2	0.157761	0	0.787443	0.595857	0.0524653	0.108057				0	3.67226	Grey
Gm12617	0	0.179244	0.706426	0.684714	0.067039	0.182345				0	5.26713	Grey
Btbd18	0.321606	0.366611	0.706129	0.513369	0.142822	0.776657				0	2.3069	Grey
Rtl10	0.379893	0.363114	0.676438	0.516004	0.102016	0.702366				0	2.99456	Grey
Gm15491	0.373401	0	0.691801	0.618047	0.0204031	0.128317				0	2.85689	Grey
Uckl1	0.681871	0	0.66548	0.303624	0.0408063	0.297155				0	-3.25473	Grey
Ier3ip1	0	0	0.654648	0.755934	0.0582947	0.391705				0	-2.0204	Grey
Gm16163	0.000951	0.310596	0.773121	0.553004	0.0582947	0.101303				0	-3.55863	Grey
Pou3f1	0.138472	0.322377	0.864956	0.358817	0.0874423	0.0675354				0	-2.97819	Grey
Tmem189	0.429771	0.406684	0.649193	0.477968	0.0378916	0.0202606				0	-3.42237	Grey
Smim13	0.34906	0.383335	0.722565	0.457287	0.136993	0.6686				0	-2.2728	Grey
2610021A01Rik	0.423705	0.286791	0.788535	0.341231	0.0204031	0.0675355				0	-3.25429	Grey
C2cd4b	0.176496	0.39721	0.819735	0.37297	0.102016	0.310662				0	-2.95243	Grey
9130230N09Rik	0.090157	0.321031	0.814794	0.474259	0.0582947	0.378198				0	-2.70979	Grey
Gm23634	0.545956	0.046411	0.662681	0.510522	0.0466358	0.148578				0	-2.04068	Grey
Mir3091	0.631749	0	0.387316	0.671475	0.0553801	0.87796				0	-2.10985	Grey
Snord8	0.437949	0	0.556044	0.70641	0.265241	0.722627				0	-4.63309	Grey
Mir3108	0.320356	0	0.496337	0.806859	0.0408063	0.074289				0	-2.02132	Grey
Obox3-ps6	0.019	0	0.859012	0.511603	0.136993	0.709121				0	-2.69685	Grey
Gm23187	0	0	0.586742	0.809774	0.0233179	0.628079				0	-2.68581	Grey
Gm22396	0.167846	0.235533	0.803872	0.519751	0.0670389	0.32417				0	-3.51584	Grey
Ppp2r3d	0.567565	0.332382	0.598686	0.457129	0.0349768	0.0472747				0	-2.46804	Grey
Tomm20	0.216562	0.410651	0.822394	0.328838	0.043721	0.695614				0	-2.304	Grey
Gm12612	0.220092	0.388713	0.744247	0.496547	0.230264	0.445733				0	-2.39775	Grey
Gm21762	0.253054	0.367039	0.774008	0.44962	0.693708	5.0719				0	-3.41048	Grey
AF067063	0.373255	0.359273	0.669509	0.532317	0.396404	3.55911				0	-2.20433	Grey
Gm12620	0.192329	0.389975	0.762375	0.479284	0.169055	0.432226				0	-2.79659	Grey
Gm7102	0.250488	0.446327	0.75604	0.407984	0.0932715	1.17512				0	-3.02542	Grey
Gm12616	0.170205	0.21233	0.717309	0.641416	0.119504	1.01978				0	-3.17855	Grey
Gm21818	0.346826	0.274779	0.668674	0.597565	0.49259	2.84324				0	-2.74158	Grey
Gm24863	0	0	0.597288	0.802027	0.0174884	0.0405212				0	-3.48354	Grey
Gm18856	0.27682	0.44974	0.772802	0.351969	0.134078	2.92428				0	-4.21369	Grey
Gm23287	0.130102	0.227559	0.843532	0.468769	0.0582947	1.75592				0	-2.60356	Grey
Cdkn2d	0.329634	0.369478	0.725946	0.477316	0.0903567	0.925235				0	-2.05716	Grey
2500002B13Rik	0.103963	0.160463	0.69718	0.69093	0.0728686	0.499762				0	-2.54087	Grey
D130020L05Rik	0.40778	0.225649	0.707358	0.531453	0.0612096	0.22962				0	-4.55654	Grey
4933429H19Rik	0.500832	0	0.528377	0.685555	0.067039	0.162085				0	-3.17916	Grey
Sowahc	0.161913	0.312912	0.856145	0.378003	0.0582947	0.222867				0	-2.69472	Grey
Gm27754	0.244244	0.206662	0.761857	0.563214	0.16614	0.472747				0	-5.09745	Grey
Mir8098	0.447959	0.419879	0.663944	0.426864	0.142822	0.709121				0	-4.35468	Grey
Gm28967	0.054547	0.411836	0.808762	0.416316	0.0524653	0.330923				0	-4.1445	Grey
1700105P06Rik	0.161793	0.224942	0.844946	0.457483	0.0378916	0.405212				0	-3.05219	Grey
Gm37136	0.739429	0	0.352797	0.573392	0.0582948	0.175592				0	-4.95056	Grey
Gm37750	0.045122	0.145745	0.77836	0.608998	0.0641242	0.0607819				0	-2.85806	Grey
Gm47306	0.473714	0.261305	0.683765	0.489674	0.0174884	0.0810423				0	-2.0411	Grey
Gm7902	0.084176	0.124304	0.826973	0.541829	0.0291474	0.101303				0	-3.21396	Grey
Gm20186	0.309248	0	0.687931	0.656595	0.294388	1.32369				0	-2.90482	Grey
Gm42931	0	0	0.882555	0.470209	0.0174884	0.175592				0	-3.63299	Grey
Exosc6	0.541524	0.272577	0.614174	0.505217	0.145737	0.76315				0	-3.0097	Grey
Gm1943	0.700963	0	0.548061	0.456377	0.0553799	0.243127				0	-4.00853	Grey
Gm4316	0.147902	0.246632	0.855848	0.42991	0.0262326	0.0270141				0	-3.7396	Grey
Gm30052	0.386903	0.231317	0.687968	0.56877	0.0291473	0.236373				0	-4.11402	Grey
Gm49251	0.470953	0	0.661777	0.583313	0.0524653	0.108057				0	-3.49552	Grey
Smim40-ps	0	0	0.742967	0.669329	0.0437211	0.506515				0	-4.42793	Grey
Gm32885	0.336471	0	0.769948	0.542188	0.169055	0.189099				0	-3.31719	Grey
Gm50266	0.477559	0.193147	0.646149	0.563137	0.0145737	0.0270141				0	-4.91906	Grey
Gm50477	0	0	0.798983	0.601353	0.05538	0.175592				0	-4.36381	Grey
AC117663.2	0.029961	0.319374	0.859722	0.397467	0.0641242	0.155331				0	-2.99509	Grey
Ocel1	0.30633	0.879429	0.308947	0.193181	0.151566	0.871205				0	-3.60799	Grey
Etfb	0.713653	0.7005	0	0	0.113675	0.661846				0	-2.04244	Grey
Mrpl49	0.698187	0.715915	0	0	0.067039	0.216113				0	-3.91687	Grey
Gadd45b	0.567187	0.823589	0	0	0.0612094	0.391705				0	-3.46792	Grey
Mdm1	0.4583	0.842856	0.215261	0.182254	0.148652	0.911726				0	3.77266	Grey
Phf10	0.443295	0.896376	0	0	0.0582949	0.11481				0	2.48137	Grey
Mettl26	0.69812	0.715981	0	0	0.0349768	0.641586				0	4.16493	Grey
Nr4a2	0.299857	0.931065	0.207855	0	0.0174884	0.209359				0	2.77165	Grey
Lin7c	0.777008	0.597571	0.197906	0	0.0699537	0.337677				0	3.99773	Grey
Cdkn2c	0.492221	0.820904	0.289544	0	0.0524653	0.162085				0	3.77577	Grey
Ndufa4	0.632544	0.774525	0	0	0.239008	0.945496				0	2.10786	Grey
Gm20605	0.126547	0.986522	0.019419	0.101901	0.273985	1.93151				0	3.46723	Grey
Gm20696	0.762301	0.63412	0.123887	0.037966	0.136993	0.53353				0	2.22211	Grey
Cask	0.679289	0.633083	0.337057	0.155451	0.0116589	0.168838				0	3.03106	Grey
Gnao1	0.456584	0.844342	0.116218	0.255169	0.0349768	0.11481				0	2.97721	Grey
Jmjd1c	0.58558	0.757583	0.180881	0.224601	0.0378916	0.297156				0	2.04327	Grey
Prm2	0.61072	0.791846	0	0	0.0204031	0.148578				0	3.40665	Grey
Fbxo25	0.737503	0.612783	0	0.283877	0.0524653	0.243127				0	2.64973	Grey
Nt5dc1	0.78075	0.624843	0	0	0.230264	1.83696				0	3.18761	Grey
Oard1	0.686942	0.726712	0	0	0.125334	1.07381				0	3.21483	Grey
Stx3	0.648979	0.754908	0.094555	0	0.0961866	0.540283				0	4.08469	Grey
Gm5763	0.641548	0.767083	0	0	0.0612095	0.175592				0	2.65929	Grey
Fam71e1	0.345	0.860316	0.375276	0	0.0641243	0.486254				0	2.74351	Grey
Zfp472	0.660074	0.751201	0	0	0.119504	0.675354				0	3.54434	Grey
9430021M05Rik	0.716716	0.697365	0	0	0.0233179	0.0607817				0	2.83613	Grey
Cd300c	0.619262	0.785184	0	0	0.043721	0.168838				0	3.50556	Grey
Syt9	0.695916	0.718123	0	0	0.00582947	0.0337677				0	3.06989	Grey
Ppox	0.471754	0.837119	0	0.276913	0.171969	0.682109				0	2.22238	Grey
Gm22748	0.679917	0.733289	0	0	0.043721	0.135071				0	2.76452	Grey
Gm25791	0.752565	0.658518	0	0	0.0728684	1.36422				0	3.53259	Grey
Mthfs	0.67864	0.6992	0.224873	0	0.311877	0.540282				0	2.31106	Grey
Zfp160	0.715392	0.678241	0.167941	0	0.122419	0.357937				0	3.79154	Grey
Hist1h2br	0	1	0	0	0.355598	0.89822				0	3.13534	Grey
Hba-a2	0.766961	0.641693	0	0	0.107845	0.310662				0	3.16609	Grey
Hba-a1	0.767267	0.641328	0	0	0.128248	0.351184				0	3.56541	Grey
Nme3	0.458822	0.888528	0	0	0.0786978	0.641586				0	3.45716	Grey
Mir673	0.371372	0.928484	0	0	0.0408063	0				0	3.21465	Grey
Snord67	0.644516	0.764591	0	0	0.116589	0.425473				0	2.87992	Grey
Gm10923	0.752159	0.658981	0	0	0.0495506	0.0202606				0	3.8464	Grey
Snord23	0.403515	0.914973	0	0	0.0670391	0.182345				0	2.02695	Grey
Gm16144	0.478159	0.849251	0.223913	0	0.0291473	0.283648				0	2.23261	Grey
Gm15287	0.288192	0.853466	0.434213	0	0.311877	1.11433				0	2.72222	Grey
Gm15687	0.551803	0.833975	0	0	0.0582947	0.297155				0	3.87839	Grey
1700021J08Rik	0.615656	0.788015	0	0	0.0378916	0.384952				0	2.79631	Grey
Mir1938	0.699585	0.714549	0	0	0.180714	0.756396				0	2.14439	Grey
Gm24736	0.634082	0.773266	0	0	0.0087442	0.108056				0	2.89168	Grey
Rps27	0.307062	0.951689	0	0	0.0845274	0.607818				0	3.41578	Grey
Snord87	0.390415	0.920639	0	0	0.107845	0.432226				0	2.04883	Grey
Mir5136	0.47232	0.881427	0	0	0.303132	0.89822				0	2.2669	Grey
Gm20671	0.208383	0.978047	0	0	0.0961863	0.648339				0	2.32951	Grey
Gm20695	0.72647	0.687198	0	0	0.0320621	0.411966				0	2.50897	Grey
Gm24485	0.639243	0.769005	0	0	0.0612095	0.222867				0	2.44843	Grey
Gm29253	0.820361	0.558519	0.121801	0.015111	0.0291474	0.216113				0	4.16866	Grey
Gm31925	0.713473	0.700683	0	0	0.0145737	0.155331				0	2.11756	Grey
Gm44129	0.347937	0.937518	0	0	0.05538	0.216113				0	3.22819	Grey
Gm45886	0.438662	0.843353	0.267901	0.156721	0.102016	0.263388				0	3.47037	Grey
Gm48187	0	1	0	0	0.107845	1.39123				0	2.57725	Grey
AU021063	0.688204	0.659079	0.303299	0	0.0670389	0.121564				0	2.01498	Grey
Gm50336	0	1	0	0	0.0233179	0.526775				0	2.3546	Grey
Arhgef4	0.570534	0.821274	0	0	0.0757832	0.283649				0	2.87441	Grey
Gtf2h4	0.0781	0.278678	0.957204	0	0.131163	1.83021				0	2.32551	Grey
Neu1	0.149109	0.366925	0.918222	0	0.122419	0.945494				0	2.014	Grey
Erbb3	0.017866	0	0.955105	0.29573	0.0466359	0.155331				0	3.49196	Grey
Mrpl45	0.285266	0.2819	0.916054	0	0.0437211	0.141824				0	2.43845	Grey
Lrriq1	0.183866	0.230347	0.95558	0	0.067039	0.202606				0	4.33173	Grey
Pomc	0.11178	0	0.993733	0	0.0816128	0.189099				0	3.55798	Grey
Psmc6	0	0.355521	0.934668	0	0.230264	1.00628				0	2.82302	Grey
Dlx2	0	0	1	0	0.0233179	0.108057				0	3.14167	Grey
Guca1a	0	0.326017	0.945364	0	0.122419	0.168839				0	2.88015	Grey
Mrpl27	0.570708	0	0.821153	0	0.122419	0.783411				0	4.90663	Grey
Sat1	0.397341	0.195223	0.896665	0	0.136993	1.22914				0	4.50705	Grey
Tac2	0.924575	0	0.381	0	0.0874421	0.236374				0	4.25846	Grey
Uap1l1	0.189982	0.139715	0.917873	0.319212	0.090357	0.364691				0	5.09913	Grey
Arfgap2	0.269517	0.353523	0.895758	0	0.128249	0.526776				0	3.59985	Grey
Fam209	0.241958	0.31879	0.916422	0	0.0641242	0.378198				0	3.57072	Grey
Echdc2	0.173441	0.057796	0.921823	0.34179	0.0349768	0.452487				0	4.38319	Grey
Pex10	0	0	1	0	0.122419	1.08057				0	2.85694	Grey
Cenpc1	0.371642	0	0.928376	0	0.195287	0.749642				0	6.06668	Grey
Rsrc2	0.116335	0.240571	0.904249	0.333054	0.148652	1.19537				0	2.88607	Grey
Ruvbl1	0.26236	0.346242	0.900713	0	0.122419	0.817179				0	2.07616	Grey
1110004F10Rik	0.540503	0	0.841342	0	0.0174884	0.317416				0	2.51116	Grey
Pagr1a	0.62165	0.151242	0.768555	0	0.0582947	0.378198				0	3.50484	Grey
Syp	0	0.121566	0.992583	0	0.0349768	0.141824				0	3.04265	Grey
Leprotl1	0.549162	0.110177	0.828422	0	0.0612095	0.0675352				0	2.26213	Grey
Jam3	0.543384	0.22661	0.80832	0	0.0903569	0.55379				0	3.88066	Grey
Vps18	0.095654	0.200633	0.974985	0	0.087442	0.682107				0	2.49182	Grey
Wdr38	0.083185	0.121358	0.989117	0	0.145737	1.73566				0	2.04784	Grey
Palm	0.174074	0.288644	0.919149	0.203831	0.0291474	0.148578				0	3.78162	Grey
Ppp1r14a	0	0	1	0	0.0495505	0.11481				0	3.97107	Grey
Gpr160	0.169397	0.141982	0.920179	0.323134	0.087442	0.418719				0	2.73546	Grey
1110008P14Rik	0.486054	0.331653	0.808553	0	0.0728684	0.236374				0	4.37092	Grey
Wdr45	0	0	1	0	0.169055	1.18187				0	4.08744	Grey
Pitpnc1	0.16168	0.304564	0.88827	0.303443	0.0582947	0.884714				0	4.09677	Grey
Inka1	0.270556	0.257164	0.887237	0.271066	0.0553799	0.45924				-0.03967	-2.14951	DarkBlue
Polr2k	0.738169	0	0.674616	0	0.113674	0.78341				0.50689	2.02686	DarkBlue
Gja3	0	0.246731	0.969084	0	0.0320621	0.0135071				1.05947	2.33047	DarkBlue
Sertad2	0.268708	0.280535	0.882417	0.2654	0.102016	1.16161				1.30189	2.95945	DarkBlue
H2-Q5	0.210594	0.425033	0.880339	0	0.0903569	0.587559				-2.15521	-2.00604	DarkBlue
Tmem191c	0.263047	0.444603	0.856233	0	0.204032	1.30343				2.11283	2.44337	DarkBlue
Slc27a4	0.246998	0.189834	0.921323	0.232634	0.0816125	0.337676				2.53731	2.13215	DarkBlue
Rcc1l	0.186575	0.251703	0.94965	0	0.0320621	0.101303				2.45228	2.26455	DarkBlue
Tmed5	0.271543	0.446694	0.823689	0.219692	0.154481	0.830685				2.48862	2.52427	DarkBlue
Gm26447	0.602174	0	0.766031	0.224908	0.0320621	0.45924				2.88671	2.20422	DarkBlue
Snora9	0.323319	0.452218	0.831242	0	0.11659	0.986015				3.26292	2.08527	DarkBlue
Snora7a	0.292913	0.357484	0.886796	0	0.0349768	0.0675352				2.30739	2.95127	DarkBlue
Gm24411	0.322381	0	0.94661	0	0.136993	0.22962				3.10957	2.19312	DarkBlue
Zscan25	0	0.180089	0.957338	0.225993	0.0699538	0.34443				3.43792	2.04472	DarkBlue
Fv1	0.142891	0.318236	0.906094	0.239377	0.38183	1.70865				-3.48162	-2.03718	DarkBlue
Gm4799	0.422026	0.39467	0.789895	0.205415	0.0903569	1.01303				-3.18571	-2.29573	DarkBlue
Uqcc3	0.336986	0.264635	0.903553	0	0.087442	0.80367				3.2768	2.27257	DarkBlue
Grk6	0.141576	0.255606	0.920566	0.259191	0.0845272	0.614572				3.0493	2.51272	DarkBlue
Mir291b	0.295858	0.467836	0.832825	0	0.0466358	0.972511				3.14857	2.4453	DarkBlue
Srp54c	0	0	0.966496	0.256681	0.198202	2.0058				-3.81696	-2.04355	DarkBlue
Ankrd39	0.133702	0.217899	0.90178	0.348478	0.236094	1.11433				3.97429	2.01769	DarkBlue
Gm12723	0	0.441816	0.897106	0	0.0641242	0.162085				3.1308	2.57005	DarkBlue
Esrp2	0	0.173438	0.984845	0	0.0408063	0.465994				3.03361	2.81979	DarkBlue
Gm12823	0	0	1	0	0.11659	1.51279				3.02988	3.0466	DarkBlue
Gm13752	0.759939	0	0.649995	0	0.0291474	0.128317				-4.4522	-2.0955	DarkBlue
Mir1945	0	0.430636	0.902525	0	0.236094	0.553789				3.90092	2.42154	DarkBlue
Gm24958	0.386436	0.465113	0.796453	0	0.078698	0.452487				-3.71709	-2.54367	DarkBlue
BC051226	0.661382	0	0.750049	0	0.102016	0.351184				-4.77954	-2.00284	DarkBlue
Gm23365	0.246161	0.496169	0.832599	0	0.0699537	0.850944				3.96481	2.42169	DarkBlue
Snord92	0.40793	0.363301	0.837619	0	0.0262326	0.45924				4.32749	2.24478	DarkBlue
Gm23355	0	0	1	0	0.0612095	0.0810424				-3.55829	-2.80156	DarkBlue
Gm25617	0.43284	0.350838	0.824572	0.098197	0.0174884	0.216113				4.49029	2.24916	DarkBlue
D13Ertd608e	0.324245	0	0.945973	0	0.180714	1.29668				3.46259	3.03614	DarkBlue
Gm12622	0.036198	0.12283	0.980042	0.152051	0.075783	0.533529				3.73804	2.81576	DarkBlue
Gm26549	0	0.164411	0.938361	0.304051	0.0524653	0.0810425				-3.51368	-3.07457	DarkBlue
Platr31	0.079632	0.205125	0.975491	0	0.107845	1.12784				4.60876	2.42859	DarkBlue
Gm26611	0.667457	0	0.744648	0	0.174884	0.634832				5.07881	2.21311	DarkBlue
Gm27021	0	0	1	0	0.0408063	0.155331				4.0484	2.88345	DarkBlue
Gm28051	0.543046	0	0.839703	0	0.0582947	0.303909				4.32403	2.88871	DarkBlue
Mir7006	0	0	1	0	0.0699538	0.22962				4.372	2.88209	DarkBlue
Mir7082	0.016696	0.022376	0.999456	0.01755	0.0349768	0.108056				-5.51555	-2.33524	DarkBlue
Tmem185b	0.186435	0.259516	0.892424	0.318547	0.0204032	0.216113				5.92535	2.29707	DarkBlue
Mir7029	0.053599	0.078783	0.983382	0.154532	0.0349768	0.175592				-3.63193	-3.75033	DarkBlue
Mir6965	0	0	1	0	0.16614	0.445733				5.34764	2.60536	DarkBlue
Gm28557	0	0	1	0	0.174884	0.702367				5.3952	2.61954	DarkBlue
2010320M18Rik	0.167372	0.298799	0.939524	0	0.0495505	0.411965				5.50248	2.64122	DarkBlue
Gm28529	0	0	1	0	0.0291474	0.141824				5.86293	2.60213	DarkBlue
1810026B05Rik	0.563308	0.110544	0.786148	0.228987	0.0670391	0.668601				7.6901	2.07754	DarkBlue
Gm28625	0.821291	0	0.570509	0	0.0524654	0.216113				6.45958	2.53906	DarkBlue
Gm37795	0.133425	0.314498	0.939834	0	0.067039	0.0810424				5.64153	2.93623	DarkBlue
Iglj2	0.544145	0.214618	0.811077	0	0.090357	0.270141				5.33125	3.10762	DarkBlue
Gm47299	0.076342	0.113487	0.971126	0.195464	0.297303	1.89774				-4.25617	-4.01693	DarkBlue
Gm42878	0.559855	0	0.828591	0	0.0116589	0.135071				-7.80587	-2.22712	DarkBlue
Gm44314	0	0.438019	0.898966	0	0.0903569	0.520022				4.52625	4.19535	DarkBlue
1110006O24Rik	0.231336	0	0.972874	0	0.00582947	0.0472747				-7.91104	-2.42027	DarkBlue
1700018A23Rik	0.227251	0.31013	0.923134	0	0.0582947	0.148578				-5.59014	-3.46536	DarkBlue
Gm19196	0	0.490564	0.871405	0	0.104931	0.634831				10.2982	2.52769	DarkBlue
Gm21769	0.334471	0	0.942406	0	0.737429	4.13316				-11.035	-2.3741	DarkBlue
Gm47430	0	0	1	0	0.151566	1.25616				10.8413	2.55492	DarkBlue
Gm17849	0.13066	0.254474	0.958212	0	0.0641244	0.493008				7.05272	4.1473	DarkBlue
Adat3	0.372782	0	0.927919	0	0.0757832	0.45924				5.50947	6.5959	DarkBlue
Gm16476	0.03392	0	0.999425	0	0.0874421	0.22962				-8.7031	-5.10225	DarkBlue
Gm50241	0	0	1	0	0.0408065	0.155331
